# Supplementary material for: Water deficit alters differentially metabolic pathways affecting important flavor and quality traits in grape berries of Cabernet Sauvignon and Chardonnay
Source: BMC Genomics. 2009 May 8;10:212. doi: 10.1186/1471-2164-10-212 (PMC2701440; doi:10.1186/1471-2164-10-212)
Supplement: Additional file 3 — Probe sets that exhibited a significant Treatment effect in their expression levels. The list of probe sets was selected based upon statistical analysis. [file 1471-2164-10-212-S3.xls]

## Sheet: Sheet1
Table SII. The set of transcripts in the Treatment effect that were significantly affected by water deficit.
Affy Probe Set ID	Uniprot Description	MIPS 2.1 Functional Category	log2(Drought)	log2(Well-Watered)	log2(Drought/Well-Watered)	p-value	Adjusted p-value	CH.drght1.t1	CH.drght2.t1	CH.drght3.t1	CH.ww1.t1	CH.ww2.t1	CH.ww3.t1	CH.drght1.t2	CH.drght2.t2	CH.drght3.t2	CH.ww1.t2	CH.ww2.t2	CH.ww3.t2	CH.drght1.t3	CH.drght2.t3	CH.drght3.t3	CH.ww1.t3	CH.ww2.t3	CH.ww3.t3	CH.drght1.t4	CH.drght2.t4	CH.drght3.t4	CH.ww1.t4	CH.ww2.t4	CH.ww3.t4	CH.drght1.t5	CH.drght2.t5	CH.drght3.t5	CH.ww1.t5	CH.ww2.t5	CH.ww3.t5	CH.drght1.t6	CH.drght2.t6	CH.drght3.t6	CH.ww1.t6	CH.ww2.t6	CH.ww3.t6	CH.drght1.t7	CH.drght2.t7	CH.drght3.t7	CH.ww1.t7	CH.ww2.t7	CH.ww3.t7
1606444_at	(Q8L741) AT3g13690/MMM17_12	01 METABOLISM	6.41831	6.62301	-0.204696	9.16066e-06	9.37506e-05	P	P	P	P	P	P	P	P	P	P	P	P	P	P	P	P	P	P	P	P	P	P	P	P	P	P	P	P	P	P	P	P	P	P	P	P	P	P	P	P	P	P
1606832_at	(Q7Y223) Putative glycosyl hydrolase family 5 protein/cellulase ((1-4)-beta-mannan endohydrolase)	01 METABOLISM	8.6689	8.95352	-0.28462	7.96358e-11	1.01823e-08	P	P	P	P	P	P	P	P	P	P	P	P	P	P	P	P	P	P	P	P	P	P	P	P	P	P	P	P	P	P	P	P	P	P	P	P	P	P	P	P	P	P
1606838_at	(Q6PUQ2) Putative pollen thioesterase	01 METABOLISM	7.45035	7.34935	0.101002	0.00263333	0.0100831	P	P	P	P	P	P	P	P	P	P	P	P	P	P	P	P	P	P	P	P	P	P	P	P	P	P	P	P	P	P	P	P	P	P	P	P	P	P	P	P	P	P
1606871_at	(O82509) F2P3.4 protein (Hypothetical protein AT4g11090)	01 METABOLISM	7.84006	7.93959	-0.0995302	0.00638874	0.0208237	P	P	P	P	P	P	P	P	P	P	P	P	P	P	P	P	P	P	P	P	P	P	P	P	P	P	P	P	P	P	P	P	P	P	P	P	P	P	P	P	P	P
1606969_at	(Q84W94) Putative aldo/keto reductase (Fragment)	01 METABOLISM	6.43341	6.60535	-0.17194	0.000905349	0.00421425	P	P	P	P	P	P	P	P	P	P	P	P	P	P	P	P	P	P	P	P	P	P	P	P	P	P	P	P	P	P	P	P	P	P	P	P	P	P	P	P	P	P
1607111_at	(Q8LAD4) Hypothetical protein	01 METABOLISM	8.63308	8.48916	0.143926	0.000224724	0.00131335	P	P	P	P	P	P	P	P	P	P	P	P	P	P	P	P	P	P	P	P	P	P	P	P	P	P	P	P	P	P	P	P	P	P	P	P	P	P	P	P	P	P
1607223_at	(Q40588) L-ascorbate oxidase precursor (EC 1.10.3.3) (Ascorbase) (ASO)	01 METABOLISM	7.4392	7.77761	-0.338408	2.80457e-06	3.6042e-05	P	P	P	P	P	P	P	P	P	P	P	P	P	P	P	P	P	P	P	P	P	P	P	P	P	P	P	P	P	P	P	P	P	P	P	P	P	P	P	P	P	P
1607456_at	(Q93ZA0) AT4g13250/F17N18_140	01 METABOLISM	7.69586	7.46629	0.229577	1.61376e-05	0.000148187	P	P	P	P	P	P	P	P	P	P	P	P	P	P	P	P	P	P	P	P	P	P	P	P	P	P	P	P	P	P	P	P	P	P	P	P	P	P	P	P	P	P
1607719_at	(Q9C9D1) Putative cytochrome P-450; 4810-6511	01 METABOLISM	12.2771	12.4066	-0.12942	0.00226136	0.00889282	P	P	P	P	P	P	P	P	P	P	P	P	P	P	P	P	P	P	P	P	P	P	P	P	P	P	P	P	P	P	P	P	P	P	P	P	P	P	P	P	P	P
1607721_at	(Q9LQ04) F16P17.17 protein (Hypothetical protein At1g63000) (3,5-epimerase/4-reductase)	01 METABOLISM	9.74006	10.0265	-0.28643	1.70644e-11	3.37976e-09	P	P	P	P	P	P	P	P	P	P	P	P	P	P	P	P	P	P	P	P	P	P	P	P	P	P	P	P	P	P	P	P	P	P	P	P	P	P	P	P	P	P
1607735_at	(Q9C535) Hypothetical protein F15D2.25 (Hypothetical protein T3M22.5) (Hypothetical protein At1g29700; T3M22.5)	01 METABOLISM	6.36849	6.26829	0.100204	0.0070763	0.0225411	P	P	P	P	P	P	P	P	P	P	P	P	P	P	P	P	P	P	P	P	P	P	P	P	P	P	P	P	P	P	P	P	P	P	P	P	P	P	P	P	P	P
1608225_s_at	(Q9SG92) Putative alpha-hydroxynitrile lyase	01 METABOLISM	7.76327	8.00924	-0.245968	0.000400586	0.00212405	P	P	P	P	P	P	P	P	P	P	P	P	P	P	P	P	P	P	P	P	P	P	P	P	P	P	P	P	P	P	P	P	P	P	P	P	P	P	P	P	P	P
1608923_at	(O65902) Putative cyclase associated protein CAP (Atcap1). Adenylyl cyclase-associated protein (CAP)	01 METABOLISM	8.65531	8.76073	-0.105417	9.81079e-06	9.90988e-05	P	P	P	P	P	P	P	P	P	P	P	P	P	P	P	P	P	P	P	P	P	P	P	P	P	P	P	P	P	P	P	P	P	P	P	P	P	P	P	P	P	P
1609159_at	(Q9XGI7) Nicotianamine synthase (EC 2.5.1.43) (S-adenosyl-L-methionine:S-adenosyl-L-methionine:S-adenosyl-methionine 3-amino-3-carboxypropyltransferase) (Chloronerva)	01 METABOLISM	8.86179	9.06085	-0.199062	0.0027918	0.010554	P	P	P	P	P	P	P	P	P	P	P	P	P	P	P	P	P	P	P	P	P	P	P	P	P	P	P	P	P	P	P	P	P	P	P	P	P	P	P	P	P	P
1609184_at	(Q9LUC5) Cytochrome P450	01 METABOLISM	5.40742	5.66646	-0.259042	0.0150575	0.0414542	P	P	P	P	P	P	P	P	P	P	P	P	P	P	P	P	P	P	P	P	P	P	P	P	P	P	P	P	P	P	P	P	P	P	P	P	P	P	P	P	P	P
1609270_at	(Q9LNA5) F5O11.14 (ACR8)	01 METABOLISM	8.20002	7.8507	0.349318	1.12403e-06	1.68455e-05	P	P	P	P	P	P	P	P	P	P	P	P	P	P	P	P	P	P	P	P	P	P	P	P	P	P	P	P	P	P	P	P	P	P	P	P	P	P	P	P	P	P
1609451_at	(Q69XR3) Hydrolase-like	01 METABOLISM	7.28502	7.13746	0.147553	0.00136822	0.00592641	P	P	P	P	P	P	P	P	P	P	P	P	P	P	P	P	P	P	P	P	P	P	P	P	P	P	P	P	P	P	P	P	P	P	P	P	P	P	P	P	P	P
1609640_at	(Q5ZE11) Mak3 protein-like protein	01 METABOLISM	7.32983	7.20789	0.121942	0.000126435	0.000821297	P	P	P	P	P	P	P	P	P	P	P	P	P	P	P	P	P	P	P	P	P	P	P	P	P	P	P	P	P	P	P	P	P	P	P	P	P	P	P	P	P	P
1609712_at	(Q8H224) Putative cytochrome P450 (Fragment)	01 METABOLISM	7.73231	7.52835	0.203963	0.00900944	0.0275021	P	P	P	P	P	P	P	P	P	P	P	P	P	P	P	P	P	P	P	P	P	P	P	P	P	P	P	P	P	P	P	P	P	P	P	P	P	P	P	P	P	P
1609721_at	(Q8W437) PBng143	01 METABOLISM	7.87264	7.77432	0.0983286	0.00681447	0.0218379	P	P	P	P	P	P	P	P	P	P	P	P	P	P	P	P	P	P	P	P	P	P	P	P	P	P	P	P	P	P	P	P	P	P	P	P	P	P	P	P	P	P
1609744_at	(Q9SKZ6) Putative alanine acetyl transferase	01 METABOLISM	7.15858	6.87642	0.282163	0.00126745	0.00556389	P	P	P	P	P	P	P	P	P	P	P	P	P	P	P	P	P	P	P	P	P	P	P	P	P	P	P	P	P	P	P	P	P	P	P	P	P	P	P	P	P	P
1609867_s_at	(Q9LDD5) Hypothetical protein AT4g11570 (AT4g11570/F25E4_190)	01 METABOLISM	8.87918	8.66175	0.217428	2.2912e-09	1.16889e-07	P	P	P	P	P	P	P	P	P	P	P	P	P	P	P	P	P	P	P	P	P	P	P	P	P	P	P	P	P	P	P	P	P	P	P	P	P	P	P	P	P	P
1610111_at	(O48543) Adenyl cyclase	01 METABOLISM	7.18025	7.2954	-0.115147	0.00012338	0.000804038	P	P	P	P	P	P	P	P	P	P	P	P	P	P	P	P	P	P	P	P	P	P	P	P	P	P	P	P	P	P	P	P	P	P	P	P	P	P	P	P	P	P
1610182_at	(Q9LVY7) Cytochrome P450-like	01 METABOLISM	8.81195	9.06848	-0.256531	0.000377222	0.00201679	P	P	P	P	P	P	P	P	P	P	P	P	P	P	P	P	P	P	P	P	P	P	P	P	P	P	P	P	P	P	P	P	P	P	P	P	P	P	P	P	P	P
1610431_at	(Q67XR9) MRNA, , clone: RAFL25-28-O12 (At1g29120)	01 METABOLISM	6.91932	6.83831	0.0810125	0.00427889	0.0150544	P	P	P	P	P	P	P	P	P	P	P	P	P	P	P	P	P	P	P	P	P	P	P	P	P	P	P	P	P	P	P	P	P	P	P	P	P	P	P	P	P	P
1610664_s_at	(Q9ZV08) Hypothetical protein At2g39000	01 METABOLISM	6.75255	6.67436	0.0781841	0.0124291	0.035697	P	P	P	P	P	P	P	P	P	P	P	P	P	P	P	P	P	P	P	P	P	P	P	P	P	P	P	P	P	P	P	P	P	P	P	P	P	P	P	P	P	P
1610995_at	(Q9FZC2) T1K7.26 protein	01 METABOLISM	8.32224	8.47258	-0.15034	3.37331e-06	4.19112e-05	P	P	P	P	P	P	P	P	P	P	P	P	P	P	P	P	P	P	P	P	P	P	P	P	P	P	P	P	P	P	P	P	P	P	P	P	P	P	P	P	P	P
1611135_at	(Q9SG92) Putative alpha-hydroxynitrile lyase	01 METABOLISM	6.90686	7.09213	-0.185265	0.00605505	0.019929	P	P	P	P	P	P	P	P	P	P	P	P	P	P	P	P	P	P	P	P	P	P	P	P	P	P	P	P	P	P	P	P	P	P	P	P	P	P	P	P	P	P
1611161_at		01 METABOLISM	5.40621	5.58279	-0.176581	0.00208226	0.00838299	P	P	P	P	P	P	P	P	P	P	P	P	P	P	P	P	P	P	P	P	P	P	P	P	P	P	P	P	P	P	P	P	P	P	P	A	P	M	P	P	A	P
1611175_at	(P24465) Cytochrome P450 71A1 (EC 1.14.-.-) (CYPLXXIA1) (ARP-2)	01 METABOLISM	6.91532	7.16876	-0.253449	1.10212e-06	1.66157e-05	P	P	P	P	P	P	P	P	P	P	P	P	P	P	P	P	P	P	P	P	P	P	P	P	P	P	P	P	P	P	P	P	P	P	P	P	P	P	P	P	P	P
1611306_at	(P37124) Cytochrome P450 77A2 (EC 1.14.-.-) (CYPLXXVIIA2) (P-450EG5)	01 METABOLISM	8.00055	8.36077	-0.36022	0.00198691	0.00805715	P	P	P	P	P	P	P	P	P	P	P	P	P	P	P	P	P	P	P	P	P	P	P	P	P	P	P	P	P	P	P	P	P	P	P	P	P	P	P	P	P	P
1611452_at	(Q9M156) Probable hydroquinone glucosyltransferase (EC 2.4.1.218) (Arbutin synthase)	01 METABOLISM	8.65125	8.44426	0.206987	0.00225367	0.0088715	P	P	P	P	P	P	P	P	P	P	P	P	P	P	P	P	P	P	P	P	P	P	P	P	P	P	P	P	P	P	P	P	P	P	P	P	P	P	P	P	P	P
1611488_at	(O22975) T19F6.4 protein (Hypothetical protein At4g24160/T19F6_150)	01 METABOLISM	6.33529	6.17747	0.157826	0.000166943	0.0010276	P	P	P	P	P	P	P	P	P	P	P	P	P	P	P	P	P	P	P	P	P	P	P	P	P	P	P	P	P	P	P	P	P	P	P	P	P	P	P	P	P	P
1611508_at	(Q9M2E4) Hypothetical protein T20K12.100 (AT3g61200/T20K12_100)	01 METABOLISM	6.36199	6.28805	0.0739399	0.00657781	0.0213088	P	P	P	P	P	P	P	P	P	P	P	P	P	P	P	P	P	P	P	P	P	P	P	P	P	P	P	P	P	P	P	P	P	P	P	P	P	P	P	P	P	P
1611597_at	(Q8LDU4) Red chlorophyll catabolite reductase, chloroplast precursor (EC 1.-.-.-) (RCC reductase) (AtRCCR) (Accelerated cell death protein 2)	01 METABOLISM	6.42495	6.28982	0.135124	0.000254367	0.00145656	P	P	P	P	P	P	P	P	P	P	P	P	P	P	P	P	P	P	P	P	P	P	P	P	P	P	P	P	P	P	P	P	P	P	P	P	P	P	P	P	P	P
1612154_at	(O50044) 2-dehydro-3-deoxyphosphooctonate aldolase (EC 2.5.1.55) (Phospho-2-dehydro-3-deoxyoctonate aldolase) (3-deoxy-D-manno-octulosonic acid 8-phosphate synthetase) (KDO-8-phosphate synthetase) (KDO 8-P synthase) (KDOPS)	01 METABOLISM	6.16145	6.34555	-0.184105	2.52066e-06	3.29381e-05	P	P	P	P	P	P	P	P	P	P	P	P	P	P	P	P	P	P	P	P	P	P	P	P	P	P	P	P	P	P	P	P	P	P	P	P	P	P	P	P	P	P
1612756_at	(Q9M609) Hypothetical protein	01 METABOLISM	9.36257	9.49094	-0.128374	0.000157833	0.000982048	P	P	P	P	P	P	P	P	P	P	P	P	P	P	P	P	P	P	P	P	P	P	P	P	P	P	P	P	P	P	P	P	P	P	P	P	P	P	P	P	P	P
1613152_at	(O80816) T8F5.23 protein	01 METABOLISM	7.99215	8.36808	-0.375932	1.89515e-05	0.000169858	P	P	P	P	P	P	P	P	P	P	P	P	P	P	P	P	P	P	P	P	P	P	P	P	P	P	P	P	P	P	P	P	P	P	P	P	P	P	P	P	P	P
1613343_at	(Q9C7J5) Hypothetical protein F14G9.26 (At1g56200/F14G9_26)	01 METABOLISM	7.92806	7.81756	0.110505	3.92859e-05	0.000310021	P	P	P	P	P	P	P	P	P	P	P	P	P	P	P	P	P	P	P	P	P	P	P	P	P	P	P	P	P	P	P	P	P	P	P	P	P	P	P	P	P	P
1613448_at	(Q5N800) Hypothetical protein P0452F10.6 (Hypothetical protein P0443E07.35)	01 METABOLISM	8.29671	8.12215	0.174561	2.28885e-06	3.04206e-05	P	P	P	P	P	P	P	P	P	P	P	P	P	P	P	P	P	P	P	P	P	P	P	P	P	P	P	P	P	P	P	P	P	P	P	P	P	P	P	P	P	P
1613947_at	(Q9SRQ6) T21P5.6 protein (Phosphatidylglycerol specific phospholipase C) (Hypothetical protein At3g03520)	01 METABOLISM	5.96807	5.78692	0.181147	0.0135323	0.0382136	P	P	P	P	P	P	P	P	P	P	P	P	P	P	P	P	P	P	P	P	P	P	P	P	P	P	P	P	P	P	P	P	P	P	P	P	P	P	P	P	P	P
1614444_at	(Q5NUF4) 2-Hydroxyisoflavanone dehydratase	01 METABOLISM	9.06535	9.31573	-0.250388	8.91159e-09	3.50257e-07	P	P	P	P	P	P	P	P	P	P	P	P	P	P	P	P	P	P	P	P	P	P	P	P	P	P	P	P	P	P	P	P	P	P	P	P	P	P	P	P	P	P
1614514_at	(Q84V39) Allergen Ole e 10	01 METABOLISM	8.2331	8.03249	0.200616	0.00375363	0.0135502	P	P	P	P	P	P	P	P	P	P	P	P	P	P	P	P	P	P	P	P	P	P	P	P	P	P	P	P	P	P	P	P	P	P	P	P	P	P	P	P	P	P
1614576_s_at	(O22683) Cyanate hydratase (EC 4.2.1.104) (Cyanase) (Cyanate lyase) (Cyanate hydrolase)	01 METABOLISM	8.87172	8.76677	0.104944	0.00172531	0.00718949	P	P	P	P	P	P	P	P	P	P	P	P	P	P	P	P	P	P	P	P	P	P	P	P	P	P	P	P	P	P	P	P	P	P	P	P	P	P	P	P	P	P
1614670_at	(Q9LUF1) 11-beta-hydroxysteroid dehydrogenase-like (AT5g50700/MFB16_9)	01 METABOLISM	8.98462	9.10837	-0.123743	0.007388	0.0233207	P	P	P	P	P	P	P	P	P	P	P	P	P	P	P	P	P	P	P	P	P	P	P	P	P	P	P	P	P	P	P	P	P	P	P	P	P	P	P	P	P	P
1614722_at	(Q8H3Z9) Putative Sur2p: syringomycin response protein	01 METABOLISM	6.24612	6.37443	-0.128311	0.00062294	0.00308901	P	P	P	P	P	P	P	P	P	P	P	P	P	P	P	P	P	P	P	P	P	P	P	P	P	P	P	P	P	P	P	P	P	P	P	P	P	P	P	P	P	P
1614821_at	(Q93W20) AT5g49940/K9P8_8 (Hypothetical protein At5g49940) (NFU2 protein) (Hypothetical protein At5g49935/At5g49940)	01 METABOLISM	8.76246	8.69051	0.0719522	0.000310345	0.00171945	P	P	P	P	P	P	P	P	P	P	P	P	P	P	P	P	P	P	P	P	P	P	P	P	P	P	P	P	P	P	P	P	P	P	P	P	P	P	P	P	P	P
1614980_at	(Q6PQK0) Progesterone 5-beta-reductase	01 METABOLISM	11.1264	11.2185	-0.0921497	7.68307e-06	8.15196e-05	P	P	P	P	P	P	P	P	P	P	P	P	P	P	P	P	P	P	P	P	P	P	P	P	P	P	P	P	P	P	P	P	P	P	P	P	P	P	P	P	P	P
1615129_at	(Q5YJN3) Diadenosine tetraphosphate hydrolase	01 METABOLISM	8.48066	8.55868	-0.0780177	2.53974e-05	0.000217776	P	P	P	P	P	P	P	P	P	P	P	P	P	P	P	P	P	P	P	P	P	P	P	P	P	P	P	P	P	P	P	P	P	P	P	P	P	P	P	P	P	P
1615494_at	(Q6ZHJ6) Putative short-chain dehydrogenase/reductase	01 METABOLISM	7.65094	7.71871	-0.0677746	0.00707099	0.0225312	P	P	P	P	P	P	P	P	P	P	P	P	P	P	P	P	P	P	P	P	P	P	P	P	P	P	P	P	P	P	P	P	P	P	P	P	P	P	P	P	P	P
1615614_at	(Q9M3I0) Putative glucosyltransferase (Fragment)	01 METABOLISM	6.4745	6.67635	-0.201843	1.44046e-05	0.000135982	P	P	P	P	P	P	P	P	P	P	P	P	P	P	P	P	P	P	P	P	P	P	P	P	P	P	P	P	P	P	P	P	P	P	P	P	P	P	P	P	P	P
1615803_s_at	(O22975) T19F6.4 protein (Hypothetical protein At4g24160/T19F6_150)	01 METABOLISM	7.90567	7.74984	0.15583	0.000105043	0.000702391	P	P	P	P	P	P	P	P	P	P	P	P	P	P	P	P	P	P	P	P	P	P	P	P	P	P	P	P	P	P	P	P	P	P	P	P	P	P	P	P	P	P
1615993_at	(Q5ZDJ2) Acetyltransferase 1-like	01 METABOLISM	9.58924	9.66868	-0.0794402	8.05096e-05	0.000561234	P	P	P	P	P	P	P	P	P	P	P	P	P	P	P	P	P	P	P	P	P	P	P	P	P	P	P	P	P	P	P	P	P	P	P	P	P	P	P	P	P	P
1616014_at	(Q60D44) Putative pyridine nucleotide-disulphide oxidoreductase	01 METABOLISM	6.45163	6.28765	0.163979	0.000646472	0.00317762	P	P	P	P	P	P	P	P	P	P	P	P	P	P	P	P	P	P	P	P	P	P	P	P	P	P	P	P	P	P	P	P	P	P	P	P	P	P	P	P	P	P
1616113_at	(Q7F1F4) Putative glycosyl hydrolase	01 METABOLISM	7.49306	7.28789	0.205167	5.77755e-05	0.000425978	P	P	P	P	P	P	P	P	P	P	P	P	P	P	P	P	P	P	P	P	P	P	P	P	P	P	P	P	P	P	P	P	P	P	P	P	P	P	P	P	P	P
1616258_at	(Q6ZGZ7) Putative glucosyltransferase	01 METABOLISM	6.17475	6.25865	-0.0839057	0.00609543	0.0200293	P	P	P	P	P	P	P	P	P	P	P	P	P	P	P	P	P	P	P	P	P	P	P	P	P	P	P	P	P	P	P	P	P	P	P	P	P	P	P	P	P	P
1616294_s_at	(Q67V42) MutT domain protein-like	01 METABOLISM	7.76965	7.91305	-0.1434	0.00227177	0.00892538	P	P	P	P	P	P	P	P	P	P	P	P	P	P	P	P	P	P	P	P	P	P	P	P	P	P	P	P	P	P	P	P	P	P	P	P	P	P	P	P	P	P
1616302_at	(Q9M4H5) Putative ripening-related protein	01 METABOLISM	11.1441	11.3208	-0.176704	4.15073e-06	4.89795e-05	P	P	P	P	P	P	P	P	P	P	P	P	P	P	P	P	P	P	P	P	P	P	P	P	P	P	P	P	P	P	P	P	P	P	P	P	P	P	P	P	P	P
1616337_at	(Q9SFU7) T1B9.17 protein (AT3g07170/T1B9_17)	01 METABOLISM	7.83672	7.88042	-0.0436974	0.0162163	0.0441036	P	P	P	P	P	P	P	P	P	P	P	P	P	P	P	P	P	P	P	P	P	P	P	P	P	P	P	P	P	P	P	P	P	P	P	P	P	P	P	P	P	P
1616411_at	(Q6NQ64) At4g27340	01 METABOLISM	7.48654	7.39153	0.0950157	0.000240766	0.00138891	P	P	P	P	P	P	P	P	P	P	P	P	P	P	P	P	P	P	P	P	P	P	P	P	P	P	P	P	P	P	P	P	P	P	P	P	P	P	P	P	P	P
1616574_at	(Q84JL2) Putative branched-chain alpha keto-acid dehydrogenase E1 alpha subunit	01 METABOLISM	7.4477	7.18788	0.259816	8.97556e-08	2.21668e-06	P	P	P	P	P	P	P	P	P	P	P	P	P	P	P	P	P	P	P	P	P	P	P	P	P	P	P	P	P	P	P	P	P	P	P	P	P	P	P	P	P	P
1616588_at	(Q8L5Z4) Hypothetical protein At2g25860:At2g25870 (Hypothetical protein At2g25860)	01 METABOLISM	6.06424	6.25334	-0.189095	0.00143129	0.00615212	P	P	P	P	P	P	P	P	P	P	P	P	P	P	P	P	P	P	P	P	P	P	P	P	P	P	P	P	P	P	P	P	P	P	P	P	P	P	P	P	P	P
1616756_at	(Q8H5F0) Betaine aldehyde dehydrogenase-like	01 METABOLISM	6.51058	6.67015	-0.15957	4.91598e-05	0.000375332	P	P	P	P	P	P	P	P	P	P	P	P	P	P	P	P	P	P	P	P	P	P	P	P	P	P	P	P	P	P	P	P	P	P	P	P	P	P	P	P	P	P
1617113_at	(Q9FZC2) T1K7.26 protein	01 METABOLISM	10.7226	10.9176	-0.194981	1.80519e-12	6.78434e-10	P	P	P	P	P	P	P	P	P	P	P	P	P	P	P	P	P	P	P	P	P	P	P	P	P	P	P	P	P	P	P	P	P	P	P	P	P	P	P	P	P	P
1617214_s_at	(Q84W78) Putative tropinone reductase (Fragment)	01 METABOLISM	9.00857	9.3296	-0.321026	1.63191e-07	3.63083e-06	P	P	P	P	P	P	P	P	P	P	P	P	P	P	P	P	P	P	P	P	P	P	P	P	P	P	P	P	P	P	P	P	P	P	P	P	P	P	P	P	P	P
1617309_at	(Q8LFT7) Aldehyde dehydrogenase, putative	01 METABOLISM	9.72178	9.61291	0.108867	0.00490368	0.0168706	P	P	P	P	P	P	P	P	P	P	P	P	P	P	P	P	P	P	P	P	P	P	P	P	P	P	P	P	P	P	P	P	P	P	P	P	P	P	P	P	P	P
1617378_at	(Q9FKI4) Similarity to N-acetyltransferase (Hypothetical protein MXE10.5) (Silencing group B protein)	01 METABOLISM	9.27109	9.20204	0.0690504	0.00125161	0.0055063	P	P	P	P	P	P	P	P	P	P	P	P	P	P	P	P	P	P	P	P	P	P	P	P	P	P	P	P	P	P	P	P	P	P	P	P	P	P	P	P	P	P
1617379_at	(Q8L7V3) AT5g64030/MBM17_13	01 METABOLISM	9.03062	9.11063	-0.0800152	0.0151455	0.0416397	P	P	P	P	P	P	P	P	P	P	P	P	P	P	P	P	P	P	P	P	P	P	P	P	P	P	P	P	P	P	P	P	P	P	P	P	P	P	P	P	P	P
1617576_at	(Q76E11) Soluble epoxide hydrolase	01 METABOLISM	8.52407	8.70352	-0.17945	3.75215e-06	4.53898e-05	P	P	P	P	P	P	P	P	P	P	P	P	P	P	P	P	P	P	P	P	P	P	P	P	P	P	P	P	P	P	P	P	P	P	P	P	P	P	P	P	P	P
1617698_at	(Q9FYH8) F17F8.22 (Hypothetical protein At1g30910/F17F8_22) (Hypothetical protein At1g30910)	01 METABOLISM	9.40521	9.27346	0.131754	0.00133057	0.00579314	P	P	P	P	P	P	P	P	P	P	P	P	P	P	P	P	P	P	P	P	P	P	P	P	P	P	P	P	P	P	P	P	P	P	P	P	P	P	P	P	P	P
1617704_at	(Q8S9K8) AT3g50440/T20E23_40	01 METABOLISM	9.65882	10.0982	-0.439391	8.14473e-07	1.31003e-05	P	P	P	P	P	P	P	P	P	P	P	P	P	P	P	P	P	P	P	P	P	P	P	P	P	P	P	P	P	P	P	P	P	P	P	P	P	P	P	P	P	P
1617783_at	(Q9FVT5) Hypothetical protein T8L23.15 (Hypothetical protein At1g57680)	01 METABOLISM	8.07449	8.29509	-0.220595	8.5559e-07	1.35885e-05	P	P	P	P	P	P	P	P	P	P	P	P	P	P	P	P	P	P	P	P	P	P	P	P	P	P	P	P	P	P	P	P	P	P	P	P	P	P	P	P	P	P
1618157_at	(Q5SNI3) Syringomycin biosynthesis enzyme-like	01 METABOLISM	8.24158	8.08924	0.152338	0.000839154	0.00395165	P	P	P	P	P	P	P	P	P	P	P	P	P	P	P	P	P	P	P	P	P	P	P	P	P	P	P	P	P	P	P	P	P	P	P	P	P	P	P	P	P	P
1618215_s_at	(Q5SNI3) Syringomycin biosynthesis enzyme-like	01 METABOLISM	9.26351	9.12178	0.141728	0.00350959	0.0127887	P	P	P	P	P	P	P	P	P	P	P	P	P	P	P	P	P	P	P	P	P	P	P	P	P	P	P	P	P	P	P	P	P	P	P	P	P	P	P	P	P	P
1618343_at	(Q9XI20) F9L1.44 protein (Hypothetical protein At1g15490)	01 METABOLISM	6.42385	6.64051	-0.216667	4.25435e-06	5.01438e-05	P	P	P	P	P	P	P	P	P	P	P	P	P	P	P	P	P	P	P	P	P	P	P	P	P	P	P	P	P	P	P	P	P	P	P	P	P	P	P	P	P	P
1618429_at	(Q60D37) Putative methyltransferase	01 METABOLISM	9.5805	9.83013	-0.249631	3.57331e-07	6.68407e-06	P	P	P	P	P	P	P	P	P	P	P	P	P	P	P	P	P	P	P	P	P	P	P	P	P	P	P	P	P	P	P	P	P	P	P	P	P	P	P	P	P	P
1618440_s_at	(Q9XEQ6) Hypothetical protein	01 METABOLISM	8.18905	8.39537	-0.20632	2.18186e-07	4.52545e-06	P	P	P	P	P	P	P	P	P	P	P	P	P	P	P	P	P	P	P	P	P	P	P	P	P	P	P	P	P	P	P	P	P	P	P	P	P	P	P	P	P	P
1618563_at	(Q67W64) Methyltransferase-like	01 METABOLISM	5.79716	5.59962	0.19754	0.000112884	0.00074868	P	P	P	P	P	P	P	P	P	P	P	P	P	P	P	P	P	P	P	P	P	P	P	P	P	P	P	P	P	P	P	P	P	P	P	P	P	P	P	P	P	P
1618742_at	(Q9C7G6) Hypothetical protein F28P5.8 (Hypothetical protein At1g72030/F28P5_8) (Hypothetical protein At1g72030)	01 METABOLISM	5.31613	5.55093	-0.234805	0.00130843	0.00570659	P	P	P	P	P	P	P	P	P	P	P	P	P	P	P	P	P	P	P	A	P	P	P	P	P	P	P	P	P	P	P	P	P	P	P	P	P	P	P	P	M	P
1618957_at	(Q5W7C8) Unknow protein	01 METABOLISM	6.56864	6.67037	-0.101723	0.0167804	0.0453114	P	P	P	P	P	P	P	P	P	P	P	P	P	P	P	P	P	P	P	P	P	P	P	P	P	P	P	P	P	P	P	P	P	P	P	P	P	P	P	P	P	P
1619200_at	(Q6AUK5) Hypothetical protein OSJNBb0006J12.16	01 METABOLISM	8.39681	8.28926	0.107559	6.7719e-06	7.31583e-05	P	P	P	P	P	P	P	P	P	P	P	P	P	P	P	P	P	P	P	P	P	P	P	P	P	P	P	P	P	P	P	P	P	P	P	P	P	P	P	P	P	P
1619359_at	(Q93Z79) AT5g24910/F6A4_120	01 METABOLISM	7.35954	7.59206	-0.232521	8.24599e-05	0.000570889	P	P	P	P	P	P	P	P	P	P	P	P	P	P	P	P	P	P	P	P	P	P	P	P	P	P	P	P	P	P	P	P	P	P	P	P	P	P	P	P	P	P
1620148_at	(Q84VV0) At3g58830	01 METABOLISM	5.07115	5.18718	-0.116027	0.00245346	0.00949385	P	P	P	P	P	P	P	P	P	P	P	P	P	P	P	P	P	P	P	P	P	P	P	P	P	P	P	P	P	P	P	P	P	P	P	P	P	P	P	P	P	P
1620245_at	(Q8W228) Cytochrome P450	01 METABOLISM	7.19296	6.69004	0.50292	3.24658e-05	0.000265321	P	P	P	P	P	P	P	P	P	P	P	P	P	P	P	P	P	P	P	P	P	P	P	P	P	P	P	P	P	P	P	P	P	P	P	P	P	P	P	P	P	P
1620398_at	(Q6L459) Hypothetical protein PGEC589.7	01 METABOLISM	7.7922	7.68988	0.102321	0.00806604	0.0250154	P	P	P	P	P	P	P	P	P	P	P	P	P	P	P	P	P	P	P	P	P	P	P	P	P	P	P	P	P	P	P	P	P	P	P	P	P	P	P	P	P	P
1620601_at	(Q3L181) Perakine reductase	01 METABOLISM	9.32144	9.09242	0.229016	0.00126856	0.00556391	P	P	P	P	P	P	P	P	P	P	P	P	P	P	P	P	P	P	P	P	P	P	P	P	P	P	P	P	P	P	P	P	P	P	P	P	P	P	P	P	P	P
1620768_at	(Q75H72) Putative aldo/keto reductase family protein	01 METABOLISM	6.56881	6.71226	-0.143448	0.00504813	0.0172559	P	P	P	P	P	P	P	P	P	P	P	P	P	P	P	P	P	P	P	P	P	P	P	P	P	P	P	P	P	P	P	P	P	P	P	P	P	P	P	P	P	P
1620904_at	(Q9SAD5) F3F19.2 protein	01 METABOLISM	7.38087	6.97415	0.406717	6.79929e-10	4.79478e-08	P	P	P	P	P	P	P	P	P	P	P	P	P	P	P	P	P	P	P	P	P	P	P	P	P	P	P	P	P	P	P	P	P	P	P	P	P	P	P	P	P	P
1621026_at	(Q53CF1) Prolyl 4-hydroxylase	01 METABOLISM	7.8929	7.72603	0.166864	0.001277	0.00559122	P	P	P	P	P	P	P	P	P	P	P	P	P	P	P	P	P	P	P	P	P	P	P	P	P	P	P	P	P	P	P	P	P	P	P	P	P	P	P	P	P	P
1621309_at	(Q7XSQ6) OSJNBa0084K11.8 protein	01 METABOLISM	6.61284	6.48383	0.129016	0.0120406	0.034789	P	P	P	P	P	P	P	P	P	P	P	P	P	P	P	P	P	P	P	P	P	P	P	P	P	P	P	P	P	P	P	P	P	P	P	P	P	P	P	P	P	P
1621838_at	(Q8L8W1) Hypothetical protein	01 METABOLISM	8.56661	8.64131	-0.0746982	0.0124341	0.0357011	P	P	P	P	P	P	P	P	P	P	P	P	P	P	P	P	P	P	P	P	P	P	P	P	P	P	P	P	P	P	P	P	P	P	P	P	P	P	P	P	P	P
1621983_s_at	(Q9SZS3) Hypothetical protein F27G19.80 (Hypothetical protein AT4g27480)	01 METABOLISM	7.84259	7.71577	0.126814	0.00212941	0.00852863	P	P	P	P	P	P	P	P	P	P	P	P	P	P	P	P	P	P	P	P	P	P	P	P	P	P	P	P	P	P	P	P	P	P	P	P	P	P	P	P	P	P
1622299_s_at	(Q9LKH8) NADPH-protochlorophyllide oxidoreductase	01 METABOLISM	8.54944	8.41822	0.131213	0.00398226	0.0142188	P	P	P	P	P	P	P	P	P	P	P	P	P	P	P	P	P	P	P	P	P	P	P	P	P	P	P	P	P	P	P	P	P	P	P	P	P	P	P	P	P	P
1622388_at	(Q9SA00) Hypothetical protein At1g34780; F21H2.1 (Hypothetical protein At1g34780)	01 METABOLISM	7.76159	7.60082	0.160766	0.00335324	0.0123066	P	P	P	P	P	P	P	P	P	P	P	P	P	P	P	P	P	P	P	P	P	P	P	P	P	P	P	P	P	P	P	P	P	P	P	P	P	P	P	P	P	P
1622549_at	(Q9SLN8) Allyl alcohol dehydrogenase	01 METABOLISM	6.72592	6.58228	0.143635	0.00171341	0.00714285	P	P	P	P	P	P	P	P	P	P	P	P	P	P	P	P	P	P	P	P	P	P	P	P	P	P	P	P	P	P	P	P	P	P	P	P	P	P	P	P	P	P
1622623_at	(Q93Z79) AT5g24910/F6A4_120	01 METABOLISM	6.34666	6.57373	-0.22707	3.67692e-05	0.000293669	P	P	P	P	P	P	P	P	P	P	P	P	P	P	P	P	P	P	P	P	P	P	P	P	P	P	P	P	P	P	P	P	P	P	P	P	P	P	P	P	P	P
1622752_at	(Q8GZM8) Putative serine hydrolase	01 METABOLISM	6.65855	7.00226	-0.343715	4.02604e-06	4.77874e-05	P	P	P	P	P	P	P	P	P	P	P	P	P	P	P	P	P	P	P	P	P	P	P	P	P	P	P	P	P	P	P	P	P	P	P	P	P	P	P	P	P	P
1622762_x_at	(Q9M156) Probable hydroquinone glucosyltransferase (EC 2.4.1.218) (Arbutin synthase)	01 METABOLISM	8.84641	8.63049	0.21592	0.000927691	0.00429844	P	P	P	P	P	P	P	P	P	P	P	P	P	P	P	P	P	P	P	P	P	P	P	P	P	P	P	P	P	P	P	P	P	P	P	P	P	P	P	P	P	P
1622833_at	(Q84VZ0) At5g51880	01 METABOLISM	7.23591	7.31994	-0.0840217	0.00427842	0.0150544	P	P	P	P	P	P	P	P	P	P	P	P	P	P	P	P	P	P	P	P	P	P	P	P	P	P	P	P	P	P	P	P	P	P	P	P	P	P	P	P	P	P
1622839_at	(Q9FMQ5) Gb|AAF31728.1 (Hypothetical protein At5g22460)	01 METABOLISM	7.14139	7.40925	-0.26786	4.6759e-06	5.37942e-05	P	P	P	P	P	P	P	P	P	P	P	P	P	P	P	P	P	P	P	P	P	P	P	P	P	P	P	P	P	P	P	P	P	P	P	P	P	P	P	P	P	P
1607156_at	(O49556) Hypothetical protein F7J7.90 (Hypothetical protein AT4g21150)	01.01 amino acid metabolism	9.17905	9.30611	-0.127059	1.72734e-06	2.41326e-05	P	P	P	P	P	P	P	P	P	P	P	P	P	P	P	P	P	P	P	P	P	P	P	P	P	P	P	P	P	P	P	P	P	P	P	P	P	P	P	P	P	P
1607579_at	(Q5F2M9) Glutamate dehydrogenase 1 (EC 1.4.1.2)	01.01 amino acid metabolism	7.54196	7.88528	-0.343316	1.08335e-07	2.58697e-06	P	P	P	P	P	P	P	P	P	P	P	P	P	P	P	P	P	P	P	P	P	P	P	P	P	P	P	P	P	P	P	P	P	P	P	P	P	P	P	P	P	P
1607663_at	(Q4H1G0) Putative serine decarboxylase	01.01 amino acid metabolism	9.98567	9.87796	0.107709	0.0129212	0.0368588	P	P	P	P	P	P	P	P	P	P	P	P	P	P	P	P	P	P	P	P	P	P	P	P	P	P	P	P	P	P	P	P	P	P	P	P	P	P	P	P	P	P
1608265_at	(Q9SW47) Amidase-like protein	01.01 amino acid metabolism	6.62764	6.81935	-0.191702	3.88091e-06	4.65571e-05	P	P	P	P	P	P	P	P	P	P	P	P	P	P	P	P	P	P	P	P	P	P	P	P	P	P	P	P	P	P	P	P	P	P	P	P	P	P	P	P	P	P
1610059_at	(Q8RXU4) Hypothetical protein At1g08630	01.01 amino acid metabolism	8.18303	8.26201	-0.0789818	0.0167015	0.0451558	P	P	P	P	P	P	P	P	P	P	P	P	P	P	P	P	P	P	P	P	P	P	P	P	P	P	P	P	P	P	P	P	P	P	P	P	P	P	P	P	P	P
1610647_at	(Q9FR37) Amidase (At1g08980/F7G19_15)	01.01 amino acid metabolism	7.54287	7.62329	-0.080421	0.00740482	0.0233592	P	P	P	P	P	P	P	P	P	P	P	P	P	P	P	P	P	P	P	P	P	P	P	P	P	P	P	P	P	P	P	P	P	P	P	P	P	P	P	P	P	P
1613355_at	(Q8H0H8) Amidase-like protein	01.01 amino acid metabolism	7.09186	7.20133	-0.109464	0.00217193	0.00864747	P	P	P	P	P	P	P	P	P	P	P	P	P	P	P	P	P	P	P	P	P	P	P	P	P	P	P	P	P	P	P	P	P	P	P	P	P	P	P	P	P	P
1615223_at	(Q8L6J8) Putative carbamoyl phosphate synthase small subunit	01.01 amino acid metabolism	9.40757	9.44539	-0.0378167	0.00660358	0.0213585	P	P	P	P	P	P	P	P	P	P	P	P	P	P	P	P	P	P	P	P	P	P	P	P	P	P	P	P	P	P	P	P	P	P	P	P	P	P	P	P	P	P
1616327_at	(Q6YZC9) Uridylyl transferase-like	01.01 amino acid metabolism	8.05584	8.16731	-0.111464	0.00112256	0.00503062	P	P	P	P	P	P	P	P	P	P	P	P	P	P	P	P	P	P	P	P	P	P	P	P	P	P	P	P	P	P	P	P	P	P	P	P	P	P	P	P	P	P
1617283_at	(Q9SNY8) Branched-chain amino acid aminotransferase (EC 2.6.1.42)	01.01 amino acid metabolism	9.06119	9.11162	-0.0504309	0.00525303	0.0178236	P	P	P	P	P	P	P	P	P	P	P	P	P	P	P	P	P	P	P	P	P	P	P	P	P	P	P	P	P	P	P	P	P	P	P	P	P	P	P	P	P	P
1618222_at	(Q9XI28) F9L1.36 protein (Hypothetical protein At1g15410)	01.01 amino acid metabolism	7.51596	7.62607	-0.110111	3.40399e-06	4.20853e-05	P	P	P	P	P	P	P	P	P	P	P	P	P	P	P	P	P	P	P	P	P	P	P	P	P	P	P	P	P	P	P	P	P	P	P	P	P	P	P	P	P	P
1621484_at	(Q8H8D0) Putative serine acetyltransferase	01.01 amino acid metabolism	6.53446	6.72135	-0.186889	1.47789e-06	2.12048e-05	P	P	P	P	P	P	P	P	P	P	P	P	P	P	P	P	P	P	P	P	P	P	P	P	P	P	P	P	P	P	P	P	P	P	P	P	P	P	P	P	P	P
1607313_s_at	(P51118) Glutamine synthetase cytosolic isozyme 1 (EC 6.3.1.2) (Glutamate--ammonia ligase)	01.01.03.01.01 biosynthesis of glutamine	11.3162	11.2255	0.090603	0.000102867	0.000689487	P	P	P	P	P	P	P	P	P	P	P	P	P	P	P	P	P	P	P	P	P	P	P	P	P	P	P	P	P	P	P	P	P	P	P	P	P	P	P	P	P	P
1616966_at	(Q9LIP9) Glutamine-fructose-6-phosphate transaminase 2	01.01.03.01.02 degradation of glutamine	8.8477	8.91458	-0.0668797	0.00709201	0.0225769	P	P	P	P	P	P	P	P	P	P	P	P	P	P	P	P	P	P	P	P	P	P	P	P	P	P	P	P	P	P	P	P	P	P	P	P	P	P	P	P	P	P
1606935_at	(Q9SAK4) T8K14.14 protein (succinate-semialdehyde dehydrogenase (SSADH1))	01.01.03.02 metabolism of glutamate	9.9153	10.05	-0.134674	0.00161422	0.0067994	P	P	P	P	P	P	P	P	P	P	P	P	P	P	P	P	P	P	P	P	P	P	P	P	P	P	P	P	P	P	P	P	P	P	P	P	P	P	P	P	P	P
1607457_at	(O81102) Glutamate decarboxylase isozyme 1	01.01.03.02 metabolism of glutamate	11.8412	11.7231	0.118066	5.27714e-08	1.42907e-06	P	P	P	P	P	P	P	P	P	P	P	P	P	P	P	P	P	P	P	P	P	P	P	P	P	P	P	P	P	P	P	P	P	P	P	P	P	P	P	P	P	P
1606617_at	(O23344) Ferredoxin (AT4G14890/DL3485W)	01.01.03.02.01 biosynthesis of glutamate	6.33278	6.46024	-0.127458	0.0137205	0.038594	P	P	P	P	P	P	P	P	P	P	P	P	P	P	P	P	P	P	P	P	P	P	P	P	P	P	P	P	P	P	P	P	P	P	P	P	P	P	P	P	P	P
1606684_s_at	(Q39648) Non-photosynthetic ferredoxin precursor	01.01.03.02.01 biosynthesis of glutamate	9.7055	9.83476	-0.129258	2.62311e-07	5.2055e-06	P	P	P	P	P	P	P	P	P	P	P	P	P	P	P	P	P	P	P	P	P	P	P	P	P	P	P	P	P	P	P	P	P	P	P	P	P	P	P	P	P	P
1613782_at	(Q39648) Non-photosynthetic ferredoxin precursor	01.01.03.02.01 biosynthesis of glutamate	8.69133	8.8005	-0.109173	6.46037e-05	0.000466116	P	P	P	P	P	P	P	P	P	P	P	P	P	P	P	P	P	P	P	P	P	P	P	P	P	P	P	P	P	P	P	P	P	P	P	P	P	P	P	P	P	P
1615046_at	(P41346) Ferredoxin--NADP reductase, chloroplast precursor (EC 1.18.1.2) (FNR)	01.01.03.02.01 biosynthesis of glutamate	7.13479	7.33081	-0.196017	0.00745972	0.0235103	P	P	P	P	P	P	P	P	P	P	P	P	P	P	P	P	P	P	P	P	P	P	P	P	P	P	P	P	P	P	P	P	P	P	P	P	P	P	P	P	M	P
1615927_s_at	(Q6Q8B8) Chloroplast ferredoxin I	01.01.03.02.01 biosynthesis of glutamate	11.2383	11.3762	-0.137898	0.0018906	0.00775038	P	P	P	P	P	P	P	P	P	P	P	P	P	P	P	P	P	P	P	P	P	P	P	P	P	P	P	P	P	P	P	P	P	P	P	P	P	P	P	P	P	P
1622749_at	(P05314) Ferredoxin--nitrite reductase, chloroplast precursor (EC 1.7.7.1)	01.01.03.02.01 biosynthesis of glutamate	7.34454	7.56759	-0.22305	0.0111515	0.0327446	P	P	P	P	P	P	P	P	P	P	P	P	P	P	P	P	P	P	P	P	P	P	P	P	P	P	P	P	P	P	P	P	P	P	P	P	P	P	P	P	P	P
1614479_at	(O24549) Arginine decarboxylase (EC 4.1.1.19) (Fragment)	01.01.03.02.02 degradation of glutamate	10.1719	9.93625	0.235609	1.05407e-05	0.000104795	P	P	P	P	P	P	P	P	P	P	P	P	P	P	P	P	P	P	P	P	P	P	P	P	P	P	P	P	P	P	P	P	P	P	P	P	P	P	P	P	P	P
1616399_s_at	(O24549) Arginine decarboxylase (EC 4.1.1.19) (Fragment)	01.01.03.02.02 degradation of glutamate	10.3272	10.1364	0.190846	0.000162706	0.00100643	P	P	P	P	P	P	P	P	P	P	P	P	P	P	P	P	P	P	P	P	P	P	P	P	P	P	P	P	P	P	P	P	P	P	P	P	P	P	P	P	P	P
1619565_at	(Q9XGC4) Pyrroline-5-carboxylate synthetase (EC 2.7.2.11)	01.01.03.03.01 biosynthesis of proline	10.6358	10.5032	0.132614	0.000436012	0.00228773	P	P	P	P	P	P	P	P	P	P	P	P	P	P	P	P	P	P	P	P	P	P	P	P	P	P	P	P	P	P	P	P	P	P	P	P	P	P	P	P	P	P
1609427_at	(O81008) Putative amino acid acetyltransferase	01.01.03.05.01 biosynthesis of arginine	9.70278	9.57187	0.130907	8.7055e-06	8.98205e-05	P	P	P	P	P	P	P	P	P	P	P	P	P	P	P	P	P	P	P	P	P	P	P	P	P	P	P	P	P	P	P	P	P	P	P	P	P	P	P	P	P	P
1610286_at	Agmatine deiminase (EC 3.5.3.12)	01.01.05.01 metabolism of polyamines	7.71091	7.82799	-0.117072	0.00035642	0.00192654	P	P	P	P	P	P	P	P	P	P	P	P	P	P	P	P	P	P	P	P	P	P	P	P	P	P	P	P	P	P	P	P	P	P	P	P	P	P	P	P	P	P
1609475_at	(Q9MT28) Threonine synthase, chloroplast precursor (EC 4.2.3.1) (TS)	01.01.06.04.01 biosynthesis of threonine	8.68995	8.91664	-0.226689	4.69868e-11	6.97961e-09	P	P	P	P	P	P	P	P	P	P	P	P	P	P	P	P	P	P	P	P	P	P	P	P	P	P	P	P	P	P	P	P	P	P	P	P	P	P	P	P	P	P
1616497_at	(Q9XEE0) Homoserine kinase (EC 2.7.1.39)	01.01.06.04.01 biosynthesis of threonine	7.54875	7.69916	-0.15041	8.96102e-06	9.18937e-05	P	P	P	P	P	P	P	P	P	P	P	P	P	P	P	P	P	P	P	P	P	P	P	P	P	P	P	P	P	P	P	P	P	P	P	P	P	P	P	P	P	P
1608359_at	(Q8W0C5) S-adenosylmethionine:2-demethylmenaquinone methyltransferase-like	01.01.06.05 metabolism of methionine	10.5472	10.7451	-0.197933	3.56241e-11	5.88764e-09	P	P	P	P	P	P	P	P	P	P	P	P	P	P	P	P	P	P	P	P	P	P	P	P	P	P	P	P	P	P	P	P	P	P	P	P	P	P	P	P	P	P
1608661_at	(Q9SE60) Methylenetetrahydrofolate reductase MTHFR1 (EC 1.5.1.20)	01.01.06.05 metabolism of methionine	9.15807	9.313	-0.15493	2.8022e-05	0.000235287	P	P	P	P	P	P	P	P	P	P	P	P	P	P	P	P	P	P	P	P	P	P	P	P	P	P	P	P	P	P	P	P	P	P	P	P	P	P	P	P	P	P
1611750_at	(Q96551) S-adenosylmethionine synthetase 1 (EC 2.5.1.6) (Methionine adenosyltransferase 1) (AdoMet synthetase 1)	01.01.06.05 metabolism of methionine	7.25319	7.53873	-0.285544	0.0105439	0.0311779	P	P	P	P	P	P	P	P	P	P	P	P	P	P	P	P	P	P	P	P	P	P	P	P	P	P	P	P	P	P	P	P	P	P	P	P	P	P	P	P	P	P
1611875_at	(Q7XCS3) Putative gamma-lyase	01.01.06.05 metabolism of methionine	8.92592	8.51466	0.411256	1.71612e-06	2.4009e-05	P	P	P	P	P	P	P	P	P	P	P	P	P	P	P	P	P	P	P	P	P	P	P	P	P	P	P	P	P	P	P	P	P	P	P	P	P	P	P	P	P	P
1614836_s_at	(Q96551) S-adenosylmethionine synthetase 1 (EC 2.5.1.6) (Methionine adenosyltransferase 1) (AdoMet synthetase 1)	01.01.06.05 metabolism of methionine	8.96912	9.11421	-0.145095	0.0110995	0.0326202	P	P	P	P	P	P	P	P	P	P	P	P	P	P	P	P	P	P	P	P	P	P	P	P	P	P	P	P	P	P	P	P	P	P	P	P	P	P	P	P	P	P
1616136_at	(Q42662) 5-methyltetrahydropteroyltriglutamate--homocysteine methyltransferase (EC 2.1.1.14) (Vitamin-B12-independent methionine synthase isozyme) (Cobalamin-independent methionine synthase isozyme)	01.01.06.05 metabolism of methionine	7.65703	7.82341	-0.166389	0.000679785	0.00331555	P	P	P	P	P	P	P	P	P	P	P	P	P	P	P	P	P	P	P	P	P	P	P	P	P	P	P	P	P	P	P	P	P	P	P	P	P	P	P	P	P	P
1616387_at	(Q67W64) Methyltransferase-like	01.01.06.05 metabolism of methionine	5.84541	5.75404	0.0913668	0.0172391	0.046324	P	P	P	P	P	P	P	P	P	P	P	P	P	P	P	P	P	P	P	P	P	P	P	P	P	P	P	P	P	P	P	P	P	P	P	P	P	P	P	P	P	P
1618333_at	(Q7XEH2) Putative homocysteine S-methyltransferase-2	01.01.06.05 metabolism of methionine	10.2014	10.0015	0.199944	0.000684072	0.00333324	P	P	P	P	P	P	P	P	P	P	P	P	P	P	P	P	P	P	P	P	P	P	P	P	P	P	P	P	P	P	P	P	P	P	P	P	P	P	P	P	P	P
1619097_a_at	(P35007) Adenosylhomocysteinase (EC 3.3.1.1) (S-adenosyl-L-homocysteine hydrolase) (AdoHcyase)	01.01.06.05 metabolism of methionine	11.1862	11.3814	-0.195231	0.000243153	0.00139868	P	P	P	P	P	P	P	P	P	P	P	P	P	P	P	P	P	P	P	P	P	P	P	P	P	P	P	P	P	P	P	P	P	P	P	P	P	P	P	P	P	P
1621896_at	(Q9MAA9) T12H1.6 protein (Hypothetical protein At3g05100)	01.01.06.05 metabolism of methionine	6.36216	6.49125	-0.129091	0.000433031	0.0022749	P	P	P	P	P	P	P	P	P	P	P	P	P	P	P	P	P	P	P	P	P	P	P	P	P	P	P	P	P	P	P	P	P	P	P	P	P	P	P	P	P	P
1610395_s_at	(O81334) Cystathionine gamma-synthase (EC 4.2.99.9)	01.01.06.05.01 biosynthesis of methionine	9.40131	9.46018	-0.0588697	0.01538	0.0421583	P	P	P	P	P	P	P	P	P	P	P	P	P	P	P	P	P	P	P	P	P	P	P	P	P	P	P	P	P	P	P	P	P	P	P	P	P	P	P	P	P	P
1617746_at	(Q42662) 5-methyltetrahydropteroyltriglutamate--homocysteine methyltransferase (EC 2.1.1.14) (Vitamin-B12-independent methionine synthase isozyme) (Cobalamin-independent methionine synthase isozyme)	01.01.06.05.01 biosynthesis of methionine	11.0243	11.2499	-0.225564	3.6597e-08	1.06532e-06	P	P	P	P	P	P	P	P	P	P	P	P	P	P	P	P	P	P	P	P	P	P	P	P	P	P	P	P	P	P	P	P	P	P	P	P	P	P	P	P	P	P
1620325_at	(Q9M1W4) Homocysteine S-methyltransferase 2 (EC 2.1.1.10) (S-methylmethionine:homocysteine methyltransferase 2) (SMM:Hcy S-methyltransferase 2) (AtHMT-2)	01.01.06.05.01 biosynthesis of methionine	6.81219	6.69069	0.121502	0.0103733	0.0307545	P	P	P	P	P	P	P	P	P	P	P	P	P	P	P	P	P	P	P	P	P	P	P	P	P	P	P	P	P	P	P	P	P	P	P	P	P	P	P	P	P	P
1614659_at	(Q9LWJ2) Putative cystathionine beta-lyase	01.01.06.05.01.01 biosynthesis of homocysteine	7.55034	7.60897	-0.0586259	0.0137664	0.0386904	P	P	P	P	P	P	P	P	P	P	P	P	P	P	P	P	P	P	P	P	P	P	P	P	P	P	P	P	P	P	P	P	P	P	P	P	P	P	P	P	P	P
1614742_at	(Q6AV34) Putative Semialdehyde dehydrogenase	01.01.06.06 metabolism of lysine	8.23928	8.30432	-0.0650384	0.00391113	0.0140093	P	P	P	P	P	P	P	P	P	P	P	P	P	P	P	P	P	P	P	P	P	P	P	P	P	P	P	P	P	P	P	P	P	P	P	P	P	P	P	P	P	P
1609481_at	(Q9LFG2) Diaminopimelate epimerase-like protein (AT3g53580/F4P12_280)	01.01.06.06.01 biosynthesis of lysine	7.97329	7.89858	0.0747108	0.00615628	0.0202095	P	P	P	P	P	P	P	P	P	P	P	P	P	P	P	P	P	P	P	P	P	P	P	P	P	P	P	P	P	P	P	P	P	P	P	P	P	P	P	P	P	P
1615680_at	(Q949X7) Diaminopimelate decarboxylase	01.01.06.06.01 biosynthesis of lysine	8.90081	8.95782	-0.0570097	0.00321509	0.0118871	P	P	P	P	P	P	P	P	P	P	P	P	P	P	P	P	P	P	P	P	P	P	P	P	P	P	P	P	P	P	P	P	P	P	P	P	P	P	P	P	P	P
1617205_at		01.01.06.06.01 biosynthesis of lysine	8.48239	8.35604	0.126351	0.00335414	0.0123066	P	P	P	P	P	P	P	P	P	P	P	P	P	P	P	P	P	P	P	P	P	P	P	P	P	P	P	P	P	P	P	P	P	P	P	P	P	P	P	P	P	P
1609646_at	(Q8LFK9) 3-dehydroquinate synthase-like protein	01.01.09 metabolism of the cysteine - aromatic group	9.40157	9.53478	-0.133213	1.97205e-06	2.69549e-05	P	P	P	P	P	P	P	P	P	P	P	P	P	P	P	P	P	P	P	P	P	P	P	P	P	P	P	P	P	P	P	P	P	P	P	P	P	P	P	P	P	P
1612217_at	(Q8RW90) At1g12050/F12F1_8	01.01.09 metabolism of the cysteine - aromatic group	10.3682	10.4616	-0.0934396	3.32293e-05	0.000269598	P	P	P	P	P	P	P	P	P	P	P	P	P	P	P	P	P	P	P	P	P	P	P	P	P	P	P	P	P	P	P	P	P	P	P	P	P	P	P	P	P	P
1614898_at	(Q93WX6) NIFS-like protein CpNifsp precursor (Cysteine desulfurase) (EC 4.4.1.-) (At1g08490/T27G7_14)	01.01.09 metabolism of the cysteine - aromatic group	7.48099	7.38715	0.0938392	5.64411e-05	0.000418378	P	P	P	P	P	P	P	P	P	P	P	P	P	P	P	P	P	P	P	P	P	P	P	P	P	P	P	P	P	P	P	P	P	P	P	P	P	P	P	P	P	P
1606585_at	(P54260) Aminomethyltransferase, mitochondrial precursor (EC 2.1.2.10) (Glycine cleavage system T protein) (GCVT)	01.01.09.01 metabolism of glycine	8.08883	8.33195	-0.243116	3.02287e-06	3.82632e-05	P	P	P	P	P	P	P	P	P	P	P	P	P	P	P	P	P	P	P	P	P	P	P	P	P	P	P	P	P	P	P	P	P	P	P	P	P	P	P	P	P	P
1608150_at	(Q9SUU0) Glycine hydroxymethyltransferase (EC 2.1.2.1)-like protein (EC 2.1.2.1)	01.01.09.01 metabolism of glycine	8.93589	8.84433	0.0915592	3.69148e-05	0.000294509	P	P	P	P	P	P	P	P	P	P	P	P	P	P	P	P	P	P	P	P	P	P	P	P	P	P	P	P	P	P	P	P	P	P	P	P	P	P	P	P	P	P
1617901_s_at	(P16048) Glycine cleavage system H protein, mitochondrial precursor	01.01.09.01 metabolism of glycine	7.51243	7.73686	-0.224423	0.00510709	0.0174162	P	P	P	P	P	P	P	P	P	P	P	P	P	P	P	P	P	P	P	P	P	P	P	P	P	P	P	P	P	P	P	P	P	P	P	P	P	P	P	P	P	P
1619879_s_at	(P16048) Glycine cleavage system H protein, mitochondrial precursor	01.01.09.01 metabolism of glycine	7.76527	8.02316	-0.257886	0.00439613	0.0154025	P	P	P	P	P	P	P	P	P	P	P	P	P	P	P	P	P	P	P	P	P	P	P	P	P	P	P	P	P	P	P	P	P	P	P	P	P	P	P	P	P	P
1607366_at	(Q8H0P5) Serine acetyltransferase 7 (EC 2.3.1.30) (Fragment)	01.01.09.03.01 biosynthesis of cysteine	8.73543	8.83357	-0.0981375	0.0153605	0.0421164	P	P	P	P	P	P	P	P	P	P	P	P	P	P	P	P	P	P	P	P	P	P	P	P	P	P	P	P	P	P	P	P	P	P	P	P	P	P	P	P	P	P
1614014_at	(Q8H0P7) Serine acetyltransferase 1 (EC 2.3.1.30) (Fragment)	01.01.09.03.01 biosynthesis of cysteine	8.25162	8.06276	0.188866	0.000243346	0.001399	P	P	P	P	P	P	P	P	P	P	P	P	P	P	P	P	P	P	P	P	P	P	P	P	P	P	P	P	P	P	P	P	P	P	P	P	P	P	P	P	P	P
1622685_at	(Q8W199) Serine acetyltransferase	01.01.09.03.01 biosynthesis of cysteine	9.25209	9.36614	-0.114047	0.00057576	0.00289485	P	P	P	P	P	P	P	P	P	P	P	P	P	P	P	P	P	P	P	P	P	P	P	P	P	P	P	P	P	P	P	P	P	P	P	P	P	P	P	P	P	P
1609598_at	(Q8LFI1) Putative P-protein: chorismate mutase, prephenate dehydratase	01.01.09.04.01 biosynthesis of phenylalanine	6.63594	6.51202	0.123916	0.000147321	0.000932974	P	P	P	P	P	P	P	P	P	P	P	P	P	P	P	P	P	P	P	P	P	P	P	P	P	P	P	P	P	P	P	P	P	P	P	P	P	P	P	P	P	P
1609932_at	(Q6JJ29) Prephenate dehydratase	01.01.09.04.01 biosynthesis of phenylalanine	8.39946	8.24502	0.154441	0.001916	0.00784494	P	P	P	P	P	P	P	P	P	P	P	P	P	P	P	P	P	P	P	P	P	P	P	P	P	P	P	P	P	P	P	P	P	P	P	P	P	P	P	P	P	P
1609234_at	(P93622) Polyphenol oxidase (EC 1.10.3.1)	01.01.09.05 metabolism of tyrosine	8.83404	8.60181	0.232231	0.0153599	0.0421164	P	P	P	P	P	P	P	P	P	P	P	P	P	P	P	P	P	P	P	P	P	P	P	P	P	P	P	P	P	P	P	P	P	P	P	P	P	P	P	P	P	P
1622651_at	(Q66NX3) Polyphenol oxidase (EC 1.10.3.1) (EC 1.14.18.1)	01.01.09.05 metabolism of tyrosine	7.40796	7.13936	0.268599	0.00585023	0.0193939	P	P	P	P	P	P	P	P	P	P	P	P	P	P	P	P	P	P	P	P	P	P	P	P	P	P	P	P	P	P	P	P	P	P	P	P	P	P	P	P	P	P
1620357_s_at	(O22765) Putative tryptophan synthase alpha 1 chain	01.01.09.06.01 biosynthesis of tryptophan	7.27064	7.39542	-0.124781	0.00243033	0.00942009	P	P	P	P	P	P	P	P	P	P	P	P	P	P	P	P	P	P	P	P	P	P	P	P	P	P	P	P	P	P	P	P	P	P	P	P	P	P	P	P	P	P
1621707_at	(Q9M2R0) Anthranilate phosphoribosyltransferase-like protein	01.01.09.06.01 biosynthesis of tryptophan	7.27365	7.45087	-0.177221	5.72483e-05	0.000422709	P	P	P	P	P	P	P	P	P	P	P	P	P	P	P	P	P	P	P	P	P	P	P	P	P	P	P	P	P	P	P	P	P	P	P	P	P	P	P	P	P	P
1622427_at	(O50046) Tryptophan synthase beta chain 2, chloroplast precursor (EC 4.2.1.20)	01.01.09.06.01 biosynthesis of tryptophan	8.8825	8.99833	-0.115837	8.38484e-05	0.000578125	P	P	P	P	P	P	P	P	P	P	P	P	P	P	P	P	P	P	P	P	P	P	P	P	P	P	P	P	P	P	P	P	P	P	P	P	P	P	P	P	P	P
1622521_at	(Q949X3) Histidinol-phosphate aminotransferase, chloroplast precursor (EC 2.6.1.9) (Imidazole acetol-phosphate transaminase) (Gene duplicate 1-A/1-B protein)	01.01.09.07.01 biosynthesis of histidine	8.07865	8.15154	-0.0728927	0.000835181	0.00393845	P	P	P	P	P	P	P	P	P	P	P	P	P	P	P	P	P	P	P	P	P	P	P	P	P	P	P	P	P	P	P	P	P	P	P	P	P	P	P	P	P	P
1608650_at	(Q84W14) At1g62810/F23N19_18	01.01.09.07.02 degradation of histidine	8.17357	8.31338	-0.139812	0.0137736	0.0386904	P	P	P	P	P	P	P	P	P	P	P	P	P	P	P	P	P	P	P	P	P	P	P	P	P	P	P	P	P	P	P	P	P	P	P	P	P	P	P	P	P	P
1609549_at	(Q42767) Acetohydroxyacid synthase (EC 4.1.3.18)	01.01.11 metabolism of the pyruvate family (alanine, isoleucine, leucine, valine) and D-alanine	9.51756	9.60464	-0.0870794	0.000181012	0.0010988	P	P	P	P	P	P	P	P	P	P	P	P	P	P	P	P	P	P	P	P	P	P	P	P	P	P	P	P	P	P	P	P	P	P	P	P	P	P	P	P	P	P
1611738_at	(Q9FMT1) 3-isopropylmalate dehydrogenase 3, chloroplast precursor (EC 1.1.1.85) (Beta-IPM dehydrogenase 3) (IMDH 3) (3-IPM-DH 3)	01.01.11 metabolism of the pyruvate family (alanine, isoleucine, leucine, valine) and D-alanine	7.18165	7.26611	-0.0844596	0.0149474	0.0412466	P	P	P	P	P	P	P	P	P	P	P	P	P	P	P	P	P	P	P	P	P	P	P	P	P	P	P	P	P	P	P	P	P	P	P	P	P	P	P	P	P	P
1614753_at	(Q9ZW85) 3-isopropylmalate dehydratase, small subunit	01.01.11 metabolism of the pyruvate family (alanine, isoleucine, leucine, valine) and D-alanine	10.7385	10.8095	-0.0709807	2.57324e-07	5.12668e-06	P	P	P	P	P	P	P	P	P	P	P	P	P	P	P	P	P	P	P	P	P	P	P	P	P	P	P	P	P	P	P	P	P	P	P	P	P	P	P	P	P	P
1615699_s_at	(Q05758) Ketol-acid reductoisomerase, chloroplast precursor (EC 1.1.1.86) (Acetohydroxy-acid reductoisomerase) (Alpha-keto-beta-hydroxylacil reductoisomerase)	01.01.11 metabolism of the pyruvate family (alanine, isoleucine, leucine, valine) and D-alanine	11.5559	11.4964	0.0594768	5.64532e-05	0.000418378	P	P	P	P	P	P	P	P	P	P	P	P	P	P	P	P	P	P	P	P	P	P	P	P	P	P	P	P	P	P	P	P	P	P	P	P	P	P	P	P	P	P
1606795_at	(Q45RS3) AlaT1	01.01.11.01 metabolism of alanine	10.2612	10.4146	-0.153417	8.28106e-05	0.000572925	P	P	P	P	P	P	P	P	P	P	P	P	P	P	P	P	P	P	P	P	P	P	P	P	P	P	P	P	P	P	P	P	P	P	P	P	P	P	P	P	P	P
1607476_at	(Q65WV6) Putative aminotransferase	01.01.11.01 metabolism of alanine	8.76353	8.89739	-0.133855	0.00514175	0.0175048	P	P	P	P	P	P	P	P	P	P	P	P	P	P	P	P	P	P	P	P	P	P	P	P	P	P	P	P	P	P	P	P	P	P	P	P	P	P	P	P	P	P
1618004_s_at	(Q45RS3) AlaT1	01.01.11.01 metabolism of alanine	8.5529	8.74291	-0.190014	3.18344e-05	0.000261218	P	P	P	P	P	P	P	P	P	P	P	P	P	P	P	P	P	P	P	P	P	P	P	P	P	P	P	P	P	P	P	P	P	P	P	P	P	P	P	P	P	P
1620135_at	(Q6UA13) Fiber protein Fb26 (Fragment)	01.01.11.04.01 biosynthesis of leucine	7.46901	7.57114	-0.102133	0.0145413	0.0403854	P	P	P	P	P	P	P	P	P	P	P	P	P	P	P	P	P	P	P	P	P	P	P	P	P	P	P	P	P	P	P	P	P	P	P	P	P	P	P	P	P	P
1607986_at	(Q8LDB2) Sulfate adenylyltransferase	01.02 nitrogen and sulfur metabolism	7.62528	7.72039	-0.0951115	0.000616563	0.00306476	P	P	P	P	P	P	P	P	P	P	P	P	P	P	P	P	P	P	P	P	P	P	P	P	P	P	P	P	P	P	P	P	P	P	P	P	P	P	P	P	P	P
1619354_s_at	(O49627) NifU-like protein (AT4g22220/T10I14_50)	01.02 nitrogen and sulfur metabolism	11.2034	11.0939	0.10947	2.28418e-05	0.000199244	P	P	P	P	P	P	P	P	P	P	P	P	P	P	P	P	P	P	P	P	P	P	P	P	P	P	P	P	P	P	P	P	P	P	P	P	P	P	P	P	P	P
1621050_at	(Q8LP96) Moco containing protein (Moco containing protein(OsMCP))	01.02.03 sulfur metabolism	9.73216	9.85948	-0.127314	9.7387e-06	9.87656e-05	P	P	P	P	P	P	P	P	P	P	P	P	P	P	P	P	P	P	P	P	P	P	P	P	P	P	P	P	P	P	P	P	P	P	P	P	P	P	P	P	P	P
1606713_at	(Q01402) Nucleoside diphosphate kinase II, chloroplast precursor (EC 2.7.4.6) (NDK II) (NDP kinase II) (NDPK II)	01.03 nucleotide metabolism	7.24849	7.17047	0.0780259	0.00805767	0.0249971	P	P	P	P	P	P	P	P	P	P	P	P	P	P	P	P	P	P	P	P	P	P	P	P	P	P	P	P	P	P	P	P	P	P	P	P	P	P	P	P	P	P
1610151_at	(Q9SUD9) Hypothetical protein T13J8.110 (Hypothetical protein AT4g28000)	01.03 nucleotide metabolism	9.64841	9.8008	-0.152394	4.0773e-06	4.82584e-05	P	P	P	P	P	P	P	P	P	P	P	P	P	P	P	P	P	P	P	P	P	P	P	P	P	P	P	P	P	P	P	P	P	P	P	P	P	P	P	P	P	P
1610310_at	(Q7Y036) MutT-like protein (Fragment)	01.03 nucleotide metabolism	8.12693	7.92113	0.205795	0.000720425	0.00347517	P	P	P	P	P	P	P	P	P	P	P	P	P	P	P	P	P	P	P	P	P	P	P	P	P	P	P	P	P	P	P	P	P	P	P	P	P	P	P	P	P	P
1611309_at	(Q8H1R1) Hypothetical protein At4g27250	01.03 nucleotide metabolism	8.63179	8.43944	0.192358	0.000131152	0.000847582	P	P	P	P	P	P	P	P	P	P	P	P	P	P	P	P	P	P	P	P	P	P	P	P	P	P	P	P	P	P	P	P	P	P	P	P	P	P	P	P	P	P
1615365_at	(Q94B18) RSH-like protein	01.03 nucleotide metabolism	9.23253	9.1692	0.0633257	0.0112789	0.0330035	P	P	P	P	P	P	P	P	P	P	P	P	P	P	P	P	P	P	P	P	P	P	P	P	P	P	P	P	P	P	P	P	P	P	P	P	P	P	P	P	P	P
1615657_at	(Q8LFI8) Nucleoside triphosphatase, putative	01.03 nucleotide metabolism	7.36087	7.1786	0.182271	0.000163011	0.0010077	P	P	P	P	P	P	P	P	P	P	P	P	P	P	P	P	P	P	P	P	P	P	P	P	P	P	P	P	P	P	P	P	P	P	P	P	P	P	P	P	P	P
1618087_at	(Q84LE7) RelA-SpoT like protein RSH1	01.03 nucleotide metabolism	8.33688	8.24023	0.0966442	0.000354652	0.00192392	P	P	P	P	P	P	P	P	P	P	P	P	P	P	P	P	P	P	P	P	P	P	P	P	P	P	P	P	P	P	P	P	P	P	P	P	P	P	P	P	P	P
1620770_at	(Q9FS13) Nucleotide pyrophosphatase-like protein	01.03 nucleotide metabolism	9.37787	9.47281	-0.0949466	6.80373e-05	0.000486304	P	P	P	P	P	P	P	P	P	P	P	P	P	P	P	P	P	P	P	P	P	P	P	P	P	P	P	P	P	P	P	P	P	P	P	P	P	P	P	P	P	P
1622855_at	(Q7XJC2) Adenine phosphoribosyltransferase (Fragment)	01.03 nucleotide metabolism	9.0799	9.16615	-0.0862517	6.95964e-05	0.00049576	P	P	P	P	P	P	P	P	P	P	P	P	P	P	P	P	P	P	P	P	P	P	P	P	P	P	P	P	P	P	P	P	P	P	P	P	P	P	P	P	P	P
1606765_at	(Q9LMX8) F21F23.14 protein (At1g13700)	01.03 nucleotide/nucleoside/nucleobase metabolism	7.74605	7.86071	-0.11466	0.00227433	0.0089285	P	P	P	P	P	P	P	P	P	P	P	P	P	P	P	P	P	P	P	P	P	P	P	P	P	P	P	P	P	P	P	P	P	P	P	P	P	P	P	P	P	P
1620462_at	(Q67XV5) Hypothetical protein At4g24350 (Fragment)	01.03 nucleotide/nucleoside/nucleobase metabolism	6.63607	6.88762	-0.251546	0.0119618	0.034591	P	P	P	P	P	P	P	P	P	P	P	P	P	P	P	P	P	P	P	P	P	P	P	P	P	P	P	P	P	P	P	P	P	P	P	P	P	P	P	P	P	P
1617770_at	(Q9LEV3) Protein At5g10860, mitochondrial precursor	01.03.01 purine nucleotide metabolism	11.064	11.1256	-0.0615841	2.39019e-05	0.000206883	P	P	P	P	P	P	P	P	P	P	P	P	P	P	P	P	P	P	P	P	P	P	P	P	P	P	P	P	P	P	P	P	P	P	P	P	P	P	P	P	P	P
1619289_at	(Q60DI6) Pyrimidine 5'-nucleotidase-related	01.03.04 pyrimidine nucleotide/nucleoside/nucleobase metabolism	6.68299	6.76347	-0.0804745	0.00486871	0.0167789	P	P	P	P	P	P	P	P	P	P	P	P	P	P	P	P	P	P	P	P	P	P	P	P	P	P	P	P	P	P	P	P	P	P	P	P	P	P	P	P	P	P
1620053_at	(Q94J38) Putative dihydroorotase	01.03.04 pyrimidine nucleotide/nucleoside/nucleobase metabolism	7.31389	7.43436	-0.120477	3.43966e-05	0.000277287	P	P	P	P	P	P	P	P	P	P	P	P	P	P	P	P	P	P	P	P	P	P	P	P	P	P	P	P	P	P	P	P	P	P	P	P	P	P	P	P	P	P
1621086_at	(Q9LEA8) Cytidine deaminase 1 (Fragment)	01.03.04 pyrimidine nucleotide/nucleoside/nucleobase metabolism	5.86198	5.98431	-0.122331	0.00667877	0.0215177	P	P	P	P	P	P	P	P	P	P	P	P	P	P	P	P	P	P	P	P	P	P	P	P	P	P	P	P	P	P	P	P	P	P	P	P	P	P	P	P	P	P
1620457_at	(Q42942) Uridine 5'-monophosphate synthase (UMP synthase) [Includes: Orotate phosphoribosyltransferase (EC 2.4.2.10) (OPRtase); Orotidine 5'-phosphate decarboxylase (EC 4.1.1.23) (OMPdecase)] (Fragment)	01.03.04.03 pyrimidine nucleotide anabolism	9.48396	9.56477	-0.0808109	0.000120708	0.000791032	P	P	P	P	P	P	P	P	P	P	P	P	P	P	P	P	P	P	P	P	P	P	P	P	P	P	P	P	P	P	P	P	P	P	P	P	P	P	P	P	P	P
1612965_at	(Q3E9X8) Protein At4g21585	01.03.16.03 DNA degradation	7.60898	7.72021	-0.111228	2.3545e-05	0.000204319	P	P	P	P	P	P	P	P	P	P	P	P	P	P	P	P	P	P	P	P	P	P	P	P	P	P	P	P	P	P	P	P	P	P	P	P	P	P	P	P	P	P
1607357_at	(Q8L7M6) Hypothetical protein At3g21620	01.04 phosphate metabolism	8.43193	8.48271	-0.0507829	0.0167815	0.0453114	P	P	P	P	P	P	P	P	P	P	P	P	P	P	P	P	P	P	P	P	P	P	P	P	P	P	P	P	P	P	P	P	P	P	P	P	P	P	P	P	P	P
1607848_at	(Q67YC0) Hypothetical protein At1g73010	01.04 phosphate metabolism	7.10246	6.76102	0.34144	7.62242e-05	0.000535053	P	P	P	P	P	P	P	P	P	P	P	P	P	P	P	P	P	P	P	P	P	P	P	P	P	P	P	P	P	P	M	P	P	P	M	P	P	P	P	P	P	P
1611362_at	(Q9M0F5) Putative acid phosphatase	01.04 phosphate metabolism	6.81951	6.68856	0.130954	0.000415313	0.00219522	P	P	P	P	P	P	P	P	P	P	P	P	P	P	P	P	P	P	P	P	P	P	P	P	P	P	P	P	P	P	P	P	P	P	P	P	P	P	P	P	P	P
1611818_at	(P27061) Acid phosphatase precursor 1 (EC 3.1.3.2)	01.04 phosphate metabolism	7.16812	7.31978	-0.151657	4.96918e-06	5.63975e-05	P	P	P	P	P	P	P	P	P	P	P	P	P	P	P	P	P	P	P	P	P	P	P	P	P	P	P	P	P	P	P	P	P	P	P	P	P	P	P	P	P	P
1615038_at	(Q6KBB0) Putative inorganic pyrophosphatase	01.04 phosphate metabolism	10.8899	10.967	-0.0770462	0.00283999	0.010692	P	P	P	P	P	P	P	P	P	P	P	P	P	P	P	P	P	P	P	P	P	P	P	P	P	P	P	P	P	P	P	P	P	P	P	P	P	P	P	P	P	P
1615156_at	(Q9FVL1) Phosphatidic acid phosphatase beta (EC 3.1.3.4)	01.04 phosphate metabolism	7.04194	6.85766	0.184284	1.35631e-06	1.97808e-05	P	P	P	P	P	P	P	P	P	P	P	P	P	P	P	P	P	P	P	P	P	P	P	P	P	P	P	P	P	P	P	P	P	P	P	P	P	P	P	P	P	P
1615676_a_at	(O04195) Expressed protein (Hypothetical protein)	01.04 phosphate metabolism	7.64744	7.74013	-0.0926913	0.0128918	0.0368025	P	P	P	P	P	P	P	P	P	P	P	P	P	P	P	P	P	P	P	P	P	P	P	P	P	P	P	P	P	P	P	P	P	P	P	P	P	P	P	P	P	P
1618485_at	(Q6J5M7) Purple acid phosphatase 1	01.04 phosphate metabolism	4.85807	4.63819	0.219883	0.000106017	0.000707783	P	P	P	P	P	P	P	P	P	P	P	P	P	P	P	P	P	P	P	P	P	P	P	P	P	P	P	P	P	P	P	P	P	P	P	P	P	P	P	P	P	P
1621892_a_at	(Q9ZWC4) F21M11.2 protein (Similar to acid phosphatase) (At1g04040/F21M11_2)	01.04 phosphate metabolism	6.79794	7.28723	-0.489294	0.000351955	0.00191237	P	P	P	P	P	P	P	P	P	P	P	P	P	P	P	P	P	P	P	P	P	P	P	P	P	P	P	P	P	P	P	P	P	P	P	P	P	P	P	P	P	P
1606847_at	(P93569) Sts15 protein; pistil specific PME	01.05 C-compound and carbohydrate metabolism	6.88428	7.17977	-0.295484	0.000237806	0.00137497	P	P	P	P	P	P	P	P	P	P	P	P	P	P	A	P	A	P	P	P	P	P	P	P	P	P	P	P	P	P	P	P	P	P	P	P	P	P	P	P	P	P
1608198_at	(Q9SR22) Putative pectinacetylesterase	01.05 C-compound and carbohydrate metabolism	7.50636	7.64658	-0.140225	5.39629e-08	1.44583e-06	P	P	P	P	P	P	P	P	P	P	P	P	P	P	P	P	P	P	P	P	P	P	P	P	P	P	P	P	P	P	P	P	P	P	P	P	P	P	P	P	P	P
1608261_at	(Q9FY03) Putative pectin methylesterase precursor (EC 3.1.1.11)	01.05 C-compound and carbohydrate metabolism	6.33269	6.9246	-0.591916	6.30595e-07	1.05633e-05	P	P	P	P	P	P	P	P	P	P	P	P	P	P	P	P	P	P	P	P	P	P	P	P	P	P	P	P	P	P	P	P	P	P	P	P	P	P	P	P	P	P
1608440_at	(Q9C9W6) Putative trehalose-6-phosphate synthase; 46897-44149	01.05 C-compound and carbohydrate metabolism	8.65809	8.53729	0.1208	0.000102232	0.000685684	P	P	P	P	P	P	P	P	P	P	P	P	P	P	P	P	P	P	P	P	P	P	P	P	P	P	P	P	P	P	P	P	P	P	P	P	P	P	P	P	P	P
1608731_at	(Q9SYK9) F3F20.13 protein (At1g05680)	01.05 C-compound and carbohydrate metabolism	8.41527	8.48866	-0.0733943	0.000182467	0.00110564	P	P	P	P	P	P	P	P	P	P	P	P	P	P	P	P	P	P	P	P	P	P	P	P	P	P	P	P	P	P	P	P	P	P	P	P	P	P	P	P	P	P
1608932_at	(Q59J80) Cyclo-DOPA 5-O-glucosyltransferase	01.05 C-compound and carbohydrate metabolism	7.53678	7.71512	-0.178342	0.00234089	0.00911892	P	P	P	P	P	P	P	P	P	P	P	P	P	P	P	P	P	P	P	P	P	P	P	P	P	P	P	P	P	P	P	P	P	P	P	P	P	P	P	P	P	P
1609849_at	(Q6K852) Putative methyltransferase	01.05 C-compound and carbohydrate metabolism	6.85431	6.96129	-0.10698	0.000470647	0.00243795	P	P	P	P	P	P	P	P	P	P	P	P	P	P	P	P	P	P	P	P	P	P	P	P	P	P	P	P	P	P	P	P	P	P	P	P	P	P	P	P	P	P
1611081_a_at	(Q9SUP5) Putative polygalacturonase	01.05 C-compound and carbohydrate metabolism	10.2125	10.519	-0.306552	3.41525e-13	2.87479e-10	P	P	P	P	P	P	P	P	P	P	P	P	P	P	P	P	P	P	P	P	P	P	P	P	P	P	P	P	P	P	P	P	P	P	P	P	P	P	P	P	P	P
1611087_at	(Q8S8E7) Expressed protein	01.05 C-compound and carbohydrate metabolism	5.23671	5.38031	-0.143596	0.000325082	0.00178169	P	P	P	P	P	P	P	P	P	P	P	P	P	P	P	P	P	P	P	P	P	P	P	P	P	P	M	P	P	P	P	P	P	P	P	P	P	P	P	P	P	P
1611112_at	(Q7XPW5) OSJNBa0032F06.16 protein	01.05 C-compound and carbohydrate metabolism	8.52872	8.75787	-0.229146	6.53327e-09	2.7612e-07	P	P	P	P	P	P	P	P	P	P	P	P	P	P	P	P	P	P	P	P	P	P	P	P	P	P	P	P	P	P	P	P	P	P	P	P	P	P	P	P	P	P
1611723_at	(Q8RX87) AT5g20250/F5O24_140	01.05 C-compound and carbohydrate metabolism	8.15367	7.58034	0.573333	1.9467e-05	0.000173707	P	P	P	A	P	P	P	P	P	P	P	P	P	P	P	P	P	P	P	P	P	P	P	P	P	P	P	P	P	P	P	P	P	P	P	P	P	P	P	P	P	P
1612176_at	(Q9LVH6) Aldose 1-epimerase-like protein	01.05 C-compound and carbohydrate metabolism	9.06693	9.22176	-0.154826	6.37179e-05	0.000461373	P	P	P	P	P	P	P	P	P	P	P	P	P	P	P	P	P	P	P	P	P	P	P	P	P	P	P	P	P	P	P	P	P	P	P	P	P	P	P	P	P	P
1612694_at	(Q949Q1) Hypothetical protein At1g18580 (Hypothetical protein At1g18580; F25I16.8)	01.05 C-compound and carbohydrate metabolism	7.97112	8.15734	-0.186225	7.14275e-09	2.93023e-07	P	P	P	P	P	P	P	P	P	P	P	P	P	P	P	P	P	P	P	P	P	P	P	P	P	P	P	P	P	P	P	P	P	P	P	P	P	P	P	P	P	P
1613025_at	(Q9SNY3) GDP-mannose 4,6 dehydratase 1 (EC 4.2.1.47) (GDP-D-mannose dehydratase 1) (GMD 1)	01.05 C-compound and carbohydrate metabolism	8.72663	8.95006	-0.223423	3.02732e-08	9.58588e-07	P	P	P	P	P	P	P	P	P	P	P	P	P	P	P	P	P	P	P	P	P	P	P	P	P	P	P	P	P	P	P	P	P	P	P	P	P	P	P	P	P	P
1613514_s_at	(Q9M442) Putative imbibition protein (Fragment)	01.05 C-compound and carbohydrate metabolism	11.7417	11.6217	0.119988	0.00169942	0.00709917	P	P	P	P	P	P	P	P	P	P	P	P	P	P	P	P	P	P	P	P	P	P	P	P	P	P	P	P	P	P	P	P	P	P	P	P	P	P	P	P	P	P
1613731_at	(Q9FN05) Glucosidase II alpha subunit	01.05 C-compound and carbohydrate metabolism	9.26766	9.32567	-0.058014	0.00127027	0.00556902	P	P	P	P	P	P	P	P	P	P	P	P	P	P	P	P	P	P	P	P	P	P	P	P	P	P	P	P	P	P	P	P	P	P	P	P	P	P	P	P	P	P
1613790_at	(Q93ZX7) Hypothetical protein At5g47780	01.05 C-compound and carbohydrate metabolism	8.79256	8.91883	-0.12627	0.00142806	0.00614085	P	P	P	P	P	P	P	P	P	P	P	P	P	P	P	P	P	P	P	P	P	P	P	P	P	P	P	P	P	P	P	P	P	P	P	P	P	P	P	P	P	P
1614210_at	(Q9SLA6) Expressed protein (Hypothetical protein At2g25570)	01.05 C-compound and carbohydrate metabolism	7.45269	7.37799	0.0746998	0.00471167	0.01631	P	P	P	P	P	P	P	P	P	P	P	P	P	P	P	P	P	P	P	P	P	P	P	P	P	P	P	P	P	P	P	P	P	P	P	P	P	P	P	P	P	P
1614500_at	(Q9SR35) F3L24.15 protein (Hypothetical protein)	01.05 C-compound and carbohydrate metabolism	7.59003	7.12768	0.462343	3.26446e-05	0.000266562	P	P	P	P	P	P	P	P	P	P	P	P	P	P	P	P	P	P	P	P	P	P	P	P	P	P	P	P	P	P	P	P	P	P	P	P	P	P	P	P	P	P
1614525_at	(Q9ZVT6) F15K9.5 protein (Hypothetical protein At1g03350)	01.05 C-compound and carbohydrate metabolism	8.29803	8.43592	-0.137894	3.96787e-07	7.31377e-06	P	P	P	P	P	P	P	P	P	P	P	P	P	P	P	P	P	P	P	P	P	P	P	P	P	P	P	P	P	P	P	P	P	P	P	P	P	P	P	P	P	P
1614552_at	(Q5SMZ1) Aldose 1-epimerase-like	01.05 C-compound and carbohydrate metabolism	8.04278	8.33976	-0.296987	3.93014e-06	4.69759e-05	P	P	P	P	P	P	P	P	P	P	P	P	P	P	P	P	P	P	P	P	P	P	P	P	P	P	P	P	P	P	P	P	P	P	P	P	P	P	P	P	P	P
1614766_at	(Q94C48) Hypothetical protein At4g32330	01.05 C-compound and carbohydrate metabolism	9.56263	9.66966	-0.107029	0.000279576	0.00157326	P	P	P	P	P	P	P	P	P	P	P	P	P	P	P	P	P	P	P	P	P	P	P	P	P	P	P	P	P	P	P	P	P	P	P	P	P	P	P	P	P	P
1615746_at	(Q9FXI9) F6F9.1 protein (At1g19940/F6F9_1)	01.05 C-compound and carbohydrate metabolism	8.28966	8.6182	-0.32854	5.90059e-08	1.56847e-06	P	P	P	P	P	P	P	P	P	P	P	P	P	P	P	P	P	P	P	P	P	P	P	P	P	P	P	P	P	P	P	P	P	P	P	P	P	P	P	P	P	P
1616079_at	(Q9ZQZ7) Putative glycosylation enzyme	01.05 C-compound and carbohydrate metabolism	8.11671	8.16852	-0.0518107	0.0128923	0.0368025	P	P	P	P	P	P	P	P	P	P	P	P	P	P	P	P	P	P	P	P	P	P	P	P	P	P	P	P	P	P	P	P	P	P	P	P	P	P	P	P	P	P
1616116_at	(Q8RX87) AT5g20250/F5O24_140	01.05 C-compound and carbohydrate metabolism	9.45831	8.93202	0.526286	2.56191e-06	3.33907e-05	P	P	P	P	P	P	P	P	P	P	P	P	P	P	P	P	P	P	P	P	P	P	P	P	P	P	P	P	P	P	P	P	P	P	P	P	P	P	P	P	P	P
1616154_at	(Q9LQU1) F10B6.30 (Hypothetical protein At1g14890)	01.05 C-compound and carbohydrate metabolism	6.80599	7.20405	-0.398062	1.69692e-05	0.000154978	P	P	P	P	P	P	P	P	P	P	P	P	P	P	P	P	P	P	P	P	P	P	P	P	P	P	P	P	P	P	P	P	P	P	P	P	P	P	P	P	P	P
1616205_at	(Q9M872) F16B3.33 protein (Hypothetical protein At3g02700/F16B3_33) (At3g02700)	01.05 C-compound and carbohydrate metabolism	10.3279	10.4048	-0.0768954	0.00197019	0.00801163	P	P	P	P	P	P	P	P	P	P	P	P	P	P	P	P	P	P	P	P	P	P	P	P	P	P	P	P	P	P	P	P	P	P	P	P	P	P	P	P	P	P
1616235_s_at	(Q8S8E7) Expressed protein	01.05 C-compound and carbohydrate metabolism	6.34354	6.43817	-0.094634	0.00280132	0.0105859	P	P	P	P	P	P	P	P	P	P	P	P	P	P	P	P	P	P	P	P	P	P	P	P	P	P	P	P	P	P	P	P	P	P	P	P	P	P	P	P	P	P
1616322_s_at	(Q54KL6) Hypothetical protein	01.05 C-compound and carbohydrate metabolism	10.5487	10.7396	-0.1909	1.40147e-06	2.03103e-05	P	P	P	P	P	P	P	P	P	P	P	P	P	P	P	P	P	P	P	P	P	P	P	P	P	P	P	P	P	P	P	P	P	P	P	P	P	P	P	P	P	P
1616457_at	(Q8H2C0) Hypothetical protein At1g01320 (Fragment)	01.05 C-compound and carbohydrate metabolism	6.97248	6.80519	0.167291	3.66159e-06	4.46149e-05	P	P	P	P	P	P	P	P	P	P	P	P	P	P	P	P	P	P	P	P	P	P	P	P	P	P	P	P	P	P	P	P	P	P	P	P	P	P	P	P	P	P
1616693_at	(Q9SLN0) At2g39630/F12L6.29 (Putative dolichyl-phosphate beta-glucosyltransferase)	01.05 C-compound and carbohydrate metabolism	7.66977	7.74546	-0.0756889	0.00929596	0.0281482	P	P	P	P	P	P	P	P	P	P	P	P	P	P	P	P	P	P	P	P	P	P	P	P	P	P	P	P	P	P	P	P	P	P	P	P	P	P	P	P	P	P
1616807_at	(Q67WR2) Putative GDP-4-keto-6-deoxy-D-mannose-3,5-epimerase-4-reductase	01.05 C-compound and carbohydrate metabolism	6.94238	7.17552	-0.233138	5.87067e-08	1.56464e-06	P	P	P	P	P	P	P	P	P	P	P	P	P	P	P	P	P	P	P	P	P	P	P	P	P	P	P	P	P	P	P	P	P	P	P	P	P	P	P	P	P	P
1616957_s_at	(Q6R4Q6) Hypothetical protein	01.05 C-compound and carbohydrate metabolism	11.551	11.4732	0.0777988	0.000129404	0.000837889	P	P	P	P	P	P	P	P	P	P	P	P	P	P	P	P	P	P	P	P	P	P	P	P	P	P	P	P	P	P	P	P	P	P	P	P	P	P	P	P	P	P
1617699_at	(Q67X99) Putative trehalose-6-phosphate phosphatase	01.05 C-compound and carbohydrate metabolism	6.56901	5.95319	0.615817	6.46566e-07	1.07417e-05	P	P	P	P	P	P	P	P	P	P	P	P	P	P	P	P	P	P	P	P	P	P	P	P	P	P	P	P	A	P	A	P	P	P	P	A	P	P	P	P	P	P
1617875_at	(O04477) F5I14.13 protein	01.05 C-compound and carbohydrate metabolism	6.25351	6.50306	-0.249559	0.000326358	0.00178674	P	P	P	P	P	P	P	P	P	P	P	P	P	P	P	P	P	P	P	P	P	P	P	P	P	P	P	P	P	P	P	P	P	P	P	P	P	A	P	P	P	P
1618070_at	(Q9LHG8) And human tumor susceptibility gene-like protein (Hypothetical protein At3g12400) (Hypothetical protein T2E22.28)	01.05 C-compound and carbohydrate metabolism	8.75038	8.80891	-0.0585313	0.00153727	0.00653768	P	P	P	P	P	P	P	P	P	P	P	P	P	P	P	P	P	P	P	P	P	P	P	P	P	P	P	P	P	P	P	P	P	P	P	P	P	P	P	P	P	P
1618849_at	(Q9SUP5) Putative polygalacturonase	01.05 C-compound and carbohydrate metabolism	8.24326	8.59932	-0.35606	1.74255e-11	3.3849e-09	P	P	P	P	P	P	P	P	P	P	P	P	P	P	P	P	P	P	P	P	P	P	P	P	P	P	P	P	P	P	P	P	P	P	P	P	P	P	P	P	P	P
1619318_at	(Q8GWB7) Hypothetical protein At5g18485/At5g18480	01.05 C-compound and carbohydrate metabolism	8.30956	8.41874	-0.109183	2.83733e-06	3.62784e-05	P	P	P	P	P	P	P	P	P	P	P	P	P	P	P	P	P	P	P	P	P	P	P	P	P	P	P	P	P	P	P	P	P	P	P	P	P	P	P	P	P	P
1619491_s_at	(Q8W557) UDP-glucose pyrophosphorylase	01.05 C-compound and carbohydrate metabolism	11.8794	11.8204	0.0590435	0.00348347	0.0127073	P	P	P	P	P	P	P	P	P	P	P	P	P	P	P	P	P	P	P	P	P	P	P	P	P	P	P	P	P	P	P	P	P	P	P	P	P	P	P	P	P	P
1619877_at	(Q8L7D8) Hypothetical protein At3g55880	01.05 C-compound and carbohydrate metabolism	8.32366	7.75045	0.573213	6.65577e-09	2.7781e-07	P	P	P	P	P	P	P	P	P	P	P	P	P	P	P	P	P	P	P	P	P	P	P	P	P	P	P	P	P	P	P	P	P	P	P	P	P	P	P	P	P	P
1620391_at	(Q6F2U5) Expressed protein	01.05 C-compound and carbohydrate metabolism	5.53211	5.70442	-0.172309	1.74296e-05	0.000158896	P	P	P	P	P	P	P	P	P	P	P	P	P	P	P	P	P	P	P	P	P	P	P	P	P	P	P	P	P	P	P	P	P	P	P	P	P	P	P	P	P	P
1620873_at	(O80934) Protein At2g37660, chloroplast precursor	01.05 C-compound and carbohydrate metabolism	10.3393	10.2654	0.0739683	0.00194706	0.00793676	P	P	P	P	P	P	P	P	P	P	P	P	P	P	P	P	P	P	P	P	P	P	P	P	P	P	P	P	P	P	P	P	P	P	P	P	P	P	P	P	P	P
1620997_at	(Q84LI1) Galactose dehydrogenase	01.05 C-compound and carbohydrate metabolism	8.07173	8.17713	-0.105397	0.0103495	0.030693	P	P	P	P	P	P	P	P	P	P	P	P	P	P	P	P	P	P	P	P	P	P	P	P	P	P	P	P	P	P	P	P	P	P	P	P	P	P	P	P	P	P
1621225_at	(Q9SUP5) Putative polygalacturonase	01.05 C-compound and carbohydrate metabolism	7.00485	7.23894	-0.234092	0.000642389	0.00316063	P	P	P	P	P	P	P	P	P	P	P	P	P	P	P	P	P	P	P	P	P	P	P	P	P	P	P	P	P	P	P	P	P	P	P	P	P	P	P	P	P	P
1621613_at	(Q9ZVJ5) Expressed protein (At2g38740/T6A23.6) (Putative beta-phosphoglucomutase)	01.05 C-compound and carbohydrate metabolism	6.92158	7.02205	-0.10047	0.0136168	0.0383879	P	P	P	P	P	P	P	P	P	P	P	P	P	P	P	P	P	P	P	P	P	P	P	P	P	P	P	P	P	P	P	P	P	P	P	P	P	P	P	P	P	P
1622017_at	(Q9C9P3) Putative GDP-mannose pyrophosphorylase; 64911-67597 (At1g74910/F9E10_24)	01.05 C-compound and carbohydrate metabolism	8.09468	8.17586	-0.0811808	0.0174161	0.0466756	P	P	P	P	P	P	P	P	P	P	P	P	P	P	P	P	P	P	P	P	P	P	P	P	P	P	P	P	P	P	P	P	P	P	P	P	P	P	P	P	P	P
1622113_at	(Q9FLD7) Glycosylation enzyme-like protein (At5g39990)	01.05 C-compound and carbohydrate metabolism	8.01429	8.11639	-0.102098	0.000526484	0.00268858	P	P	P	P	P	P	P	P	P	P	P	P	P	P	P	P	P	P	P	P	P	P	P	P	P	P	P	P	P	P	P	P	P	P	P	P	P	P	P	P	P	P
1611851_at	(Q9FIK0) Pyrophosphate-fructose-6-phosphate 1-phosphotransferase-like protein (AT5g47810/MCA23_13)	01.05.01.01 C-compound, carbohydrate catabolism	10.115	10.0213	0.0936692	0.000464428	0.00241068	P	P	P	P	P	P	P	P	P	P	P	P	P	P	P	P	P	P	P	P	P	P	P	P	P	P	P	P	P	P	P	P	P	P	P	P	P	P	P	P	P	P
1606952_at	(Q684K1) Putative neutral/alkaline invertase (EC 3.2.1.26)	01.05.01.01.01 sugar, glucoside, polyol and carboxylate catabolism	6.88835	7.01672	-0.128375	0.000143764	0.000915615	P	P	P	P	P	P	P	P	P	P	P	P	P	P	P	P	P	P	P	P	P	P	P	P	P	P	P	P	P	P	P	P	P	P	P	P	P	P	P	P	P	P
1611613_at	(Q9S944) Vacuolar invertase 1, GIN1	01.05.01.01.01 sugar, glucoside, polyol and carboxylate catabolism	9.52999	9.85165	-0.321657	0.00594762	0.0196844	P	P	P	P	P	P	P	P	P	P	P	P	P	P	P	P	P	P	P	P	P	P	P	P	P	P	P	P	P	P	P	P	P	P	P	P	P	P	P	M	P	P
1606763_at	(Q8L868) Putative beta-1,3-glucanase, putative	01.05.01.01.02 polysaccharide degradation	8.14133	8.37987	-0.238535	1.07741e-06	1.63652e-05	P	P	P	P	P	P	P	P	P	P	P	P	P	P	P	P	P	P	P	P	P	P	P	P	P	P	P	P	P	P	P	P	P	P	P	P	P	P	P	P	P	P
1609520_at	(Q9FJZ3) Mannan endo-1,4-beta-mannosidase (At5g66460)	01.05.01.01.02 polysaccharide degradation	8.03441	8.16046	-0.126048	0.0135529	0.0382503	P	P	P	P	P	P	P	P	P	P	P	P	P	P	P	P	P	P	P	P	P	P	P	P	P	P	P	P	P	P	P	P	P	P	P	P	P	P	P	P	P	P
1610324_a_at	(Q8L868) Putative beta-1,3-glucanase, putative	01.05.01.01.02 polysaccharide degradation	8.13452	8.4145	-0.279975	6.38994e-07	1.06509e-05	P	P	P	P	P	P	P	P	P	P	P	P	P	P	P	P	P	P	P	P	P	P	P	P	P	P	P	P	P	P	P	P	P	P	P	P	P	P	P	P	P	P
1611814_at	(Q5QLK3) Putative alpha-galactosidase	01.05.01.01.02 polysaccharide degradation	8.01984	8.16372	-0.143881	1.74046e-07	3.82182e-06	P	P	P	P	P	P	P	P	P	P	P	P	P	P	P	P	P	P	P	P	P	P	P	P	P	P	P	P	P	P	P	P	P	P	P	P	P	P	P	P	P	P
1612185_at	(Q9FJZ3) Mannan endo-1,4-beta-mannosidase (At5g66460)	01.05.01.01.02 polysaccharide degradation	10.5309	10.6632	-0.132333	0.00203219	0.00821086	P	P	P	P	P	P	P	P	P	P	P	P	P	P	P	P	P	P	P	P	P	P	P	P	P	P	P	P	P	P	P	P	P	P	P	P	P	P	P	P	P	P
1612568_at	(Q9LIB2) Glycogen phosphorylase B; starch phosphorylase (AT3g29320/MUO10_2)	01.05.01.01.02 polysaccharide degradation	8.0995	7.96824	0.131262	1.17546e-05	0.000114289	P	P	P	P	P	P	P	P	P	P	P	P	P	P	P	P	P	P	P	P	P	P	P	P	P	P	P	P	P	P	P	P	P	P	P	P	P	P	P	P	P	P
1613188_at	(Q5BLY1) Plastid alpha-amylase	01.05.01.01.02 polysaccharide degradation	8.05573	7.97838	0.0773489	0.00165182	0.00692613	P	P	P	P	P	P	P	P	P	P	P	P	P	P	P	P	P	P	P	P	P	P	P	P	P	P	P	P	P	P	P	P	P	P	P	P	P	P	P	P	P	P
1614555_at	(Q9FH80) Putative beta-amylase (At5g45300)	01.05.01.01.02 polysaccharide degradation	8.04262	8.10485	-0.0622237	0.00487593	0.0167955	P	P	P	P	P	P	P	P	P	P	P	P	P	P	P	P	P	P	P	P	P	P	P	P	P	P	P	P	P	P	P	P	P	P	P	P	P	P	P	P	P	P
1614707_at	(P32811) Alpha-glucan phosphorylase, H isozyme (EC 2.4.1.1) (Starch phosphorylase H)	01.05.01.01.02 polysaccharide degradation	8.6139	8.72569	-0.111794	0.000399924	0.00212166	P	P	P	P	P	P	P	P	P	P	P	P	P	P	P	P	P	P	P	P	P	P	P	P	P	P	P	P	P	P	P	P	P	P	P	P	P	P	P	P	P	P
1614719_at	(Q8RXD9) 4-alpha-glucanotransferase (At2g40840)	01.05.01.01.02 polysaccharide degradation	6.1028	6.00072	0.10208	0.00270404	0.0103004	P	P	P	P	P	P	P	P	P	P	P	P	P	P	P	P	P	P	P	P	P	P	P	P	P	P	P	P	P	P	P	P	P	P	M	P	P	P	P	P	P	P
1614918_at	(Q75IK7) Putative alpha-mannosidase	01.05.01.01.02 polysaccharide degradation	7.18738	7.2666	-0.0792246	0.00222676	0.00879989	P	P	P	P	P	P	P	P	P	P	P	P	P	P	P	P	P	P	P	P	P	P	P	P	P	P	P	P	P	P	P	P	P	P	P	P	P	P	P	P	P	P
1617941_at	(O81505) Phosphoglucan, water dikinase, chloroplast precursor	01.05.01.01.02 polysaccharide degradation	8.81539	8.69073	0.124668	0.000545273	0.00277192	P	P	P	P	P	P	P	P	P	P	P	P	P	P	P	P	P	P	P	P	P	P	P	P	P	P	P	P	P	P	P	P	P	P	P	P	P	P	P	P	P	P
1618329_at	(Q9SEH8) Mannosyl-oligosaccharide 1,2-alpha-mannosidase (EC 3.2.1.113)	01.05.01.01.02 polysaccharide degradation	9.51437	9.57951	-0.0651422	0.00453948	0.015802	P	P	P	P	P	P	P	P	P	P	P	P	P	P	P	P	P	P	P	P	P	P	P	P	P	P	P	P	P	P	P	P	P	P	P	P	P	P	P	P	P	P
1619522_at	(Q94B17) Putative beta-galactosidase BG1	01.05.01.01.02 polysaccharide degradation	9.17194	9.53708	-0.365135	9.36465e-06	9.54514e-05	P	P	P	P	P	P	P	P	P	P	P	P	P	P	P	P	P	P	P	P	P	P	P	P	P	P	P	P	P	P	P	P	P	P	P	P	P	P	P	P	P	P
1614216_at	(Q94AC9) At1g53500/F22G10_13	01.05.01.03 C-compound, carbohydrate anabolism	9.88753	9.96118	-0.0736474	0.00584692	0.0193893	P	P	P	P	P	P	P	P	P	P	P	P	P	P	P	P	P	P	P	P	P	P	P	P	P	P	P	P	P	P	P	P	P	P	P	P	P	P	P	P	P	P
1608527_at	(Q9FJ95) Putative sorbitol dehydrogenase	01.05.01.03.01 sugar, glucoside, polyol and carboxylate anabolism	10.3907	10.2417	0.14902	4.33638e-06	5.07552e-05	P	P	P	P	P	P	P	P	P	P	P	P	P	P	P	P	P	P	P	P	P	P	P	P	P	P	P	P	P	P	P	P	P	P	P	P	P	P	P	P	P	P
1608630_at	(Q96558) UDP-glucose 6-dehydrogenase (EC 1.1.1.22) (UDP-Glc dehydrogenase) (UDP-GlcDH) (UDPGDH)	01.05.01.03.01 sugar, glucoside, polyol and carboxylate anabolism	9.99199	10.0556	-0.0636069	0.0171063	0.0460218	P	P	P	P	P	P	P	P	P	P	P	P	P	P	P	P	P	P	P	P	P	P	P	P	P	P	P	P	P	P	P	P	P	P	P	P	P	P	P	P	P	P
1609402_at	(Q9SLY2) Sucrose synthase	01.05.01.03.01 sugar, glucoside, polyol and carboxylate anabolism	11.4899	11.4038	0.0860852	0.00688252	0.022021	P	P	P	P	P	P	P	P	P	P	P	P	P	P	P	P	P	P	P	P	P	P	P	P	P	P	P	P	P	P	P	P	P	P	P	P	P	P	P	P	P	P
1610694_at	(Q6IVK2) Putative UDP-glucuronate decarboxylase 4 (EC 4.1.1.35) (Fragment)	01.05.01.03.01 sugar, glucoside, polyol and carboxylate anabolism	9.20907	9.38005	-0.170985	1.26938e-08	4.74888e-07	P	P	P	P	P	P	P	P	P	P	P	P	P	P	P	P	P	P	P	P	P	P	P	P	P	P	P	P	P	P	P	P	P	P	P	P	P	P	P	P	P	P
1611604_at	(Q8LPJ3) Alpha-mannosidase	01.05.01.03.01 sugar, glucoside, polyol and carboxylate anabolism	7.76812	7.99853	-0.230412	2.75943e-06	3.56432e-05	P	P	P	P	P	P	P	P	P	P	P	P	P	P	P	P	P	P	P	P	P	P	P	P	P	P	P	P	P	P	P	P	P	P	P	P	P	P	P	P	P	P
1611966_at	(Q949N3) Putative nucleotide sugar epimerase	01.05.01.03.01 sugar, glucoside, polyol and carboxylate anabolism	9.52325	9.72888	-0.20563	3.93569e-05	0.000310339	P	P	P	P	P	P	P	P	P	P	P	P	P	P	P	P	P	P	P	P	P	P	P	P	P	P	P	P	P	P	P	P	P	P	P	P	P	P	P	P	P	P
1614681_at	(Q9ZUY6) Putative dTDP-glucose 4-6-dehydratase (At2g27860/F15K20.4) (UDP-D-apiose/UDP-D-xylose synthase) (Hypothetical protein)	01.05.01.03.01 sugar, glucoside, polyol and carboxylate anabolism	9.42897	9.71468	-0.285712	4.75214e-09	2.06902e-07	P	P	P	P	P	P	P	P	P	P	P	P	P	P	P	P	P	P	P	P	P	P	P	P	P	P	P	P	P	P	P	P	P	P	P	P	P	P	P	P	P	P
1614795_at	(Q6T7C9) Fiber dTDP-glucose 4-6-dehydratase (Fragment)	01.05.01.03.01 sugar, glucoside, polyol and carboxylate anabolism	8.06054	8.21372	-0.153182	6.12744e-06	6.72463e-05	P	P	P	P	P	P	P	P	P	P	P	P	P	P	P	P	P	P	P	P	P	P	P	P	P	P	P	P	P	P	P	P	P	P	P	P	P	P	P	P	P	P
1616159_x_at	(Q9ZUY6) Putative dTDP-glucose 4-6-dehydratase (At2g27860/F15K20.4) (UDP-D-apiose/UDP-D-xylose synthase) (Hypothetical protein)	01.05.01.03.01 sugar, glucoside, polyol and carboxylate anabolism	9.42189	9.70603	-0.284148	6.58397e-09	2.77103e-07	P	P	P	P	P	P	P	P	P	P	P	P	P	P	P	P	P	P	P	P	P	P	P	P	P	P	P	P	P	P	P	P	P	P	P	P	P	P	P	P	P	P
1616405_at	(Q8H7G2) Hypothetical protein	01.05.01.03.01 sugar, glucoside, polyol and carboxylate anabolism	10.4155	10.5461	-0.13064	0.000235095	0.00136398	P	P	P	P	P	P	P	P	P	P	P	P	P	P	P	P	P	P	P	P	P	P	P	P	P	P	P	P	P	P	P	P	P	P	P	P	P	P	P	P	P	P
1620628_at	(Q9ZR47) Neutral invertase (EC 3.2.1.26)	01.05.01.03.01 sugar, glucoside, polyol and carboxylate anabolism	8.36511	8.04189	0.323211	1.51655e-09	8.60601e-08	P	P	P	P	P	P	P	P	P	P	P	P	P	P	P	P	P	P	P	P	P	P	P	P	P	P	P	P	P	P	P	P	P	P	P	P	P	P	P	P	P	P
1622806_at	(Q6VWJ5) Fructokinase 3	01.05.01.03.01 sugar, glucoside, polyol and carboxylate anabolism	7.40593	7.32222	0.0837066	0.00871095	0.0267039	P	P	P	P	P	P	P	P	P	P	P	P	P	P	P	P	P	P	P	P	P	P	P	P	P	P	P	P	P	P	P	P	P	P	P	P	P	P	P	P	P	P
1622819_at	(O22141) Putative nucleotide sugar epimerase (UDP-glucuronic acid epimerase 1)	01.05.01.03.01 sugar, glucoside, polyol and carboxylate anabolism	6.4703	6.6082	-0.137902	0.00151048	0.00643769	P	P	P	P	P	P	P	P	P	P	P	P	P	P	P	P	P	P	P	P	P	P	P	P	P	P	P	P	P	P	P	P	P	P	P	P	P	P	P	P	P	P
1606646_at	(Q6XZC2) Cellulose synthase 6	01.05.01.03.02 polysaccharide biosynthesis	9.52958	9.82244	-0.292864	1.15428e-11	2.64985e-09	P	P	P	P	P	P	P	P	P	P	P	P	P	P	P	P	P	P	P	P	P	P	P	P	P	P	P	P	P	P	P	P	P	P	P	P	P	P	P	P	P	P
1609889_at	(Q9LG28) Cellulose synthase subunit F14J16.9	01.05.01.03.02 polysaccharide biosynthesis	7.35384	7.16982	0.184023	0.007736	0.0241624	P	P	P	P	P	P	P	P	P	P	P	P	P	P	P	P	P	P	P	P	P	P	P	P	P	P	P	P	P	P	P	P	P	P	P	P	P	P	P	P	P	P
1611671_at	(Q4PKB6) Cellulose synthase CesA1 (Fragment)	01.05.01.03.02 polysaccharide biosynthesis	10.5214	10.7102	-0.188871	5.14762e-08	1.40151e-06	P	P	P	P	P	P	P	P	P	P	P	P	P	P	P	P	P	P	P	P	P	P	P	P	P	P	P	P	P	P	P	P	P	P	P	P	P	P	P	P	P	P
1611718_at	(Q8H038) Hypothetical protein OJ1172F09.5	01.05.01.03.02 polysaccharide biosynthesis	8.52402	8.59651	-0.0724864	0.016435	0.0445665	P	P	P	P	P	P	P	P	P	P	P	P	P	P	P	P	P	P	P	P	P	P	P	P	P	P	P	P	P	P	P	P	P	P	P	P	P	P	P	P	P	P
1614173_at	(Q4U0Z3) Cellulose synthase BoCesA7 (Fragment)	01.05.01.03.02 polysaccharide biosynthesis	8.09086	8.35108	-0.260223	9.23012e-09	3.59975e-07	P	P	P	P	P	P	P	P	P	P	P	P	P	P	P	P	P	P	P	P	P	P	P	P	P	P	P	P	P	P	P	P	P	P	P	P	P	P	P	P	P	P
1615577_at	(Q6XP46) Cellulose synthase	01.05.01.03.02 polysaccharide biosynthesis	9.81928	10.1233	-0.304009	7.72798e-10	5.23895e-08	P	P	P	P	P	P	P	P	P	P	P	P	P	P	P	P	P	P	P	P	P	P	P	P	P	P	P	P	P	P	P	P	P	P	P	P	P	P	P	P	P	P
1616808_at	(Q45KQ0) Cellulose synthase-like protein CslE	01.05.01.03.02 polysaccharide biosynthesis	7.69498	7.82546	-0.130474	0.00629711	0.0205848	P	P	P	P	P	P	P	P	P	P	P	P	P	P	P	P	P	P	P	P	P	P	P	P	P	P	P	P	P	P	P	P	P	P	P	P	P	P	P	P	P	P
1617078_at	(Q66PF4) UDP-glucose glucosyltransferase	01.05.01.03.02 polysaccharide biosynthesis	8.20397	8.43064	-0.226668	0.000796076	0.0037823	P	P	P	P	P	P	P	P	P	P	P	P	P	P	P	P	P	P	P	P	P	P	P	P	P	P	P	P	P	P	P	P	P	P	P	P	P	P	P	P	P	P
1621790_at	(Q9XIS5) Starch branching enzyme (EC 2.4.1.18)	01.05.01.03.02.04 starch biosynthesis	9.15207	9.02846	0.123611	0.000657144	0.00322068	P	P	P	P	P	P	P	P	P	P	P	P	P	P	P	P	P	P	P	P	P	P	P	P	P	P	P	P	P	P	P	P	P	P	P	P	P	P	P	P	P	P
1609372_at	(Q7XXR5) Hypothetical protein (Fragment)	01.05.02 sugar, glucoside, polyol and carboxylate metabolism	8.99688	8.74311	0.253774	4.83414e-06	5.53351e-05	P	P	P	P	P	P	P	P	P	P	P	P	P	P	P	P	P	P	P	P	P	P	P	P	P	P	P	P	P	P	P	P	P	P	P	P	P	P	P	P	P	P
1609568_at	(Q7XWU3) OSJNBa0065B15.8 protein	01.05.02 sugar, glucoside, polyol and carboxylate metabolism	5.95643	6.28022	-0.323787	0.00036283	0.00195359	P	P	P	P	P	P	P	P	P	P	P	P	P	P	P	P	P	P	P	P	P	P	P	P	P	P	P	P	P	P	P	P	P	P	P	P	P	P	P	P	A	P
1609866_at	(Q84N23) Hypothetical protein	01.05.02 sugar, glucoside, polyol and carboxylate metabolism	6.35467	6.24994	0.104731	0.000442977	0.0023172	P	P	P	P	P	P	P	P	P	P	P	P	P	P	P	P	P	P	P	P	P	P	P	P	P	P	P	P	P	P	P	P	P	P	P	P	P	P	P	P	P	P
1613014_at	(Q9FJY6) Apospory-associated protein C-like protein	01.05.02 sugar, glucoside, polyol and carboxylate metabolism	7.65439	7.49225	0.162138	8.84306e-06	9.10598e-05	P	P	P	P	P	P	P	P	P	P	P	P	P	P	P	P	P	P	P	P	P	P	P	P	P	P	P	P	P	P	P	P	P	P	P	P	P	P	P	P	P	P
1614375_at	(Q9SD81) Glycerophosphodiester phosphodiesterase-like protein (At5g08030)	01.05.02 sugar, glucoside, polyol and carboxylate metabolism	8.18976	8.0593	0.130467	0.00189919	0.00778243	P	P	P	P	P	P	P	P	P	P	P	P	P	P	P	P	P	P	P	P	P	P	P	P	P	P	P	P	P	P	P	P	P	P	P	P	P	P	P	P	P	P
1615147_at		01.05.02 sugar, glucoside, polyol and carboxylate metabolism	10.8666	10.3928	0.473842	1.08675e-05	0.00010741	P	P	P	P	P	P	P	P	P	P	P	P	P	P	P	P	P	P	P	P	P	P	P	P	P	P	P	P	P	P	P	P	P	P	P	P	P	P	P	P	P	P
1615986_at	(Q8LD72) Putative glycosyl transferase	01.05.02 sugar, glucoside, polyol and carboxylate metabolism	6.70106	6.80505	-0.103995	0.00351733	0.0128077	P	P	P	P	P	P	P	P	P	P	P	P	P	P	P	P	P	P	P	P	P	P	P	P	P	P	P	P	P	P	P	P	P	P	P	P	P	P	P	P	P	P
1617748_a_at	(Q7XWU3) OSJNBa0065B15.8 protein	01.05.02 sugar, glucoside, polyol and carboxylate metabolism	5.49833	5.86132	-0.362988	2.44795e-05	0.000211339	P	P	P	P	P	P	P	P	P	P	P	P	P	P	P	P	P	P	P	P	P	P	P	P	P	P	P	P	P	P	P	P	P	P	P	P	P	P	P	P	P	P
1607272_at	(Q9FNI7) Glucosyltransferase-like protein (AT5g22740/MDJ22_16)	01.05.03 polysaccharide metabolism	8.19981	8.78185	-0.582043	1.75094e-13	1.76863e-10	P	P	P	P	P	P	P	P	P	P	P	P	P	P	P	P	P	P	P	P	P	P	P	P	P	P	P	P	P	P	P	P	P	P	P	P	P	P	P	P	P	P
1608107_at	(Q652K2) Glycosyl transferase family 8 protein-like	01.05.03 polysaccharide metabolism	8.10006	8.16464	-0.0645777	0.0079905	0.0248421	P	P	P	P	P	P	P	P	P	P	P	P	P	P	P	P	P	P	P	P	P	P	P	P	P	P	P	P	P	P	P	P	P	P	P	P	P	P	P	P	P	P
1609652_s_at	(Q9FNI7) Glucosyltransferase-like protein (AT5g22740/MDJ22_16)	01.05.03 polysaccharide metabolism	10.1673	10.65	-0.482646	2.36587e-13	2.17251e-10	P	P	P	P	P	P	P	P	P	P	P	P	P	P	P	P	P	P	P	P	P	P	P	P	P	P	P	P	P	P	P	P	P	P	P	P	P	P	P	P	P	P
1610118_at	(O23562) Glucanase like protein	01.05.03 polysaccharide metabolism	6.90047	6.693	0.207472	0.000150517	0.000947866	P	P	P	P	P	P	P	P	P	P	P	P	P	P	P	P	P	P	P	P	P	P	P	P	P	P	P	P	P	P	P	P	P	P	P	P	P	P	P	P	P	P
1610277_at	(Q50HW6) Beta-1,3-glucuronosyltransferase (EC 2.4.1.135)	01.05.03 polysaccharide metabolism	5.53364	5.66846	-0.13482	1.54691e-05	0.000143949	P	P	P	P	P	P	P	P	P	P	P	P	P	P	P	P	P	P	P	P	P	P	P	P	P	P	P	P	P	P	P	P	P	P	P	P	P	P	P	P	P	P
1612277_at	(Q589Y1) Glycosyltransferase NTGT5b	01.05.03 polysaccharide metabolism	5.71518	5.54537	0.169801	1.75399e-05	0.000159711	P	P	P	P	P	P	P	P	P	P	P	P	P	P	P	P	P	P	P	P	P	P	P	P	P	P	P	P	P	P	P	P	P	P	P	P	P	M	P	P	P	P
1612999_at	(O80890) Putative cellulose synthase	01.05.03 polysaccharide metabolism	7.02155	7.16417	-0.142618	0.00687858	0.0220154	P	P	P	P	P	P	P	P	P	P	P	P	P	P	P	P	P	P	P	P	P	P	P	P	P	P	P	P	P	P	P	P	P	P	P	P	P	P	P	P	P	P
1614612_at	(Q9LSG3) Glycosyltransferase QUASIMODO1 (EC 2.4.1.-)	01.05.03 polysaccharide metabolism	10.3076	10.5541	-0.246456	1.10329e-12	5.58203e-10	P	P	P	P	P	P	P	P	P	P	P	P	P	P	P	P	P	P	P	P	P	P	P	P	P	P	P	P	P	P	P	P	P	P	P	P	P	P	P	P	P	P
1616573_at	(Q9LXT9) Callose synthase catalytic subunit-like protein	01.05.03 polysaccharide metabolism	9.05965	9.20642	-0.146767	0.00058349	0.00292643	P	P	P	P	P	P	P	P	P	P	P	P	P	P	P	P	P	P	P	P	P	P	P	P	P	P	P	P	P	P	P	P	P	P	P	P	P	P	P	P	P	P
1616669_at	(Q3EAE2) Protein At4g00560	01.05.03 polysaccharide metabolism	7.30407	7.4321	-0.128028	0.000161034	0.000999757	P	P	P	P	P	P	P	P	P	P	P	P	P	P	P	P	P	P	P	P	P	P	P	P	P	P	P	P	P	P	P	P	P	P	P	P	P	P	P	P	P	P
1619938_at		01.05.03 polysaccharide metabolism	10.4773	10.7177	-0.240497	6.39717e-12	1.57604e-09	P	P	P	P	P	P	P	P	P	P	P	P	P	P	P	P	P	P	P	P	P	P	P	P	P	P	P	P	P	P	P	P	P	P	P	P	P	P	P	P	P	P
1621112_s_at	(Q9ZUY6) Putative dTDP-glucose 4-6-dehydratase (At2g27860/F15K20.4) (UDP-D-apiose/UDP-D-xylose synthase) (Hypothetical protein)	01.05.03 polysaccharide metabolism	10.4914	10.7187	-0.227396	7.97985e-10	5.33709e-08	P	P	P	P	P	P	P	P	P	P	P	P	P	P	P	P	P	P	P	P	P	P	P	P	P	P	P	P	P	P	P	P	P	P	P	P	P	P	P	P	P	P
1622353_at	(Q5TIN5) Beta-6-xylosyltransferase (EC 2.4.2.39)	01.05.03 polysaccharide metabolism	7.01183	7.15299	-0.141157	0.00405269	0.014404	P	P	P	P	P	P	P	P	P	P	P	P	P	P	P	P	P	P	P	P	P	P	P	P	P	P	P	P	P	P	P	P	P	P	P	P	P	P	P	P	P	P
1622775_at	(O65266) F6N23.16 protein; Putative malate oxidoreductase	01.05.06 C-2 compound and organic acid metabolism	8.29127	8.37473	-0.083462	0.000884353	0.00413941	P	P	P	P	P	P	P	P	P	P	P	P	P	P	P	P	P	P	P	P	P	P	P	P	P	P	P	P	P	P	P	P	P	P	P	P	P	P	P	P	P	P
1609984_at	(Q6L3J4) Putative dioxygenase	01.05.11 aromate metabolism	8.88758	8.77767	0.109915	0.00423933	0.0149561	P	P	P	P	P	P	P	P	P	P	P	P	P	P	P	P	P	P	P	P	P	P	P	P	P	P	P	P	P	P	P	P	P	P	P	P	P	P	P	P	P	P
1615355_at	(Q8W3E1) Putative lysophosphatidic acid acyltransferase	01.05.11 aromate metabolism	7.07437	7.21891	-0.144547	3.67636e-07	6.86412e-06	P	P	P	P	P	P	P	P	P	P	P	P	P	P	P	P	P	P	P	P	P	P	P	P	P	P	P	P	P	P	P	P	P	P	P	P	P	P	P	P	P	P
1607622_at	(Q9ZRH3) 3-hydroxy-3-methylglutaryl-coenzyme A reductase (EC 1.1.1.34)	01.05.12.07 acetyl-CoA pathway	7.99503	8.23977	-0.244733	3.21405e-06	4.00804e-05	P	P	P	P	P	P	P	P	P	P	P	P	P	P	P	P	P	P	P	P	P	P	P	P	P	P	P	P	P	P	P	P	P	P	P	P	P	P	P	P	P	P
1610627_at	(Q8RU07) Putative malonyl-CoA:Acyl carrier protein transacylase (Putative malonyl-CoA) (Hypothetical protein)	01.05.12.07 acetyl-CoA pathway	8.04778	8.19997	-0.152188	5.55673e-05	0.000413927	P	P	P	P	P	P	P	P	P	P	P	P	P	P	P	P	P	P	P	P	P	P	P	P	P	P	P	P	P	P	P	P	P	P	P	P	P	P	P	P	P	P
1610752_at	(Q9SWE5) Phosphopantothenoylcysteine decarboxylase (EC 4.1.1.36) (Halotolerance protein Hal3a) (AtHal3a) (PPCDC) (AtCoaC)	01.05.12.07 acetyl-CoA pathway	8.42887	8.36216	0.0667071	0.00179969	0.00743807	P	P	P	P	P	P	P	P	P	P	P	P	P	P	P	P	P	P	P	P	P	P	P	P	P	P	P	P	P	P	P	P	P	P	P	P	P	P	P	P	P	P
1610754_at	(Q5SN76) Putative acyl-CoA synthetase	01.05.12.07 acetyl-CoA pathway	9.68612	9.76795	-0.0818333	0.00677693	0.021759	P	P	P	P	P	P	P	P	P	P	P	P	P	P	P	P	P	P	P	P	P	P	P	P	P	P	P	P	P	P	P	P	P	P	P	P	P	P	P	P	P	P
1610836_at	(Q945U4) Acyl-CoA oxidase (EC 1.3.3.6)	01.05.12.07 acetyl-CoA pathway	9.2155	9.35529	-0.139788	1.22242e-05	0.000118273	P	P	P	P	P	P	P	P	P	P	P	P	P	P	P	P	P	P	P	P	P	P	P	P	P	P	P	P	P	P	P	P	P	P	P	P	P	P	P	P	P	P
1611226_at	(Q4L0H4) Membrane acyl-CoA binding protein	01.05.12.07 acetyl-CoA pathway	7.00576	7.10493	-0.0991698	0.00726633	0.023023	P	P	P	P	P	P	P	P	P	P	P	P	P	P	P	P	P	P	P	P	P	P	P	P	P	P	P	P	P	P	P	P	P	P	P	P	P	P	P	P	P	P
1611853_at	(Q6QLW8) HMG-CoA synthase 2	01.05.12.07 acetyl-CoA pathway	9.80178	9.91331	-0.111526	0.00225207	0.00886869	P	P	P	P	P	P	P	P	P	P	P	P	P	P	P	P	P	P	P	P	P	P	P	P	P	P	P	P	P	P	P	P	P	P	P	P	P	P	P	P	P	P
1611872_at	(Q69X62) Putative beta-ketoacyl-CoA synthase	01.05.12.07 acetyl-CoA pathway	9.25189	8.96309	0.288803	0.000147821	0.000934964	P	P	P	P	P	P	P	P	P	P	P	P	P	P	P	P	P	P	P	P	P	P	P	P	P	P	P	P	P	P	P	P	P	P	P	P	P	P	P	P	P	P
1612482_at	(Q69SH7) Putative pantothenate kinase 4	01.05.12.07 acetyl-CoA pathway	7.98899	8.09651	-0.107517	7.13391e-05	0.000505327	P	P	P	P	P	P	P	P	P	P	P	P	P	P	P	P	P	P	P	P	P	P	P	P	P	P	P	P	P	P	P	P	P	P	P	P	P	P	P	P	P	P
1612526_s_at	(P06449) Apocytochrome f precursor	01.05.12.07 acetyl-CoA pathway	9.93687	10.1237	-0.186787	0.00721892	0.0228799	P	P	P	P	P	P	P	P	P	P	P	P	P	P	P	P	P	P	P	P	P	P	P	P	P	P	P	P	P	P	P	P	P	P	P	P	P	P	P	P	P	P
1613260_at	(Q9SMK7) Putative enoyl CoA hydratase	01.05.12.07 acetyl-CoA pathway	8.44014	8.57569	-0.13555	2.74246e-05	0.000231813	P	P	P	P	P	P	P	P	P	P	P	P	P	P	P	P	P	P	P	P	P	P	P	P	P	P	P	P	P	P	P	P	P	P	P	P	P	P	P	P	P	P
1614240_at	(Q946Z2) Putative acyl-CoA synthetase	01.05.12.07 acetyl-CoA pathway	9.59372	9.43295	0.160776	0.00996754	0.02977	P	P	P	P	P	P	P	P	P	P	P	P	P	P	P	P	P	P	P	P	P	P	P	P	P	P	P	P	P	P	P	P	P	P	P	P	P	P	P	P	P	P
1614923_at	(P48021) 3-hydroxy-3-methylglutaryl-coenzyme A reductase (EC 1.1.1.34) (HMG-CoA reductase)	01.05.12.07 acetyl-CoA pathway	9.47925	9.35322	0.126034	0.00669019	0.0215352	P	P	P	P	P	P	P	P	P	P	P	P	P	P	P	P	P	P	P	P	P	P	P	P	P	P	P	P	P	P	P	P	P	P	P	P	P	P	P	P	P	P
1616720_at	(Q6J513) Putative short-chain acyl-CoA oxidase	01.05.12.07 acetyl-CoA pathway	7.84033	7.94526	-0.104933	0.00979349	0.0293456	P	P	P	P	P	P	P	P	P	P	P	P	P	P	P	P	P	P	P	P	P	P	P	P	P	P	P	P	P	P	P	P	P	P	P	P	P	P	P	P	P	P
1616766_at	(Q69XR7) Putative acyl-CoA oxidase ACX3	01.05.12.07 acetyl-CoA pathway	9.02492	9.09601	-0.0710917	0.0168596	0.0454978	P	P	P	P	P	P	P	P	P	P	P	P	P	P	P	P	P	P	P	P	P	P	P	P	P	P	P	P	P	P	P	P	P	P	P	P	P	P	P	P	P	P
1616853_at	(Q946Z2) Putative acyl-CoA synthetase	01.05.12.07 acetyl-CoA pathway	8.08474	7.86679	0.21795	6.23787e-05	0.0004533	P	P	P	P	P	P	P	P	P	P	P	P	P	P	P	P	P	P	P	P	P	P	P	P	P	P	P	P	P	P	P	P	P	P	P	P	P	P	P	P	P	P
1616871_at	(Q8H107) Putative dihydrolipoamide succinyltransferase	01.05.12.07 acetyl-CoA pathway	9.82205	9.8913	-0.0692568	0.00200405	0.00811988	P	P	P	P	P	P	P	P	P	P	P	P	P	P	P	P	P	P	P	P	P	P	P	P	P	P	P	P	P	P	P	P	P	P	P	P	P	P	P	P	P	P
1617162_at	(Q84X96) Putative 3-ketoacyl-CoA reductase 1	01.05.12.07 acetyl-CoA pathway	9.5456	9.63878	-0.0931801	0.000378777	0.00202328	P	P	P	P	P	P	P	P	P	P	P	P	P	P	P	P	P	P	P	P	P	P	P	P	P	P	P	P	P	P	P	P	P	P	P	P	P	P	P	P	P	P
1617463_at	(Q8GRT9) Putative acetyl-CoA carboxylase biotin-containing subunit	01.05.12.07 acetyl-CoA pathway	7.36421	7.47865	-0.114446	7.0472e-05	0.000500589	P	P	P	P	P	P	P	P	P	P	P	P	P	P	P	P	P	P	P	P	P	P	P	P	P	P	P	P	P	P	P	P	P	P	P	P	P	P	P	P	P	P
1618262_at	(Q6LC98) Acyl-CoA oxidase	01.05.12.07 acetyl-CoA pathway	6.2605	6.13142	0.129084	0.000829569	0.00391564	P	P	P	P	P	P	P	P	P	P	P	P	P	P	P	P	P	P	P	P	P	P	P	P	P	P	P	P	P	P	P	P	P	P	P	P	P	P	P	P	P	P
1606605_s_at	(Q93WD7) Hypothetical protein At1g03110	01.06 lipid, fatty acid and isoprenoid metabolism	6.80787	6.70762	0.100255	0.00281708	0.0106256	P	P	P	P	P	P	P	P	P	P	P	P	P	P	P	P	P	P	P	P	P	P	P	P	P	P	P	P	P	P	P	P	P	P	P	P	P	P	P	P	P	P
1608032_at	(Q9SAC8) T16B5.12 protein (Putative lipase) (At1g10740)	01.06 lipid, fatty acid and isoprenoid metabolism	6.61835	6.79023	-0.171881	0.00119945	0.00531387	P	P	P	P	P	P	P	P	P	P	P	P	P	P	P	P	P	P	P	P	P	P	P	P	P	P	P	P	P	P	P	P	P	P	P	P	P	P	P	P	P	P
1608104_at	(Q8RX26) Hypothetical protein At5g63970	01.06 lipid, fatty acid and isoprenoid metabolism	9.10289	9.22588	-0.122985	3.11683e-05	0.000257005	P	P	P	P	P	P	P	P	P	P	P	P	P	P	P	P	P	P	P	P	P	P	P	P	P	P	P	P	P	P	P	P	P	P	P	P	P	P	P	P	P	P
1608296_at	(P22337) Acyl-[acyl-carrier-protein] desaturase, chloroplast precursor (EC 1.14.19.2) (Stearoyl-ACP desaturase) (Delta(9) stearoyl-acyl carrier protein desaturase)	01.06 lipid, fatty acid and isoprenoid metabolism	10.0952	10.2155	-0.120311	0.00489721	0.0168541	P	P	P	P	P	P	P	P	P	P	P	P	P	P	P	P	P	P	P	P	P	P	P	P	P	P	P	P	P	P	P	P	P	P	P	P	P	P	P	P	P	P
1608529_at	(Q56R03) EDS1	01.06 lipid, fatty acid and isoprenoid metabolism	5.56725	5.36109	0.206159	0.00616098	0.0202118	P	P	P	P	P	P	P	P	P	P	P	P	P	P	P	P	P	P	P	P	P	P	P	P	P	P	P	P	P	P	P	P	P	P	P	P	P	P	P	P	P	P
1608714_at	(Q9ZRG2) P-glycoprotein	01.06 lipid, fatty acid and isoprenoid metabolism	8.12612	8.29143	-0.165312	0.00123322	0.00543725	P	P	P	P	P	P	P	P	P	P	P	P	P	P	P	P	P	P	P	P	P	P	P	P	P	P	P	P	P	P	P	P	P	P	P	P	P	P	P	P	P	P
1608930_at	(Q40362) Early nodulin	01.06 lipid, fatty acid and isoprenoid metabolism	8.05352	7.74359	0.309926	0.00323075	0.0119363	P	P	P	P	P	P	P	P	P	P	P	P	P	P	P	P	P	P	P	P	P	P	P	P	P	P	P	P	P	P	P	P	P	P	P	P	P	P	P	P	P	P
1609390_at	(Q8GTA1) Putative sterol 4-alpha-methyl-oxidase	01.06 lipid, fatty acid and isoprenoid metabolism	7.33847	7.60927	-0.270807	8.65812e-08	2.17012e-06	P	P	P	P	P	P	P	P	P	P	P	P	P	P	P	P	P	P	P	P	P	P	P	P	P	P	P	P	P	P	P	P	P	P	P	P	P	P	P	P	P	P
1609401_at	(Q9SX63) F11A17.15 protein	01.06 lipid, fatty acid and isoprenoid metabolism	8.38911	8.64842	-0.25931	0.000137331	0.000879078	P	P	P	P	P	P	P	P	P	P	P	P	P	P	P	P	P	P	P	P	P	P	P	P	P	P	P	P	P	P	P	P	P	P	P	P	P	P	P	P	P	P
1609566_at	(Q9S745) Hypothetical protein F22O6_190 (Phytoalexin-deficient 4 protein)	01.06 lipid, fatty acid and isoprenoid metabolism	7.64109	7.35458	0.286513	0.000694293	0.00337491	P	P	P	P	P	P	P	P	P	P	P	P	P	P	P	P	P	P	P	P	P	P	P	P	P	P	P	P	P	P	P	P	P	P	P	P	P	P	P	P	P	P
1609761_a_at	(Q56X96) Cyclopropyl isomerase	01.06 lipid, fatty acid and isoprenoid metabolism	7.65895	7.78183	-0.12288	1.03898e-05	0.000103601	P	P	P	P	P	P	P	P	P	P	P	P	P	P	P	P	P	P	P	P	P	P	P	P	P	P	P	P	P	P	P	P	P	P	P	P	P	P	P	P	P	P
1609942_at	(Q9SDN3) 1-acyl-sn-glycerol-3-phosphate acyltransferase	01.06 lipid, fatty acid and isoprenoid metabolism	9.19581	9.24141	-0.0456038	0.00919853	0.0279357	P	P	P	P	P	P	P	P	P	P	P	P	P	P	P	P	P	P	P	P	P	P	P	P	P	P	P	P	P	P	P	P	P	P	P	P	P	P	P	P	P	P
1610405_at	(O80959) Similar to latex allergen from Hevea brasiliensis (Putative patatin protein) (Hypothetical protein At2g39220)	01.06 lipid, fatty acid and isoprenoid metabolism	8.85667	8.74061	0.116058	0.0133843	0.0379017	P	P	P	P	P	P	P	P	P	P	P	P	P	P	P	P	P	P	P	P	P	P	P	P	P	P	P	P	P	P	P	P	P	P	P	P	P	P	P	P	P	P
1611672_at	(Q5PY87) NADH:cytochrome b5 reductase (EC 1.6.2.2)	01.06 lipid, fatty acid and isoprenoid metabolism	7.86527	7.94104	-0.0757677	0.00481169	0.0165994	P	P	P	P	P	P	P	P	P	P	P	P	P	P	P	P	P	P	P	P	P	P	P	P	P	P	P	P	P	P	P	P	P	P	P	P	P	P	P	P	P	P
1611968_at	(Q93WD7) Hypothetical protein At1g03110	01.06 lipid, fatty acid and isoprenoid metabolism	5.64435	5.53839	0.105953	0.00423383	0.0149479	P	P	P	P	P	P	P	P	P	P	P	P	P	P	P	P	P	P	P	P	P	P	P	P	P	P	P	P	P	P	P	P	P	P	P	P	P	P	P	P	P	P
1612437_a_at	(Q5W795) Hypothetical protein OJ1045_C06.8	01.06 lipid, fatty acid and isoprenoid metabolism	8.1304	8.26068	-0.130282	3.69514e-06	4.49153e-05	P	P	P	P	P	P	P	P	P	P	P	P	P	P	P	P	P	P	P	P	P	P	P	P	P	P	P	P	P	P	P	P	P	P	P	P	P	P	P	P	P	P
1612767_at	(Q9LY84) Putative early nodule-specific protein (At5g14450)	01.06 lipid, fatty acid and isoprenoid metabolism	9.96695	10.2876	-0.320689	5.16238e-05	0.000389754	P	P	P	P	P	P	P	P	P	P	P	P	P	P	P	P	P	P	P	P	P	P	P	P	P	P	P	P	P	P	P	P	P	P	P	P	P	P	P	P	P	P
1613372_at	(Q9SDM5) P-glycoprotein	01.06 lipid, fatty acid and isoprenoid metabolism	7.01838	7.28396	-0.265577	0.0010004	0.00456914	P	P	P	P	P	P	P	P	P	P	P	P	P	P	P	P	P	P	P	P	P	P	P	P	P	P	P	P	P	P	P	P	P	P	P	P	P	P	P	P	P	P
1614663_at	(Q9SAA9) F25C20.17 protein (Obtusifoliol 14-demethylase) (Putative obtusifoliol 14-alpha demethylase) (At1g11680/F25C20_17)	01.06 lipid, fatty acid and isoprenoid metabolism	8.44575	8.64069	-0.194946	2.87812e-10	2.71773e-08	P	P	P	P	P	P	P	P	P	P	P	P	P	P	P	P	P	P	P	P	P	P	P	P	P	P	P	P	P	P	P	P	P	P	P	P	P	P	P	P	P	P
1614903_at	(Q9FGJ4) Putative acyl carrier protein	01.06 lipid, fatty acid and isoprenoid metabolism	7.51003	7.65315	-0.143119	0.00314391	0.0116624	P	P	P	P	P	P	P	P	P	P	P	P	P	P	P	P	P	P	P	P	P	P	P	P	P	P	P	P	P	P	P	P	P	P	P	P	P	P	P	P	P	P
1615579_at	(P46253) Acyl-[acyl-carrier-protein] desaturase, chloroplast precursor (EC 1.14.19.2) (Stearoyl-ACP desaturase)	01.06 lipid, fatty acid and isoprenoid metabolism	10.2763	10.3501	-0.0738212	0.000570234	0.00287422	P	P	P	P	P	P	P	P	P	P	P	P	P	P	P	P	P	P	P	P	P	P	P	P	P	P	P	P	P	P	P	P	P	P	P	P	P	P	P	P	P	P
1615633_at	(Q9SMN0) Hypothetical protein T8P19.200 (At3g48690)	01.06 lipid, fatty acid and isoprenoid metabolism	7.53032	7.84924	-0.318914	6.64364e-07	1.10012e-05	P	P	P	P	P	P	P	P	P	P	P	P	P	P	P	P	P	P	P	P	P	P	P	P	P	P	P	P	P	P	P	P	P	P	P	P	P	P	P	P	P	P
1616315_s_at	(Q945E3) Putative sterol-C-methyltransferase (Fragment)	01.06 lipid, fatty acid and isoprenoid metabolism	8.64265	8.88335	-0.240703	4.46866e-08	1.2509e-06	P	P	P	P	P	P	P	P	P	P	P	P	P	P	P	P	P	P	P	P	P	P	P	P	P	P	P	P	P	P	P	P	P	P	P	P	P	P	P	P	P	P
1616679_at	(Q8LAR8) Diphosphomevalonate decarboxylase-like protein	01.06 lipid, fatty acid and isoprenoid metabolism	7.94234	8.08181	-0.139471	9.6829e-06	9.82985e-05	P	P	P	P	P	P	P	P	P	P	P	P	P	P	P	P	P	P	P	P	P	P	P	P	P	P	P	P	P	P	P	P	P	P	P	P	P	P	P	P	P	P
1618170_at	(Q8GWG0) Hypothetical protein At5g60620/mup24_30 (Hypothetical protein At5g60620)	01.06 lipid, fatty acid and isoprenoid metabolism	9.34556	9.43968	-0.0941208	1.63309e-08	5.91248e-07	P	P	P	P	P	P	P	P	P	P	P	P	P	P	P	P	P	P	P	P	P	P	P	P	P	P	P	P	P	P	P	P	P	P	P	P	P	P	P	P	P	P
1618495_at	(Q93VK5) At1g31800/68069_m00159	01.06 lipid, fatty acid and isoprenoid metabolism	5.25217	5.15252	0.0996502	0.0123798	0.0355959	P	P	P	P	P	P	P	P	P	P	P	P	P	P	P	P	P	P	P	P	P	P	P	P	P	P	P	P	P	P	P	P	P	P	P	P	P	P	P	P	P	P
1619344_s_at	(Q9M614) Hypothetical protein	01.06 lipid, fatty acid and isoprenoid metabolism	11.2896	11.3751	-0.0854558	0.000355903	0.00192654	P	P	P	P	P	P	P	P	P	P	P	P	P	P	P	P	P	P	P	P	P	P	P	P	P	P	P	P	P	P	P	P	P	P	P	P	P	P	P	P	P	P
1619480_at	(Q944G1) Phosphomevalonate kinase	01.06 lipid, fatty acid and isoprenoid metabolism	8.00342	8.06068	-0.0572553	0.0115947	0.0337613	P	P	P	P	P	P	P	P	P	P	P	P	P	P	P	P	P	P	P	P	P	P	P	P	P	P	P	P	P	P	P	P	P	P	P	P	P	P	P	P	P	P
1619801_at	(Q5I7S7) Plastid beta-ketoacyl ACP synthase (Fragment)	01.06 lipid, fatty acid and isoprenoid metabolism	7.59316	7.7569	-0.163736	0.000393563	0.0020962	P	P	P	P	P	P	P	P	P	P	P	P	P	P	P	P	P	P	P	P	P	P	P	P	P	P	P	P	P	P	P	P	P	P	P	P	P	P	P	P	P	P
1621737_s_at	(Q9SN79) Hypothetical protein F1P2.140 (Hypothetical protein At3g47590)	01.06 lipid, fatty acid and isoprenoid metabolism	6.68494	6.8299	-0.144964	6.17284e-05	0.000449545	P	P	P	P	P	P	P	P	P	P	P	P	P	P	P	P	P	P	P	P	P	P	P	P	P	P	P	P	P	P	P	P	P	P	P	P	P	P	P	P	P	P
1622130_at	(Q8GTA1) Putative sterol 4-alpha-methyl-oxidase	01.06 lipid, fatty acid and isoprenoid metabolism	6.99493	7.26048	-0.265548	3.7722e-05	0.000299788	P	P	P	P	P	P	P	P	P	P	P	P	P	P	P	P	P	P	P	P	P	P	P	P	P	P	P	P	P	P	P	P	P	P	P	P	P	P	P	P	P	P
1613715_at	(Q8GZR6) GcpE	01.06.01 lipid, fatty acid and isoprenoid biosynthesis	9.31184	9.24755	0.0642883	0.00730177	0.0231063	P	P	P	P	P	P	P	P	P	P	P	P	P	P	P	P	P	P	P	P	P	P	P	P	P	P	P	P	P	P	P	P	P	P	P	P	P	P	P	P	P	P
1615830_at	(Q94GR1) Hypothetical protein OSJNBb0022E02.10	01.06.01 lipid, fatty acid and isoprenoid biosynthesis	8.17964	8.07001	0.109623	0.00158214	0.00670069	P	P	P	P	P	P	P	P	P	P	P	P	P	P	P	P	P	P	P	P	P	P	P	P	P	P	P	P	P	P	P	P	P	P	P	P	P	P	P	P	P	P
1621216_at	(Q949P5) Hypothetical protein At3g17365	01.06.01 lipid, fatty acid and isoprenoid biosynthesis	9.69645	9.84569	-0.14924	9.79949e-06	9.90837e-05	P	P	P	P	P	P	P	P	P	P	P	P	P	P	P	P	P	P	P	P	P	P	P	P	P	P	P	P	P	P	P	P	P	P	P	P	P	P	P	P	P	P
1609775_at	(Q84X92) Phosphoethanolamine cytidylyltransferase	01.06.01.01 phospholipid biosynthesis	9.07553	9.15008	-0.0745517	0.00233462	0.009098	P	P	P	P	P	P	P	P	P	P	P	P	P	P	P	P	P	P	P	P	P	P	P	P	P	P	P	P	P	P	P	P	P	P	P	P	P	P	P	P	P	P
1610819_at	(Q688Y2) Putative 3-deoxy-manno-octulosonate cytidylyltransferase	01.06.01.01 phospholipid biosynthesis	8.36454	8.43617	-0.0716381	0.000346438	0.00188747	P	P	P	P	P	P	P	P	P	P	P	P	P	P	P	P	P	P	P	P	P	P	P	P	P	P	P	P	P	P	P	P	P	P	P	P	P	P	P	P	P	P
1616691_at	(Q9LU67) Phosphatidylserine decarboxylase	01.06.01.01 phospholipid biosynthesis	8.31879	8.45271	-0.133917	0.000243102	0.00139868	P	P	P	P	P	P	P	P	P	P	P	P	P	P	P	P	P	P	P	P	P	P	P	P	P	P	P	P	P	P	P	P	P	P	P	P	P	P	P	P	P	P
1609157_at	(Q8LAF8) Fatty acid elongase-like protein (Cer2-like)	01.06.01.05 fatty acid biosynthesis	6.67367	7.06846	-0.394783	0.000263408	0.00149563	P	P	P	P	P	P	P	P	P	P	P	P	P	P	P	P	P	P	P	P	P	P	P	P	P	P	P	P	P	P	P	P	P	P	P	P	P	P	P	P	P	P
1614467_at	(Q4ABX0) 4D11_17	01.06.01.05 fatty acid biosynthesis	7.14889	7.22512	-0.0762299	0.0123421	0.0355077	P	P	P	P	P	P	P	P	P	P	P	P	P	P	P	P	P	P	P	P	P	P	P	P	P	P	P	P	P	P	P	P	P	P	P	P	P	P	P	P	P	P
1614825_at	(P28643) 3-oxoacyl-[acyl-carrier-protein] reductase, chloroplast precursor (EC 1.1.1.100) (3-ketoacyl-acyl carrier protein reductase)	01.06.01.05 fatty acid biosynthesis	7.70279	7.87599	-0.173201	0.000355587	0.00192654	P	P	P	P	P	P	P	P	P	P	P	P	P	P	P	P	P	P	P	P	P	P	P	P	P	P	P	P	P	P	P	P	P	P	P	P	P	P	P	P	P	P
1617249_at	(Q944N0) Acyl carrier protein	01.06.01.05 fatty acid biosynthesis	6.85744	7.01762	-0.160171	0.00136653	0.00592354	P	P	P	P	P	P	P	P	P	P	P	P	P	P	P	P	P	P	P	P	P	P	P	P	P	P	P	P	P	P	P	P	P	P	P	P	P	P	P	P	P	P
1619276_at	(Q9ZTY9) Desaturase/cytochrome b5 protein	01.06.01.05 fatty acid biosynthesis	8.70371	9.15059	-0.446881	2.06138e-10	2.19179e-08	P	P	P	P	P	P	P	P	P	P	P	P	P	P	P	P	P	P	P	P	P	P	P	P	P	P	P	P	P	P	P	P	P	P	P	P	P	P	P	P	P	P
1619526_at	(Q9ZTG2) Omega-3 fatty acid desaturase (Fragment)	01.06.01.05 fatty acid biosynthesis	6.94763	7.08283	-0.135206	0.000368077	0.00197728	P	P	P	P	P	P	P	P	P	P	P	P	P	P	P	P	P	P	P	P	P	P	P	P	P	P	P	P	P	P	P	P	P	P	P	P	P	P	P	P	P	P
1619921_at	(P49244) 3-oxoacyl-[acyl-carrier-protein] synthase III A, chloroplast precursor (EC 2.3.1.41) (Beta-ketoacyl-ACP synthase III A) (KAS III A)	01.06.01.05 fatty acid biosynthesis	8.55227	8.61867	-0.0664069	0.0056382	0.0188519	P	P	P	P	P	P	P	P	P	P	P	P	P	P	P	P	P	P	P	P	P	P	P	P	P	P	P	P	P	P	P	P	P	P	P	P	P	P	P	P	P	P
1620590_at	(O24258) Enoyl-ACP reductase precursor (EC 1.3.1.9)	01.06.01.05 fatty acid biosynthesis	7.49712	7.6336	-0.136485	0.00146824	0.00627358	P	P	P	P	P	P	P	P	P	P	P	P	P	P	P	P	P	P	P	P	P	P	P	P	P	P	P	P	P	P	P	P	P	P	P	P	P	P	P	P	P	P
1609376_at	(Q8L5K5) Ovule/fiber cell elongation protein Ghfe1	01.06.01.07.11 tetracyclic and pentacyclic triterpenes (cholesterin, steroids and hopanoids) biosynthesis	7.12372	7.43857	-0.31485	0.000188633	0.00113348	P	P	P	P	P	P	P	P	P	P	P	P	P	P	P	P	P	P	P	P	P	P	P	P	P	P	P	P	P	P	P	P	P	P	P	P	P	P	P	P	P	P
1610794_at	(O24154) S-adenosyl-methionine-sterol-C-methyltransferase	01.06.01.07.11 tetracyclic and pentacyclic triterpenes (cholesterin, steroids and hopanoids) biosynthesis	9.5332	9.78015	-0.246951	1.60627e-06	2.2724e-05	P	P	P	P	P	P	P	P	P	P	P	P	P	P	P	P	P	P	P	P	P	P	P	P	P	P	P	P	P	P	P	P	P	P	P	P	P	P	P	P	P	P
1611487_at	(Q8GZV0) Obtusifoliol-14-demethylase	01.06.01.07.11 tetracyclic and pentacyclic triterpenes (cholesterin, steroids and hopanoids) biosynthesis	8.83229	8.97232	-0.140028	0.00670753	0.0215705	P	P	P	P	P	P	P	P	P	P	P	P	P	P	P	P	P	P	P	P	P	P	P	P	P	P	P	P	P	P	P	P	P	P	P	P	P	P	P	P	P	P
1613648_at	(O48962) Probable 3-beta-hydroxysteroid-delta(8),delta(7)-isomerase (EC 5.3.3.5) (Cholestenol delta-isomerase) (Delta8-delta7 sterol isomerase) (D8-D7 sterol isomerase)	01.06.01.07.11 tetracyclic and pentacyclic triterpenes (cholesterin, steroids and hopanoids) biosynthesis	7.5624	7.69943	-0.13703	9.31586e-05	0.000632389	P	P	P	P	P	P	P	P	P	P	P	P	P	P	P	P	P	P	P	P	P	P	P	P	P	P	P	P	P	P	P	P	P	P	P	P	P	P	P	P	P	P
1616409_at	(Q4ACU2) Sterol C-24 reductase	01.06.01.07.11 tetracyclic and pentacyclic triterpenes (cholesterin, steroids and hopanoids) biosynthesis	8.54779	8.87977	-0.331979	2.3476e-07	4.78886e-06	P	P	P	P	P	P	P	P	P	P	P	P	P	P	P	P	P	P	P	P	P	P	P	P	P	P	P	P	P	P	P	P	P	P	P	P	P	P	P	P	P	P
1617749_a_at	(Q43445) S-adenosyl-L-methionine:delta24-sterol-C-methyltransferase	01.06.01.07.11 tetracyclic and pentacyclic triterpenes (cholesterin, steroids and hopanoids) biosynthesis	7.30056	7.59236	-0.291802	2.12912e-05	0.000187337	P	P	P	P	P	P	P	P	P	P	P	P	P	P	P	P	P	P	P	P	P	P	P	P	P	P	P	P	P	P	P	P	P	P	P	P	P	P	P	P	P	P
1607774_at	(Q9FVR9) Hypothetical protein F12K22.18 (Hypothetical protein At1g57770)	01.06.01.07.13 tetraterpenes (carotinoids) biosynthesis	5.50715	5.65187	-0.144719	0.00028276	0.00158764	P	P	P	P	P	P	P	P	P	P	P	P	P	P	P	P	P	P	P	P	P	P	P	P	P	P	P	P	P	P	P	P	P	P	P	P	P	P	P	P	P	P
1614661_at	(Q84TU7) FPh1 (Fragment)	01.06.02.01 phospholipid metabolism	7.66657	7.92221	-0.255641	2.51517e-05	0.000216035	P	P	P	P	P	P	P	P	P	P	P	P	P	P	P	P	P	P	P	P	P	P	P	P	P	P	P	P	P	P	P	P	P	P	P	P	P	P	P	P	P	P
1610356_at	(Q9LYH2) Hypothetical protein F14F18_180 (AT5g12010/F14F18_180)	01.06.04 degradation of lipids, fatty acids and isoprenoids	9.36476	9.11443	0.250336	0.000153005	0.000958152	P	P	P	P	P	P	P	P	P	P	P	P	P	P	P	P	P	P	P	P	P	P	P	P	P	P	P	P	P	P	P	P	P	P	P	P	P	P	P	P	P	P
1606577_at	(Q84V86) Fatty acid hydroperoxide lyase	01.06.05 fatty acid metabolism	10.3657	10.0995	0.266199	2.0266e-07	4.29755e-06	P	P	P	P	P	P	P	P	P	P	P	P	P	P	P	P	P	P	P	P	P	P	P	P	P	P	P	P	P	P	P	P	P	P	P	P	P	P	P	P	P	P
1610577_at	(Q9M604) Beta-ketoacyl-ACP synthase II	01.06.05 fatty acid metabolism	8.83985	8.96009	-0.12024	5.2822e-05	0.000397286	P	P	P	P	P	P	P	P	P	P	P	P	P	P	P	P	P	P	P	P	P	P	P	P	P	P	P	P	P	P	P	P	P	P	P	P	P	P	P	P	P	P
1611955_at	(Q5U9G0) Chloroplast fatty acid desaturase 6	01.06.05 fatty acid metabolism	6.90632	7.03089	-0.124569	0.00115205	0.00513087	P	P	P	P	P	P	P	P	P	P	P	P	P	P	P	P	P	P	P	P	P	P	P	P	P	P	P	P	P	P	P	P	P	P	P	P	P	P	P	P	P	P
1606449_at	(Q68IP4) Putative 1-deoxy-D-xylulose 5-phosphate synthase 2	01.06.06 isoprenoid metabolism	5.02527	5.29221	-0.266942	4.73503e-05	0.000363163	P	P	P	P	P	P	P	P	P	P	P	P	P	P	P	P	P	P	P	P	P	P	P	P	P	P	P	P	P	A	P	P	P	P	P	P	P	P	P	P	P	P
1611196_at	(Q6EMC1) Geranylgeranyltransferase type I beta subunit (EC 2.5.1.-)	01.06.06 isoprenoid metabolism	6.53675	6.62701	-0.0902632	0.00170873	0.00713514	P	P	P	P	P	P	P	P	P	P	P	P	P	P	P	P	P	P	P	P	P	P	P	P	P	P	P	P	P	P	P	P	P	P	P	P	P	P	P	P	P	P
1614445_at	(Q9M4W3) 2-C-methyl-D-erythritol 2,4-cyclodiphosphate synthase, chloroplast precursor (EC 4.6.1.12) (MECPS) (MECDP-synthase)	01.06.06 isoprenoid metabolism	9.43904	9.36496	0.0740789	0.00221561	0.00876955	P	P	P	P	P	P	P	P	P	P	P	P	P	P	P	P	P	P	P	P	P	P	P	P	P	P	P	P	P	P	P	P	P	P	P	P	P	P	P	P	P	P
1618940_at	(Q8W250) 1-deoxy-D-xylulose 5-phosphate reductoisomerase precursor (EC 1.1.1.-)	01.06.06 isoprenoid metabolism	8.81922	9.02531	-0.206087	7.31231e-11	9.65554e-09	P	P	P	P	P	P	P	P	P	P	P	P	P	P	P	P	P	P	P	P	P	P	P	P	P	P	P	P	P	P	P	P	P	P	P	P	P	P	P	P	P	P
1618941_at	(Q6ZHF3) Hypothetical protein OJ1611_C08.15	01.06.06 isoprenoid metabolism	4.98029	4.90046	0.0798264	0.00306165	0.0114201	P	P	P	P	P	P	P	P	P	P	P	P	P	P	P	P	P	P	P	P	P	P	P	P	P	P	P	P	P	P	P	P	P	P	P	P	P	P	P	P	P	P
1621231_at	(Q56CY4) Farnesyl diphosphate synthase	01.06.06 isoprenoid metabolism	9.12739	9.19131	-0.0639157	0.0102217	0.0303763	P	P	P	P	P	P	P	P	P	P	P	P	P	P	P	P	P	P	P	P	P	P	P	P	P	P	P	P	P	P	P	P	P	P	P	P	P	P	P	P	P	P
1611025_at	(Q5CD68) Monoterpene glucosyltransferase	01.06.06.03 monoterpenes metabolism	5.76271	6.50908	-0.746378	3.41826e-09	1.60255e-07	P	P	P	P	P	P	P	P	P	P	P	P	P	P	P	P	P	P	P	P	P	P	P	P	P	P	P	P	P	P	P	P	P	P	P	P	P	P	P	P	P	P
1611354_at	(Q6BE25) Cycloartenol synthase	01.06.06.09 triterpenes metabolism	7.17623	7.30813	-0.131901	0.000505532	0.00259108	P	P	P	P	P	P	P	P	P	P	P	P	P	P	P	P	P	P	P	P	P	P	P	P	P	P	P	P	P	P	P	P	P	P	P	P	P	P	P	P	P	P
1618177_at	(O82139) Cycloartenol Synthase	01.06.06.09 triterpenes metabolism	8.91067	8.98879	-0.0781239	0.00304266	0.0113642	P	P	P	P	P	P	P	P	P	P	P	P	P	P	P	P	P	P	P	P	P	P	P	P	P	P	P	P	P	P	P	P	P	P	P	P	P	P	P	P	P	P
1615948_at	(Q7Y031) At1g10030	01.06.06.11 tetracyclic and pentacyclic triterpenes (cholesterin, steroids and hopanoids) metabolism	6.35596	6.59952	-0.243557	1.93543e-08	6.71813e-07	P	P	P	P	P	P	P	P	P	P	P	P	P	P	P	P	P	P	P	P	P	P	P	P	P	P	P	P	P	P	P	P	P	P	P	P	P	P	P	P	P	P
1613635_at	(Q6ZIK0) Putative gamma-tocopherol methyltransferase	01.07 metabolism of vitamins, cofactors, and prosthetic groups	10.0892	9.96542	0.123813	0.000831989	0.00392523	P	P	P	P	P	P	P	P	P	P	P	P	P	P	P	P	P	P	P	P	P	P	P	P	P	P	P	P	P	P	P	P	P	P	P	P	P	P	P	P	P	P
1620421_at	(P28723) Formate--tetrahydrofolate ligase (EC 6.3.4.3) (Formyltetrahydrofolate synthetase) (FHS) (FTHFS)	01.07 metabolism of vitamins, cofactors, and prosthetic groups	8.04972	8.24062	-0.190903	1.5226e-06	2.17229e-05	P	P	P	P	P	P	P	P	P	P	P	P	P	P	P	P	P	P	P	P	P	P	P	P	P	P	P	P	P	P	P	P	P	P	P	P	P	P	P	P	P	P
1607590_at	(Q69IK7) PRLI-interacting factor L-like	01.07.01 biosynthesis of vitamins, cofactors, and prosthetic groups	8.69661	8.55117	0.145439	0.000324075	0.00177713	P	P	P	P	P	P	P	P	P	P	P	P	P	P	P	P	P	P	P	P	P	P	P	P	P	P	P	P	P	P	P	P	P	P	P	P	P	P	P	P	P	P
1607874_at	(Q7XEL0) Putative epimerase/dehydratase (GDP-mannose-3'',5''-epimerase)	01.07.01 biosynthesis of vitamins, cofactors, and prosthetic groups	10.9144	11.0628	-0.148325	3.67777e-05	0.000293669	P	P	P	P	P	P	P	P	P	P	P	P	P	P	P	P	P	P	P	P	P	P	P	P	P	P	P	P	P	P	P	P	P	P	P	P	P	P	P	P	P	P
1614958_at	(Q8L539) 5-formyltetrahydrofolate cycloligase (EC 6.3.3.2)	01.07.01 biosynthesis of vitamins, cofactors, and prosthetic groups	7.19804	7.28464	-0.0865997	0.00488815	0.0168286	P	P	P	P	P	P	P	P	P	P	P	P	P	P	P	P	P	P	P	P	P	P	P	P	P	P	P	P	P	P	P	P	P	P	P	P	P	P	P	P	P	P
1615507_at		01.07.01 biosynthesis of vitamins, cofactors, and prosthetic groups	6.46769	6.62499	-0.157302	0.00032154	0.00176611	P	P	P	P	P	P	P	P	P	P	P	P	P	P	P	P	P	P	P	P	P	P	P	P	P	P	P	P	P	P	P	P	P	P	P	P	P	P	P	P	P	P
1616349_a_at	(Q7XEL0) Putative epimerase/dehydratase (GDP-mannose-3'',5''-epimerase)	01.07.01 biosynthesis of vitamins, cofactors, and prosthetic groups	8.1387	8.31383	-0.17513	0.000269584	0.00152467	P	P	P	P	P	P	P	P	P	P	P	P	P	P	P	P	P	P	P	P	P	P	P	P	P	P	P	P	P	P	P	P	P	P	P	P	P	P	P	P	P	P
1617571_at	(O22827) Molybdopterin synthase large subunit (At2g43760/F18O19.13)	01.07.01 biosynthesis of vitamins, cofactors, and prosthetic groups	5.99847	5.91347	0.0849948	0.0104192	0.0308634	P	P	P	P	P	P	P	P	P	P	P	P	P	P	P	P	P	P	P	P	P	P	P	P	P	P	P	P	P	P	P	P	P	P	P	P	P	P	P	P	P	P
1621073_at	(Q7XEL0) Putative epimerase/dehydratase (GDP-mannose-3'',5''-epimerase)	01.07.01 biosynthesis of vitamins, cofactors, and prosthetic groups	10.9546	11.1318	-0.177154	2.53132e-07	5.07103e-06	P	P	P	P	P	P	P	P	P	P	P	P	P	P	P	P	P	P	P	P	P	P	P	P	P	P	P	P	P	P	P	P	P	P	P	P	P	P	P	P	P	P
1606891_at	(O49858) Cytochrome P450 82A3 (EC 1.14.-.-) (P450 CP6)	01.20 secondary metabolism	9.13938	8.95186	0.187529	0.0168012	0.0453524	P	P	P	P	P	P	P	P	P	P	P	P	P	P	P	P	P	P	P	P	P	P	P	P	P	P	P	P	P	P	P	P	P	P	P	P	P	P	P	P	P	P
1608379_at	(Q8H8H7) Putative flavanone 3-hydroxylase	01.20 secondary metabolism	7.65293	7.24721	0.405716	0.00012269	0.000800058	P	P	P	P	P	P	P	P	P	P	P	P	P	P	P	P	P	P	P	P	P	P	P	P	P	P	P	P	P	P	P	P	P	P	P	P	P	P	P	P	P	P
1609749_at	(Q944Z4) 2-oxoglutarate-dependent dioxygenase (Fragment)	01.20 secondary metabolism	8.09647	8.29617	-0.199706	0.00803253	0.0249268	P	P	P	P	P	P	P	P	P	P	P	P	P	P	P	P	P	P	P	P	P	P	P	P	P	P	P	P	P	P	P	P	P	P	P	P	P	P	P	P	P	P
1610415_at	(Q9M4G8) Putative ripening-related P-450 enzyme	01.20 secondary metabolism	6.31168	6.44987	-0.138191	0.0172921	0.0464417	M	P	P	P	P	P	P	P	P	P	P	P	P	P	P	P	P	P	P	P	P	P	P	P	P	P	P	P	P	P	P	P	P	P	P	P	P	P	P	P	P	P
1610511_at	(Q9LIP7) Cytochrome P450	01.20 secondary metabolism	8.99592	9.18816	-0.192236	0.000480357	0.00248188	P	P	P	P	P	P	P	P	P	P	P	P	P	P	P	P	P	P	P	P	P	P	P	P	P	P	P	P	P	P	P	P	P	P	P	P	P	P	P	P	P	P
1612386_at	(Q6XL72) Cytochrome P-450-like protein (Fragment)	01.20 secondary metabolism	6.26243	6.63305	-0.370626	6.94904e-06	7.48319e-05	P	P	P	P	P	P	P	P	P	P	P	P	P	P	P	P	P	P	P	P	P	P	P	P	P	P	P	P	P	P	P	P	P	P	P	P	P	P	P	P	P	P
1615128_at	(Q9SJL0) Putative glucosyltransferase (At2g36970/T1J8.15)	01.20 secondary metabolism	5.0162	5.24962	-0.233418	0.00292424	0.010962	P	P	P	P	P	P	P	P	P	P	P	P	P	P	P	P	P	P	P	P	P	P	P	P	P	P	P	P	P	P	P	A	P	P	P	P	P	P	P	P	P	P
1620752_s_at	(Q6TY49) Reductase 1	01.20 secondary metabolism	8.58894	8.3872	0.201745	8.1313e-05	0.000565274	P	P	P	P	P	P	P	P	P	P	P	P	P	P	P	P	P	P	P	P	P	P	P	P	P	P	P	P	P	P	P	P	P	P	P	P	P	P	P	P	P	P
1622316_at	(Q940U8) At1g64950/F13O11_25	01.20 secondary metabolism	5.97769	5.82225	0.155445	0.0116733	0.0339511	P	P	P	P	P	P	P	P	P	P	P	P	P	P	P	P	P	P	P	P	P	P	P	P	P	P	P	P	P	P	P	P	P	P	P	P	P	P	P	P	P	P
1622361_s_at	(Q94JT5) AT4g35220/F23E12_220 (Hypothetical protein)	01.20 secondary metabolism	11.6158	11.7063	-0.0904926	0.000290534	0.00162676	P	P	P	P	P	P	P	P	P	P	P	P	P	P	P	P	P	P	P	P	P	P	P	P	P	P	P	P	P	P	P	P	P	P	P	P	P	P	P	P	P	P
1619457_at	(P93653) Trehalose-6-phosphate synthase (EC 2.4.1.15)	01.20.01 metabolism of primary metabolic sugars derivatives	6.36059	6.57564	-0.215043	0.00226172	0.00889282	P	P	P	P	P	P	P	P	P	P	P	P	P	P	P	P	P	P	P	P	P	P	P	P	P	P	P	P	P	A	P	P	P	P	P	P	P	P	P	P	P	P
1621688_at	(Q9FLM1) Similarity to unknown protein (Hypothetical protein At5g41080/MEE6_15)	01.20.01.05 biosynthesis of sugar alcohols	8.83791	8.32681	0.511097	3.77847e-11	5.96349e-09	P	P	P	P	P	P	P	P	P	P	P	P	P	P	P	P	P	P	P	P	P	P	P	P	P	P	P	P	P	P	P	P	P	P	P	P	P	P	P	P	P	P
1615551_a_at	(Q9LTZ2) Succinate dehydrogenase iron-protein subunit (Hypothetical protein)	01.20.09 biosynthesis of derivatives of intermediates of the TCA and glyoxylate pathway	10.7356	10.8048	-0.0692625	0.00292108	0.0109565	P	P	P	P	P	P	P	P	P	P	P	P	P	P	P	P	P	P	P	P	P	P	P	P	P	P	P	P	P	P	P	P	P	P	P	P	P	P	P	P	P	P
1607221_at	(Q4V3D9) At3g57030	01.20.17.09 biosynthesis of alkaloids	5.42365	5.08661	0.337039	6.49336e-08	1.69147e-06	P	P	P	P	P	P	P	P	P	P	P	P	P	P	P	P	P	P	P	P	P	P	P	P	P	P	P	P	P	P	P	A	P	P	P	P	P	P	P	A	P	P
1609639_at	(P24493) Delta-aminolevulinic acid dehydratase, chloroplast precursor (EC 4.2.1.24) (Porphobilinogen synthase) (ALADH) (ALAD)	01.20.19.01 biosynthesis of porphyrins	9.15079	9.04787	0.102926	0.000783608	0.00373184	P	P	P	P	P	P	P	P	P	P	P	P	P	P	P	P	P	P	P	P	P	P	P	P	P	P	P	P	P	P	P	P	P	P	P	P	P	P	P	P	P	P
1613768_at	(Q93ZB6) AT3g14930/K15M2_7	01.20.19.01 biosynthesis of porphyrins	6.86263	6.95307	-0.0904441	0.00906783	0.0276469	P	P	P	P	P	P	P	P	P	P	P	P	P	P	P	P	P	P	P	P	P	P	P	P	P	P	P	P	P	P	P	P	P	P	P	P	P	P	P	P	P	P
1616275_at	(Q9M7I7) Chlorophyllase 2, chloroplast precursor (EC 3.1.1.14) (AtCLH2) (Chlorophyll-chlorophyllido hydrolase 2) (Chlase 2)	01.20.19.01 biosynthesis of porphyrins	6.01234	5.88711	0.125228	0.0145472	0.0403908	P	P	P	P	P	P	P	P	P	P	P	P	P	P	P	P	P	P	P	P	P	P	P	P	P	P	P	P	P	P	P	P	P	P	P	P	P	P	P	P	P	P
1619477_at	(P42799) Glutamate-1-semialdehyde 2,1-aminomutase 1, chloroplast precursor (EC 5.4.3.8) (GSA 1) (Glutamate-1-semialdehyde aminotransferase 1) (GSA-AT 1)	01.20.19.01 biosynthesis of porphyrins	8.19846	8.29368	-0.0952217	0.00322733	0.011928	P	P	P	P	P	P	P	P	P	P	P	P	P	P	P	P	P	P	P	P	P	P	P	P	P	P	P	P	P	P	P	P	P	P	P	P	P	P	P	P	P	P
1620634_at	(Q7XC03) Putative chlorophyll synthase	01.20.19.01 biosynthesis of porphyrins	6.89324	7.1631	-0.269863	4.11448e-10	3.49247e-08	P	P	P	P	P	P	P	P	P	P	P	P	P	P	P	P	P	P	P	P	P	P	P	P	P	P	P	P	P	P	P	P	P	P	P	P	P	P	P	P	P	P
1610549_at	(Q9LRI8) Protoporphyrinogen oxidase (Protox-I)	01.20.19.01 metabolism of porphyrins	5.36001	5.28926	0.0707456	0.0144258	0.0401535	P	P	P	P	P	P	P	P	P	P	P	P	P	P	P	P	P	P	P	P	P	P	P	P	P	P	P	P	P	P	P	P	A	P	P	P	P	A	P	P	P	P
1610613_at	(Q42946) Coproporphyrinogen III oxidase, chloroplast precursor (EC 1.3.3.3) (Coproporphyrinogenase) (Coprogen oxidase)	01.20.19.01 metabolism of porphyrins	8.03135	7.91602	0.115323	0.000301549	0.00167728	P	P	P	P	P	P	P	P	P	P	P	P	P	P	P	P	P	P	P	P	P	P	P	P	P	P	P	P	P	P	P	P	P	P	P	P	P	P	P	P	P	P
1613951_at	(O65917) Dehydroquinate dehydratase/shikimate:NADP oxidoreductase (EC 4.2.1.10) (EC 1.1.1.25)	01.20.35 biosynthesis of secondary products derived from L-phenylalanine and L-tyrosine	8.16974	8.25323	-0.0834868	0.000887549	0.00414802	P	P	P	P	P	P	P	P	P	P	P	P	P	P	P	P	P	P	P	P	P	P	P	P	P	P	P	P	P	P	P	P	P	P	P	P	P	P	P	P	P	P
1608791_at	(Q84TM1) Flavonol synthase	01.20.35.01 biosynthesis of phenylpropanoids	9.45338	9.9012	-0.447813	4.25854e-08	1.20492e-06	P	P	P	P	P	P	P	P	P	P	P	P	P	P	P	P	P	P	P	P	P	P	P	P	P	P	P	P	P	P	P	P	P	P	P	P	P	P	P	P	P	P
1610780_at	(Q00497) Shikimate kinase, chloroplast precursor (EC 2.7.1.71)	01.20.35.01 biosynthesis of phenylpropanoids	9.84604	9.75077	0.0952697	0.00129532	0.00565672	P	P	P	P	P	P	P	P	P	P	P	P	P	P	P	P	P	P	P	P	P	P	P	P	P	P	P	P	P	P	P	P	P	P	P	P	P	P	P	P	P	P
1611265_at	(Q49LX7) Putative 4-coumarate-CoA ligase (Fragment)	01.20.35.01 biosynthesis of phenylpropanoids	6.75636	6.50875	0.247602	0.000348384	0.00189501	P	A	P	A	P	P	P	P	P	P	P	P	P	P	P	P	P	P	P	P	P	P	P	P	P	P	P	P	P	P	P	P	P	P	P	P	P	P	P	P	P	P
1612134_at	(Q7PCC4) Anthocyanidin reductase	01.20.35.01 biosynthesis of phenylpropanoids	8.47606	8.68034	-0.204282	0.00183664	0.00756079	P	P	P	P	P	P	P	P	P	P	P	P	P	P	P	P	P	P	P	P	P	P	P	P	P	P	P	P	P	P	P	P	P	P	P	P	P	P	P	P	P	P
1613121_at	(O81521) UDP-glucose:flavonoid 3-O-glucosyltransferase (Fragment)	01.20.35.01 biosynthesis of phenylpropanoids	7.65955	7.94813	-0.288572	2.80165e-06	3.6042e-05	P	P	P	P	P	P	P	P	P	P	P	P	P	P	P	P	P	P	P	P	P	P	P	P	P	P	P	P	P	P	P	P	P	P	P	P	P	P	P	P	P	P
1614045_at	(Q9SWR1) Aldehyde 5-hydroxylase	01.20.35.01 biosynthesis of phenylpropanoids	6.49663	5.99111	0.505528	0.000189144	0.0011352	P	P	P	P	P	P	P	P	P	P	P	P	P	P	P	P	P	P	P	P	P	P	P	P	P	P	P	P	P	P	P	P	P	P	P	P	P	P	P	P	P	P
1614191_s_at	(Q9SCP7) Caffeic acid O-methyltransferase-like protein (AT3g53140/T4D2_70)	01.20.35.01 biosynthesis of phenylpropanoids	8.44728	8.55523	-0.107945	9.95523e-05	0.000670833	P	P	P	P	P	P	P	P	P	P	P	P	P	P	P	P	P	P	P	P	P	P	P	P	P	P	P	P	P	P	P	P	P	P	P	P	P	P	P	P	P	P
1615085_at	(Q9SCP7) Caffeic acid O-methyltransferase-like protein (AT3g53140/T4D2_70)	01.20.35.01 biosynthesis of phenylpropanoids	7.73326	7.83433	-0.101074	0.00304328	0.0113642	P	P	P	P	P	P	P	P	P	P	P	P	P	P	P	P	P	P	P	P	P	P	P	P	P	P	P	P	P	P	P	P	P	P	P	P	P	P	P	P	P	P
1618155_at	(Q40288) Flavonol 3-O-glucosyltransferase 6 (EC 2.4.1.91) (UDP-glucose flavonoid 3-O-glucosyltransferase 6) (Fragment)	01.20.35.01 biosynthesis of phenylpropanoids	8.18499	7.97664	0.208348	0.000663218	0.00324729	P	P	P	P	P	P	P	P	P	P	P	P	P	P	P	P	P	P	P	P	P	P	P	P	P	P	P	P	P	P	P	P	P	P	P	P	P	P	P	P	P	P
1620342_at	(Q00763) Caffeic acid 3-O-methyltransferase 1 (EC 2.1.1.68) (S-adenosysl-L-methionine:caffeic acid 3-O-methyltransferase 1) (COMT-1) (CAOMT-1)	01.20.35.01 biosynthesis of phenylpropanoids	7.00151	6.47195	0.529556	4.44599e-07	8.03379e-06	P	P	P	M	P	P	P	P	P	P	P	P	P	P	P	P	P	P	P	P	P	P	P	P	P	P	P	P	P	P	P	P	P	P	P	P	P	P	P	P	P	P
1621051_at	(Q40285) Flavonol 3-O-glucosyltransferase 2 (EC 2.4.1.91) (UDP-glucose flavonoid 3-O-glucosyltransferase 2) (Fragment)	01.20.35.01 biosynthesis of phenylpropanoids	7.68068	7.88979	-0.209109	0.00036659	0.00197236	P	P	P	P	P	P	P	P	P	P	P	P	P	P	P	P	P	P	P	P	P	P	P	P	P	P	P	P	P	P	P	P	P	P	P	P	P	P	P	P	P	P
1621418_at	(Q40285) Flavonol 3-O-glucosyltransferase 2 (EC 2.4.1.91) (UDP-glucose flavonoid 3-O-glucosyltransferase 2) (Fragment)	01.20.35.01 biosynthesis of phenylpropanoids	7.75493	7.94538	-0.190452	0.00287464	0.0107984	P	P	P	P	P	P	P	P	P	P	P	P	P	P	P	P	P	P	P	P	P	P	P	P	P	P	P	P	P	P	P	P	P	P	P	P	P	P	P	P	P	P
1614502_at	(Q9SBP8) Ferulate-5-hydroxylase precursor	01.20.35.01 metabolism of phenylpropanoids	8.25871	7.90761	0.351105	0.00193565	0.00790301	P	P	P	P	P	P	P	P	P	P	P	P	P	P	P	P	P	P	P	P	P	P	P	P	P	P	P	P	P	P	P	P	P	P	P	P	P	P	P	P	P	P
1620483_at	(Q9AU08) NADPH-cytochrome P450 oxydoreductase isoform 1	01.20.35.01 metabolism of phenylpropanoids	6.26054	6.15878	0.101763	0.0033556	0.0123075	P	P	P	P	P	P	P	P	P	P	P	P	P	P	P	P	P	P	P	P	P	P	P	P	P	P	P	P	P	P	P	P	P	P	P	P	P	P	P	P	P	P
1608094_at	(Q6L5E8) Putative cinnamoyl CoA reductase	01.20.35.01.03 biosynthesis of lignins	8.56932	8.76929	-0.19997	0.00142413	0.00612656	P	P	P	P	P	P	P	P	P	P	P	P	P	P	P	P	P	P	P	P	P	P	P	P	P	P	P	P	P	P	P	P	P	P	P	P	P	P	P	P	P	P
1608603_at	(Q6L8K4) Phloroglucinol O-methyltransferase	01.20.35.01.03 biosynthesis of lignins	7.97207	8.23969	-0.267617	2.23409e-08	7.5222e-07	P	P	P	P	P	P	P	P	P	P	P	P	P	P	P	P	P	P	P	P	P	P	P	P	P	P	P	P	P	P	P	P	P	P	P	P	P	P	P	P	P	P
1609854_at	(Q9ATW1) Cinnamyl alcohol dehydrogenase	01.20.35.01.03 biosynthesis of lignins	4.99528	4.78511	0.210168	0.00100059	0.00456914	P	P	P	P	P	P	P	P	P	P	P	P	P	P	P	P	P	P	P	P	P	P	P	P	P	P	P	P	P	P	A	P	P	P	P	P	P	A	P	P	P	M
1611249_s_at	(O65152) Putative cinnamyl alcohol dehydrogenase	01.20.35.01.03 biosynthesis of lignins	9.60614	9.71349	-0.107354	0.000461583	0.00239961	P	P	P	P	P	P	P	P	P	P	P	P	P	P	P	P	P	P	P	P	P	P	P	P	P	P	P	P	P	P	P	P	P	P	P	P	P	P	P	P	P	P
1613831_at	(Q5I6D6) Sinapyl alcohol dehydrogenase-like protein	01.20.35.01.03 biosynthesis of lignins	9.08328	8.95185	0.131431	0.0100058	0.0298667	P	P	P	P	P	P	P	P	P	P	P	P	P	P	P	P	P	P	P	P	P	P	P	P	P	P	P	P	P	P	P	P	P	P	P	P	P	P	P	P	P	P
1616169_at	(Q9CAI3) Putative cinnamyl-alcohol dehydrogenase; 49641-51171 (Hypothetical protein At1g72680) (Putative alcohol dehydrogenase) (EC 1.1.1.195)	01.20.35.01.03 biosynthesis of lignins	7.96362	7.8707	0.0929266	0.00181434	0.00749249	P	P	P	P	P	P	P	P	P	P	P	P	P	P	P	P	P	P	P	P	P	P	P	P	P	P	P	P	P	P	P	P	P	P	P	P	P	P	P	P	P	P
1616880_at	(Q5I6D6) Sinapyl alcohol dehydrogenase-like protein	01.20.35.01.03 biosynthesis of lignins	7.76431	7.584	0.180318	0.00203632	0.00822098	P	P	P	P	P	P	P	P	P	P	P	P	P	P	P	P	P	P	P	P	P	P	P	P	P	P	P	P	P	P	P	P	P	P	P	P	P	P	P	P	P	P
1619513_at	(O22810) Putative cinnamoyl-CoA reductase (At2g33600)	01.20.35.01.03 biosynthesis of lignins	8.1618	8.32457	-0.162775	0.00609303	0.0200279	P	P	P	P	P	P	P	P	P	P	P	P	P	P	P	P	P	P	P	P	P	P	P	P	P	P	P	P	P	P	P	P	P	P	P	P	P	P	P	P	P	P
1620650_s_at	(Q9ATW1) Cinnamyl alcohol dehydrogenase	01.20.35.01.03 biosynthesis of lignins	8.80775	8.47012	0.337623	7.40728e-05	0.000521764	P	P	P	P	P	P	P	P	P	P	P	P	P	P	P	P	P	P	P	P	P	P	P	P	P	P	P	P	P	P	P	P	P	P	P	P	P	P	P	P	P	P
1621163_at	(Q6L3K1) Putative cinnamoyl-CoA reductase	01.20.35.01.03 biosynthesis of lignins	9.3915	9.50062	-0.109118	0.000146634	0.000929788	P	P	P	P	P	P	P	P	P	P	P	P	P	P	P	P	P	P	P	P	P	P	P	P	P	P	P	P	P	P	P	P	P	P	P	P	P	P	P	P	P	P
1622503_at	(Q9ATW1) Cinnamyl alcohol dehydrogenase	01.20.35.01.03 biosynthesis of lignins	6.94141	6.70089	0.240527	4.15756e-05	0.000325799	P	P	P	P	P	P	P	P	P	P	P	P	P	P	P	P	P	P	P	P	P	P	P	P	P	P	P	P	P	P	P	P	P	P	P	P	P	P	P	P	P	P
1607732_at	(O22519) Chalcone synthase	01.20.35.01.05 biosynthesis of stilbenes, flavonoids	11.1888	11.0846	0.104126	0.00954408	0.0287175	P	P	P	P	P	P	P	P	P	P	P	P	P	P	P	P	P	P	P	P	P	P	P	P	P	P	P	P	P	P	P	P	P	P	P	P	P	P	P	P	P	P
1610824_s_at	(Q93YX5) Stilbene synthase 3	01.20.35.01.05 biosynthesis of stilbenes, flavonoids	7.52282	6.73026	0.792561	0.000191555	0.00114762	P	P	P	P	P	P	P	P	P	P	P	P	P	P	P	P	P	P	P	P	P	P	P	P	P	P	P	P	P	P	P	P	P	P	P	P	P	P	P	P	P	P
1611389_at	(Q3KN67) Isoflavone reductase-like protein 6	01.20.35.01.05 biosynthesis of stilbenes, flavonoids	9.86663	10.1436	-0.27701	6.15792e-05	0.000448781	P	P	P	P	P	P	P	P	P	P	P	P	P	P	P	P	P	P	P	P	P	P	P	P	P	P	P	P	P	P	P	P	P	P	P	P	P	P	P	P	P	P
1616977_at	(Q8S208) Putative iron/ascorbate-dependent oxidoreductase	01.20.35.01.05 biosynthesis of stilbenes, flavonoids	5.32253	5.16006	0.16247	0.000224807	0.00131335	P	A	P	P	P	P	P	P	P	P	P	P	P	P	P	P	P	P	P	P	P	P	P	P	P	P	P	P	P	P	P	P	P	P	P	P	P	P	P	P	P	P
1618991_s_at	(Q3KN67) Isoflavone reductase-like protein 6	01.20.35.01.05 biosynthesis of stilbenes, flavonoids	9.68529	9.9414	-0.256115	0.00172607	0.00718971	P	P	P	P	P	P	P	P	P	P	P	P	P	P	P	P	P	P	P	P	P	P	P	P	P	P	P	P	P	P	P	P	P	P	P	P	P	P	P	P	P	P
1619011_at	(Q9MAM3) T25K16.11 (Putative fatty acid elongase 3-ketoacyl-CoA synthase 1)	01.20.35.01.05 biosynthesis of stilbenes, flavonoids	7.07551	7.48607	-0.410558	9.44478e-08	2.30997e-06	P	P	P	P	P	P	P	P	P	P	P	P	P	P	P	P	P	P	P	P	P	P	P	P	P	P	P	P	P	P	P	P	P	P	P	P	P	P	P	P	P	P
1621701_at	(Q41399) Chalcone reductase	01.20.35.01.05 biosynthesis of stilbenes, flavonoids	6.92319	7.09384	-0.170648	0.00658717	0.0213259	P	P	P	P	P	P	P	P	P	P	P	P	P	P	P	P	P	P	P	P	P	P	P	P	P	P	P	P	P	P	P	P	P	P	P	P	P	P	P	P	P	P
1607805_s_at	(Q8H224) Putative cytochrome P450 (Fragment)	01.20.35.01.05 metabolism of stilbenes, flavonoids	9.47193	9.25877	0.213161	0.00428918	0.0150818	P	P	P	P	P	P	P	P	P	P	P	P	P	P	P	P	P	P	P	P	P	P	P	P	P	P	P	P	P	P	P	P	P	P	P	P	P	P	P	P	P	P
1607853_at	(Q9LVQ0) Pectin methylesterase-like protein (Putative pectinesterase)	01.25 extracellular metabolism	7.68736	7.60092	0.0864423	0.00358418	0.0130229	P	P	P	P	P	P	P	P	P	P	P	P	P	P	P	P	P	P	P	P	P	P	P	P	P	P	P	P	P	P	P	P	P	P	P	P	P	P	P	P	P	P
1608799_at	(Q4ABV3) 52O08_4	01.25 extracellular metabolism	8.64141	8.8679	-0.226488	6.68182e-05	0.000479695	P	P	P	P	P	P	P	P	P	P	P	P	P	P	P	P	P	P	P	P	P	P	P	P	P	P	P	P	P	P	P	P	P	P	P	P	P	P	P	P	P	P
1609429_at	(Q9FIS3) Arabidopsis thaliana genomic DNA, chromosome 5, P1 clone:MTG10 (At5g62150)	01.25 extracellular metabolism	9.18706	9.01395	0.173109	0.00689297	0.0220475	P	P	P	P	P	P	P	P	P	P	P	P	P	P	P	P	P	P	P	P	P	P	P	P	P	P	P	P	P	P	P	P	P	P	P	P	P	P	P	P	P	P
1612672_at	(Q9SEE7) Pectin methyl esterase (Fragment)	01.25 extracellular metabolism	6.01889	6.3119	-0.293008	2.26452e-06	3.01766e-05	P	P	P	P	P	P	P	P	P	P	P	P	P	P	P	P	P	P	P	P	P	P	P	P	P	P	P	P	P	P	P	P	P	P	P	P	P	P	P	P	P	P
1613647_at	(Q6I544) Putative cupin	01.25 extracellular metabolism	8.0778	8.18804	-0.110238	0.00986915	0.0295167	P	P	P	P	P	P	P	P	P	P	P	P	P	P	P	P	P	P	P	P	P	P	P	P	P	P	P	P	P	P	P	P	P	P	P	P	P	P	P	P	P	P
1613945_at	(Q8VZG5) At1g78060/F28K19_32	01.25 extracellular metabolism	7.10336	7.3571	-0.25374	0.000695912	0.00338115	P	P	P	P	P	P	P	P	P	P	P	P	P	P	P	P	P	P	P	P	P	P	P	P	P	P	P	P	P	P	P	P	P	P	P	P	P	P	P	P	A	P
1615125_at	(Q5BM97) Secondary cell wall-related glycosyltransferase family 14	01.25 extracellular metabolism	5.35988	5.53758	-0.177698	8.16287e-05	0.000566688	P	P	P	P	P	P	P	P	P	P	P	P	P	P	P	P	P	P	P	P	P	P	P	P	P	P	P	P	P	P	P	P	P	P	P	P	P	P	P	P	P	P
1615574_at	(Q9M5J0) Pectin methylesterase isoform alpha (EC 3.1.1.11) (Fragment)	01.25 extracellular metabolism	7.28002	7.66927	-0.389254	0.00307913	0.0114642	P	P	P	P	P	P	P	P	P	P	P	P	P	P	P	P	P	P	P	P	P	P	P	P	P	P	P	P	P	P	P	P	P	P	P	P	P	P	P	P	P	P
1617939_s_at	(Q41695) Pectinacetylesterase precursor	01.25 extracellular metabolism	10.2874	10.6832	-0.395776	4.34376e-10	3.62614e-08	P	P	P	P	P	P	P	P	P	P	P	P	P	P	P	P	P	P	P	P	P	P	P	P	P	P	P	P	P	P	P	P	P	P	P	P	P	P	P	P	P	P
1621913_at	(Q9LVQ0) Pectin methylesterase-like protein (Putative pectinesterase)	01.25 extracellular metabolism	8.69765	8.62121	0.0764393	0.00014443	0.000918485	P	P	P	P	P	P	P	P	P	P	P	P	P	P	P	P	P	P	P	P	P	P	P	P	P	P	P	P	P	P	P	P	P	P	P	P	P	P	P	P	P	P
1622369_at	(Q8H2A6) Germin-like protein	01.25 extracellular metabolism	6.90659	6.31256	0.594034	1.14998e-07	2.70768e-06	P	P	P	P	P	P	P	P	P	P	P	P	P	P	P	P	P	P	P	P	P	P	P	P	P	P	P	P	P	P	P	P	P	P	P	P	P	P	P	P	P	P
1606984_at	(Q6DMM4) Cel9A (EC 3.2.1.-)	01.25.01 extracellular polysaccharide degradation	11.0389	11.1613	-0.122441	0.000126692	0.000822441	P	P	P	P	P	P	P	P	P	P	P	P	P	P	P	P	P	P	P	P	P	P	P	P	P	P	P	P	P	P	P	P	P	P	P	P	P	P	P	P	P	P
1607374_at	(Q7XAS3) Beta-D-glucosidase	01.25.01 extracellular polysaccharide degradation	8.44435	8.59185	-0.147498	0.00162752	0.00684413	P	P	P	P	P	P	P	P	P	P	P	P	P	P	P	P	P	P	P	P	P	P	P	P	P	P	P	P	P	P	P	P	P	P	P	P	P	P	P	P	P	P
1608203_at	(Q94EN5) Beta-1,3-glucanase (EC 3.2.1.39)	01.25.01 extracellular polysaccharide degradation	4.87564	5.05076	-0.175124	0.00305671	0.0114059	P	P	P	P	P	P	P	P	P	P	P	P	P	P	P	P	P	P	P	P	P	P	P	P	P	P	P	P	P	P	P	P	P	P	P	P	P	A	P	P	P	P
1611747_at	(Q7XAS3) Beta-D-glucosidase	01.25.01 extracellular polysaccharide degradation	6.51917	6.68945	-0.170286	0.00459686	0.0159783	P	P	P	P	P	P	P	P	P	P	P	P	P	P	P	P	P	P	P	P	P	P	P	P	P	P	P	P	P	P	P	P	P	P	P	P	P	P	P	P	P	P
1613330_at	(Q93Z77) Putative pectate lyase (At5g04300/At5g04300)	01.25.01 extracellular polysaccharide degradation	6.98648	7.48107	-0.494584	2.44546e-14	3.95062e-11	P	P	P	P	P	P	P	P	P	P	P	P	P	P	P	P	P	P	P	P	P	P	P	P	P	P	P	P	P	P	P	P	P	P	P	P	P	P	P	P	P	P
1615595_at	(Q9M563) Beta-1,3-glucanase	01.25.01 extracellular polysaccharide degradation	7.70045	7.25571	0.444739	0.00282006	0.0106289	P	P	P	P	P	P	P	P	P	P	P	P	P	P	P	P	P	P	P	P	P	P	P	P	P	P	P	P	P	P	P	P	P	P	P	P	P	P	P	P	P	P
1616183_at	(Q94G86) Beta-1,3-glucanase-like protein	01.25.01 extracellular polysaccharide degradation	7.37583	7.56015	-0.184316	0.0011254	0.00503886	P	P	P	P	P	P	P	P	P	P	P	P	P	P	P	P	P	P	P	P	P	P	P	P	P	P	P	P	P	P	P	P	P	P	P	P	P	P	P	P	P	P
1618425_at	(Q9M3U4) Beta 1-3 glucanase	01.25.01 extracellular polysaccharide degradation	7.85476	7.5293	0.325455	0.0120916	0.0348811	P	P	P	P	P	P	P	P	P	P	P	P	P	P	P	P	P	P	P	P	P	P	P	P	P	P	P	P	P	P	P	P	P	P	P	P	P	P	P	P	P	P
1618576_at	(Q94FT5) Pectate lyase (Fragment)	01.25.01 extracellular polysaccharide degradation	9.22813	9.56087	-0.332734	0.00271951	0.0103464	P	P	P	P	P	P	P	P	P	P	P	P	P	P	P	P	P	P	P	P	P	P	P	P	P	P	P	P	P	P	P	P	P	P	P	P	P	P	P	P	P	P
1618657_at	(Q84LI7) Polygalacturonase-like protein	01.25.01 extracellular polysaccharide degradation	7.14426	7.50056	-0.356304	0.00980595	0.0293655	P	P	P	P	P	P	P	P	P	P	P	P	P	P	P	P	P	P	P	P	P	P	P	P	P	P	P	P	P	P	P	P	P	P	P	P	P	P	P	P	P	P
1619383_s_at	(Q5CCQ0) Beta-D-galactosidase (EC 3.2.1.23)	01.25.01 extracellular polysaccharide degradation	7.49495	7.84219	-0.347239	2.21384e-08	7.5222e-07	P	P	P	P	P	P	P	P	P	P	P	P	P	P	P	P	P	P	P	P	P	P	P	P	P	P	P	P	P	P	P	P	P	P	P	P	P	P	P	P	P	P
1619954_at	(Q70YJ3) Putative heparanase	01.25.01 extracellular polysaccharide degradation	8.42574	8.50295	-0.0772141	0.0102717	0.0304893	P	P	P	P	P	P	P	P	P	P	P	P	P	P	P	P	P	P	P	P	P	P	P	P	P	P	P	P	P	P	P	P	P	P	P	P	P	P	P	P	P	P
1620063_at	(Q9M3U4) Beta 1-3 glucanase	01.25.01 extracellular polysaccharide degradation	10.8958	10.4854	0.410432	9.34451e-05	0.000633908	P	P	P	P	P	P	P	P	P	P	P	P	P	P	P	P	P	P	P	P	P	P	P	P	P	P	P	P	P	P	P	P	P	P	P	P	P	P	P	P	P	P
1622295_at	(Q5CCP8) Beta-D-galactosidase (EC 3.2.1.23)	01.25.01 extracellular polysaccharide degradation	6.09219	6.63027	-0.538081	1.60455e-09	8.90524e-08	P	P	P	P	P	P	P	P	P	P	P	P	P	P	P	P	P	P	P	P	P	P	P	P	P	P	P	P	P	P	P	A	P	P	P	P	P	P	P	P	P	P
1622422_at	(Q93Z24) At1g72990/F3N23_19	01.25.01 extracellular polysaccharide degradation	7.00772	7.1446	-0.136886	3.2278e-05	0.000264428	P	P	P	P	P	P	P	P	P	P	P	P	P	P	P	P	P	P	P	P	P	P	P	P	P	P	P	P	P	P	P	P	P	P	P	P	P	P	P	P	P	P
1622770_at	(O65186) Cellulase	01.25.01 extracellular polysaccharide degradation	9.00256	9.1757	-0.173142	0.0101588	0.0302251	P	P	P	P	P	P	P	P	P	P	P	P	P	P	P	P	P	P	P	P	P	P	P	P	P	P	P	P	P	P	P	P	P	P	P	P	P	P	P	P	P	P
1606434_at	(P54240) Glucose-6-phosphate isomerase, cytosolic 1 (EC 5.3.1.9) (GPI) (Phosphoglucose isomerase) (PGI) (Phosphohexose isomerase) (PHI)	02.01 glycolysis and gluconeogenesis	8.79931	8.92077	-0.121459	0.000942802	0.00436046	P	P	P	P	P	P	P	P	P	P	P	P	P	P	P	P	P	P	P	P	P	P	P	P	P	P	P	P	P	P	P	P	P	P	P	P	P	P	P	P	P	P
1606716_at	(Q5M729) At1g54220	02.01 glycolysis and gluconeogenesis	6.97367	7.06111	-0.0874352	0.000354302	0.00192306	P	P	P	P	P	P	P	P	P	P	P	P	P	P	P	P	P	P	P	P	P	P	P	P	P	P	P	P	P	P	P	P	P	P	P	P	P	P	P	P	P	P
1607548_at	(P93338) NADP-dependent glyceraldehyde-3-phosphate dehydrogenase (EC 1.2.1.9) (Non-phosphorylating glyceraldehyde 3-phosphate dehydrogenase) (Glyceraldehyde-3-phosphate dehydrogenase [NADP+]) (Triosephosphate dehydrogenase)	02.01 glycolysis and gluconeogenesis	8.55804	8.36169	0.196345	0.000538256	0.00273763	P	P	P	P	P	P	P	P	P	P	P	P	P	P	P	P	P	P	P	P	P	P	P	P	P	P	P	P	P	P	P	P	P	P	P	P	P	P	P	P	P	P
1608530_at	(Q8LGT9) Phosphoglycerate mutase-like protein	02.01 glycolysis and gluconeogenesis	8.50643	8.59477	-0.0883366	0.0154191	0.042254	P	P	P	P	P	P	P	P	P	P	P	P	P	P	P	P	P	P	P	P	P	P	P	P	P	P	P	P	P	P	P	P	P	P	P	P	P	P	P	P	P	P
1608869_s_at	(Q9FX54) Putative glyceraldehyde-3-phosphate dehydrogenase (At1g13440/F13B4_8)	02.01 glycolysis and gluconeogenesis	12.6847	12.7293	-0.0446412	2.55545e-05	0.000218937	P	P	P	P	P	P	P	P	P	P	P	P	P	P	P	P	P	P	P	P	P	P	P	P	P	P	P	P	P	P	P	P	P	P	P	P	P	P	P	P	P	P
1609004_s_at	(Q9LEJ0) Enolase 1 (EC 4.2.1.11) (2-phosphoglycerate dehydratase 1) (2-phospho-D-glycerate hydro-lyase 1) (Allergen Hev b 9)	02.01 glycolysis and gluconeogenesis	11.4562	11.5205	-0.0642864	0.00330855	0.0121637	P	P	P	P	P	P	P	P	P	P	P	P	P	P	P	P	P	P	P	P	P	P	P	P	P	P	P	P	P	P	P	P	P	P	P	P	P	P	P	P	P	P
1609310_at	(Q42961) Phosphoglycerate kinase, chloroplast precursor (EC 2.7.2.3)	02.01 glycolysis and gluconeogenesis	8.92224	9.00034	-0.0780977	0.00683162	0.0218859	P	P	P	P	P	P	P	P	P	P	P	P	P	P	P	P	P	P	P	P	P	P	P	P	P	P	P	P	P	P	P	P	P	P	P	P	P	P	P	P	P	P
1609684_at	(P51850) Pyruvate decarboxylase isozyme 1 (EC 4.1.1.1) (PDC)	02.01 glycolysis and gluconeogenesis	10.569	10.6792	-0.11018	7.0196e-05	0.000499331	P	P	P	P	P	P	P	P	P	P	P	P	P	P	P	P	P	P	P	P	P	P	P	P	P	P	P	P	P	P	P	P	P	P	P	P	P	P	P	P	P	P
1612700_at	(Q84VW8) At3g55410	02.01 glycolysis and gluconeogenesis	9.78051	9.8503	-0.0697921	0.000485982	0.00250454	P	P	P	P	P	P	P	P	P	P	P	P	P	P	P	P	P	P	P	P	P	P	P	P	P	P	P	P	P	P	P	P	P	P	P	P	P	P	P	P	P	P
1613939_at	(Q947H4) Non-cell-autonomous protein pathway2	02.01 glycolysis and gluconeogenesis	7.90166	7.73199	0.169666	0.00691886	0.0221163	P	P	P	P	P	P	P	P	P	P	P	P	P	P	P	P	P	P	P	P	P	P	P	P	P	P	P	P	P	P	P	P	P	P	P	P	P	P	P	P	P	P
1614016_at	(P55964) Pyruvate kinase isozyme G, chloroplast (EC 2.7.1.40) (Fragment)	02.01 glycolysis and gluconeogenesis	8.22151	8.32407	-0.102558	0.000607595	0.00303227	P	P	P	P	P	P	P	P	P	P	P	P	P	P	P	P	P	P	P	P	P	P	P	P	P	P	P	P	P	P	P	P	P	P	P	P	P	P	P	P	P	P
1615874_at	(Q93XR7) Fructose-6-phosphate 2-kinase/fructose-2,6-bisphosphatase	02.01 glycolysis and gluconeogenesis	7.07425	7.20482	-0.130577	0.000329147	0.00179909	P	P	P	P	P	P	P	P	P	P	P	P	P	P	P	P	P	P	P	P	P	P	P	P	P	P	P	P	P	P	P	P	P	P	P	P	P	P	P	P	P	P
1616039_at	(Q3HRV9) Triosphosphate isomerase-like protein	02.01 glycolysis and gluconeogenesis	10.7499	10.8542	-0.104336	2.3411e-06	3.10742e-05	P	P	P	P	P	P	P	P	P	P	P	P	P	P	P	P	P	P	P	P	P	P	P	P	P	P	P	P	P	P	P	P	P	P	P	P	P	P	P	P	P	P
1617613_at	(Q9FWX0) T28K15.4 protein (Expressed protein) (At1g12230)	02.01 glycolysis and gluconeogenesis	8.88289	9.04225	-0.159363	8.867e-07	1.40385e-05	P	P	P	P	P	P	P	P	P	P	P	P	P	P	P	P	P	P	P	P	P	P	P	P	P	P	P	P	P	P	P	P	P	P	P	P	P	P	P	P	P	P
1618249_at	(Q6Z9G0) Glyceraldehyde-3-phosphate dehydrogenase	02.01 glycolysis and gluconeogenesis	8.31701	8.12165	0.195356	0.000199553	0.00118863	P	P	P	P	P	P	P	P	P	P	P	P	P	P	P	P	P	P	P	P	P	P	P	P	P	P	P	P	P	P	P	P	P	P	P	P	P	P	P	P	P	P
1619090_at	(P93338) NADP-dependent glyceraldehyde-3-phosphate dehydrogenase (EC 1.2.1.9) (Non-phosphorylating glyceraldehyde 3-phosphate dehydrogenase) (Glyceraldehyde-3-phosphate dehydrogenase [NADP+]) (Triosephosphate dehydrogenase)	02.01 glycolysis and gluconeogenesis	8.86955	8.97261	-0.103056	0.0139335	0.0390625	P	P	P	P	P	P	P	P	P	P	P	P	P	P	P	P	P	P	P	P	P	P	P	P	P	P	P	P	P	P	P	P	P	P	P	P	P	P	P	P	P	P
1620838_at	(Q5M729) At1g54220	02.01 glycolysis and gluconeogenesis	8.61999	8.70831	-0.0883145	0.000207256	0.00122857	P	P	P	P	P	P	P	P	P	P	P	P	P	P	P	P	P	P	P	P	P	P	P	P	P	P	P	P	P	P	P	P	P	P	P	P	P	P	P	P	P	P
1622065_at	(Q94FA7) Fructose-1,6-bisphosphatase	02.01 glycolysis and gluconeogenesis	6.70058	6.9982	-0.297624	7.11985e-06	7.62647e-05	P	P	P	P	P	P	P	P	P	P	P	P	P	P	P	P	P	P	P	P	P	P	P	P	P	P	P	P	P	P	P	P	P	P	P	P	P	P	P	P	P	P
1622391_at	(Q84R73) Putative pyruvate kinase	02.01 glycolysis and gluconeogenesis	6.79783	6.88365	-0.0858214	0.000219234	0.00128899	P	P	P	P	P	P	P	P	P	P	P	P	P	P	P	P	P	P	P	P	P	P	P	P	P	P	P	P	P	P	P	P	P	P	P	P	P	P	P	P	P	P
1608447_at	(Q5VSV8) OSJNBa0009P12.18 protein	02.01.01 glycolysis methylglyoxal bypass	9.44314	9.48283	-0.0396874	0.0179789	0.0479422	P	P	P	P	P	P	P	P	P	P	P	P	P	P	P	P	P	P	P	P	P	P	P	P	P	P	P	P	P	P	P	P	P	P	P	P	P	P	P	P	P	P
1621034_at	(Q94LX7) Phosphoenolpyruvate carboxykinase (EC 4.1.1.49)	02.01.01 glycolysis methylglyoxal bypass	12.1968	12.2977	-0.100947	0.000154427	0.000964666	P	P	P	P	P	P	P	P	P	P	P	P	P	P	P	P	P	P	P	P	P	P	P	P	P	P	P	P	P	P	P	P	P	P	P	P	P	P	P	P	P	P
1608235_at	(P26969) Glycine dehydrogenase [decarboxylating], mitochondrial precursor (EC 1.4.4.2) (Glycine decarboxylase) (Glycine cleavage system P-protein)	02.04 glyoxylate cycle	6.48138	6.62901	-0.147633	0.00442661	0.0155039	P	P	P	P	P	P	P	P	P	P	P	P	P	P	P	P	P	P	P	P	P	P	P	P	P	P	P	P	P	P	P	P	P	P	P	P	P	P	P	P	P	P
1609301_at	(Q9LJH3) Glycolate oxidase	02.04 glyoxylate cycle	7.9373	8.10033	-0.163026	6.74033e-05	0.000482182	P	P	P	P	P	P	P	P	P	P	P	P	P	P	P	P	P	P	P	P	P	P	P	P	P	P	P	P	P	P	P	P	P	P	P	P	P	P	P	P	P	P
1612550_at	(Q84VC8) Putative gamma hydroxybutyrate dehydrogenase (Hypothetical protein)	02.07 pentose-phosphate pathway	8.34325	8.43435	-0.091093	0.00251318	0.00967442	P	P	P	P	P	P	P	P	P	P	P	P	P	P	P	P	P	P	P	P	P	P	P	P	P	P	P	P	P	P	P	P	P	P	P	P	P	P	P	P	P	P
1618061_a_at	(O78327) Transketolase 1	02.07 pentose-phosphate pathway	5.24317	5.63154	-0.388371	0.000107996	0.00071957	P	P	P	P	P	P	P	P	P	P	P	P	P	P	P	P	P	P	P	P	P	P	P	P	P	P	P	P	P	P	P	P	P	P	P	P	P	P	P	P	P	P
1620654_at	(O78327) Transketolase 1	02.07 pentose-phosphate pathway	8.2908	8.57823	-0.287427	0.000101806	0.000683283	P	P	P	P	P	P	P	P	P	P	P	P	P	P	P	P	P	P	P	P	P	P	P	P	P	P	P	P	P	P	P	P	P	P	P	P	P	P	P	P	P	P
1621372_at	(Q9SZE1) Hypothetical protein F19B15.150 (Hypothetical protein At4g29120)	02.07 pentose-phosphate pathway	10.2404	10.317	-0.0766086	1.88214e-05	0.000168991	P	P	P	P	P	P	P	P	P	P	P	P	P	P	P	P	P	P	P	P	P	P	P	P	P	P	P	P	P	P	P	P	P	P	P	P	P	P	P	P	P	P
1622182_at	(Q9C998) Putative ribose 5-phosphate isomerase; 39482-40285 (Putative ribose 5-phosphate isomerase)	02.07 pentose-phosphate pathway	8.99623	8.80014	0.19609	0.000180021	0.00109344	P	P	P	P	P	P	P	P	P	P	P	P	P	P	P	P	P	P	P	P	P	P	P	P	P	P	P	P	P	P	P	P	P	P	P	P	P	P	P	P	P	P
1609147_at	(Q645N0) Cytosolic malate dehydrogenase	02.10 tricarboxylic-acid pathway (citrate cycle, Krebs cycle, TCA cycle)	6.90536	7.05046	-0.1451	2.04328e-05	0.000180571	P	P	P	P	P	P	P	P	P	P	P	P	P	P	P	P	P	P	P	P	P	P	P	P	P	P	P	P	P	P	P	P	P	P	P	P	P	P	P	P	P	P
1612913_at	(P49299) Citrate synthase, glyoxysomal precursor (EC 2.3.3.1) (GCS)	02.10 tricarboxylic-acid pathway (citrate cycle, Krebs cycle, TCA cycle)	10.1523	10.022	0.130374	0.000188375	0.00113328	P	P	P	P	P	P	P	P	P	P	P	P	P	P	P	P	P	P	P	P	P	P	P	P	P	P	P	P	P	P	P	P	P	P	P	P	P	P	P	P	P	P
1617183_at	(Q9SIQ8) Expressed protein (Hypothetical protein At2g31490)	02.10 tricarboxylic-acid pathway (citrate cycle, Krebs cycle, TCA cycle)	10.5795	10.6441	-0.0646309	0.00354737	0.0128985	P	P	P	P	P	P	P	P	P	P	P	P	P	P	P	P	P	P	P	P	P	P	P	P	P	P	P	P	P	P	P	P	P	P	P	P	P	P	P	P	P	P
1617448_at	(Q9M6B3) Malate dehydrogenase	02.10 tricarboxylic-acid pathway (citrate cycle, Krebs cycle, TCA cycle)	8.06303	7.86651	0.196514	0.000121785	0.000795698	P	P	P	P	P	P	P	P	P	P	P	P	P	P	P	P	P	P	P	P	P	P	P	P	P	P	P	P	P	P	P	P	P	P	P	P	P	P	P	P	P	P
1620395_s_at	(O65852) Isocitrate dehydrogenase (NAD+) precursor (EC 1.1.1.41)	02.10 tricarboxylic-acid pathway (citrate cycle, Krebs cycle, TCA cycle)	8.88802	8.98019	-0.0921702	2.93034e-05	0.000244421	P	P	P	P	P	P	P	P	P	P	P	P	P	P	P	P	P	P	P	P	P	P	P	P	P	P	P	P	P	P	P	P	P	P	P	P	P	P	P	P	P	P
1622588_s_at	(Q9FGX1) ATP-citrate lyase subunit B	02.10 tricarboxylic-acid pathway (citrate cycle, Krebs cycle, TCA cycle)	10.6827	10.7954	-0.112672	0.000107133	0.000714765	P	P	P	P	P	P	P	P	P	P	P	P	P	P	P	P	P	P	P	P	P	P	P	P	P	P	P	P	P	P	P	P	P	P	P	P	P	P	P	P	P	P
1607452_at	(Q8LD49) Thioredoxin X, chloroplast precursor	02.11 electron transport and membrane-associated energy conservation	7.97015	7.83492	0.135224	0.000972103	0.00446734	P	P	P	P	P	P	P	P	P	P	P	P	P	P	P	P	P	P	P	P	P	P	P	P	P	P	P	P	P	P	P	P	P	P	P	P	P	P	P	P	P	P
1607800_at	(Q84WN3) Putative cytochrome c oxidoreductase	02.11 electron transport and membrane-associated energy conservation	6.22488	6.57527	-0.350389	4.97388e-07	8.76809e-06	P	P	P	P	P	P	P	P	P	P	P	P	P	P	P	P	P	P	P	P	P	P	P	P	P	A	P	P	P	M	P	P	P	P	P	P	P	P	P	P	P	P
1608019_s_at	(O04002) CDSP32 protein (Chloroplast Drought-induced Stress Protein of 32kDa)	02.11 electron transport and membrane-associated energy conservation	8.94198	8.70977	0.232209	0.000625666	0.00309797	P	P	P	P	P	P	P	P	P	P	P	P	P	P	P	P	P	P	P	P	P	P	P	P	P	P	P	P	P	P	P	P	P	P	P	P	P	P	P	P	P	P
1608357_a_at	(Q8LHA3) Putative cytochrome c oxidase subunit 6b-1	02.11 electron transport and membrane-associated energy conservation	9.86674	9.91379	-0.0470521	0.0113921	0.0332769	P	P	P	P	P	P	P	P	P	P	P	P	P	P	P	P	P	P	P	P	P	P	P	P	P	P	P	P	P	P	P	P	P	P	P	P	P	P	P	P	P	P
1608372_at	(Q6K7S7) Cytochrome c biogenesis protein-like	02.11 electron transport and membrane-associated energy conservation	8.05661	7.94245	0.11416	1.2302e-05	0.000118912	P	P	P	P	P	P	P	P	P	P	P	P	P	P	P	P	P	P	P	P	P	P	P	P	P	P	P	P	P	P	P	P	P	P	P	P	P	P	P	P	P	P
1609151_at	(Q94BV7) AT4g05020/T32N4_4	02.11 electron transport and membrane-associated energy conservation	5.9042	5.45462	0.449575	1.50042e-10	1.66547e-08	P	P	P	P	P	P	P	P	P	P	P	P	P	P	P	P	P	P	P	P	P	P	P	P	P	P	P	P	P	P	P	P	P	P	P	P	P	P	P	P	P	P
1609233_at	(Q84RM1) Small blue copper protein Bcp1	02.11 electron transport and membrane-associated energy conservation	10.874	11.0573	-0.183248	0.000406273	0.00215082	P	P	P	P	P	P	P	P	P	P	P	P	P	P	P	P	P	P	P	P	P	P	P	P	P	P	P	P	P	P	P	P	P	P	P	P	P	P	P	P	P	P
1609275_at		02.11 electron transport and membrane-associated energy conservation	7.17517	7.35749	-0.182324	3.79426e-06	4.57595e-05	P	P	P	P	P	P	P	P	P	P	P	P	P	P	P	P	P	P	P	P	P	P	P	P	P	P	P	P	P	P	P	P	P	P	P	P	P	P	P	P	P	P
1609322_at	(Q9M9M6) T17B22.24 protein (Hypothetical protein) (AT3g03070)	02.11 electron transport and membrane-associated energy conservation	9.65074	9.72118	-0.0704309	0.00425831	0.0150081	P	P	P	P	P	P	P	P	P	P	P	P	P	P	P	P	P	P	P	P	P	P	P	P	P	P	P	P	P	P	P	P	P	P	P	P	P	P	P	P	P	P
1609360_s_at	(P38661) Probable protein disulfide-isomerase A6 precursor (EC 5.3.4.1) (P5)	02.11 electron transport and membrane-associated energy conservation	10.0506	10.1094	-0.0587607	0.00183516	0.00756079	P	P	P	P	P	P	P	P	P	P	P	P	P	P	P	P	P	P	P	P	P	P	P	P	P	P	P	P	P	P	P	P	P	P	P	P	P	P	P	P	P	P
1609931_at	(O48717) Expressed protein (At2g26500/T9J22.17) (Hypothetical protein) (At2g26500)	02.11 electron transport and membrane-associated energy conservation	8.21643	8.48344	-0.267006	1.14264e-05	0.000111839	P	P	P	P	P	P	P	P	P	P	P	P	P	P	P	P	P	P	P	P	P	P	P	P	P	P	P	P	P	P	P	P	P	P	P	P	P	P	P	P	P	P
1610220_at	(O81500) F9D12.16 protein (At5g26330) (Copper binding protein-like, predicted GPI-anchored protein)	02.11 electron transport and membrane-associated energy conservation	7.56734	7.8234	-0.256063	0.00122869	0.00541967	P	P	P	P	P	P	P	P	P	P	P	P	P	P	P	P	P	P	P	P	P	P	P	P	P	P	P	P	P	P	P	P	P	P	P	P	P	P	P	P	P	P
1610976_s_at	(Q9SH87) Hypothetical protein At2g38000	02.11 electron transport and membrane-associated energy conservation	8.92108	9.03321	-0.112127	0.000168386	0.00103522	P	P	P	P	P	P	P	P	P	P	P	P	P	P	P	P	P	P	P	P	P	P	P	P	P	P	P	P	P	P	P	P	P	P	P	P	P	P	P	P	P	P
1611287_at	(Q5JKQ4) Thioredoxin family Trp26-like protein	02.11 electron transport and membrane-associated energy conservation	7.3306	7.24437	0.0862242	0.00669559	0.0215458	P	P	P	P	P	P	P	P	P	P	P	P	P	P	P	P	P	P	P	P	P	P	P	P	P	P	P	P	P	P	P	P	P	P	P	P	P	P	P	P	P	P
1611820_at	(O80763) T13D8.29 protein (Hypothetical protein At1g60420)	02.11 electron transport and membrane-associated energy conservation	10.6296	10.3905	0.239106	0.000860979	0.00404432	P	P	P	P	P	P	P	P	P	P	P	P	P	P	P	P	P	P	P	P	P	P	P	P	P	P	P	P	P	P	P	P	P	P	P	P	P	P	P	P	P	P
1612075_at	(Q8RWS6) Putative FRO2; NADPH oxidase	02.11 electron transport and membrane-associated energy conservation	8.802	8.54424	0.257755	6.10231e-06	6.70723e-05	P	P	P	P	P	P	P	P	P	P	P	P	P	P	P	P	P	P	P	P	P	P	P	P	P	P	P	P	P	P	P	P	P	P	P	P	P	P	P	P	P	P
1613158_at	(O47437) Cytochrome c oxidase subunit II	02.11 electron transport and membrane-associated energy conservation	7.91376	7.72777	0.185989	0.000968009	0.00445055	P	P	P	P	P	P	P	P	P	P	P	P	P	P	P	P	P	P	P	P	P	P	P	P	P	P	P	P	P	P	P	P	P	P	P	P	P	P	P	P	P	P
1613346_at		02.11 electron transport and membrane-associated energy conservation	7.99387	7.61217	0.381701	1.0754e-07	2.58019e-06	P	P	P	P	P	P	P	P	P	P	P	P	P	P	P	P	P	P	P	P	P	P	P	P	P	P	P	P	P	P	P	P	P	P	P	P	P	P	P	P	P	P
1613398_at	(Q9FXS4) NtEIG-A1 protein	02.11 electron transport and membrane-associated energy conservation	6.31104	5.95556	0.355482	2.69224e-05	0.000228427	P	P	P	P	P	P	P	P	P	P	P	P	P	P	P	P	P	P	P	P	P	P	P	P	P	P	P	P	P	P	P	P	P	P	P	P	P	P	P	P	P	P
1614050_at	(P38661) Probable protein disulfide-isomerase A6 precursor (EC 5.3.4.1) (P5)	02.11 electron transport and membrane-associated energy conservation	10.7451	10.8284	-0.0832906	0.000926351	0.00429618	P	P	P	P	P	P	P	P	P	P	P	P	P	P	P	P	P	P	P	P	P	P	P	P	P	P	P	P	P	P	P	P	P	P	P	P	P	P	P	P	P	P
1614364_at	(O04646) A_TM021B04.14 protein (Hypothetical protein At5g27280)	02.11 electron transport and membrane-associated energy conservation	9.10981	8.97786	0.131952	1.90444e-07	4.10035e-06	P	P	P	P	P	P	P	P	P	P	P	P	P	P	P	P	P	P	P	P	P	P	P	P	P	P	P	P	P	P	P	P	P	P	P	P	P	P	P	P	P	P
1615681_at	(Q40230) Thioredoxin	02.11 electron transport and membrane-associated energy conservation	10.7738	10.6687	0.105071	0.000472047	0.0024427	P	P	P	P	P	P	P	P	P	P	P	P	P	P	P	P	P	P	P	P	P	P	P	P	P	P	P	P	P	P	P	P	P	P	P	P	P	P	P	P	P	P
1615762_at	(O80763) T13D8.29 protein (Hypothetical protein At1g60420)	02.11 electron transport and membrane-associated energy conservation	8.35756	8.07089	0.28667	1.22439e-06	1.80816e-05	P	P	P	P	P	P	P	P	P	P	P	P	P	P	P	P	P	P	P	P	P	P	P	P	P	P	P	P	P	P	P	P	P	P	P	P	P	P	P	P	P	P
1616531_at	(Q5DMW9) Protein disulfide isomerase (PDI)-like protein 3	02.11 electron transport and membrane-associated energy conservation	10.0101	9.84599	0.164144	0.00219656	0.00872599	P	P	P	P	P	P	P	P	P	P	P	P	P	P	P	P	P	P	P	P	P	P	P	P	P	P	P	P	P	P	P	P	P	P	P	P	P	P	P	P	P	P
1616821_at	(Q84XU4) Protein disulphide isomerase (Fragment)	02.11 electron transport and membrane-associated energy conservation	7.69929	7.83776	-0.13847	2.31812e-05	0.000201336	P	P	P	P	P	P	P	P	P	P	P	P	P	P	P	P	P	P	P	P	P	P	P	P	P	P	P	P	P	P	P	P	P	P	P	P	P	P	P	P	P	P
1616930_at	(Q5N7I5) Hypothetical protein B1065E10.26	02.11 electron transport and membrane-associated energy conservation	7.43033	7.31212	0.118211	0.0103253	0.0306303	P	P	P	P	P	P	P	P	P	P	P	P	P	P	P	P	P	P	P	P	P	P	P	P	P	P	P	P	P	P	P	P	P	P	P	P	P	P	P	P	P	P
1617575_s_at	(Q4U0W0) Thioredoxin H	02.11 electron transport and membrane-associated energy conservation	10.5279	10.4195	0.108393	0.0173031	0.046459	P	P	P	P	P	P	P	P	P	P	P	P	P	P	P	P	P	P	P	P	P	P	P	P	P	P	P	P	P	P	P	P	P	P	P	P	P	P	P	P	P	P
1617641_at	(P25076) Cytochrome c1, heme protein, mitochondrial precursor (Clone PC13III)	02.11 electron transport and membrane-associated energy conservation	10.202	10.1275	0.0745629	0.00167401	0.00700713	P	P	P	P	P	P	P	P	P	P	P	P	P	P	P	P	P	P	P	P	P	P	P	P	P	P	P	P	P	P	P	P	P	P	P	P	P	P	P	P	P	P
1618618_at	(Q67XM4) Hypothetical protein At5g06430	02.11 electron transport and membrane-associated energy conservation	7.32112	7.37795	-0.0568308	0.00920775	0.0279553	P	P	P	P	P	P	P	P	P	P	P	P	P	P	P	P	P	P	P	P	P	P	P	P	P	P	P	P	P	P	P	P	P	P	P	P	P	P	P	P	P	P
1618980_at	(Q7XZW4) Putative cytochrome c oxidase subunit VIa	02.11 electron transport and membrane-associated energy conservation	10.113	10.1909	-0.0779083	4.18999e-05	0.000327578	P	P	P	P	P	P	P	P	P	P	P	P	P	P	P	P	P	P	P	P	P	P	P	P	P	P	P	P	P	P	P	P	P	P	P	P	P	P	P	P	P	P
1619430_s_at	(Q43116) Protein disulfide-isomerase precursor (EC 5.3.4.1) (PDI)	02.11 electron transport and membrane-associated energy conservation	10.9029	10.9559	-0.0530961	0.0123842	0.0355985	P	P	P	P	P	P	P	P	P	P	P	P	P	P	P	P	P	P	P	P	P	P	P	P	P	P	P	P	P	P	P	P	P	P	P	P	P	P	P	P	P	P
1620683_at	(Q5TKD8) Putative thioredoxin	02.11 electron transport and membrane-associated energy conservation	5.25592	4.92675	0.329168	8.52752e-06	8.84359e-05	P	P	P	P	P	P	P	P	P	P	P	P	P	P	P	P	P	P	P	P	P	P	P	P	P	P	P	P	P	P	P	P	P	P	P	P	P	P	P	P	P	P
1620955_at		02.11 electron transport and membrane-associated energy conservation	6.82268	6.9729	-0.15022	0.000121326	0.000793215	P	P	P	P	P	P	P	P	P	P	P	P	P	P	P	P	P	P	P	P	P	P	P	P	P	P	P	P	P	P	P	P	P	P	P	P	P	P	P	P	P	P
1621220_at	(Q9M510) Dicyanin	02.11 electron transport and membrane-associated energy conservation	9.3371	9.03786	0.299236	0.00537349	0.0181409	P	P	P	P	P	P	P	P	P	P	P	P	P	P	P	P	P	P	P	P	P	P	P	P	P	P	P	P	P	P	P	P	P	P	P	P	P	P	P	P	P	P
1606489_at	(Q9FKM3) Similarity to AAA-type ATPase	02.11.05 accessory proteins of electron transport and membrane-associated energy conservation	8.15139	8.43083	-0.27944	0.000134166	0.000861546	P	P	P	P	P	P	P	P	P	P	P	P	P	P	P	P	P	P	P	P	P	P	P	P	P	P	P	P	P	P	P	P	P	P	P	P	P	P	P	P	P	P
1612208_at	(Q9ZPX7) Hypothetical protein At2g46620 (At2g46620/F13A10.15)	02.11.05 accessory proteins of electron transport and membrane-associated energy conservation	6.25282	5.90396	0.348858	1.4081e-06	2.0348e-05	P	P	P	P	P	P	P	P	P	P	P	P	P	P	P	P	P	P	P	P	P	P	P	P	P	P	P	P	P	P	P	P	P	P	P	P	P	P	P	P	P	P
1615403_at	(Q5MJW2) Avr9/Cf-9 rapidly elicited protein 102 (Fragment)	02.11.05 accessory proteins of electron transport and membrane-associated energy conservation	6.94687	6.57961	0.367261	4.38631e-06	5.11618e-05	P	P	P	P	P	P	P	P	P	P	P	P	P	P	P	P	P	P	P	P	P	P	P	P	P	P	P	P	P	P	P	P	P	P	P	P	P	P	P	P	P	P
1615951_at	(Q84SZ7) Putative AAA-type ATPase	02.11.05 accessory proteins of electron transport and membrane-associated energy conservation	6.11446	5.92529	0.189166	0.00427871	0.0150544	P	P	P	P	P	P	P	P	P	P	P	P	P	P	P	P	P	P	P	P	P	P	P	P	P	P	P	P	P	P	P	P	P	P	P	P	P	P	P	P	P	P
1618302_at	(Q9FKT8) Similarity to cytochrome oxidase assembly factor (Hypothetical protein At5g56090/MDA7_15) (Hypothetical protein At5g56090)	02.11.05 accessory proteins of electron transport and membrane-associated energy conservation	6.70223	6.80885	-0.106615	0.0087338	0.0267496	P	P	P	P	P	P	P	P	P	P	P	P	P	P	P	P	P	P	P	P	P	P	P	P	P	P	P	P	P	P	P	P	P	P	P	P	P	P	P	P	P	P
1607193_at	(Q9M432) Alternative oxidase	02.13 respiration	6.92826	6.22629	0.70197	1.29623e-07	3.00095e-06	P	P	P	P	P	P	P	P	P	P	P	P	P	P	P	P	P	P	P	P	P	P	P	P	P	P	P	P	P	P	P	P	P	P	P	P	P	P	P	P	P	P
1607619_s_at	(Q6ZXG7) Hypothetical protein ORF (Fragment)	02.13 respiration	8.33967	7.74704	0.592631	2.29126e-09	1.16889e-07	P	P	P	P	P	P	P	P	P	P	P	P	P	P	P	P	P	P	P	P	P	P	P	P	P	P	P	P	P	P	P	P	P	P	P	P	P	P	P	P	P	P
1614326_s_at	(Q6ZXG7) Hypothetical protein ORF (Fragment)	02.13 respiration	8.89394	8.70696	0.186987	0.000505596	0.00259108	P	P	P	P	P	P	P	P	P	P	P	P	P	P	P	P	P	P	P	P	P	P	P	P	P	P	P	P	P	P	P	P	P	P	P	P	P	P	P	P	P	P
1615827_at	(Q84V47) Alternative oxidase 1a	02.13 respiration	8.34253	8.09715	0.245376	0.00307357	0.0114477	P	P	P	P	P	P	P	P	P	P	P	P	P	P	P	P	P	P	P	P	P	P	P	P	P	P	P	P	P	P	P	P	P	P	P	P	P	P	P	P	P	P
1607292_s_at	(Q8M8A9) NADH dehydrogenase subunit 4	02.13.03 aerobic respiration	10.7347	10.8982	-0.163516	0.0145881	0.0404748	P	P	P	P	P	P	P	P	P	P	P	P	P	P	P	P	P	P	P	P	P	P	P	P	P	P	P	P	P	P	P	P	P	P	P	P	P	P	P	P	P	P
1607657_at	(Q6K6A4) Putative NADH dehydrogenase	02.13.03 aerobic respiration	8.49255	8.57557	-0.0830137	0.00156203	0.00663221	P	P	P	P	P	P	P	P	P	P	P	P	P	P	P	P	P	P	P	P	P	P	P	P	P	P	P	P	P	P	P	P	P	P	P	P	P	P	P	P	P	P
1607737_at	(Q69WE3) NADH-ubiquinone oxidoreductase-related-like protein	02.13.03 aerobic respiration	8.10154	8.18943	-0.0878857	2.45746e-05	0.00021198	P	P	P	P	P	P	P	P	P	P	P	P	P	P	P	P	P	P	P	P	P	P	P	P	P	P	P	P	P	P	P	P	P	P	P	P	P	P	P	P	P	P
1609421_at	(O65414) NADH dehydrogenase like protein	02.13.03 aerobic respiration	8.55233	8.37939	0.172932	9.63468e-08	2.33981e-06	P	P	P	P	P	P	P	P	P	P	P	P	P	P	P	P	P	P	P	P	P	P	P	P	P	P	P	P	P	P	P	P	P	P	P	P	P	P	P	P	P	P
1611398_at	(Q93X12) Putative alternative oxidase	02.13.03 aerobic respiration	9.17279	9.08901	0.0837801	0.0113802	0.0332519	P	P	P	P	P	P	P	P	P	P	P	P	P	P	P	P	P	P	P	P	P	P	P	P	P	P	P	P	P	P	P	P	P	P	P	P	P	P	P	P	P	P
1612623_at	(Q9FIJ2) Putative NADH dehydrogenase 10.5K chain	02.13.03 aerobic respiration	9.30739	9.37832	-0.0709359	0.00051406	0.00263046	P	P	P	P	P	P	P	P	P	P	P	P	P	P	P	P	P	P	P	P	P	P	P	P	P	P	P	P	P	P	P	P	P	P	P	P	P	P	P	P	P	P
1614537_at	(Q8LGE7) NADH:ubiquinone oxidoreductase-like protein (At5g18800)	02.13.03 aerobic respiration	9.09267	9.14917	-0.0565013	0.0140596	0.0393112	P	P	P	P	P	P	P	P	P	P	P	P	P	P	P	P	P	P	P	P	P	P	P	P	P	P	P	P	P	P	P	P	P	P	P	P	P	P	P	P	P	P
1618882_at	(Q945L0) AT4g28060/T13J8_170 (Hypothetical protein At5g57815/MTI20.5)	02.13.03 aerobic respiration	8.73228	8.8896	-0.157319	1.12043e-06	1.68164e-05	P	P	P	P	P	P	P	P	P	P	P	P	P	P	P	P	P	P	P	P	P	P	P	P	P	P	P	P	P	P	P	P	P	P	P	P	P	P	P	P	P	P
1620802_at	(O24457) Pyruvate dehydrogenase E1 alpha subunit (EC 1.2.4.1) (At1g01090/T25K16_8)	02.13.03 aerobic respiration	9.31201	9.39401	-0.0819991	0.00499948	0.0171186	P	P	P	P	P	P	P	P	P	P	P	P	P	P	P	P	P	P	P	P	P	P	P	P	P	P	P	P	P	P	P	P	P	P	P	P	P	P	P	P	P	P
1621088_at	(O22769) NADH-ubiquinone oxidoreductase 24 kDa subunit, mitochondrial precursor (EC 1.6.5.3) (EC 1.6.99.3)	02.13.03 aerobic respiration	9.76075	9.8316	-0.0708561	4.62578e-05	0.000356952	P	P	P	P	P	P	P	P	P	P	P	P	P	P	P	P	P	P	P	P	P	P	P	P	P	P	P	P	P	P	P	P	P	P	P	P	P	P	P	P	P	P
1622575_s_at	(Q6PP99) Mitochondrial pyruvate dehydrogenase kinase isoform 1 (EC 2.7.1.99)	02.13.03 aerobic respiration	9.27064	9.34627	-0.0756338	0.00429387	0.015086	P	P	P	P	P	P	P	P	P	P	P	P	P	P	P	P	P	P	P	P	P	P	P	P	P	P	P	P	P	P	P	P	P	P	P	P	P	P	P	P	P	P
1613941_at	(Q7X9G5) Lipoxygenase (EC 1.13.11.12)	02.25 oxidation of fatty acids	5.70484	5.85128	-0.146438	0.0017558	0.00728676	P	P	P	P	P	P	P	P	P	P	P	P	P	P	P	P	P	P	P	P	P	P	P	P	P	P	P	P	P	P	P	P	P	P	P	P	P	P	P	P	P	P
1617922_at	(Q6X5R5) Lipoxygenase	02.25 oxidation of fatty acids	7.98714	7.31336	0.673781	2.6042e-10	2.54783e-08	P	P	P	P	P	P	P	P	P	P	P	P	P	P	P	P	P	P	P	P	P	P	P	P	P	P	P	P	P	P	P	P	P	P	P	P	P	P	P	P	P	P
1607673_at	(O65808) Magnesium chelatase subunit	02.30 photosynthesis	8.4646	8.63532	-0.170719	0.000247411	0.00142075	P	P	P	P	P	P	P	P	P	P	P	P	P	P	P	P	P	P	P	P	P	P	P	P	P	P	P	P	P	P	P	P	P	P	P	P	P	P	P	P	P	P
1608606_at	(Q6H667) Thylakoid lumenal protein-like	02.30 photosynthesis	7.37204	7.16791	0.20413	0.000222081	0.00130345	P	P	P	P	P	P	P	P	P	P	P	P	P	P	P	P	P	P	P	P	P	P	P	P	P	P	P	P	P	P	P	P	P	P	P	P	P	P	P	P	P	P
1609160_at	(Q6NKS4) At5g47110	02.30 photosynthesis	10.0569	10.1256	-0.0686686	0.0013275	0.00578428	P	P	P	P	P	P	P	P	P	P	P	P	P	P	P	P	P	P	P	P	P	P	P	P	P	P	P	P	P	P	P	P	P	P	P	P	P	P	P	P	P	P
1610124_at	(Q41351) Ribulose bisphosphate carboxylase small chain, chloroplast precursor (EC 4.1.1.39) (RuBisCO small subunit)	02.30 photosynthesis	8.53036	9.25879	-0.728432	7.98587e-13	4.74502e-10	P	P	P	P	P	P	P	P	P	P	P	P	P	P	P	P	P	P	P	P	P	P	P	P	P	P	P	P	P	P	P	P	P	P	P	P	P	P	P	P	P	P
1610459_s_at	(Q3HKB2) Hypothetical protein	02.30 photosynthesis	9.5975	9.80509	-0.207597	0.0147718	0.0408459	P	P	P	P	P	P	P	P	P	P	P	P	P	P	P	P	P	P	P	P	P	P	P	P	P	P	P	P	P	P	P	P	P	P	P	P	P	P	P	P	P	P
1611103_at	(O23946) Phosphoenolpyruvate carboxylase 1 (EC 4.1.1.31)	02.30 photosynthesis	9.77555	9.88442	-0.108865	0.00137539	0.00594973	P	P	P	P	P	P	P	P	P	P	P	P	P	P	P	P	P	P	P	P	P	P	P	P	P	P	P	P	P	P	P	P	P	P	P	P	P	P	P	P	P	P
1611364_at	(Q9XQB4) Photosystem I reaction center subunit III	02.30 photosynthesis	9.61133	9.46008	0.151255	0.00418625	0.0147902	P	P	P	P	P	P	P	P	P	P	P	P	P	P	P	P	P	P	P	P	P	P	P	P	P	P	P	P	P	P	P	P	P	P	P	P	P	P	P	P	P	P
1613494_s_at	(Q9SLQ8) Oxygen-evolving enhancer protein 2, chloroplast precursor (OEE2) (23 kDa subunit of oxygen evolving system of photosystem II) (OEC 23 kDa subunit) (23 kDa thylakoid membrane protein) (OEC23)	02.30 photosynthesis	10.7828	10.6414	0.14146	0.00306589	0.0114277	P	P	P	P	P	P	P	P	P	P	P	P	P	P	P	P	P	P	P	P	P	P	P	P	P	P	P	P	P	P	P	P	P	P	P	P	P	P	P	P	P	P
1614593_at	(Q00321) Type I (26 kD) CP29 polypeptide	02.30 photosynthesis	10.2348	10.0447	0.190105	3.27591e-05	0.00026707	P	P	P	P	P	P	P	P	P	P	P	P	P	P	P	P	P	P	P	P	P	P	P	P	P	P	P	P	P	P	P	P	P	P	P	P	P	P	P	P	P	P
1616918_s_at	(Q40281) Ribulose bisphosphate carboxylase/oxygenase activase, chloroplast precursor (RuBisCO activase) (RA)	02.30 photosynthesis	10.659	10.8508	-0.191819	0.00163458	0.00687094	P	P	P	P	P	P	P	P	P	P	P	P	P	P	P	P	P	P	P	P	P	P	P	P	P	P	P	P	P	P	P	P	P	P	P	P	P	P	P	P	P	P
1617771_at	(Q8RVJ8) Putative photosystem I reaction centre subunit IV	02.30 photosynthesis	10.0583	9.83217	0.22609	1.40725e-05	0.000133096	P	P	P	P	P	P	P	P	P	P	P	P	P	P	P	P	P	P	P	P	P	P	P	P	P	P	P	P	P	P	P	P	P	P	P	P	P	P	P	P	P	P
1619717_at	(Q9SDT1) Protochlorophyllide reductase, chloroplast precursor (EC 1.3.1.33) (PCR) (NADPH-protochlorophyllide oxidoreductase) (POR)	02.30 photosynthesis	8.47207	8.3343	0.137772	0.00262118	0.0100442	P	P	P	P	P	P	P	P	P	P	P	P	P	P	P	P	P	P	P	P	P	P	P	P	P	P	P	P	P	P	P	P	P	P	P	P	P	P	P	P	P	P
1619903_at	(Q40512) Photosystem I light-harvesting chlorophyll a/b-binding protein	02.30 photosynthesis	10.4417	10.2586	0.183158	0.00166187	0.00696246	P	P	P	P	P	P	P	P	P	P	P	P	P	P	P	P	P	P	P	P	P	P	P	P	P	P	P	P	P	P	P	P	P	P	P	P	P	P	P	P	P	P
1615352_s_at	(O23254) Serine hydroxymethyltransferase (EC 2.1.2.1) (Serine methylase) (Glycine hydroxymethyltransferase) (SHMT) (AT4g13930/dl3005c)	02.30 photosynthesis (photorespiration)	10.0999	10.2096	-0.10968	0.00550057	0.0184773	P	P	P	P	P	P	P	P	P	P	P	P	P	P	P	P	P	P	P	P	P	P	P	P	P	P	P	P	P	P	P	P	P	P	P	P	P	P	P	P	P	P
1617899_at	(Q84TL1) Glycine decarboxylase complex H-protein	02.30 photosynthesis (photorespiration)	8.10475	8.22907	-0.124325	0.00703812	0.0224407	P	P	P	P	P	P	P	P	P	P	P	P	P	P	P	P	P	P	P	P	P	P	P	P	P	P	P	P	P	P	P	P	P	P	P	P	P	P	P	P	P	P
1618636_at	(P50433) Serine hydroxymethyltransferase, mitochondrial precursor (EC 2.1.2.1) (Serine methylase) (Glycine hydroxymethyltransferase) (SHMT)	02.30 photosynthesis (photorespiration)	8.17223	8.00804	0.164186	0.0142142	0.0396624	P	P	P	P	P	P	P	P	P	P	P	P	P	P	P	P	P	P	P	P	P	P	P	P	P	P	P	P	P	P	P	P	P	P	P	P	P	P	P	P	P	P
1608311_at	(Q7M1K9) Chlorophyll a/b-binding protein (cab-11)	02.30.07 accessory proteins of photosynthetic electron transport	9.6972	9.29651	0.400696	5.3693e-08	1.44468e-06	P	P	P	P	P	P	P	P	P	P	P	P	P	P	P	P	P	P	P	P	P	P	P	P	P	P	P	P	P	P	P	P	P	P	P	P	P	P	P	P	P	P
1609044_at	(Q7M1K9) Chlorophyll a/b-binding protein (cab-11)	02.30.07 accessory proteins of photosynthetic electron transport	10.2942	9.88781	0.406408	4.45082e-09	1.96322e-07	P	P	P	P	P	P	P	P	P	P	P	P	P	P	P	P	P	P	P	P	P	P	P	P	P	P	P	P	P	P	P	P	P	P	P	P	P	P	P	P	P	P
1610245_at	(Q41424) Chlorophyll a/b binding protein	02.30.07 accessory proteins of photosynthetic electron transport	8.70124	8.36942	0.331823	4.83881e-05	0.000370279	P	P	P	P	P	P	P	P	P	P	P	P	P	P	P	P	P	P	P	P	P	P	P	P	P	P	P	P	P	P	P	P	P	P	P	P	P	P	P	P	P	P
1611860_at	(Q9XQB6) Chlorophyll a/b-binding protein CP24	02.30.07 accessory proteins of photosynthetic electron transport	9.13799	8.99023	0.147754	0.0063576	0.020749	P	P	P	P	P	P	P	P	P	P	P	P	P	P	P	P	P	P	P	P	P	P	P	P	P	P	P	P	P	P	P	P	P	P	P	P	P	P	P	P	P	P
1612273_at	(P08221) Chlorophyll a-b binding protein of LHCII type I, chloroplast precursor (CAB) (LHCP) (Fragment)	02.30.07 accessory proteins of photosynthetic electron transport	12.3991	12.338	0.0611432	0.0176884	0.0472923	P	P	P	P	P	P	P	P	P	P	P	P	P	P	P	P	P	P	P	P	P	P	P	P	P	P	P	P	P	P	P	P	P	P	P	P	P	P	P	P	P	P
1613447_s_at	(Q6Y0E5) Chlorophyll a/b binding protein (Fragment)	02.30.07 accessory proteins of photosynthetic electron transport	10.8935	10.7315	0.161999	0.0015387	0.00653866	P	P	P	P	P	P	P	P	P	P	P	P	P	P	P	P	P	P	P	P	P	P	P	P	P	P	P	P	P	P	P	P	P	P	P	P	P	P	P	P	P	P
1614409_at	(P13869) Chlorophyll a-b binding protein, chloroplast precursor (LHCI type II CAB)	02.30.07 accessory proteins of photosynthetic electron transport	9.93843	9.7846	0.153825	0.00393314	0.0140732	P	P	P	P	P	P	P	P	P	P	P	P	P	P	P	P	P	P	P	P	P	P	P	P	P	P	P	P	P	P	P	P	P	P	P	P	P	P	P	P	P	P
1614598_at	(Q9XQB2) Chlorophyll a/b binding protein CP29	02.30.07 accessory proteins of photosynthetic electron transport	10.6207	10.5	0.120667	0.0056711	0.0189243	P	P	P	P	P	P	P	P	P	P	P	P	P	P	P	P	P	P	P	P	P	P	P	P	P	P	P	P	P	P	P	P	P	P	P	P	P	P	P	P	P	P
1614784_s_at	(Q9SY97) PSI type III chlorophyll a/b-binding protein	02.30.07 accessory proteins of photosynthetic electron transport	10.8569	10.6941	0.162777	0.00102392	0.00465861	P	P	P	P	P	P	P	P	P	P	P	P	P	P	P	P	P	P	P	P	P	P	P	P	P	P	P	P	P	P	P	P	P	P	P	P	P	P	P	P	P	P
1615822_at	(Q9XQB1) LHCII type III chlorophyll a/b binding protein	02.30.07 accessory proteins of photosynthetic electron transport	8.90694	8.69265	0.214294	0.00080465	0.00381765	P	P	P	P	P	P	P	P	P	P	P	P	P	P	P	P	P	P	P	P	P	P	P	P	P	P	P	P	P	P	P	P	P	P	P	P	P	P	P	P	P	P
1616940_s_at	(Q7M1K9) Chlorophyll a/b-binding protein (cab-11)	02.30.07 accessory proteins of photosynthetic electron transport	9.4294	9.03317	0.396228	2.6538e-08	8.5705e-07	P	P	P	P	P	P	P	P	P	P	P	P	P	P	P	P	P	P	P	P	P	P	P	P	P	P	P	P	P	P	P	P	P	P	P	P	P	P	P	P	P	P
1618116_s_at	(Q32291) Chlorophyll A/B binding protein precursor	02.30.07 accessory proteins of photosynthetic electron transport	11.1914	11.0127	0.178711	0.00179771	0.00743292	P	P	P	P	P	P	P	P	P	P	P	P	P	P	P	P	P	P	P	P	P	P	P	P	P	P	P	P	P	P	P	P	P	P	P	P	P	P	P	P	P	P
1618127_at	(Q9SY97) PSI type III chlorophyll a/b-binding protein	02.30.07 accessory proteins of photosynthetic electron transport	9.29035	9.12462	0.165731	0.00112695	0.0050391	P	P	P	P	P	P	P	P	P	P	P	P	P	P	P	P	P	P	P	P	P	P	P	P	P	P	P	P	P	P	P	P	P	P	P	P	P	P	P	P	P	P
1619505_a_at	(Q9MB29) Quinolinate phosphoribosyltransferase	02.45 energy conversion and regeneration	9.16961	9.05809	0.111523	0.00569411	0.0189885	P	P	P	P	P	P	P	P	P	P	P	P	P	P	P	P	P	P	P	P	P	P	P	P	P	P	P	P	P	P	P	P	P	P	P	P	P	P	P	P	P	P
1610327_at	(P17614) ATP synthase beta chain, mitochondrial precursor (EC 3.6.3.14)	02.45.15 energy generation (e.g. ATP synthase)	10.9872	11.0563	-0.069175	0.000564557	0.00284987	P	P	P	P	P	P	P	P	P	P	P	P	P	P	P	P	P	P	P	P	P	P	P	P	P	P	P	P	P	P	P	P	P	P	P	P	P	P	P	P	P	P
1611755_at	(P26360) ATP synthase gamma chain, mitochondrial precursor (EC 3.6.3.14)	02.45.15 energy generation (e.g. ATP synthase)	9.46898	9.52791	-0.0589313	0.00511536	0.0174326	P	P	P	P	P	P	P	P	P	P	P	P	P	P	P	P	P	P	P	P	P	P	P	P	P	P	P	P	P	P	P	P	P	P	P	P	P	P	P	P	P	P
1613361_s_at	(Q40089) ATP synthase delta' chain, mitochondrial precursor (EC 3.6.3.14)	02.45.15 energy generation (e.g. ATP synthase)	9.03906	9.10422	-0.0651622	0.0106885	0.0315502	P	P	P	P	P	P	P	P	P	P	P	P	P	P	P	P	P	P	P	P	P	P	P	P	P	P	P	P	P	P	P	P	P	P	P	P	P	P	P	P	P	P
1614734_s_at	(P22778) ATP synthase delta chain, mitochondrial precursor (EC 3.6.3.14) (Oligomycin sensitivity conferral protein) (OSCP)	02.45.15 energy generation (e.g. ATP synthase)	9.36069	9.45025	-0.0895584	6.58452e-05	0.00047372	P	P	P	P	P	P	P	P	P	P	P	P	P	P	P	P	P	P	P	P	P	P	P	P	P	P	P	P	P	P	P	P	P	P	P	P	P	P	P	P	P	P
1614881_at	(O82722) Mitochondrial ATPase beta subunit	02.45.15 energy generation (e.g. ATP synthase)	10.3038	10.3683	-0.0645509	0.00046692	0.00242113	P	P	P	P	P	P	P	P	P	P	P	P	P	P	P	P	P	P	P	P	P	P	P	P	P	P	P	P	P	P	P	P	P	P	P	P	P	P	P	P	P	P
1616220_at	(O82279) Expressed protein (At2g31040/T16B12.15)	02.45.15 energy generation (e.g. ATP synthase)	7.96313	7.8312	0.131933	5.7141e-05	0.000422225	P	P	P	P	P	P	P	P	P	P	P	P	P	P	P	P	P	P	P	P	P	P	P	P	P	P	P	P	P	P	P	P	P	P	P	P	P	P	P	P	P	P
1617811_s_at	(Q9SJ12) Probable ATP synthase 24 kDa subunit, mitochondrial precursor (EC 3.6.3.14)	02.45.15 energy generation (e.g. ATP synthase)	10.0551	10.1152	-0.0600747	0.00565579	0.0188982	P	P	P	P	P	P	P	P	P	P	P	P	P	P	P	P	P	P	P	P	P	P	P	P	P	P	P	P	P	P	P	P	P	P	P	P	P	P	P	P	P	P
1620265_at	(Q9MU41) ATP synthase beta subunit	02.45.15 energy generation (e.g. ATP synthase)	5.67344	5.8592	-0.185753	0.00234774	0.00913853	P	P	P	P	P	P	P	P	P	P	P	P	P	P	P	P	P	P	P	P	P	P	P	P	P	P	P	P	P	P	P	P	P	P	P	P	P	P	P	P	P	P
1620419_at	(Q8LPS4) At3g06670/T8E24.10	02.45.15 energy generation (e.g. ATP synthase)	7.86686	7.79919	0.0676677	0.00280677	0.0105986	P	P	P	P	P	P	P	P	P	P	P	P	P	P	P	P	P	P	P	P	P	P	P	P	P	P	P	P	P	P	P	P	P	P	P	P	P	P	P	P	P	P
1622738_at	(Q6L460) Putative mitochondrial ATP synthase	02.45.15 energy generation (e.g. ATP synthase)	11.261	11.315	-0.0540732	0.00237932	0.00925434	P	P	P	P	P	P	P	P	P	P	P	P	P	P	P	P	P	P	P	P	P	P	P	P	P	P	P	P	P	P	P	P	P	P	P	P	P	P	P	P	P	P
1610600_at	(Q7XYW1) Seed specific protein Bn15D18B	04.01 storage facilitating proteins	8.55073	8.30341	0.247314	0.00161827	0.00681088	P	P	P	P	P	P	P	P	P	P	P	P	P	P	P	P	P	P	P	P	P	P	P	P	P	P	P	P	P	P	P	P	P	P	P	P	P	P	P	P	P	P
1619225_s_at	(Q9SWB5) Seed maturation protein PM37	04.01 storage facilitating proteins	10.5478	10.4421	0.105772	0.00503964	0.0172327	P	P	P	P	P	P	P	P	P	P	P	P	P	P	P	P	P	P	P	P	P	P	P	P	P	P	P	P	P	P	P	P	P	P	P	P	P	P	P	P	P	P
1610403_s_at	(Q8L817) Putative storage protein	04.02 stored proteins	8.50653	8.26375	0.242779	0.000551474	0.0027964	P	P	P	P	P	P	P	P	P	P	P	P	P	P	P	P	P	P	P	P	P	P	P	P	P	P	P	P	P	P	P	P	P	P	P	P	P	P	P	P	P	P
1615556_at	(Q8LA49) Globulin-like protein	04.02 stored proteins	9.02859	9.10735	-0.0787603	0.0150751	0.0414803	P	P	P	P	P	P	P	P	P	P	P	P	P	P	P	P	P	P	P	P	P	P	P	P	P	P	P	P	P	P	P	P	P	P	P	P	P	P	P	P	P	P
1617482_at	(Q8L817) Putative storage protein	04.02 stored proteins	6.37887	6.2078	0.171068	0.00815852	0.0252479	P	P	P	P	P	P	P	P	P	P	P	P	P	P	P	P	P	P	P	P	P	P	P	P	P	P	P	P	P	P	A	P	P	P	P	P	P	P	P	P	P	P
1618128_at	(Q93ZR2) Putative storage protein	04.02 stored proteins	8.66079	8.60248	0.0583054	0.0136164	0.0383879	P	P	P	P	P	P	P	P	P	P	P	P	P	P	P	P	P	P	P	P	P	P	P	P	P	P	P	P	P	P	P	P	P	P	P	P	P	P	P	P	P	P
1607474_at	(Q9M9V0) F6A14.10 protein	10.01 DNA processing	9.70679	9.54829	0.158495	9.85938e-07	1.52278e-05	P	P	P	P	P	P	P	P	P	P	P	P	P	P	P	P	P	P	P	P	P	P	P	P	P	P	P	P	P	P	P	P	P	P	P	P	P	P	P	P	P	P
1611258_at	(Q7XET8) Putative exonuclease	10.01 DNA processing	7.03135	7.13004	-0.0986952	0.000305434	0.00169609	P	P	P	P	P	P	P	P	P	P	P	P	P	P	P	P	P	P	P	P	P	P	P	P	P	P	P	P	P	P	P	P	P	P	P	P	P	P	P	P	P	P
1620856_at	(Q6NMJ9) At2g23840	10.01 DNA processing	7.58126	7.35239	0.228877	5.35203e-06	6.00676e-05	P	P	P	P	P	P	P	P	P	P	P	P	P	P	P	P	P	P	P	P	P	P	P	P	P	P	P	P	P	P	P	P	P	P	P	P	P	P	P	P	P	P
1607444_at	(Q60DW1) Hypothetical protein P0426G01.11	10.01.01 cellular DNA uptake	7.97675	8.06139	-0.0846329	3.12695e-05	0.000257629	P	P	P	P	P	P	P	P	P	P	P	P	P	P	P	P	P	P	P	P	P	P	P	P	P	P	P	P	P	P	P	P	P	P	P	P	P	P	P	P	P	P
1613308_at	(Q65XE2) Putative tonneau 2	10.01.01 cellular DNA uptake	8.97536	9.03246	-0.0571026	0.00468248	0.0162312	P	P	P	P	P	P	P	P	P	P	P	P	P	P	P	P	P	P	P	P	P	P	P	P	P	P	P	P	P	P	P	P	P	P	P	P	P	P	P	P	P	P
1621252_at	(Q76KT6) Hypothetical protein	10.01.01 cellular DNA uptake	6.82445	6.97208	-0.147627	0.00122723	0.00541556	P	P	P	P	P	P	P	P	P	P	P	P	P	P	P	P	P	P	P	P	P	P	P	P	P	P	P	P	P	P	P	P	P	P	P	P	P	P	P	P	P	P
1611150_at	(Q4V3E2) At1g02740	10.01.02 DNA topology	7.25374	7.12717	0.126572	0.00318337	0.0117828	P	P	P	P	P	P	P	P	P	P	P	P	P	P	P	P	P	P	P	P	P	P	P	P	P	P	P	P	P	P	P	P	P	P	P	P	P	P	P	P	P	P
1611870_at	(O80378) 181 (Fragment)	10.01.02 DNA topology	9.18931	9.13665	0.0526541	0.00107321	0.00483951	P	P	P	P	P	P	P	P	P	P	P	P	P	P	P	P	P	P	P	P	P	P	P	P	P	P	P	P	P	P	P	P	P	P	P	P	P	P	P	P	P	P
1606865_at	(O23326) Replication control protein 1 like	10.01.03 DNA synthesis and replication	7.08898	7.30595	-0.216969	2.9093e-07	5.60817e-06	P	P	P	P	P	P	P	P	P	P	P	P	P	P	P	P	P	P	P	P	P	P	P	P	P	P	P	P	P	P	P	P	P	P	P	P	P	P	P	P	P	P
1613373_at	(Q8S0F0) Putative FH protein NFH2	10.01.03 DNA synthesis and replication	7.12041	7.52685	-0.40644	8.36128e-09	3.35148e-07	P	P	P	P	P	P	P	P	P	P	P	P	P	P	P	P	P	P	P	P	P	P	P	P	P	P	P	P	P	P	P	P	P	P	P	P	P	P	P	P	P	P
1615027_s_at	(Q8W590) At2g32080/F22D22.17	10.01.03 DNA synthesis and replication	9.48157	9.60975	-0.12818	9.67853e-08	2.34443e-06	P	P	P	P	P	P	P	P	P	P	P	P	P	P	P	P	P	P	P	P	P	P	P	P	P	P	P	P	P	P	P	P	P	P	P	P	P	P	P	P	P	P
1617718_at	(Q8RXI5) Putative DNA topoisomerase I (Fragment)	10.01.03 DNA synthesis and replication	5.31364	5.49712	-0.183477	0.00106578	0.00481891	P	P	P	P	P	P	P	P	P	P	P	P	P	P	P	P	P	P	P	P	P	P	P	P	P	P	P	P	P	P	P	P	P	P	P	P	P	P	P	P	P	P
1618548_at	(Q941F4) HUA enhancer 2	10.01.03 DNA synthesis and replication	7.43621	7.50966	-0.0734475	0.00491824	0.0169074	P	P	P	P	P	P	P	P	P	P	P	P	P	P	P	P	P	P	P	P	P	P	P	P	P	P	P	P	P	P	P	P	P	P	P	P	P	P	P	P	P	P
1621875_s_at	(Q9M3Z6) Putative Ruv DNA-helicase	10.01.03 DNA synthesis and replication	7.80654	7.90651	-0.0999793	0.0159302	0.043414	P	P	P	P	P	P	P	P	P	P	P	P	P	P	P	P	P	P	P	P	P	P	P	P	P	P	P	P	P	P	P	P	P	P	P	P	P	P	P	P	P	P
1607580_s_at	(Q6LB28) Histone H3 variant H3.3	10.01.03.01 DNA topology	12.2088	12.1624	0.0464588	0.00161062	0.00679	P	P	P	P	P	P	P	P	P	P	P	P	P	P	P	P	P	P	P	P	P	P	P	P	P	P	P	P	P	P	P	P	P	P	P	P	P	P	P	P	P	P
1607931_s_at	(Q9SWA4) Histone H1C	10.01.03.01 DNA topology	11.3926	11.1302	0.262446	5.82176e-11	7.84075e-09	P	P	P	P	P	P	P	P	P	P	P	P	P	P	P	P	P	P	P	P	P	P	P	P	P	P	P	P	P	P	P	P	P	P	P	P	P	P	P	P	P	P
1610007_at	(Q9M4U6) Histone H1 variant	10.01.03.01 DNA topology	10.9127	10.6099	0.302871	2.46607e-11	4.52904e-09	P	P	P	P	P	P	P	P	P	P	P	P	P	P	P	P	P	P	P	P	P	P	P	P	P	P	P	P	P	P	P	P	P	P	P	P	P	P	P	P	P	P
1611436_x_at	(O49595) HMG protein (At3g51880/ORF13) (Hypothetical protein)	10.01.03.01 DNA topology	7.69711	7.62147	0.0756351	0.000171428	0.0010482	P	P	P	P	P	P	P	P	P	P	P	P	P	P	P	P	P	P	P	P	P	P	P	P	P	P	P	P	P	P	P	P	P	P	P	P	P	P	P	P	P	P
1612713_at	(Q6LB28) Histone H3 variant H3.3	10.01.03.01 DNA topology	11.4663	11.3666	0.0997267	0.000154289	0.000964402	P	P	P	P	P	P	P	P	P	P	P	P	P	P	P	P	P	P	P	P	P	P	P	P	P	P	P	P	P	P	P	P	P	P	P	P	P	P	P	P	P	P
1612752_at	(O49595) HMG protein (At3g51880/ORF13) (Hypothetical protein)	10.01.03.01 DNA topology	8.2802	8.37561	-0.0954073	8.68735e-06	8.97249e-05	P	P	P	P	P	P	P	P	P	P	P	P	P	P	P	P	P	P	P	P	P	P	P	P	P	P	P	P	P	P	P	P	P	P	P	P	P	P	P	P	P	P
1613037_x_at	(Q9SWA4) Histone H1C	10.01.03.01 DNA topology	10.347	10.1294	0.217581	3.97628e-10	3.43285e-08	P	P	P	P	P	P	P	P	P	P	P	P	P	P	P	P	P	P	P	P	P	P	P	P	P	P	P	P	P	P	P	P	P	P	P	P	P	P	P	P	P	P
1613041_at	(P62785) Histone H4 variant TH011	10.01.03.01 DNA topology	7.1404	7.33556	-0.195156	0.00713976	0.0226931	P	P	P	P	P	P	P	P	P	P	P	P	P	P	P	P	P	P	P	P	P	P	P	P	P	P	P	P	P	P	P	P	P	P	P	P	P	P	P	P	P	P
1615528_a_at	(Q9AT21) Histone H1 (Fragment)	10.01.03.01 DNA topology	10.9364	11.0051	-0.068701	0.00306627	0.0114277	P	P	P	P	P	P	P	P	P	P	P	P	P	P	P	P	P	P	P	P	P	P	P	P	P	P	P	P	P	P	P	P	P	P	P	P	P	P	P	P	P	P
1617779_at	(P56521) Probable histone deacetylase (RPD3 homolog)	10.01.03.01 DNA topology	8.13415	8.1815	-0.047354	0.0145058	0.040331	P	P	P	P	P	P	P	P	P	P	P	P	P	P	P	P	P	P	P	P	P	P	P	P	P	P	P	P	P	P	P	P	P	P	P	P	P	P	P	P	P	P
1618097_at	(Q6PDS7) Hist1h4h protein (Fragment)	10.01.03.01 DNA topology	10.3232	10.2446	0.078569	0.0129195	0.0368588	P	P	P	P	P	P	P	P	P	P	P	P	P	P	P	P	P	P	P	P	P	P	P	P	P	P	P	P	P	P	P	P	P	P	P	P	P	P	P	P	P	P
1618473_s_at		10.01.03.01 DNA topology	9.32424	9.43434	-0.110101	0.00557813	0.0186828	P	P	P	P	P	P	P	P	P	P	P	P	P	P	P	P	P	P	P	P	P	P	P	P	P	P	P	P	P	P	P	P	P	P	P	P	P	P	P	P	P	P
1619121_at	(Q6PDS7) Hist1h4h protein (Fragment)	10.01.03.01 DNA topology	9.41381	9.53444	-0.120632	4.09243e-07	7.50229e-06	P	P	P	P	P	P	P	P	P	P	P	P	P	P	P	P	P	P	P	P	P	P	P	P	P	P	P	P	P	P	P	P	P	P	P	P	P	P	P	P	P	P
1620045_at	(Q9FML2) Histone deacetylase	10.01.03.01 DNA topology	7.19183	7.10587	0.0859608	0.00214205	0.00855888	P	P	P	P	P	P	P	P	P	P	P	P	P	P	P	P	P	P	P	P	P	P	P	P	P	P	P	P	P	P	P	P	P	P	P	P	P	P	P	P	P	P
1621077_s_at	(O49595) HMG protein (At3g51880/ORF13) (Hypothetical protein)	10.01.03.01 DNA topology	9.49381	9.62736	-0.133551	0.000196244	0.00117085	P	P	P	P	P	P	P	P	P	P	P	P	P	P	P	P	P	P	P	P	P	P	P	P	P	P	P	P	P	P	P	P	P	P	P	P	P	P	P	P	P	P
1622737_at	(P40283) Histone H2B	10.01.03.01 DNA topology	8.63716	8.76866	-0.131501	0.00872849	0.0267414	P	P	P	P	P	P	P	P	P	P	P	P	P	P	P	P	P	P	P	P	P	P	P	P	P	P	P	P	P	P	P	P	P	P	P	P	P	P	P	P	P	P
1606945_at	(Q7XM94) OSJNBa0043L24.23 protein	10.01.05.01 DNA repair	5.91938	6.02911	-0.10973	0.00671752	0.0215957	P	P	P	P	P	P	P	P	P	P	P	P	P	P	P	P	P	P	P	P	P	P	P	P	P	P	P	P	P	P	P	P	P	P	P	P	P	P	P	P	P	P
1607998_at	(Q84L31) Putative DNA repair protein RAD23-3 (RAD23-like protein 3) (AtRAD23-3)	10.01.05.01 DNA repair	10.1031	10.1516	-0.0485393	0.000393672	0.0020962	P	P	P	P	P	P	P	P	P	P	P	P	P	P	P	P	P	P	P	P	P	P	P	P	P	P	P	P	P	P	P	P	P	P	P	P	P	P	P	P	P	P
1608776_at	(Q8H117) Hypothetical protein At3g14160	10.01.05.01 DNA repair	8.82262	8.89783	-0.0752094	0.00295423	0.0110685	P	P	P	P	P	P	P	P	P	P	P	P	P	P	P	P	P	P	P	P	P	P	P	P	P	P	P	P	P	P	P	P	P	P	P	P	P	P	P	P	P	P
1611024_at	(Q8GYB7) Hypothetical protein At1g19340/F18O14_3	10.01.05.01 DNA repair	6.3296	6.21198	0.117621	0.00250064	0.00964377	P	P	P	P	P	P	P	P	P	P	P	P	P	P	P	P	P	P	P	P	P	P	P	P	P	P	P	P	P	P	P	P	P	P	P	P	P	P	P	P	P	P
1611793_at	(Q93Z55) AT3g58470/F14P22_60	10.01.05.01 DNA repair	6.09592	6.00091	0.0950059	0.0101	0.0300854	P	P	P	P	P	P	P	P	P	P	P	P	P	P	P	P	P	P	P	P	P	P	P	P	P	P	P	P	P	P	P	P	P	P	P	P	P	P	P	P	P	P
1613071_at	(Q8GWN8) Hypothetical protein At4g16490/dl4270c	10.01.05.01 DNA repair	9.00694	9.15545	-0.148516	3.16785e-05	0.000260362	P	P	P	P	P	P	P	P	P	P	P	P	P	P	P	P	P	P	P	P	P	P	P	P	P	P	P	P	P	P	P	P	P	P	P	P	P	P	P	P	P	P
1613295_at	(Q9STA6) RAD23 protein	10.01.05.01 DNA repair	4.50958	4.61089	-0.101313	0.00662121	0.0213677	P	P	P	P	P	P	P	P	P	P	P	P	P	P	P	P	P	P	P	P	P	P	P	P	P	P	P	P	P	P	P	A	P	P	P	P	P	P	P	P	P	P
1616208_at		10.01.05.01 DNA repair	7.10365	7.23018	-0.126532	8.41349e-07	1.34045e-05	P	P	P	P	P	P	P	P	P	P	P	P	P	P	P	P	P	P	P	P	P	P	P	P	P	P	P	P	P	P	P	P	P	P	P	P	P	P	P	P	P	P
1617566_at	(Q8H1E8) Hypothetical protein At3g17310	10.01.05.01 DNA repair	7.65059	7.77668	-0.126093	0.00200021	0.00810759	P	P	P	P	P	P	P	P	P	P	P	P	P	P	P	P	P	P	P	P	P	P	P	P	P	P	P	P	P	P	P	P	P	P	P	P	P	P	P	P	P	P
1618602_at	(Q84L33) Putative DNA repair protein RAD23-1 (RAD23-like protein 1) (AtRAD23-1)	10.01.05.01 DNA repair	8.19648	8.32888	-0.132397	1.74667e-06	2.43019e-05	P	P	P	P	P	P	P	P	P	P	P	P	P	P	P	P	P	P	P	P	P	P	P	P	P	P	P	P	P	P	P	P	P	P	P	P	P	P	P	P	P	P
1619122_s_at	(Q9STA6) RAD23 protein	10.01.05.01 DNA repair	8.59859	8.65308	-0.0544942	0.000679265	0.00331462	P	P	P	P	P	P	P	P	P	P	P	P	P	P	P	P	P	P	P	P	P	P	P	P	P	P	P	P	P	P	P	P	P	P	P	P	P	P	P	P	P	P
1619721_at	(Q8L903) Hypothetical protein	10.01.05.01 DNA repair	8.15542	8.45163	-0.296201	1.45188e-06	2.09207e-05	P	P	P	P	P	P	P	P	P	P	P	P	P	P	P	P	P	P	P	P	P	P	P	P	P	P	P	P	P	P	P	P	P	P	P	P	P	P	P	P	P	P
1619861_s_at	(Q9SUZ5) Hypothetical protein F4F15.210	10.01.05.01 DNA repair	8.80317	8.69668	0.106481	0.0131644	0.0373628	P	P	P	P	P	P	P	P	P	P	P	P	P	P	P	P	P	P	P	P	P	P	P	P	P	P	P	P	P	P	P	P	P	P	P	P	P	P	P	P	P	P
1620875_at	(Q6E7D1) DNA damage binding protein 1 (UV-damaged DNA-binding protein 1)	10.01.05.01 DNA repair	8.45123	8.5597	-0.108469	0.000266866	0.00151099	P	P	P	P	P	P	P	P	P	P	P	P	P	P	P	P	P	P	P	P	P	P	P	P	P	P	P	P	P	P	P	P	P	P	P	P	P	P	P	P	P	P
1612597_at	(Q9LYB9) Hypothetical protein T20O10_130 (Hypothetical protein At3g63030)	10.01.09 DNA restriction or modification	6.62538	6.49791	0.127472	0.00213054	0.00852975	P	P	P	P	P	P	P	P	P	P	P	P	P	P	P	P	P	P	P	P	P	P	P	P	P	P	P	P	P	P	P	P	P	P	P	P	P	P	P	P	P	P
1614217_at	(Q76KU6) DNA methyltransferase	10.01.09.01 DNA methylation	6.15533	6.31916	-0.163824	7.10429e-06	7.61788e-05	P	P	P	P	P	P	P	P	P	P	P	P	P	P	P	P	P	P	P	P	P	P	P	P	P	P	P	P	P	P	P	P	P	P	P	P	P	P	P	P	P	P
1618728_at	(Q93YF5) SET-domain-containing protein	10.01.09.01 DNA methylation	6.46759	6.57099	-0.103396	0.0173423	0.0465426	P	P	P	P	P	P	P	P	P	P	P	P	P	P	P	P	P	P	P	P	P	P	P	P	P	P	P	P	P	P	P	P	P	P	P	P	P	P	P	P	P	P
1608722_at	(Q5KQG2) Putative histone deacetylase HD2	10.01.09.05 DNA conformation modification (e.g. chromatin)	9.1999	9.27317	-0.0732706	4.26681e-06	5.0232e-05	P	P	P	P	P	P	P	P	P	P	P	P	P	P	P	P	P	P	P	P	P	P	P	P	P	P	P	P	P	P	P	P	P	P	P	P	P	P	P	P	P	P
1619974_at	(Q944N1) Heterochromatin protein 1-like protein	10.01.09.05 DNA conformation modification (e.g. chromatin)	7.73831	7.82331	-0.0850006	0.0110235	0.0324631	P	P	P	P	P	P	P	P	P	P	P	P	P	P	P	P	P	P	P	P	P	P	P	P	P	P	P	P	P	P	P	P	P	P	P	P	P	P	P	P	P	P
1607495_at	(Q9ZRX8) Cyclin D3.1 protein	10.03 cell cycle	5.50989	5.87464	-0.364748	1.00127e-10	1.21853e-08	P	P	P	P	P	P	M	P	P	P	P	P	P	P	P	P	P	P	P	P	P	P	P	P	P	P	P	P	P	P	P	P	P	P	P	P	P	P	P	P	P	P
1608305_at	(Q6ZLF9) Putative seed specific protein	10.03 cell cycle	7.51339	7.90136	-0.387974	3.10233e-09	1.50795e-07	P	P	P	P	P	P	P	P	P	P	P	P	P	P	P	P	P	P	P	P	P	P	P	P	P	P	P	P	P	P	P	P	P	P	P	P	P	P	P	P	P	P
1610683_at	(Q7XAB7) Cyclin D3-2	10.03 cell cycle	6.28647	6.82597	-0.539498	1.18797e-14	2.39994e-11	P	P	P	P	P	P	P	P	P	P	P	P	P	P	P	P	P	P	P	P	P	P	P	P	P	P	P	P	P	P	P	P	P	P	P	P	P	P	P	P	P	P
1611284_at	(Q6V5L1) Cell cycle switch protein CCS52a	10.03 cell cycle	6.65974	6.77248	-0.112739	4.75861e-05	0.000364694	P	P	P	P	P	P	P	P	P	P	P	P	P	P	P	P	P	P	P	P	P	P	P	P	P	P	P	P	P	P	P	P	P	P	P	P	P	P	P	P	P	P
1615782_at	(Q6T2Z7) Cyclin d2	10.03 cell cycle	6.65044	6.50733	0.143104	0.00635461	0.0207459	P	P	P	P	P	P	P	P	P	P	P	P	P	P	P	P	P	P	P	P	P	P	P	P	P	P	P	P	P	P	P	P	P	P	P	P	P	P	P	P	P	P
1616023_at	(Q9LPN2) F2J10.1 protein	10.03 cell cycle	6.88502	6.96162	-0.0765935	0.00734361	0.0232096	P	P	P	P	P	P	P	P	P	P	P	P	P	P	P	P	P	P	P	P	P	P	P	P	P	P	P	P	P	P	P	P	P	P	P	P	P	P	P	P	P	P
1616140_at	(Q6EEW1) Cyclin T1	10.03 cell cycle	8.9387	9.04716	-0.108458	0.00774486	0.0241826	P	P	P	P	P	P	P	P	P	P	P	P	P	P	P	P	P	P	P	P	P	P	P	P	P	P	P	P	P	P	P	P	P	P	P	P	P	P	P	P	P	P
1616197_at	(Q93X47) Cyclin dependent kinase C	10.03 cell cycle	9.24899	9.29475	-0.0457584	0.00277521	0.0105148	P	P	P	P	P	P	P	P	P	P	P	P	P	P	P	P	P	P	P	P	P	P	P	P	P	P	P	P	P	P	P	P	P	P	P	P	P	P	P	P	P	P
1620212_at	(Q75HV0) Hypothetical protein OSJNBb0092G21.15 (Hypothetical protein P0605G01.5)	10.03 cell cycle	11.284	11.4832	-0.199242	1.43992e-08	5.28895e-07	P	P	P	P	P	P	P	P	P	P	P	P	P	P	P	P	P	P	P	P	P	P	P	P	P	P	P	P	P	P	P	P	P	P	P	P	P	P	P	P	P	P
1608794_a_at	(Q8GVE0) Cyclin D1	10.03.01 mitotic cell cycle and cell cycle control	5.09989	5.2835	-0.183604	0.00521956	0.0177255	P	P	P	P	P	P	P	P	P	P	P	P	P	P	P	P	P	P	P	P	P	P	P	P	P	P	P	P	P	P	P	P	P	P	P	P	P	P	P	P	P	P
1611689_at	(Q940X6) Anaphase promoting complex subunit 11	10.03.01 mitotic cell cycle and cell cycle control	8.70535	8.64727	0.0580798	0.010215	0.0303653	P	P	P	P	P	P	P	P	P	P	P	P	P	P	P	P	P	P	P	P	P	P	P	P	P	P	P	P	P	P	P	P	P	P	P	P	P	P	P	P	P	P
1613765_at	(Q43361) Cdc2Pa protein	10.03.01 mitotic cell cycle and cell cycle control	9.23692	9.41117	-0.174251	3.68395e-11	5.90659e-09	P	P	P	P	P	P	P	P	P	P	P	P	P	P	P	P	P	P	P	P	P	P	P	P	P	P	P	P	P	P	P	P	P	P	P	P	P	P	P	P	P	P
1614286_at	(Q9LDC1) CRK1 protein	10.03.01 mitotic cell cycle and cell cycle control	7.50672	7.61932	-0.112606	3.44917e-06	4.24361e-05	P	P	P	P	P	P	P	P	P	P	P	P	P	P	P	P	P	P	P	P	P	P	P	P	P	P	P	P	P	P	P	P	P	P	P	P	P	P	P	P	P	P
1616858_at	(Q8L8W0) Hypothetical protein	10.03.01 mitotic cell cycle and cell cycle control	8.38906	8.50232	-0.113261	0.000117317	0.000771534	P	P	P	P	P	P	P	P	P	P	P	P	P	P	P	P	P	P	P	P	P	P	P	P	P	P	P	P	P	P	P	P	P	P	P	P	P	P	P	P	P	P
1620266_at	(Q94JT6) At1g78070/F28K19_28	10.03.01 mitotic cell cycle and cell cycle control	9.48643	9.37029	0.116139	0.000272141	0.00153741	P	P	P	P	P	P	P	P	P	P	P	P	P	P	P	P	P	P	P	P	P	P	P	P	P	P	P	P	P	P	P	P	P	P	P	P	P	P	P	P	P	P
1617960_at	(Q93ZC2) AT5g36230/T30G6_9 (Hypothetical protein At5g36230)	10.03.01.01.03 G1/S transition of mitotic cell cycle	10.8212	10.902	-0.0808576	0.000179781	0.00109267	P	P	P	P	P	P	P	P	P	P	P	P	P	P	P	P	P	P	P	P	P	P	P	P	P	P	P	P	P	P	P	P	P	P	P	P	P	P	P	P	P	P
1613031_at	(Q9C801) Hypothetical protein F10C21.16 (Hypothetical protein At1g33520)	10.03.01.01.11 M phase	8.71455	8.61066	0.103889	0.000133778	0.0008596	P	P	P	P	P	P	P	P	P	P	P	P	P	P	P	P	P	P	P	P	P	P	P	P	P	P	P	P	P	P	P	P	P	P	P	P	P	P	P	P	P	P
1615187_at	(Q9FJL6) Gb|AAD25584.1	10.03.02 meiosis	7.04683	6.70611	0.34072	0.00345074	0.012597	P	P	P	P	P	P	P	P	P	P	P	P	P	P	P	P	P	P	P	P	P	P	P	P	P	P	P	P	P	P	P	P	P	P	P	P	P	P	P	P	P	P
1615367_at	(Q8H8S9) Putative chromosome condensation regulator	10.03.02 meiosis	6.62407	6.47962	0.144446	0.00150736	0.00642983	P	P	P	P	P	P	P	P	P	P	P	P	P	P	P	P	P	P	P	P	P	P	P	P	P	P	P	P	P	P	P	A	P	P	P	P	P	P	P	P	P	P
1620101_at	(Q7XI73) Hypothetical protein P0470D12.139	10.03.02 meiosis	7.00408	6.88034	0.123746	0.000305279	0.00169609	P	P	P	P	P	P	P	P	P	P	P	P	P	P	P	P	P	P	P	P	P	P	P	P	P	P	P	P	P	P	P	P	P	P	P	P	P	P	P	P	P	P
1615788_at	(Q84W73) Putative cell division-related protein	10.03.03 cytokinesis (cell division) /septum formation	7.9109	8.06782	-0.156926	7.49803e-07	1.22157e-05	P	P	P	P	P	P	P	P	P	P	P	P	P	P	P	P	P	P	P	P	P	P	P	P	P	P	P	P	P	P	P	P	P	P	P	P	P	P	P	P	P	P
1610004_at	(Q7XSZ4) OSJNBb0056F09.1 protein (OSJNBb0067G11.14 protein)	10.03.03 cytokinesis (cell division) /septum formation and hydrolysis	8.56968	8.7646	-0.194913	3.90543e-05	0.000308676	P	P	P	P	P	P	P	P	P	P	P	P	P	P	P	P	P	P	P	P	P	P	P	P	P	P	P	P	P	P	P	P	P	P	P	P	P	P	P	P	P	P
1619317_at	(Q5Z974) Putative chloroplast FtsH protease	10.03.03 cytokinesis (cell division) /septum formation and hydrolysis	10.1697	10.0834	0.0863492	0.00548331	0.0184427	P	P	P	P	P	P	P	P	P	P	P	P	P	P	P	P	P	P	P	P	P	P	P	P	P	P	P	P	P	P	P	P	P	P	P	P	P	P	P	P	P	P
1606477_at	(O22582) Histone H2B	10.03.04.03 chromosome condensation	10.4915	10.4049	0.0866412	0.00229416	0.00899586	P	P	P	P	P	P	P	P	P	P	P	P	P	P	P	P	P	P	P	P	P	P	P	P	P	P	P	P	P	P	P	P	P	P	P	P	P	P	P	P	P	P
1608147_s_at	(Q84L44) Putative histone H2A	10.03.04.03 chromosome condensation	9.61043	9.53998	0.0704569	0.000261915	0.00149119	P	P	P	P	P	P	P	P	P	P	P	P	P	P	P	P	P	P	P	P	P	P	P	P	P	P	P	P	P	P	P	P	P	P	P	P	P	P	P	P	P	P
1608927_at	(Q9LZ46) Hypothetical protein T22P11_150 (Histone H2A)	10.03.04.03 chromosome condensation	8.04564	8.15602	-0.110381	0.0141104	0.0394164	P	P	P	P	P	P	P	P	P	P	P	P	P	P	P	P	P	P	P	P	P	P	P	P	P	P	P	P	P	P	P	P	P	P	P	P	P	P	P	P	P	P
1609915_at	(O65759) Histone H2A	10.03.04.03 chromosome condensation	7.81502	8.02022	-0.205208	1.31525e-07	3.03318e-06	P	P	P	P	P	P	P	P	P	P	P	P	P	P	P	P	P	P	P	P	P	P	P	P	P	P	P	P	P	P	P	P	P	P	P	P	P	P	P	P	P	P
1619063_at	(Q9C944) Putative histone H2A; 14481-15293 (Putative histone H2A) (At1g52740/F14G24_1)	10.03.04.03 chromosome condensation	8.83862	8.71821	0.120407	1.48663e-07	3.35189e-06	P	P	P	P	P	P	P	P	P	P	P	P	P	P	P	P	P	P	P	P	P	P	P	P	P	P	P	P	P	P	P	P	P	P	P	P	P	P	P	P	P	P
1606442_at	(Q9FVI1) Actin-depolymerizing factor 2 (ADF 2)	10.03.05.03 cell cycle dependent actin filament reorganization	10.6567	10.7141	-0.057394	0.0058318	0.0193518	P	P	P	P	P	P	P	P	P	P	P	P	P	P	P	P	P	P	P	P	P	P	P	P	P	P	P	P	P	P	P	P	P	P	P	P	P	P	P	P	P	P
1607336_at	(Q8SAG3) Actin-depolymerizing factor (ADF)	10.03.05.03 cell cycle dependent actin filament reorganization	11.2843	11.3523	-0.067967	0.000501691	0.0025763	P	P	P	P	P	P	P	P	P	P	P	P	P	P	P	P	P	P	P	P	P	P	P	P	P	P	P	P	P	P	P	P	P	P	P	P	P	P	P	P	P	P
1618754_at	(Q9FVI2) Actin-depolymerizing factor 1 (ADF 1)	10.03.05.03 cell cycle dependent actin filament reorganization	9.33098	9.46068	-0.129692	4.91147e-06	5.59941e-05	P	P	P	P	P	P	P	P	P	P	P	P	P	P	P	P	P	P	P	P	P	P	P	P	P	P	P	P	P	P	P	P	P	P	P	P	P	P	P	P	P	P
1621969_s_at	(Q9FVI2) Actin-depolymerizing factor 1 (ADF 1)	10.03.05.03 cell cycle dependent actin filament reorganization	11.0507	11.1096	-0.0588389	0.000703867	0.00341487	P	P	P	P	P	P	P	P	P	P	P	P	P	P	P	P	P	P	P	P	P	P	P	P	P	P	P	P	P	P	P	P	P	P	P	P	P	P	P	P	P	P
1620446_at	(P93661) Mitochondrial single-subunit DNA-dependent RNA polymerase	11.02 RNA synthesis	5.7325	5.84214	-0.10964	0.00126413	0.00555412	P	P	P	P	P	P	P	P	P	P	P	P	P	P	P	P	P	P	P	P	P	P	P	P	P	P	P	P	P	P	P	P	P	P	P	P	P	P	P	P	P	P
1612781_at	(Q506K3) Squalene monooxygenase	11.02.02 tRNA synthesis	8.57363	8.691	-0.117364	0.00974713	0.029224	P	P	P	P	P	P	P	P	P	P	P	P	P	P	P	P	P	P	P	P	P	P	P	P	P	P	P	P	P	P	P	P	P	P	P	P	P	P	P	P	P	P
1606657_s_at	(Q3V544) RNA polymerase beta' subunit-2	11.02.03 mRNA synthesis	10.0698	10.2988	-0.229082	0.00443152	0.0155103	P	P	P	P	P	P	P	P	P	P	P	P	P	P	P	P	P	P	P	P	P	P	P	P	P	P	P	P	P	P	P	P	P	P	P	P	P	P	P	P	P	P
1606738_at	(Q8L5C2) 110 kDa 4SNc-Tudor domain protein	11.02.03 mRNA synthesis	9.27305	9.33087	-0.0578219	0.0139398	0.0390695	P	P	P	P	P	P	P	P	P	P	P	P	P	P	P	P	P	P	P	P	P	P	P	P	P	P	P	P	P	P	P	P	P	P	P	P	P	P	P	P	P	P
1606933_a_at	(Q5DQ85) CAPIP1	11.02.03 mRNA synthesis	9.313	9.25015	0.0628515	0.0166741	0.0450937	P	P	P	P	P	P	P	P	P	P	P	P	P	P	P	P	P	P	P	P	P	P	P	P	P	P	P	P	P	P	P	P	P	P	P	P	P	P	P	P	P	P
1608232_at	(O64543) YUP8H12R.30 protein	11.02.03 mRNA synthesis	6.12012	6.23872	-0.118598	0.000955345	0.00440034	P	P	P	P	P	P	P	P	P	P	P	P	P	P	P	P	P	P	P	P	P	P	P	P	P	P	P	P	P	P	P	P	P	P	P	P	P	P	P	P	P	P
1611197_at	(Q8GWH5) Hypothetical protein At1g78895/F9K20.31 (Hypothetical protein At1g78895)	11.02.03 mRNA synthesis	7.34484	7.20855	0.136283	3.91583e-05	0.000309256	P	P	P	P	P	P	P	P	P	P	P	P	P	P	P	P	P	P	P	P	P	P	P	P	P	P	P	P	P	P	P	P	P	P	P	P	P	P	P	P	P	P
1611775_at	(O65154) RNA polymerase II transcriptional coactivator KIWI	11.02.03 mRNA synthesis	9.75194	9.62962	0.122322	1.21869e-05	0.000118025	P	P	P	P	P	P	P	P	P	P	P	P	P	P	P	P	P	P	P	P	P	P	P	P	P	P	P	P	P	P	P	P	P	P	P	P	P	P	P	P	P	P
1613644_at	(Q42483) Arabidopsis thaliana RNA polymerase I(A) and III(C) 14 kDa subunit (Putative DNA-directed RNA polymerase 14 kDa subunit) (AtRPAC14)	11.02.03 mRNA synthesis	7.31529	7.23264	0.082655	0.0102819	0.0305104	P	P	P	P	P	P	P	P	P	P	P	P	P	P	P	P	P	P	P	P	P	P	P	P	P	P	P	P	P	P	P	P	P	P	P	P	P	P	P	P	P	P
1613937_s_at	(Q99367) DNA-directed RNA polymerase (EC 2.7.7.6) (Fragment)	11.02.03 mRNA synthesis	8.88888	8.80276	0.086119	0.0131205	0.0372693	P	P	P	P	P	P	P	P	P	P	P	P	P	P	P	P	P	P	P	P	P	P	P	P	P	P	P	P	P	P	P	P	P	P	P	P	P	P	P	P	P	P
1614503_at	(Q8S8V9) DNA-directed RNA polymerase alpha chain (EC 2.7.7.6) (PEP) (Plastid-encoded RNA polymerase alpha subunit) (RNA polymerase alpha subunit)	11.02.03 mRNA synthesis	10.7561	10.9593	-0.203186	0.00250884	0.00966138	P	P	P	P	P	P	P	P	P	P	P	P	P	P	P	P	P	P	P	P	P	P	P	P	P	P	P	P	P	P	P	P	P	P	P	P	P	P	P	P	P	P
1614545_s_at	(P38550) DNA-directed RNA polymerase beta'' chain (EC 2.7.7.6) (PEP) (Plastid-encoded RNA polymerase beta'' subunit) (RNA polymerase beta'' subunit)	11.02.03 mRNA synthesis	7.45909	7.68634	-0.227251	0.0118628	0.0343736	P	P	P	P	P	P	P	P	P	P	P	P	P	P	P	P	P	P	P	P	P	P	P	P	P	P	P	P	P	P	P	P	P	P	P	P	P	P	P	P	P	P
1617792_at	(Q5W6Z0) Hypothetical protein OSJNBa0036C12.7 (Hypothetical protein OJ1537_B05.15)	11.02.03 mRNA synthesis	6.11179	6.23642	-0.124636	2.66196e-05	0.000226334	P	P	P	P	P	P	P	P	P	P	P	P	P	P	P	P	P	P	P	P	P	P	P	P	P	P	P	P	P	P	P	P	P	P	P	P	P	P	P	P	P	P
1619592_at	(Q9SIC9) Hypothetical protein At2g31400	11.02.03 mRNA synthesis	8.43548	8.53593	-0.100447	0.000334725	0.00182661	P	P	P	P	P	P	P	P	P	P	P	P	P	P	P	P	P	P	P	P	P	P	P	P	P	P	P	P	P	P	P	P	P	P	P	P	P	P	P	P	P	P
1619735_at	(Q39211) DNA-directed RNA polymerase II 36 kDa polypeptide A (EC 2.7.7.6) (RNA polymerase II subunit 3)	11.02.03 mRNA synthesis	8.64167	8.70666	-0.0649858	0.00761305	0.0238818	P	P	P	P	P	P	P	P	P	P	P	P	P	P	P	P	P	P	P	P	P	P	P	P	P	P	P	P	P	P	P	P	P	P	P	P	P	P	P	P	P	P
1620468_at	(Q9ZUY1) Hypothetical protein At2g27800	11.02.03 mRNA synthesis	5.09421	4.92244	0.171763	7.80081e-05	0.000546435	P	P	P	P	P	P	P	P	P	P	P	P	P	P	P	P	P	P	P	P	P	P	P	P	P	P	P	P	P	M	P	P	P	P	P	P	P	P	P	P	P	P
1621462_at	(O81098) RNA polymerase I, II and III 24.3 kDa subunit (AT3g22320/MCB17_5)	11.02.03 mRNA synthesis	8.31826	8.18608	0.132184	0.000107406	0.000716109	P	P	P	P	P	P	P	P	P	P	P	P	P	P	P	P	P	P	P	P	P	P	P	P	P	P	P	P	P	P	P	P	P	P	P	P	P	P	P	P	P	P
1606947_at	(Q9ZVX7) Expressed protein (Hypothetical protein At2g16860)	11.02.03.01 general transcription activities	8.41417	8.36606	0.0481109	0.0152697	0.0419243	P	P	P	P	P	P	P	P	P	P	P	P	P	P	P	P	P	P	P	P	P	P	P	P	P	P	P	P	P	P	P	P	P	P	P	P	P	P	P	P	P	P
1607032_s_at	(Q56TL1) Late elongated hypocotyl	11.02.03.01 general transcription activities	8.72841	8.90677	-0.178356	4.2292e-05	0.000330132	P	P	P	P	P	P	P	P	P	P	P	P	P	P	P	P	P	P	P	P	P	P	P	P	P	P	P	P	P	P	P	P	P	P	P	P	P	P	P	P	P	P
1607383_at	(Q6EU09) Putative DNA-directed RNA polymerase II (Putative DNA-directed RNA polymerase III)	11.02.03.01 general transcription activities	6.43681	6.5184	-0.0815824	0.00385585	0.0138408	P	P	P	P	P	P	P	P	P	P	P	P	P	P	P	P	P	P	P	P	P	P	P	P	P	P	P	P	P	P	P	P	P	P	P	P	P	P	P	P	P	P
1616472_at	(Q8LFR3) Hypothetical protein	11.02.03.01 general transcription activities	7.76578	7.51648	0.249302	1.89236e-05	0.000169758	P	P	P	P	P	P	P	P	P	P	P	P	P	P	P	P	P	P	P	P	P	P	P	P	P	P	P	P	P	P	P	P	P	P	P	P	P	P	P	P	P	P
1620966_at	(Q8LEK1) Hypothetical protein	11.02.03.01 general transcription activities	8.82983	8.9747	-0.144862	1.15835e-05	0.00011284	P	P	P	P	P	P	P	P	P	P	P	P	P	P	P	P	P	P	P	P	P	P	P	P	P	P	P	P	P	P	P	P	P	P	P	P	P	P	P	P	P	P
1621461_at		11.02.03.01 general transcription activities	7.53182	7.3574	0.174416	3.02004e-09	1.48807e-07	P	P	P	P	P	P	P	P	P	P	P	P	P	P	P	P	P	P	P	P	P	P	P	P	P	P	P	P	P	P	P	P	P	P	P	P	P	P	P	P	P	P
1611260_at	(Q8LRG9) Putative TAF6	11.02.03.01.01 transcription initiation	6.68641	6.78515	-0.0987373	0.00115394	0.00513703	P	P	P	P	P	P	P	P	P	P	P	P	P	P	P	P	P	P	P	P	P	P	P	P	P	P	P	P	P	P	P	P	P	P	P	P	P	P	P	P	P	P
1615847_at	(Q9MTH3) Sigma factor 2 precursor	11.02.03.01.01 transcription initiation	5.71291	5.85309	-0.140175	0.00017755	0.00108365	P	P	P	P	P	P	P	P	P	P	P	P	P	P	P	P	P	P	P	P	P	P	P	P	P	P	P	P	P	P	P	P	P	P	P	P	P	P	P	P	P	P
1616946_at	(Q9ZNX9) Sigma-like factor precursor (RNA polymerase sigma subunit SigE)	11.02.03.01.01 transcription initiation	8.04901	7.91968	0.129333	0.00301126	0.0112696	P	P	P	P	P	P	P	P	P	P	P	P	P	P	P	P	P	P	P	P	P	P	P	P	P	P	P	P	P	P	P	P	P	P	P	P	P	P	P	P	P	P
1613293_at	(Q5QLH2) Hypothetical protein B1074C08.29 (Hypothetical protein B1147B04.38)	11.02.03.01.04 transcription elongation	9.24191	9.14268	0.0992237	0.000280256	0.00157621	P	P	P	P	P	P	P	P	P	P	P	P	P	P	P	P	P	P	P	P	P	P	P	P	P	P	P	P	P	P	P	P	P	P	P	P	P	P	P	P	P	P
1606781_at	(Q5VPH6) Putative TAF14b	11.02.03.04 transcriptional control	7.58442	7.74228	-0.157868	0.00225186	0.00886869	P	P	P	P	P	P	P	P	P	P	P	P	P	P	P	P	P	P	P	P	P	P	P	P	P	P	P	P	P	P	P	P	P	P	P	P	P	P	P	P	P	P
1607274_s_at	(Q8LFA6) Hypothetical protein	11.02.03.04 transcriptional control	7.58245	7.8054	-0.222942	4.52475e-05	0.000350226	P	P	P	P	P	P	P	P	P	P	P	P	P	P	P	P	P	P	P	P	P	P	P	P	P	P	P	P	P	P	P	P	P	P	P	P	P	P	P	P	P	P
1607608_at		11.02.03.04 transcriptional control	8.10297	8.2021	-0.0991351	0.0125529	0.0359809	P	P	P	P	P	P	P	P	P	P	P	P	P	P	P	P	P	P	P	P	P	P	P	P	P	P	P	P	P	P	P	P	P	P	P	P	P	P	P	P	P	P
1607698_at		11.02.03.04 transcriptional control	8.00142	7.49254	0.508886	5.0481e-10	3.87266e-08	P	P	P	P	P	P	P	P	P	P	P	P	P	P	P	P	P	P	P	P	P	P	P	P	P	P	P	P	P	P	P	P	P	P	P	P	P	P	P	P	P	P
1607904_at		11.02.03.04 transcriptional control	6.98962	6.73809	0.251532	0.00013666	0.000875336	P	P	P	P	P	P	P	P	P	P	P	P	P	P	P	P	P	P	P	P	P	P	P	P	P	P	P	P	P	P	P	P	P	P	P	P	P	P	P	P	P	P
1608254_a_at	(Q8LDR3) Hypothetical protein At1g26940/T2P11_13 (Hypothetical protein At1g26940)	11.02.03.04 transcriptional control	7.37309	7.48183	-0.108741	0.000361234	0.00194834	P	P	P	P	P	P	P	P	P	P	P	P	P	P	P	P	P	P	P	P	P	P	P	P	P	P	P	P	P	P	P	P	P	P	P	P	P	P	P	P	P	P
1608526_at		11.02.03.04 transcriptional control	6.75165	6.93002	-0.17837	2.50515e-05	0.000215541	P	P	P	P	P	P	P	P	P	P	P	P	P	P	P	P	P	P	P	P	P	P	P	P	P	P	P	P	P	P	P	P	P	P	P	P	P	P	P	P	P	P
1609086_s_at	(Q41026) HMG 1 protein	11.02.03.04 transcriptional control	10.7449	10.8382	-0.0932747	9.16125e-05	0.000623991	P	P	P	P	P	P	P	P	P	P	P	P	P	P	P	P	P	P	P	P	P	P	P	P	P	P	P	P	P	P	P	P	P	P	P	P	P	P	P	P	P	P
1609315_at	(Q9LXS9) Hypothetical protein T20N10_70	11.02.03.04 transcriptional control	6.32362	6.44595	-0.122327	0.00910471	0.0277426	P	P	P	P	P	P	P	P	P	P	P	P	P	P	P	P	P	P	P	P	P	P	P	P	P	P	P	P	P	P	P	P	P	P	P	P	P	P	P	P	P	P
1609342_at	(Q3ECU8) Protein At1g48195	11.02.03.04 transcriptional control	8.16871	8.23619	-0.0674759	0.00503685	0.017229	P	P	P	P	P	P	P	P	P	P	P	P	P	P	P	P	P	P	P	P	P	P	P	P	P	P	P	P	P	P	P	P	P	P	P	P	P	P	P	P	P	P
1610564_at	(Q9ZVD1) Hypothetical protein At2g27090	11.02.03.04 transcriptional control	8.06125	8.00121	0.0600349	0.0113585	0.0332075	P	P	P	P	P	P	P	P	P	P	P	P	P	P	P	P	P	P	P	P	P	P	P	P	P	P	P	P	P	P	P	P	P	P	P	P	P	P	P	P	P	P
1610587_at	(Q9M9X2) F18C1.6 protein (Hypothetical protein At3g05670)	11.02.03.04 transcriptional control	7.77906	7.60063	0.178439	2.30774e-08	7.7187e-07	P	P	P	P	P	P	P	P	P	P	P	P	P	P	P	P	P	P	P	P	P	P	P	P	P	P	P	P	P	P	P	P	P	P	P	P	P	P	P	P	P	P
1610936_at	(Q8L624) Hypothetical protein At1g29300	11.02.03.04 transcriptional control	6.63821	7.07683	-0.438622	1.95947e-09	1.03626e-07	P	P	P	P	P	P	P	P	P	P	P	P	P	P	P	P	P	P	P	P	P	P	P	P	P	P	P	P	P	P	P	P	P	P	P	P	P	P	P	P	P	P
1611042_at	(Q3EB36) Protein At3g20270	11.02.03.04 transcriptional control	6.35741	6.27102	0.0863878	0.0145716	0.0404474	P	P	P	P	P	P	P	P	P	P	P	P	P	P	P	P	P	P	P	P	P	P	P	P	P	P	P	P	P	P	P	P	P	P	P	P	P	P	P	P	P	P
1611065_at	(Q9SYZ4) Hypothetical protein AT4g34290	11.02.03.04 transcriptional control	9.60964	9.49442	0.115217	0.000327168	0.00179021	P	P	P	P	P	P	P	P	P	P	P	P	P	P	P	P	P	P	P	P	P	P	P	P	P	P	P	P	P	P	P	P	P	P	P	P	P	P	P	P	P	P
1611225_at	(Q8LFA6) Hypothetical protein	11.02.03.04 transcriptional control	7.29252	7.4994	-0.206877	0.000518381	0.00265118	P	P	P	P	P	P	P	P	P	P	P	P	P	P	P	P	P	P	P	P	P	P	P	P	P	P	P	P	P	P	P	P	P	P	P	P	P	P	P	P	P	P
1611311_at	(Q93ZI1) AT3g12300/F28J15_117	11.02.03.04 transcriptional control	7.78699	7.89701	-0.11002	1.06837e-05	0.0001058	P	P	P	P	P	P	P	P	P	P	P	P	P	P	P	P	P	P	P	P	P	P	P	P	P	P	P	P	P	P	P	P	P	P	P	P	P	P	P	P	P	P
1611864_at		11.02.03.04 transcriptional control	6.11948	5.96709	0.15239	0.010018	0.0298853	P	P	P	P	P	P	P	P	P	P	P	P	P	P	P	P	P	P	P	P	P	P	P	P	P	P	P	P	P	P	P	P	P	P	P	P	P	P	P	P	P	P
1612818_at	(Q6ZL42) Putative histone H2A	11.02.03.04 transcriptional control	10.6666	10.6124	0.0541687	0.0149858	0.0413308	P	P	P	P	P	P	P	P	P	P	P	P	P	P	P	P	P	P	P	P	P	P	P	P	P	P	P	P	P	P	P	P	P	P	P	P	P	P	P	P	P	P
1612832_at	(Q6NQ54) Hypothetical protein At3g27100	11.02.03.04 transcriptional control	9.04534	8.96587	0.0794708	0.0137429	0.0386353	P	P	P	P	P	P	P	P	P	P	P	P	P	P	P	P	P	P	P	P	P	P	P	P	P	P	P	P	P	P	P	P	P	P	P	P	P	P	P	P	P	P
1613582_at	(Q7XVB8) OSJNBa0072D21.8 protein	11.02.03.04 transcriptional control	8.01777	7.9605	0.057279	0.0059754	0.0197393	P	P	P	P	P	P	P	P	P	P	P	P	P	P	P	P	P	P	P	P	P	P	P	P	P	P	P	P	P	P	P	P	P	P	P	P	P	P	P	P	P	P
1614002_at	(Q8LA43) Hypothetical protein	11.02.03.04 transcriptional control	7.71558	7.80271	-0.0871259	0.000442514	0.00231718	P	P	P	P	P	P	P	P	P	P	P	P	P	P	P	P	P	P	P	P	P	P	P	P	P	P	P	P	P	P	P	P	P	P	P	P	P	P	P	P	P	P
1614100_s_at	(Q65WT0) Putative G10 protein	11.02.03.04 transcriptional control	9.39093	9.30669	0.084239	0.000277931	0.00156487	P	P	P	P	P	P	P	P	P	P	P	P	P	P	P	P	P	P	P	P	P	P	P	P	P	P	P	P	P	P	P	P	P	P	P	P	P	P	P	P	P	P
1614385_at	(Q8L459) SET-domain transcriptional regulator family-like protein	11.02.03.04 transcriptional control	6.12756	6.00213	0.125436	2.11461e-05	0.000186385	P	P	P	P	P	P	P	P	P	P	P	P	P	P	P	P	P	P	P	P	P	P	P	P	P	P	P	P	P	P	P	P	P	P	P	P	P	P	P	P	P	P
1614602_at	(O82257) Putative tubby protein	11.02.03.04 transcriptional control	9.3707	9.44491	-0.0742155	8.92516e-06	9.16189e-05	P	P	P	P	P	P	P	P	P	P	P	P	P	P	P	P	P	P	P	P	P	P	P	P	P	P	P	P	P	P	P	P	P	P	P	P	P	P	P	P	P	P
1614645_at	(Q53J22) Hypothetical protein	11.02.03.04 transcriptional control	8.90135	8.80284	0.0985095	7.35137e-05	0.000518911	P	P	P	P	P	P	P	P	P	P	P	P	P	P	P	P	P	P	P	P	P	P	P	P	P	P	P	P	P	P	P	P	P	P	P	P	P	P	P	P	P	P
1614960_at	(Q9SIW2) Hypothetical protein At2g16390	11.02.03.04 transcriptional control	6.92912	7.00898	-0.0798633	0.00379126	0.0136556	P	P	P	P	P	P	P	P	P	P	P	P	P	P	P	P	P	P	P	P	P	P	P	P	P	P	P	P	P	P	P	P	P	P	P	P	P	P	P	P	P	P
1615755_s_at	(O82257) Putative tubby protein	11.02.03.04 transcriptional control	6.68881	6.54638	0.142434	0.000678656	0.00331462	P	P	P	P	P	P	P	P	P	P	P	P	P	P	P	P	P	P	P	P	P	P	P	P	P	P	P	P	P	P	P	P	P	P	P	P	P	P	P	P	P	P
1615875_at	(Q7SD01) Hypothetical protein	11.02.03.04 transcriptional control	6.46681	6.57363	-0.106825	0.00575483	0.0191468	P	P	P	P	P	P	P	P	P	P	P	P	P	P	P	P	P	P	P	P	P	P	P	P	P	P	P	P	P	P	P	P	P	P	P	P	P	P	P	P	P	P
1615894_at	(Q8LFA6) Hypothetical protein	11.02.03.04 transcriptional control	6.78941	7.02407	-0.234654	8.8847e-05	0.000607202	P	P	P	P	P	P	P	P	P	P	P	P	P	P	P	P	P	P	P	P	P	P	P	P	P	P	P	P	P	P	P	P	P	P	P	P	P	P	P	P	P	P
1616507_at	(Q53J22) Hypothetical protein	11.02.03.04 transcriptional control	8.02488	7.89248	0.132394	2.53527e-07	5.07103e-06	P	P	P	P	P	P	P	P	P	P	P	P	P	P	P	P	P	P	P	P	P	P	P	P	P	P	P	P	P	P	P	P	P	P	P	P	P	P	P	P	P	P
1616896_at		11.02.03.04 transcriptional control	5.83452	5.90955	-0.0750219	0.0049392	0.0169524	P	P	P	P	P	P	P	P	P	P	P	P	P	P	P	P	P	P	P	P	P	P	P	P	P	P	P	P	P	P	P	P	P	P	P	P	P	P	P	P	P	P
1616920_at	(Q9FFF5) Nucleic acid binding protein-like	11.02.03.04 transcriptional control	8.66705	8.74944	-0.0823882	0.00184185	0.00757206	P	P	P	P	P	P	P	P	P	P	P	P	P	P	P	P	P	P	P	P	P	P	P	P	P	P	P	P	P	P	P	P	P	P	P	P	P	P	P	P	P	P
1617155_at	(Q8LDR3) Hypothetical protein At1g26940/T2P11_13 (Hypothetical protein At1g26940)	11.02.03.04 transcriptional control	6.64489	6.76588	-0.120993	8.57926e-06	8.87901e-05	P	P	P	P	P	P	P	P	P	P	P	P	P	P	P	P	P	P	P	P	P	P	P	P	P	P	P	P	P	P	P	P	P	P	P	P	P	P	P	P	P	P
1617861_at	(Q8S8L4) Putative RNA-binding protein	11.02.03.04 transcriptional control	5.98493	6.10691	-0.121976	0.00528678	0.017908	P	P	P	P	P	P	P	P	P	P	P	P	P	P	P	P	P	P	P	P	P	P	P	P	P	P	P	P	P	P	P	P	P	P	P	P	P	P	P	P	P	P
1618123_at	(O22090) C2H2 zinc-finger protein ZPT3-3	11.02.03.04 transcriptional control	7.05696	6.90746	0.149495	0.00178738	0.00740488	P	P	P	P	P	P	P	P	P	P	P	P	P	P	P	P	P	P	P	P	P	P	P	P	P	P	P	P	P	P	P	P	P	P	P	P	P	P	P	P	P	P
1618496_at		11.02.03.04 transcriptional control	6.2689	6.09734	0.171564	6.85603e-05	0.000489419	P	P	P	P	P	P	P	P	P	P	P	P	P	P	P	P	P	P	P	P	P	P	P	P	P	P	P	P	P	P	P	P	P	P	P	P	P	P	P	P	P	P
1618773_at		11.02.03.04 transcriptional control	7.21234	7.06923	0.143112	0.000573477	0.00288624	P	P	P	P	P	P	P	P	P	P	P	P	P	P	P	P	P	P	P	P	P	P	P	P	P	P	P	P	P	P	P	P	P	P	P	P	P	P	P	P	P	P
1618852_at	(Q9SD94) Hypothetical protein F13G24.100 (Arabidopsis thaliana genomic DNA, chromosome 5, P1 clone:MXM12) (Hypothetical protein At5g07900)	11.02.03.04 transcriptional control	4.93273	5.02193	-0.0892004	0.00410992	0.0145664	P	P	P	P	P	P	P	P	P	P	P	P	P	P	P	P	P	P	P	P	P	P	P	P	P	P	P	P	P	P	P	P	P	P	P	P	P	P	P	P	P	P
1619132_s_at		11.02.03.04 transcriptional control	7.32816	7.44308	-0.114919	3.6471e-05	0.000291913	P	P	P	P	P	P	P	P	P	P	P	P	P	P	P	P	P	P	P	P	P	P	P	P	P	P	P	P	P	P	P	P	P	P	P	P	P	P	P	P	P	P
1619785_at	(Q65WT0) Putative G10 protein	11.02.03.04 transcriptional control	8.20121	8.11272	0.0884885	0.000103911	0.000696024	P	P	P	P	P	P	P	P	P	P	P	P	P	P	P	P	P	P	P	P	P	P	P	P	P	P	P	P	P	P	P	P	P	P	P	P	P	P	P	P	P	P
1620172_at	(Q9LFY2) T7N9.11	11.02.03.04 transcriptional control	8.64397	8.59993	0.0440466	0.00727543	0.0230373	P	P	P	P	P	P	P	P	P	P	P	P	P	P	P	P	P	P	P	P	P	P	P	P	P	P	P	P	P	P	P	P	P	P	P	P	P	P	P	P	P	P
1620392_at	(Q6ZF69) Putative Transcriptional regulators of NagC/XylR (ROK) family, sugar kinase	11.02.03.04 transcriptional control	6.41141	6.5961	-0.184682	0.000144488	0.000918485	P	P	P	P	P	P	P	P	P	P	P	P	P	P	P	P	P	P	P	P	P	P	P	P	P	P	P	P	P	P	A	P	P	P	P	P	P	M	P	P	P	P
1620576_at		11.02.03.04 transcriptional control	6.56677	6.45781	0.108964	0.0055111	0.0185065	P	P	P	P	P	P	P	P	P	P	P	P	P	P	P	P	P	P	P	P	P	P	P	P	P	P	P	P	P	P	P	P	P	P	P	P	P	P	P	P	P	P
1620934_at	(Q6DXS9) Predicted protein	11.02.03.04 transcriptional control	7.12681	6.98069	0.146122	0.000466636	0.0024209	P	P	P	P	P	P	P	P	P	P	P	P	P	P	P	P	P	P	P	P	P	P	P	P	P	P	P	P	P	P	P	P	P	P	P	P	P	P	P	P	P	P
1620990_at	(Q8LA64) Hypothetical protein At1g19330	11.02.03.04 transcriptional control	9.41549	9.54779	-0.132299	0.0112115	0.0328728	P	P	P	P	P	P	P	P	P	P	P	P	P	P	P	P	P	P	P	P	P	P	P	P	P	P	P	P	P	P	P	P	P	P	P	P	P	P	P	P	P	P
1621203_at	(Q6DXR5) Predicted protein	11.02.03.04 transcriptional control	7.93754	7.8725	0.065038	0.000105599	0.000705458	P	P	P	P	P	P	P	P	P	P	P	P	P	P	P	P	P	P	P	P	P	P	P	P	P	P	P	P	P	P	P	P	P	P	P	P	P	P	P	P	P	P
1621625_s_at	(Q8LFA6) Hypothetical protein	11.02.03.04 transcriptional control	7.92759	8.04052	-0.112934	0.00379208	0.0136556	P	P	P	P	P	P	P	P	P	P	P	P	P	P	P	P	P	P	P	P	P	P	P	P	P	P	P	P	P	P	P	P	P	P	P	P	P	P	P	P	P	P
1622008_at	(Q84NJ4) Putative histone H2A	11.02.03.04 transcriptional control	9.89127	9.78977	0.101501	0.000349989	0.00190271	P	P	P	P	P	P	P	P	P	P	P	P	P	P	P	P	P	P	P	P	P	P	P	P	P	P	P	P	P	P	P	P	P	P	P	P	P	P	P	P	P	P
1622828_at	(Q6Z2G9) Putative tubby-like protein	11.02.03.04 transcriptional control	7.85844	8.0006	-0.142154	3.61726e-06	4.41813e-05	P	P	P	P	P	P	P	P	P	P	P	P	P	P	P	P	P	P	P	P	P	P	P	P	P	P	P	P	P	P	P	P	P	P	P	P	P	P	P	P	P	P
1606561_at	(O81384) Putative basic helix-loop-helix DNA binding protein TCP2 (Fragment)	11.02.03.04.01 transcription activation	5.97259	6.14064	-0.168053	0.00309349	0.0115049	P	P	P	P	P	P	P	P	P	P	P	P	P	P	P	P	P	P	P	P	P	P	P	P	P	P	P	P	P	P	P	P	P	P	P	P	P	P	P	P	P	P
1606573_s_at	(Q69WY4) Putative multiple stress-responsive zinc-finger protein	11.02.03.04.01 transcription activation	12.003	11.9333	0.0696456	0.00126113	0.00554577	P	P	P	P	P	P	P	P	P	P	P	P	P	P	P	P	P	P	P	P	P	P	P	P	P	P	P	P	P	P	P	P	P	P	P	P	P	P	P	P	P	P
1606623_at	(Q9LVS8) Similarity to EREBP-4 (At5g47310)	11.02.03.04.01 transcription activation	8.70397	8.84387	-0.139901	2.22003e-07	4.5858e-06	P	P	P	P	P	P	P	P	P	P	P	P	P	P	P	P	P	P	P	P	P	P	P	P	P	P	P	P	P	P	P	P	P	P	P	P	P	P	P	P	P	P
1606659_s_at	(Q6DXS6) Putative WRKY transcription factor	11.02.03.04.01 transcription activation	8.08308	7.82324	0.259836	0.00025522	0.00146061	P	P	P	P	P	P	P	P	P	P	P	P	P	P	P	P	P	P	P	P	P	P	P	P	P	P	P	P	P	P	P	P	P	P	P	P	P	P	P	P	P	P
1606678_at	(Q8LF13) NAM, no apical meristem,-like protein	11.02.03.04.01 transcription activation	6.83747	6.2538	0.583669	3.23326e-09	1.55489e-07	P	P	P	P	P	P	P	P	P	P	P	P	P	P	P	P	P	P	P	P	P	P	P	P	P	P	P	P	P	P	P	P	P	P	P	P	P	P	P	P	P	P
1606893_at	(O82496) T12H20.15 protein	11.02.03.04.01 transcription activation	5.84739	5.62205	0.225339	1.4539e-05	0.000136613	P	P	P	P	P	P	P	P	P	P	P	P	P	P	P	P	P	P	P	P	P	P	P	P	P	P	P	P	P	P	P	P	P	P	P	P	P	P	P	P	P	P
1606951_at	(Q9SVJ7) Putative zinc finger protein	11.02.03.04.01 transcription activation	8.0122	8.14746	-0.135264	0.00211781	0.0084889	P	P	P	P	P	P	P	P	P	P	P	P	P	P	P	P	P	P	P	P	P	P	P	P	P	P	P	P	P	P	P	P	P	P	P	P	P	P	P	P	P	P
1606975_at	(Q6TKQ4) Putative ethylene response factor ERF3a	11.02.03.04.01 transcription activation	10.1369	9.65281	0.484049	5.21505e-10	3.93113e-08	P	P	P	P	P	P	P	P	P	P	P	P	P	P	P	P	P	P	P	P	P	P	P	P	P	P	P	P	P	P	P	P	P	P	P	P	P	P	P	P	P	P
1607238_a_at	(Q851S4) Hypothetical protein OSJNBb0017F17.19	11.02.03.04.01 transcription activation	7.17784	7.32988	-0.152037	3.1724e-05	0.000260524	P	P	P	P	P	P	P	P	P	P	P	P	P	P	P	P	P	P	P	P	P	P	P	P	P	P	P	P	P	P	P	P	P	P	P	P	P	P	P	P	P	P
1607264_at	(Q52JK6) VIP2	11.02.03.04.01 transcription activation	8.4652	8.52578	-0.0605754	0.00158752	0.00671784	P	P	P	P	P	P	P	P	P	P	P	P	P	P	P	P	P	P	P	P	P	P	P	P	P	P	P	P	P	P	P	P	P	P	P	P	P	P	P	P	P	P
1607278_at	(Q6V9I4) SWIb domain-containing protein (Fragment)	11.02.03.04.01 transcription activation	9.27957	9.37446	-0.0948933	0.000368207	0.00197728	P	P	P	P	P	P	P	P	P	P	P	P	P	P	P	P	P	P	P	P	P	P	P	P	P	P	P	P	P	P	P	P	P	P	P	P	P	P	P	P	P	P
1607284_at	(Q8LLE1) BEL1-related homeotic protein 14 (Fragment)	11.02.03.04.01 transcription activation	6.12724	6.41505	-0.287807	1.25128e-07	2.91225e-06	P	P	P	P	P	P	P	P	P	P	P	P	P	P	P	P	P	P	P	P	P	P	P	P	P	P	P	P	P	P	P	P	P	P	P	P	P	P	P	P	P	P
1607494_at	(Q9ZRB8) Homeobox 2 protein	11.02.03.04.01 transcription activation	7.97931	8.09352	-0.114212	0.00219304	0.0087178	P	P	P	P	P	P	P	P	P	P	P	P	P	P	P	P	P	P	P	P	P	P	P	P	P	P	P	P	P	P	P	P	P	P	P	P	P	P	P	P	P	P
1607678_at	(Q5D1M4) Class III HD-Zip protein 3	11.02.03.04.01 transcription activation	6.0253	6.17518	-0.149874	0.00405468	0.014406	P	P	P	P	P	P	P	P	P	P	P	P	P	P	P	P	P	P	P	P	P	P	P	P	P	P	P	P	P	P	P	P	P	P	P	P	P	P	P	P	P	P
1607682_s_at	(Q69M22) Integral membrane protein-like	11.02.03.04.01 transcription activation	8.40783	8.56714	-0.159313	5.24632e-08	1.42454e-06	P	P	P	P	P	P	P	P	P	P	P	P	P	P	P	P	P	P	P	P	P	P	P	P	P	P	P	P	P	P	P	P	P	P	P	P	P	P	P	P	P	P
1607823_s_at	(Q8H6B1) Global transcription factor group C 102	11.02.03.04.01 transcription activation	9.1013	9.16186	-0.0605564	0.00409931	0.0145339	P	P	P	P	P	P	P	P	P	P	P	P	P	P	P	P	P	P	P	P	P	P	P	P	P	P	P	P	P	P	P	P	P	P	P	P	P	P	P	P	P	P
1607932_at	(Q9AV38) Putative zinc finger protein	11.02.03.04.01 transcription activation	8.52104	8.40889	0.112156	0.000555466	0.002811	P	P	P	P	P	P	P	P	P	P	P	P	P	P	P	P	P	P	P	P	P	P	P	P	P	P	P	P	P	P	P	P	P	P	P	P	P	P	P	P	P	P
1607973_at	(O65111) AGAMOUS homolog	11.02.03.04.01 transcription activation	10.5637	10.6616	-0.0979107	0.00221498	0.00876955	P	P	P	P	P	P	P	P	P	P	P	P	P	P	P	P	P	P	P	P	P	P	P	P	P	P	P	P	P	P	P	P	P	P	P	P	P	P	P	P	P	P
1608315_at	(Q7XAV5) Dehydration responsive element binding protein (DRE binding protein 1)	11.02.03.04.01 transcription activation	9.90759	9.70894	0.198648	2.49903e-05	0.000215198	P	P	P	P	P	P	P	P	P	P	P	P	P	P	P	P	P	P	P	P	P	P	P	P	P	P	P	P	P	P	P	P	P	P	P	P	P	P	P	P	P	P
1608328_s_at	(Q9LEB7) Common plant regulatory factor 6	11.02.03.04.01 transcription activation	6.92146	6.78402	0.137435	0.0109085	0.0321673	P	P	P	P	P	P	P	P	P	P	P	P	P	P	P	P	P	P	P	P	P	P	P	P	P	P	P	P	P	P	P	P	P	P	P	P	P	P	P	P	P	P
1608511_at	(Q6RZW7) Putative ethylene response factor 5	11.02.03.04.01 transcription activation	8.96958	8.6982	0.271379	5.99802e-05	0.000439666	P	P	P	P	P	P	P	P	P	P	P	P	P	P	P	P	P	P	P	P	P	P	P	P	P	P	P	P	P	P	P	P	P	P	P	P	P	P	P	P	P	P
1608789_at	(Q56YT3) Squamosa promoter binding protein-like 1	11.02.03.04.01 transcription activation	9.98468	10.0438	-0.0591223	0.0122261	0.0352142	P	P	P	P	P	P	P	P	P	P	P	P	P	P	P	P	P	P	P	P	P	P	P	P	P	P	P	P	P	P	P	P	P	P	P	P	P	P	P	P	P	P
1608899_at	(Q9C610) Hypothetical protein F14G11.2	11.02.03.04.01 transcription activation	7.16363	7.33811	-0.174482	2.65574e-08	8.5705e-07	P	P	P	P	P	P	P	P	P	P	P	P	P	P	P	P	P	P	P	P	P	P	P	P	P	P	P	P	P	P	P	P	P	P	P	P	P	P	P	P	P	P
1608924_at	(Q8LHP0) Hypothetical UPF0222 protein P0519E12.3	11.02.03.04.01 transcription activation	10.4142	10.3493	0.0649243	0.00807598	0.0250308	P	P	P	P	P	P	P	P	P	P	P	P	P	P	P	P	P	P	P	P	P	P	P	P	P	P	P	P	P	P	P	P	P	P	P	P	P	P	P	P	P	P
1608961_at	(Q4F6Y8) Putative AP2-binding protein	11.02.03.04.01 transcription activation	8.7075	8.30961	0.397889	1.88916e-08	6.64311e-07	P	P	P	P	P	P	P	P	P	P	P	P	P	P	P	P	P	P	P	P	P	P	P	P	P	P	P	P	P	P	P	P	P	P	P	P	P	P	P	P	P	P
1609074_at	(Q9FYR7) SCARECROW transcriptional regulator-like	11.02.03.04.01 transcription activation	10.6667	10.5901	0.0765504	0.0131642	0.0373628	P	P	P	P	P	P	P	P	P	P	P	P	P	P	P	P	P	P	P	P	P	P	P	P	P	P	P	P	P	P	P	P	P	P	P	P	P	P	P	P	P	P
1609107_at	(Q4AEC3) Cys2-His2 type zinc finger protein; similar to ZAT10 or STZ	11.02.03.04.01 transcription activation	7.86175	7.26284	0.598914	1.00702e-07	2.4291e-06	P	P	P	P	P	P	P	P	P	P	P	P	P	P	P	P	P	P	P	P	P	P	P	P	P	P	P	P	P	P	P	P	P	P	P	P	P	P	P	P	P	P
1609117_at	(Q8LRL3) NAC domain protein Nam-like protein 14	11.02.03.04.01 transcription activation	7.76833	7.57754	0.190789	0.000552447	0.00279993	P	P	P	P	P	P	P	P	P	P	P	P	P	P	P	P	P	P	P	P	P	P	P	P	P	P	P	P	P	P	P	P	P	P	P	P	P	P	P	P	P	P
1609130_at	(Q9FGZ4) Probable WRKY transcription factor 48 (WRKY DNA-binding protein 48)	11.02.03.04.01 transcription activation	8.61938	8.44489	0.174492	0.00147259	0.00628949	P	P	P	P	P	P	P	P	P	P	P	P	P	P	P	P	P	P	P	P	P	P	P	P	P	P	P	P	P	P	P	P	P	P	P	P	P	P	P	P	P	P
1609138_at	(Q16861) Super cysteine rich protein (Fragment)	11.02.03.04.01 transcription activation	9.05813	8.80833	0.249795	7.61368e-05	0.000535053	P	P	P	P	P	P	P	P	P	P	P	P	P	P	P	P	P	P	P	P	P	P	P	P	P	P	P	P	P	P	P	P	P	P	P	P	P	P	P	P	P	P
1609152_s_at	(O22196) Hypothetical protein At2g40820	11.02.03.04.01 transcription activation	8.45786	8.64069	-0.182835	0.000263412	0.00149563	P	P	P	P	P	P	P	P	P	P	P	P	P	P	P	P	P	P	P	P	P	P	P	P	P	P	P	P	P	P	P	P	P	P	P	P	P	P	P	P	P	P
1609171_at	(Q9LNX6) F22G5.9	11.02.03.04.01 transcription activation	7.75764	7.27022	0.487419	4.42662e-11	6.87896e-09	P	P	P	P	P	P	P	P	P	P	P	P	P	P	P	P	P	P	P	P	P	P	P	P	P	P	P	P	P	P	P	P	P	P	P	P	P	P	P	P	P	P
1609172_at	(Q52QR3) NAC domain protein NAC3	11.02.03.04.01 transcription activation	9.17781	8.80775	0.370057	6.18061e-06	6.75679e-05	P	P	P	P	P	P	P	P	P	P	P	P	P	P	P	P	P	P	P	P	P	P	P	P	P	P	P	P	P	P	P	P	P	P	P	P	P	P	P	P	P	P
1609185_at	(Q41650) CREB-like protein	11.02.03.04.01 transcription activation	8.70613	8.66489	0.0412447	0.00922837	0.0279927	P	P	P	P	P	P	P	P	P	P	P	P	P	P	P	P	P	P	P	P	P	P	P	P	P	P	P	P	P	P	P	P	P	P	P	P	P	P	P	P	P	P
1609265_at	(Q76DY0) AG-motif binding protein-4	11.02.03.04.01 transcription activation	7.64081	7.15736	0.483449	2.61052e-11	4.70873e-09	P	P	P	P	P	P	P	P	P	P	P	P	P	P	P	P	P	P	P	P	P	P	P	P	P	P	P	P	P	P	P	P	P	P	P	P	P	P	P	P	P	P
1609403_at	(Q67V42) MutT domain protein-like	11.02.03.04.01 transcription activation	6.10429	6.00237	0.10192	0.0118083	0.0342647	P	P	P	P	P	P	P	P	P	P	P	P	P	P	P	P	P	P	P	P	P	P	P	P	P	P	P	P	P	P	P	P	P	P	P	P	P	P	P	P	P	P
1609540_at	(Q9ZP50) FtsH-like protein Pftf precursor	11.02.03.04.01 transcription activation	9.45102	9.35908	0.0919457	0.00416935	0.0147373	P	P	P	P	P	P	P	P	P	P	P	P	P	P	P	P	P	P	P	P	P	P	P	P	P	P	P	P	P	P	P	P	P	P	P	P	P	P	P	P	P	P
1609555_at	(Q6RH27) NAC domain protein	11.02.03.04.01 transcription activation	7.58637	7.10701	0.479355	3.68755e-10	3.23895e-08	P	P	P	P	P	P	P	P	P	P	P	P	P	P	P	P	P	P	P	P	P	P	P	P	P	P	P	P	P	P	P	P	P	P	P	P	P	P	P	P	P	P
1609636_at	(Q40090) SPF1 protein	11.02.03.04.01 transcription activation	6.98633	6.24339	0.742938	3.5299e-08	1.0365e-06	P	P	P	P	P	P	P	P	P	P	P	P	P	P	P	P	P	P	P	P	P	P	P	P	P	P	P	P	P	P	P	P	P	P	P	P	P	P	P	P	P	P
1609662_at	(Q9SDQ3) Scarecrow-like 1 (F24J8.8 protein) (Putative scarecrow 1 protein) (Hypothetical protein At1g21450)	11.02.03.04.01 transcription activation	9.48184	9.29243	0.189417	1.78892e-08	6.38511e-07	P	P	P	P	P	P	P	P	P	P	P	P	P	P	P	P	P	P	P	P	P	P	P	P	P	P	P	P	P	P	P	P	P	P	P	P	P	P	P	P	P	P
1609703_at	(Q8LPN1) Knotted-1-like protein 1	11.02.03.04.01 transcription activation	5.68011	5.94524	-0.265137	1.59258e-05	0.000146776	P	P	P	P	P	P	P	P	P	P	P	P	P	P	P	P	P	P	P	P	P	P	P	P	P	P	P	P	P	A	P	A	P	M	P	P	P	A	P	P	P	P
1609796_at	(Q8L643) Hypothetical protein At2g34750	11.02.03.04.01 transcription activation	9.88349	9.82678	0.0567038	0.0132586	0.037569	P	P	P	P	P	P	P	P	P	P	P	P	P	P	P	P	P	P	P	P	P	P	P	P	P	P	P	P	P	P	P	P	P	P	P	P	P	P	P	P	P	P
1609812_at	(Q688R3) Putative finger transcription factor	11.02.03.04.01 transcription activation	8.94065	8.8311	0.10955	6.15774e-05	0.000448781	P	P	P	P	P	P	P	P	P	P	P	P	P	P	P	P	P	P	P	P	P	P	P	P	P	P	P	P	P	P	P	P	P	P	P	P	P	P	P	P	P	P
1609874_at	(Q6R3R2) CONSTANS-like protein CO1	11.02.03.04.01 transcription activation	7.3962	7.653	-0.256796	5.15158e-07	9.00643e-06	P	P	P	P	P	P	P	P	P	P	P	P	P	P	P	P	P	P	P	P	P	P	P	P	P	P	P	P	P	P	P	P	P	P	P	P	P	P	P	P	P	P
1609930_at	(Q39896) TGACG-motif-binding factor	11.02.03.04.01 transcription activation	7.03377	6.90813	0.125637	0.00903536	0.0275729	P	P	P	P	P	P	P	P	P	P	P	P	P	P	P	P	P	P	P	P	P	P	P	P	P	P	P	P	P	P	P	P	P	P	P	P	P	P	P	P	P	P
1609990_at	(Q6TKQ3) Putative ethylene response factor ERF3b	11.02.03.04.01 transcription activation	8.80972	8.32953	0.480189	4.06893e-08	1.16102e-06	P	P	P	P	P	P	P	P	P	P	P	P	P	P	P	P	P	P	P	P	P	P	P	P	P	P	P	P	P	P	P	P	P	P	P	P	P	P	P	P	P	P
1609991_at	(Q5D1N9) Putative zinc finger protein (Fragment)	11.02.03.04.01 transcription activation	7.35232	7.44583	-0.0935133	0.00372965	0.0134836	P	P	P	P	P	P	P	P	P	P	P	P	P	P	P	P	P	P	P	P	P	P	P	P	P	P	P	P	P	P	P	P	P	P	P	P	P	P	P	P	P	P
1610064_at	(Q40090) SPF1 protein	11.02.03.04.01 transcription activation	8.93256	8.5525	0.380058	3.9954e-09	1.79367e-07	P	P	P	P	P	P	P	P	P	P	P	P	P	P	P	P	P	P	P	P	P	P	P	P	P	P	P	P	P	P	P	P	P	P	P	P	P	P	P	P	P	P
1610238_s_at	(Q9ZP50) FtsH-like protein Pftf precursor	11.02.03.04.01 transcription activation	9.54908	9.43216	0.116917	0.00011161	0.000741207	P	P	P	P	P	P	P	P	P	P	P	P	P	P	P	P	P	P	P	P	P	P	P	P	P	P	P	P	P	P	P	P	P	P	P	P	P	P	P	P	P	P
1610330_at	(Q84PD8) Pathogenesis-related protein-like protein (Putative multiple stress-responsive zinc-finger protein) (Putative zinc finger transcription factor)	11.02.03.04.01 transcription activation	11.4934	11.291	0.20236	3.70656e-06	4.49928e-05	P	P	P	P	P	P	P	P	P	P	P	P	P	P	P	P	P	P	P	P	P	P	P	P	P	P	P	P	P	P	P	P	P	P	P	P	P	P	P	P	P	P
1610370_s_at	(Q39131) Lamin (Hypothetical protein F8M21_240) (AT5g15350/F8M21_240)	11.02.03.04.01 transcription activation	8.85037	9.2434	-0.393034	5.63576e-07	9.66499e-06	P	P	P	P	P	P	P	P	P	P	P	P	P	P	P	P	P	P	P	P	P	P	P	P	P	P	P	P	P	P	P	P	P	P	P	P	P	P	P	P	P	P
1610657_at	(Q6L452) Putative HD-zip protein	11.02.03.04.01 transcription activation	8.86196	9.12946	-0.267497	2.53942e-05	0.000217776	P	P	P	P	P	P	P	P	P	P	P	P	P	P	P	P	P	P	P	P	P	P	P	P	P	P	P	P	P	P	P	P	P	P	P	P	P	P	P	P	P	P
1610775_s_at	(Q5DJU0) WRKY transcription factor-b	11.02.03.04.01 transcription activation	8.05772	7.56848	0.489235	1.73883e-07	3.82182e-06	P	P	P	P	P	P	P	P	P	P	P	P	P	P	P	P	P	P	P	P	P	P	P	P	P	P	P	P	P	P	P	P	P	P	P	P	P	P	P	P	P	P
1610832_at	(P59583) Probable WRKY transcription factor 32 (WRKY DNA-binding protein 32)	11.02.03.04.01 transcription activation	8.96758	8.87886	0.0887168	0.00190833	0.00781673	P	P	P	P	P	P	P	P	P	P	P	P	P	P	P	P	P	P	P	P	P	P	P	P	P	P	P	P	P	P	P	P	P	P	P	P	P	P	P	P	P	P
1610882_s_at	(Q8S3D1) Putative bHLH transcription factor (Hypothetical protein F19B15.130) (Hypothetical protein AT4g29100)	11.02.03.04.01 transcription activation	9.00733	9.11015	-0.102827	0.0175541	0.0469998	P	P	P	P	P	P	P	P	P	P	P	P	P	P	P	P	P	P	P	P	P	P	P	P	P	P	P	P	P	P	P	P	P	P	P	P	P	P	P	P	P	P
1611183_at	(P93356) LIM-domain SF3 protein (LIM domain protein WLIM2)	11.02.03.04.01 transcription activation	8.40049	8.5405	-0.140012	9.03867e-07	1.4199e-05	P	P	P	P	P	P	P	P	P	P	P	P	P	P	P	P	P	P	P	P	P	P	P	P	P	P	P	P	P	P	P	P	P	P	P	P	P	P	P	P	P	P
1611285_s_at	(Q6IEL3) WRKY transcription factor 68	11.02.03.04.01 transcription activation	8.24538	7.94304	0.302333	1.04738e-09	6.61226e-08	P	P	P	P	P	P	P	P	P	P	P	P	P	P	P	P	P	P	P	P	P	P	P	P	P	P	P	P	P	P	P	P	P	P	P	P	P	P	P	P	P	P
1611381_at	(Q58JL8) Putative At5g37260 (Fragment)	11.02.03.04.01 transcription activation	7.78445	8.07074	-0.286294	0.000144486	0.000918485	P	P	P	P	P	P	P	P	P	P	P	P	P	P	P	P	P	P	P	P	P	P	P	P	P	P	P	P	P	P	P	P	P	P	P	P	P	P	P	P	P	P
1611550_at	(Q6R7N3) Putative WRKY transcription factor 30	11.02.03.04.01 transcription activation	8.53659	7.85642	0.680165	1.22095e-08	4.58469e-07	P	P	P	P	P	P	P	P	P	P	P	P	P	P	P	P	P	P	P	P	P	P	P	P	P	P	P	P	P	P	P	P	P	P	P	P	P	P	P	P	P	P
1611569_at	(Q8S5N0) Putative SCARECROW gene regulator-like	11.02.03.04.01 transcription activation	9.16677	8.72741	0.43936	1.10524e-12	5.58203e-10	P	P	P	P	P	P	P	P	P	P	P	P	P	P	P	P	P	P	P	P	P	P	P	P	P	P	P	P	P	P	P	P	P	P	P	P	P	P	P	P	P	P
1611583_at	(Q9FJ90) Similarity to AP2 domain transcription factor (Hypothetical protein At5g52020)	11.02.03.04.01 transcription activation	7.41699	6.82901	0.587982	9.38873e-07	1.46126e-05	P	P	P	P	P	P	P	P	P	P	P	P	P	P	P	P	P	P	P	P	P	P	P	P	P	P	P	P	P	P	P	P	P	P	P	P	P	P	P	P	P	P
1611650_at	(Q9FXS1) WRKY transcription factor NtEIG-D48	11.02.03.04.01 transcription activation	8.24466	8.04776	0.196902	8.86326e-08	2.1997e-06	P	P	P	P	P	P	P	P	P	P	P	P	P	P	P	P	P	P	P	P	P	P	P	P	P	P	P	P	P	P	P	P	P	P	P	P	P	P	P	P	P	P
1611910_s_at	(Q6TKQ3) Putative ethylene response factor ERF3b	11.02.03.04.01 transcription activation	8.44542	7.92809	0.517332	8.95352e-09	3.50541e-07	P	P	P	P	P	P	P	P	P	P	P	P	P	P	P	P	P	P	P	P	P	P	P	P	P	P	P	P	P	P	P	P	P	P	P	P	P	P	P	P	P	P
1611920_at	(Q9M9A3) F27J15.20 (Hypothetical protein) (MYB transcription factor)	11.02.03.04.01 transcription activation	6.11253	6.38945	-0.276921	0.000136614	0.000875336	P	P	P	P	P	P	P	P	P	P	P	P	P	P	P	P	P	P	P	P	P	P	P	P	P	P	P	P	P	P	P	P	P	P	P	P	P	P	P	P	P	P
1612043_at	(Q5U8L7) BHLH transcription factor	11.02.03.04.01 transcription activation	8.34843	8.45178	-0.103354	0.000322173	0.00176766	P	P	P	P	P	P	P	P	P	P	P	P	P	P	P	P	P	P	P	P	P	P	P	P	P	P	P	P	P	P	P	P	P	P	P	P	P	P	P	P	P	P
1612264_at	(Q8H0W3) Hypothetical protein At5g52660 (MYB transcription factor)	11.02.03.04.01 transcription activation	7.86716	7.92308	-0.055914	0.0177972	0.0475707	P	P	P	P	P	P	P	P	P	P	P	P	P	P	P	P	P	P	P	P	P	P	P	P	P	P	P	P	P	P	P	P	P	P	P	P	P	P	P	P	P	P
1612445_at	(O82180) Hypothetical protein At2g35110	11.02.03.04.01 transcription activation	8.53283	8.68704	-0.154211	8.43851e-05	0.000581428	P	P	P	P	P	P	P	P	P	P	P	P	P	P	P	P	P	P	P	P	P	P	P	P	P	P	P	P	P	P	P	P	P	P	P	P	P	P	P	P	P	P
1612598_at	(Q9LEB7) Common plant regulatory factor 6	11.02.03.04.01 transcription activation	8.87972	8.75921	0.120513	0.000719956	0.00347457	P	P	P	P	P	P	P	P	P	P	P	P	P	P	P	P	P	P	P	P	P	P	P	P	P	P	P	P	P	P	P	P	P	P	P	P	P	P	P	P	P	P
1612630_at	(Q4P4Q4) Hypothetical protein	11.02.03.04.01 transcription activation	7.89852	7.98762	-0.0890997	0.0153213	0.0420316	P	P	P	P	P	P	P	P	P	P	P	P	P	P	P	P	P	P	P	P	P	P	P	P	P	P	P	P	P	P	P	P	P	P	P	P	P	P	P	P	P	P
1612636_at	(Q8LCM8) Transcription factor TINY, putative	11.02.03.04.01 transcription activation	7.36915	7.09112	0.27803	0.00217815	0.0086654	P	P	P	P	P	P	P	P	P	P	P	P	P	P	P	P	P	P	P	P	P	P	P	P	P	P	P	P	P	P	P	P	P	P	P	P	P	P	P	P	P	P
1612649_s_at	(Q9FXS1) WRKY transcription factor NtEIG-D48	11.02.03.04.01 transcription activation	8.68614	8.51347	0.172664	3.41132e-05	0.000275222	P	P	P	P	P	P	P	P	P	P	P	P	P	P	P	P	P	P	P	P	P	P	P	P	P	P	P	P	P	P	P	P	P	P	P	P	P	P	P	P	P	P
1612742_s_at	(Q5Z4U5) Putative zinc-finger protein	11.02.03.04.01 transcription activation	8.84955	8.99151	-0.141953	0.000561932	0.00283804	P	P	P	P	P	P	P	P	P	P	P	P	P	P	P	P	P	P	P	P	P	P	P	P	P	P	P	P	P	P	P	P	P	P	P	P	P	P	P	P	P	P
1612921_at	(Q9LVS8) Similarity to EREBP-4 (At5g47310)	11.02.03.04.01 transcription activation	8.23713	8.3201	-0.0829701	0.00636031	0.0207511	P	P	P	P	P	P	P	P	P	P	P	P	P	P	P	P	P	P	P	P	P	P	P	P	P	P	P	P	P	P	P	P	P	P	P	P	P	P	P	P	P	P
1613123_at	(Q8S3D1) Putative bHLH transcription factor (Hypothetical protein F19B15.130) (Hypothetical protein AT4g29100)	11.02.03.04.01 transcription activation	7.62058	7.9026	-0.28202	2.06987e-11	3.8718e-09	P	P	P	P	P	P	P	P	P	P	P	P	P	P	P	P	P	P	P	P	P	P	P	P	P	P	P	P	P	P	P	P	P	P	P	P	P	P	P	P	P	P
1613136_at	(O64687) Hypothetical protein At2g34600	11.02.03.04.01 transcription activation	7.349	7.01716	0.331839	0.000374717	0.00200584	P	P	P	P	P	P	P	P	P	P	P	P	P	P	P	P	P	P	P	P	P	P	P	P	P	P	P	P	P	P	P	P	P	P	P	P	P	P	P	P	P	P
1613141_at	(Q8S7I7) Putative NAM (No apical meristem) protein (Putative NAC domain protein)	11.02.03.04.01 transcription activation	7.16896	6.33629	0.832672	1.57337e-10	1.72746e-08	P	P	P	P	P	P	P	P	P	P	P	P	P	P	P	P	P	P	P	P	P	P	P	P	P	P	P	P	P	P	P	P	P	P	P	P	P	P	P	P	P	P
1613186_at	(Q9ZNU9) Putative zinc finger protein	11.02.03.04.01 transcription activation	9.77332	9.49051	0.282802	1.87928e-08	6.64311e-07	P	P	P	P	P	P	P	P	P	P	P	P	P	P	P	P	P	P	P	P	P	P	P	P	P	P	P	P	P	P	P	P	P	P	P	P	P	P	P	P	P	P
1613239_at	(Q8H0W3) Hypothetical protein At5g52660 (MYB transcription factor)	11.02.03.04.01 transcription activation	8.22702	8.45436	-0.227346	2.23783e-06	2.98999e-05	P	P	P	P	P	P	P	P	P	P	P	P	P	P	P	P	P	P	P	P	P	P	P	P	P	P	P	P	P	P	P	P	P	P	P	P	P	P	P	P	P	P
1613318_at	(Q8H0H0) Myb-like protein	11.02.03.04.01 transcription activation	8.27462	8.15777	0.116853	0.000716414	0.00345913	P	P	P	P	P	P	P	P	P	P	P	P	P	P	P	P	P	P	P	P	P	P	P	P	P	P	P	P	P	P	P	P	P	P	P	P	P	P	P	P	P	P
1613486_at	(Q84UB0) Transcription factor Myb1	11.02.03.04.01 transcription activation	8.83038	9.02104	-0.190666	2.88761e-05	0.000241455	P	P	P	P	P	P	P	P	P	P	P	P	P	P	P	P	P	P	P	P	P	P	P	P	P	P	P	P	P	P	P	P	P	P	P	P	P	P	P	P	P	P
1613545_at	(Q41240) MybSt1	11.02.03.04.01 transcription activation	6.79384	6.68491	0.108923	0.00589904	0.0195365	P	P	P	P	P	P	P	P	P	P	P	P	P	P	P	P	P	P	P	P	P	P	P	P	P	P	P	P	P	P	P	P	P	P	P	P	P	P	P	P	P	P
1613611_at	(Q6AVK7) Putative transcription factor	11.02.03.04.01 transcription activation	9.09327	8.96833	0.124942	1.41094e-05	0.00013332	P	P	P	P	P	P	P	P	P	P	P	P	P	P	P	P	P	P	P	P	P	P	P	P	P	P	P	P	P	P	P	P	P	P	P	P	P	P	P	P	P	P
1613698_at	(Q6RZW8) Putative ethylene response factor 4	11.02.03.04.01 transcription activation	7.5395	7.27722	0.262286	0.0117556	0.0341512	P	P	P	P	P	P	P	P	P	P	P	P	P	P	P	P	P	P	P	P	P	P	P	P	P	P	P	P	P	P	P	P	P	P	P	P	P	P	P	P	P	P
1613740_at	(Q9C8N5) Zinc finger protein, putative; 58191-56692	11.02.03.04.01 transcription activation	8.01988	7.91277	0.107113	4.67863e-05	0.00035993	P	P	P	P	P	P	P	P	P	P	P	P	P	P	P	P	P	P	P	P	P	P	P	P	P	P	P	P	P	P	P	P	P	P	P	P	P	P	P	P	P	P
1613746_at	(O81316) F6N15.20 protein (Scarecrow-like 6) (SCL6) (AT4g00150/F6N15_20)	11.02.03.04.01 transcription activation	8.06561	8.25058	-0.184966	4.44577e-06	5.16764e-05	P	P	P	P	P	P	P	P	P	P	P	P	P	P	P	P	P	P	P	P	P	P	P	P	P	P	P	P	P	P	P	P	P	P	P	P	P	P	P	P	P	P
1613748_at	(Q7XBL0) SEPALLATA1-like MADS-box (Fragment)	11.02.03.04.01 transcription activation	6.82923	6.98343	-0.154193	0.000306538	0.00170035	P	P	P	P	P	P	P	P	P	P	P	P	P	P	P	P	P	P	P	P	P	P	P	P	P	P	P	P	P	P	P	P	P	P	P	P	P	P	P	P	P	P
1613758_at	(Q94C60) Hypothetical protein At5g63670	11.02.03.04.01 transcription activation	8.8448	8.76913	0.0756732	0.00326466	0.0120351	P	P	P	P	P	P	P	P	P	P	P	P	P	P	P	P	P	P	P	P	P	P	P	P	P	P	P	P	P	P	P	P	P	P	P	P	P	P	P	P	P	P
1613770_s_at	(Q8LAG5) Hypothetical protein	11.02.03.04.01 transcription activation	9.29265	8.7698	0.522846	1.357e-08	5.03935e-07	P	P	P	P	P	P	P	P	P	P	P	P	P	P	P	P	P	P	P	P	P	P	P	P	P	P	P	P	P	P	P	P	P	P	P	P	P	P	P	P	P	P
1613799_at	(Q6RZW8) Putative ethylene response factor 4	11.02.03.04.01 transcription activation	6.87132	6.55015	0.321163	0.00210022	0.00844605	P	P	P	P	P	P	P	P	P	P	P	P	P	P	P	P	P	P	P	P	P	P	P	P	P	P	P	P	P	P	P	P	P	P	P	P	P	P	P	P	P	P
1613832_at	(Q9FZ14) Tuber-specific and sucrose-responsive element binding factor (Fragment)	11.02.03.04.01 transcription activation	8.65808	8.50659	0.151488	0.000598117	0.00299088	P	P	P	P	P	P	P	P	P	P	P	P	P	P	P	P	P	P	P	P	P	P	P	P	P	P	P	P	P	P	P	P	P	P	P	P	P	P	P	P	P	P
1613842_at	(Q67V55) Putative zinc finger protein ID1	11.02.03.04.01 transcription activation	5.71201	5.99836	-0.28635	8.5044e-05	0.000585525	P	P	P	P	P	P	P	P	P	P	P	P	P	P	P	P	P	P	P	P	P	P	P	P	P	P	P	P	P	P	P	P	P	P	P	P	P	P	P	P	P	P
1613912_at	(Q9M607) Transcription factor	11.02.03.04.01 transcription activation	6.25208	6.10875	0.143329	0.000123647	0.000805261	P	P	P	P	P	P	P	P	P	P	P	P	P	P	P	P	P	P	P	P	P	P	P	P	P	P	P	P	P	P	P	P	P	P	P	P	P	P	P	P	P	P
1613926_at	(Q76DY2) AG-motif binding protein-2	11.02.03.04.01 transcription activation	7.39545	7.31152	0.0839317	0.0130506	0.0371021	P	P	P	P	P	P	P	P	P	P	P	P	P	P	P	P	P	P	P	P	P	P	P	P	P	P	P	P	P	P	P	P	P	P	P	P	P	P	P	P	P	P
1614094_at	(Q49RB7) Knotted-like homeobox protein	11.02.03.04.01 transcription activation	6.92021	7.22521	-0.304999	8.32757e-07	1.32968e-05	P	P	P	P	P	P	P	P	P	P	P	P	P	P	P	P	P	P	P	P	P	P	P	P	P	P	P	P	P	P	P	P	P	P	P	P	P	P	P	P	P	P
1614295_at	(Q700C0) MYC transcription factor (Fragment)	11.02.03.04.01 transcription activation	8.08471	7.87536	0.209349	0.00137007	0.00593188	P	P	P	P	P	P	P	P	P	P	P	P	P	P	P	P	P	P	P	P	P	P	P	P	P	P	P	P	P	P	P	P	P	P	P	P	P	P	P	P	P	P
1614298_at	(Q6SRZ8) YABBY2-like transcription factor YAB2	11.02.03.04.01 transcription activation	8.54371	8.6361	-0.0923902	0.0139934	0.0392086	P	P	P	P	P	P	P	P	P	P	P	P	P	P	P	P	P	P	P	P	P	P	P	P	P	P	P	P	P	P	P	P	P	P	P	P	P	P	P	P	P	P
1614323_s_at	(O24327) Orf protein	11.02.03.04.01 transcription activation	10.7453	10.6841	0.061207	0.00840156	0.0258969	P	P	P	P	P	P	P	P	P	P	P	P	P	P	P	P	P	P	P	P	P	P	P	P	P	P	P	P	P	P	P	P	P	P	P	P	P	P	P	P	P	P
1614332_s_at	(O22086) ZPT2-14; similar to At ZAT12	11.02.03.04.01 transcription activation	9.79477	9.15702	0.637751	1.31908e-10	1.49708e-08	P	P	P	P	P	P	P	P	P	P	P	P	P	P	P	P	P	P	P	P	P	P	P	P	P	P	P	P	P	P	P	P	P	P	P	P	P	P	P	P	P	P
1614416_at	(Q8S9H7) MYB-like transcription factor DIVARICATA	11.02.03.04.01 transcription activation	9.9417	10.1071	-0.16542	1.94081e-05	0.000173335	P	P	P	P	P	P	P	P	P	P	P	P	P	P	P	P	P	P	P	P	P	P	P	P	P	P	P	P	P	P	P	P	P	P	P	P	P	P	P	P	P	P
1614469_at	(P93755) Putative CCCH-type zinc finger protein (At2g41900/T6D20.20)	11.02.03.04.01 transcription activation	10.4613	10.5423	-0.0810064	0.00080804	0.00382834	P	P	P	P	P	P	P	P	P	P	P	P	P	P	P	P	P	P	P	P	P	P	P	P	P	P	P	P	P	P	P	P	P	P	P	P	P	P	P	P	P	P
1614806_s_at	(Q6RZW9) Putative WRKY4 transcription factor	11.02.03.04.01 transcription activation	7.85383	7.03223	0.821597	1.54489e-12	6.50206e-10	P	P	P	P	P	P	P	P	P	P	P	P	P	P	P	P	P	P	P	P	P	P	P	P	P	P	P	P	P	P	P	P	P	P	P	P	P	P	P	P	P	P
1614909_at	(Q71SQ1) MYC1	11.02.03.04.01 transcription activation	4.87044	4.97504	-0.104598	0.00312615	0.0116037	P	P	P	P	P	P	P	P	P	P	P	P	P	P	P	P	P	P	P	P	P	P	P	P	P	P	P	P	P	P	P	P	P	P	P	P	P	P	P	P	P	P
1614931_at	(O04322) Myb-related transcription activator (MybSt1) isolog	11.02.03.04.01 transcription activation	8.29387	8.09092	0.202952	4.87084e-05	0.000372166	P	P	P	P	P	P	P	P	P	P	P	P	P	P	P	P	P	P	P	P	P	P	P	P	P	P	P	P	P	P	P	P	P	P	P	P	P	P	P	P	P	P
1615012_s_at	(Q7XLZ1) OSJNBa0086O06.18 protein	11.02.03.04.01 transcription activation	8.12285	7.64971	0.473135	9.48666e-11	1.16859e-08	P	P	P	P	P	P	P	P	P	P	P	P	P	P	P	P	P	P	P	P	P	P	P	P	P	P	P	P	P	P	P	P	P	P	P	P	P	P	P	P	P	P
1615068_at	(Q8LGJ2) Homeodomain protein vaamana	11.02.03.04.01 transcription activation	7.81075	7.91665	-0.1059	0.000640257	0.00315321	P	P	P	P	P	P	P	P	P	P	P	P	P	P	P	P	P	P	P	P	P	P	P	P	P	P	P	P	P	P	P	P	P	P	P	P	P	P	P	P	P	P
1615219_at	(Q94JE5) Transcriptional coactivator-like	11.02.03.04.01 transcription activation	6.57236	6.6656	-0.0932383	0.011254	0.0329593	P	P	P	P	P	P	P	P	P	P	P	P	P	P	P	P	P	P	P	P	P	P	P	P	P	P	P	P	P	P	P	P	P	P	P	P	P	P	P	P	P	P
1615266_at	(Q9ZTK8) CONSTANS-like protein 1	11.02.03.04.01 transcription activation	9.78306	9.86539	-0.0823316	0.00885155	0.0270856	P	P	P	P	P	P	P	P	P	P	P	P	P	P	P	P	P	P	P	P	P	P	P	P	P	P	P	P	P	P	P	P	P	P	P	P	P	P	P	P	P	P
1615428_at	(Q8LLR2) MADS-box protein 2	11.02.03.04.01 transcription activation	8.8559	9.01259	-0.156696	0.000114148	0.000755084	P	P	P	P	P	P	P	P	P	P	P	P	P	P	P	P	P	P	P	P	P	P	P	P	P	P	P	P	P	P	P	P	P	P	P	P	P	P	P	P	P	P
1615596_s_at	(Q9ZNU9) Putative zinc finger protein	11.02.03.04.01 transcription activation	10.0694	9.84384	0.22553	9.36136e-07	1.46039e-05	P	P	P	P	P	P	P	P	P	P	P	P	P	P	P	P	P	P	P	P	P	P	P	P	P	P	P	P	P	P	P	P	P	P	P	P	P	P	P	P	P	P
1615625_at	(O04136) Homeobox protein knotted-1 like 3 (KNAP3)	11.02.03.04.01 transcription activation	9.33392	9.18151	0.152413	0.000118624	0.00077857	P	P	P	P	P	P	P	P	P	P	P	P	P	P	P	P	P	P	P	P	P	P	P	P	P	P	P	P	P	P	P	P	P	P	P	P	P	P	P	P	P	P
1615816_s_at	(Q5MJ53) AT-rich element binding factor 3	11.02.03.04.01 transcription activation	8.33232	8.44457	-0.112249	0.0178068	0.0475837	P	P	P	P	P	P	P	P	P	P	P	P	P	P	P	P	P	P	P	P	P	P	P	P	P	P	P	P	P	P	P	P	P	P	P	P	P	P	P	P	P	P
1616020_a_at	(O04237) Transcription factor	11.02.03.04.01 transcription activation	10.9377	10.9799	-0.0421845	0.0134722	0.0380756	P	P	P	P	P	P	P	P	P	P	P	P	P	P	P	P	P	P	P	P	P	P	P	P	P	P	P	P	P	P	P	P	P	P	P	P	P	P	P	P	P	P
1616025_at	(Q9XIC1) F13F21.2 protein	11.02.03.04.01 transcription activation	6.52995	6.40906	0.120895	0.00310283	0.0115354	P	P	P	P	P	P	P	P	P	P	P	P	P	P	P	P	P	P	P	P	P	P	P	P	P	P	P	P	P	P	P	P	P	P	P	P	P	P	P	P	P	P
1616057_s_at	(Q68AN1) BZip transcription factor	11.02.03.04.01 transcription activation	8.81705	8.59635	0.220699	3.87297e-06	4.65171e-05	P	P	P	P	P	P	P	P	P	P	P	P	P	P	P	P	P	P	P	P	P	P	P	P	P	P	P	P	P	P	P	P	P	P	P	P	P	P	P	P	P	P
1616087_at	(Q75XY1) HAP3 like CCAAT box binding protein (Fragment)	11.02.03.04.01 transcription activation	8.41996	8.50442	-0.0844616	0.000558818	0.00282513	P	P	P	P	P	P	P	P	P	P	P	P	P	P	P	P	P	P	P	P	P	P	P	P	P	P	P	P	P	P	P	P	P	P	P	P	P	P	P	P	P	P
1616198_at	(Q9LW49) Ethylene-responsive element binding protein ERF4	11.02.03.04.01 transcription activation	10.1977	9.65551	0.54221	1.65485e-08	5.96987e-07	P	P	P	P	P	P	P	P	P	P	P	P	P	P	P	P	P	P	P	P	P	P	P	P	P	P	P	P	P	P	P	P	P	P	P	P	P	P	P	P	P	P
1616263_s_at	(Q84M54) Hypothetical protein OSJNBa0059E14.21	11.02.03.04.01 transcription activation	11.0216	10.9072	0.114422	0.000701848	0.00340835	P	P	P	P	P	P	P	P	P	P	P	P	P	P	P	P	P	P	P	P	P	P	P	P	P	P	P	P	P	P	P	P	P	P	P	P	P	P	P	P	P	P
1616297_at	(Q6A332) Always early protein 3	11.02.03.04.01 transcription activation	7.61302	7.71516	-0.102143	0.00241606	0.00938639	P	P	P	P	P	P	P	P	P	P	P	P	P	P	P	P	P	P	P	P	P	P	P	P	P	P	P	P	P	P	P	P	P	P	P	P	P	P	P	P	P	P
1616792_at	(Q40175) Transcription factor	11.02.03.04.01 transcription activation	7.84469	8.21226	-0.367568	4.9641e-05	0.000378233	P	P	P	P	P	P	P	P	P	P	P	P	P	P	P	P	P	P	P	P	P	P	P	P	P	P	P	P	P	P	P	P	P	P	P	P	P	P	P	P	P	P
1616830_at	(Q5QMA1) Transcription initiation factor IID p30 beta chain-like	11.02.03.04.01 transcription activation	7.49294	7.59209	-0.0991527	0.00031955	0.00175709	P	P	P	P	P	P	P	P	P	P	P	P	P	P	P	P	P	P	P	P	P	P	P	P	P	P	P	P	P	P	P	P	P	P	P	P	P	P	P	P	P	P
1616899_at	(Q5XEM9) At5g20510	11.02.03.04.01 transcription activation	8.29328	8.1998	0.0934846	0.00142115	0.00611634	P	P	P	P	P	P	P	P	P	P	P	P	P	P	P	P	P	P	P	P	P	P	P	P	P	P	P	P	P	P	P	P	P	P	P	P	P	P	P	P	P	P
1617055_at		11.02.03.04.01 transcription activation	9.10805	8.93819	0.169858	0.00446548	0.015586	P	P	P	P	P	P	P	P	P	P	P	P	P	P	P	P	P	P	P	P	P	P	P	P	P	P	P	P	P	P	P	P	P	P	P	P	P	P	P	P	P	P
1617254_at	(Q9FY93) NAM-like protein (AT5g13180/T19L5_140)	11.02.03.04.01 transcription activation	8.99581	8.50223	0.493583	3.0643e-08	9.64172e-07	P	P	P	P	P	P	P	P	P	P	P	P	P	P	P	P	P	P	P	P	P	P	P	P	P	P	P	P	P	P	P	P	P	P	P	P	P	P	P	P	P	P
1617350_at	(Q39131) Lamin (Hypothetical protein F8M21_240) (AT5g15350/F8M21_240)	11.02.03.04.01 transcription activation	8.01567	8.38827	-0.372597	7.87447e-07	1.27566e-05	P	P	P	P	P	P	P	P	P	P	P	P	P	P	P	P	P	P	P	P	P	P	P	P	P	P	P	P	P	P	P	P	P	P	P	P	P	P	P	P	P	P
1617396_at	(Q8L5W2) BZIP transcription factor ATB2	11.02.03.04.01 transcription activation	5.05357	5.174	-0.120424	0.00526398	0.0178501	P	P	P	P	P	P	P	P	P	P	P	P	P	P	P	P	P	P	P	P	P	P	P	P	P	P	P	P	P	P	P	P	P	P	P	P	P	P	P	P	P	P
1617411_at	(Q8LCD1) Hypothetical protein	11.02.03.04.01 transcription activation	8.55737	7.91368	0.643682	1.0004e-08	3.85687e-07	P	P	P	P	P	P	P	P	P	P	P	P	P	P	P	P	P	P	P	P	P	P	P	P	P	P	P	P	P	P	P	P	P	P	P	P	P	P	P	P	P	P
1617480_at	(Q6Z433) Putative GATA zinc finger protein	11.02.03.04.01 transcription activation	7.33315	7.49526	-0.162112	0.000237652	0.00137487	P	P	P	P	P	P	P	P	P	P	P	P	P	P	P	P	P	P	P	P	P	P	P	P	P	P	P	P	P	P	P	P	P	P	P	P	P	P	P	P	P	P
1617518_at	(Q8LA79) Zinc finger protein, putative	11.02.03.04.01 transcription activation	6.62741	6.45171	0.175696	0.00242893	0.00941827	P	P	P	P	P	P	P	P	P	P	P	P	P	P	P	P	P	P	P	P	P	P	P	P	P	P	P	P	P	P	P	P	P	P	P	P	P	P	P	P	P	P
1617553_at	(Q9ZRZ4) HB2 homeodomain protein (Fragment)	11.02.03.04.01 transcription activation	7.16114	7.0864	0.0747436	0.00463866	0.0160989	P	P	P	P	P	P	P	P	P	P	P	P	P	P	P	P	P	P	P	P	P	P	P	P	P	P	P	P	P	P	P	P	P	P	P	P	P	P	P	P	P	P
1617671_s_at	(Q6TKQ4) Putative ethylene response factor ERF3a	11.02.03.04.01 transcription activation	8.67043	8.10221	0.568226	7.36042e-11	9.65554e-09	P	P	P	P	P	P	P	P	P	P	P	P	P	P	P	P	P	P	P	P	P	P	P	P	P	P	P	P	P	P	P	P	P	P	P	P	P	P	P	P	P	P
1617798_at	(O22208) BZIP family transcription factor	11.02.03.04.01 transcription activation	9.95492	9.84284	0.112075	0.000168768	0.00103694	P	P	P	P	P	P	P	P	P	P	P	P	P	P	P	P	P	P	P	P	P	P	P	P	P	P	P	P	P	P	P	P	P	P	P	P	P	P	P	P	P	P
1617826_s_at	(Q9AV38) Putative zinc finger protein	11.02.03.04.01 transcription activation	9.83656	9.74283	0.0937255	0.000994887	0.00454722	P	P	P	P	P	P	P	P	P	P	P	P	P	P	P	P	P	P	P	P	P	P	P	P	P	P	P	P	P	P	P	P	P	P	P	P	P	P	P	P	P	P
1617897_at	(Q9FLM8) Similarity to metallothionein-I gene transcription activator (Hypothetical protein At5g41010) (DNA directed RNA polymerase II polypeptide K)	11.02.03.04.01 transcription activation	10.0464	10.0792	-0.032818	0.00857011	0.0263441	P	P	P	P	P	P	P	P	P	P	P	P	P	P	P	P	P	P	P	P	P	P	P	P	P	P	P	P	P	P	P	P	P	P	P	P	P	P	P	P	P	P
1617931_at	(P46897) Homeobox-leucine zipper protein ATHB-7 (Homeodomain transcription factor ATHB-7) (HD-ZIP protein ATHB-7)	11.02.03.04.01 transcription activation	8.58447	8.17753	0.406945	7.21847e-07	1.18366e-05	P	P	P	P	P	P	P	P	P	P	P	P	P	P	P	P	P	P	P	P	P	P	P	P	P	P	P	P	P	P	P	P	P	P	P	P	P	P	P	P	P	P
1618114_s_at	(Q5SMK9) Hypothetical protein OSJNBb0036B04.23 (Hypothetical protein P0554A06.7)	11.02.03.04.01 transcription activation	8.45535	8.51472	-0.0593698	0.00863321	0.0265139	P	P	P	P	P	P	P	P	P	P	P	P	P	P	P	P	P	P	P	P	P	P	P	P	P	P	P	P	P	P	P	P	P	P	P	P	P	P	P	P	P	P
1618219_at	(Q5TM85) YABBY5 like protein (Fragment)	11.02.03.04.01 transcription activation	7.39535	7.78488	-0.389528	9.18005e-10	5.94408e-08	P	P	P	P	P	P	P	P	P	P	P	P	P	P	P	P	P	P	P	P	P	P	P	P	P	P	P	P	P	P	P	P	P	P	P	P	P	P	P	P	P	P
1618260_s_at	(Q8L5N7) Myb-related transcription factor VlMYBB1-2	11.02.03.04.01 transcription activation	5.84603	5.18153	0.664498	5.41808e-10	4.02412e-08	P	P	P	P	P	P	P	P	P	P	P	P	P	P	P	P	P	P	P	P	P	P	P	P	P	P	P	P	P	P	P	P	P	P	P	P	P	P	P	P	P	P
1618286_at	(Q70AB2) Ethylene transcription factor	11.02.03.04.01 transcription activation	11.8207	11.8709	-0.0502123	0.00161418	0.0067994	P	P	P	P	P	P	P	P	P	P	P	P	P	P	P	P	P	P	P	P	P	P	P	P	P	P	P	P	P	P	P	P	P	P	P	P	P	P	P	P	P	P
1618354_at	(Q8GUP0) Hypothetical protein At1g17680	11.02.03.04.01 transcription activation	6.91537	6.8531	0.0622674	0.0188869	0.0499546	P	P	P	P	P	P	P	P	P	P	P	P	P	P	P	P	P	P	P	P	P	P	P	P	P	P	P	P	P	P	P	P	P	P	P	P	P	P	P	P	P	P
1618471_at	(Q8LEN6) Hypothetical protein	11.02.03.04.01 transcription activation	11.8725	12.0154	-0.142914	0.000241105	0.00139007	P	P	P	P	P	P	P	P	P	P	P	P	P	P	P	P	P	P	P	P	P	P	P	P	P	P	P	P	P	P	P	P	P	P	P	P	P	P	P	P	P	P
1618504_at	(Q5VFJ6) Myc-like anthocyanin regulatory protein	11.02.03.04.01 transcription activation	6.27067	6.62085	-0.350185	3.65004e-08	1.06532e-06	P	P	P	P	P	P	P	P	P	P	P	P	P	P	P	P	P	P	P	P	P	P	P	P	P	P	P	P	P	P	P	P	P	P	P	P	P	P	P	P	P	P
1618519_at	(Q850Z5) Putative zinc finger protein (Putative GATA-type zinc finger protein)	11.02.03.04.01 transcription activation	6.0559	6.16044	-0.104549	0.0126154	0.0361293	P	P	P	P	P	P	P	P	P	P	P	P	P	P	P	P	P	P	P	P	P	P	P	P	P	P	P	P	P	P	P	P	P	P	P	P	P	P	P	P	P	P
1618661_s_at	(Q6RZW8) Putative ethylene response factor 4	11.02.03.04.01 transcription activation	10.5613	10.2091	0.352196	1.51577e-07	3.40998e-06	P	P	P	P	P	P	P	P	P	P	P	P	P	P	P	P	P	P	P	P	P	P	P	P	P	P	P	P	P	P	P	P	P	P	P	P	P	P	P	P	P	P
1618768_at	(Q9SG82) T7M13.16 protein	11.02.03.04.01 transcription activation	6.77458	6.90522	-0.13065	0.000151393	0.000952191	P	P	P	P	P	P	P	P	P	P	P	P	P	P	P	P	P	P	P	P	P	P	P	P	P	P	P	P	P	P	P	P	P	P	P	P	P	P	P	P	P	P
1618771_s_at	(O23110) AP2 domain containing protein RAP2.8 (Fragment)	11.02.03.04.01 transcription activation	6.13593	5.64971	0.486225	7.99114e-06	8.39943e-05	P	P	P	P	P	P	P	P	P	P	P	P	P	P	P	P	P	P	P	P	P	P	P	P	P	P	P	P	P	P	P	P	P	P	P	P	P	P	P	P	P	P
1618986_at	(Q94JY7) Hypothetical protein MRG7.18 (Hypothetical protein At5g18230)	11.02.03.04.01 transcription activation	8.66337	8.72301	-0.0596403	0.018414	0.048883	P	P	P	P	P	P	P	P	P	P	P	P	P	P	P	P	P	P	P	P	P	P	P	P	P	P	P	P	P	P	P	P	P	P	P	P	P	P	P	P	P	P
1619251_at	(Q651Z9) Hypothetical protein OJ1439_F07.29	11.02.03.04.01 transcription activation	7.99835	8.17461	-0.176264	0.000214379	0.00126339	P	P	P	P	P	P	P	P	P	P	P	P	P	P	P	P	P	P	P	P	P	P	P	P	P	P	P	P	P	P	P	P	P	P	P	P	P	P	P	P	P	P
1619311_at	(O04681) Pathogenesis-related genes transcriptional activator PTI5	11.02.03.04.01 transcription activation	6.94949	6.44147	0.508014	1.57735e-11	3.18907e-09	P	P	P	P	P	P	P	P	P	P	P	P	P	P	P	P	P	P	P	P	P	P	P	P	P	P	P	P	P	P	P	P	P	P	P	P	P	P	P	P	P	P
1619390_at	(Q6RZW8) Putative ethylene response factor 4	11.02.03.04.01 transcription activation	8.61862	8.02875	0.589869	5.23711e-07	9.1207e-06	P	P	P	P	P	P	P	P	P	P	P	P	P	P	P	P	P	P	P	P	P	P	P	P	P	P	P	P	P	P	P	P	P	P	P	P	P	P	P	P	P	P
1619433_at	(O04136) Homeobox protein knotted-1 like 3 (KNAP3)	11.02.03.04.01 transcription activation	4.65294	4.52968	0.123258	0.0105495	0.0311855	P	P	P	P	P	P	P	P	P	P	P	P	P	P	P	P	P	P	P	P	P	P	P	P	P	P	P	P	P	M	P	P	P	P	P	P	P	P	P	P	P	P
1619573_at	(Q9XEU0) Zinc-finger protein 1; similar to AZF3	11.02.03.04.01 transcription activation	9.94957	9.28586	0.66371	1.59727e-09	8.90524e-08	P	P	P	P	P	P	P	P	P	P	P	P	P	P	P	P	P	P	P	P	P	P	P	P	P	P	P	P	P	P	P	P	P	P	P	P	P	P	P	P	P	P
1619585_at	(Q75UJ4) ERF-like protein	11.02.03.04.01 transcription activation	9.70087	9.26482	0.436048	1.82329e-06	2.51943e-05	P	P	P	P	P	P	P	P	P	P	P	P	P	P	P	P	P	P	P	P	P	P	P	P	P	P	P	P	P	P	P	P	P	P	P	P	P	P	P	P	P	P
1619664_at	(Q9M4H1) Putative ripening-related bZIP protein	11.02.03.04.01 transcription activation	9.28952	9.16222	0.1273	0.00175586	0.00728676	P	P	P	P	P	P	P	P	P	P	P	P	P	P	P	P	P	P	P	P	P	P	P	P	P	P	P	P	P	P	P	P	P	P	P	P	P	P	P	P	P	P
1619742_at	(Q93XH4) MAD-box transcripion factor	11.02.03.04.01 transcription activation	10.4243	10.6011	-0.176756	1.12851e-07	2.66958e-06	P	P	P	P	P	P	P	P	P	P	P	P	P	P	P	P	P	P	P	P	P	P	P	P	P	P	P	P	P	P	P	P	P	P	P	P	P	P	P	P	P	P
1619830_at	(Q5U8L4) SBP transcription factor	11.02.03.04.01 transcription activation	7.05894	6.92834	0.130602	0.00403737	0.0143698	P	P	P	P	P	P	P	P	P	P	P	P	P	P	P	P	P	P	P	P	P	P	P	P	P	P	P	P	P	P	P	P	P	P	P	P	P	P	P	P	P	P
1619972_at		11.02.03.04.01 transcription activation	9.32743	9.43409	-0.106655	0.00215255	0.00859405	P	P	P	P	P	P	P	P	P	P	P	P	P	P	P	P	P	P	P	P	P	P	P	P	P	P	P	P	P	P	P	P	P	P	P	P	P	P	P	P	P	P
1619977_at	(Q9SEW8) MADS box protein	11.02.03.04.01 transcription activation	8.17402	8.39946	-0.22544	0.00221957	0.00877835	P	P	P	P	P	P	P	P	P	P	P	P	P	P	P	P	P	P	P	P	P	P	P	P	P	P	P	P	P	P	P	P	P	P	P	P	P	P	P	P	P	P
1619985_at	(Q7XLZ1) OSJNBa0086O06.18 protein	11.02.03.04.01 transcription activation	7.95308	7.73583	0.217249	0.000420513	0.00221576	P	P	P	P	P	P	P	P	P	P	P	P	P	P	P	P	P	P	P	P	P	P	P	P	P	P	P	P	P	P	P	P	P	P	P	P	P	P	P	P	P	P
1620109_s_at	(Q69WY4) Putative multiple stress-responsive zinc-finger protein	11.02.03.04.01 transcription activation	11.0922	11.1421	-0.0499457	0.000241668	0.00139173	P	P	P	P	P	P	P	P	P	P	P	P	P	P	P	P	P	P	P	P	P	P	P	P	P	P	P	P	P	P	P	P	P	P	P	P	P	P	P	P	P	P
1620319_s_at	(Q8L5N7) Myb-related transcription factor VlMYBB1-2	11.02.03.04.01 transcription activation	5.75533	5.18643	0.568906	3.98973e-07	7.34067e-06	P	P	P	A	P	P	P	P	P	P	P	P	P	P	P	P	P	P	P	P	P	P	P	P	P	P	P	P	P	P	P	P	P	P	P	P	P	P	P	P	P	P
1620416_at	(Q67ZL8) Putative SCARECROW gene regulator (Fragment)	11.02.03.04.01 transcription activation	9.31774	8.91047	0.40727	6.83545e-10	4.79478e-08	P	P	P	P	P	P	P	P	P	P	P	P	P	P	P	P	P	P	P	P	P	P	P	P	P	P	P	P	P	P	P	P	P	P	P	P	P	P	P	P	P	P
1620587_at	(O04033) F7G19.16 protein	11.02.03.04.01 transcription activation	9.11421	9.21192	-0.0977084	0.00117116	0.00520681	P	P	P	P	P	P	P	P	P	P	P	P	P	P	P	P	P	P	P	P	P	P	P	P	P	P	P	P	P	P	P	P	P	P	P	P	P	P	P	P	P	P
1620607_s_at	(O82256) Putative zinc finger protein CONSTANS-LIKE 13	11.02.03.04.01 transcription activation	9.20343	9.0925	0.110936	0.00114388	0.00509899	P	P	P	P	P	P	P	P	P	P	P	P	P	P	P	P	P	P	P	P	P	P	P	P	P	P	P	P	P	P	P	P	P	P	P	P	P	P	P	P	P	P
1620621_at	(Q8LRL5) Nam-like protein 10	11.02.03.04.01 transcription activation	9.9121	9.73455	0.177553	1.17294e-06	1.75006e-05	P	P	P	P	P	P	P	P	P	P	P	P	P	P	P	P	P	P	P	P	P	P	P	P	P	P	P	P	P	P	P	P	P	P	P	P	P	P	P	P	P	P
1620641_at	(Q39540) AOBP (Ascorbate oxidase promoter-binding protein)	11.02.03.04.01 transcription activation	6.7468	6.97462	-0.227819	0.000135802	0.000871495	P	P	P	P	P	P	P	P	P	P	P	P	P	P	P	P	P	P	P	P	P	P	P	P	P	P	P	P	P	P	P	P	P	P	P	P	P	P	P	P	P	P
1620757_at	(Q5Z4U5) Putative zinc-finger protein	11.02.03.04.01 transcription activation	7.30765	7.46924	-0.161587	0.00244291	0.0094616	P	P	P	P	P	P	P	P	P	P	P	P	P	P	P	P	P	P	P	P	P	P	P	P	P	P	P	P	P	P	P	P	P	P	P	P	P	P	P	P	P	P
1620760_s_at	(O23487) SIMILARITY to phaseolin G-box binding protein PG2 (Transcription factor like protein) (AT4G16430/DL4240W) (Putative transcription factor BHLH3) (Transcription factor like protein) (AT4g16430/dl4240w)	11.02.03.04.01 transcription activation	8.35058	8.41331	-0.0627345	0.00705308	0.0224813	P	P	P	P	P	P	P	P	P	P	P	P	P	P	P	P	P	P	P	P	P	P	P	P	P	P	P	P	P	P	P	P	P	P	P	P	P	P	P	P	P	P
1620817_at	(Q7XLZ1) OSJNBa0086O06.18 protein	11.02.03.04.01 transcription activation	9.2195	8.77564	0.443863	5.86215e-10	4.25997e-08	P	P	P	P	P	P	P	P	P	P	P	P	P	P	P	P	P	P	P	P	P	P	P	P	P	P	P	P	P	P	P	P	P	P	P	P	P	P	P	P	P	P
1621314_s_at	(Q6IVL3) Transcription factor DRE-binding factor 2	11.02.03.04.01 transcription activation	9.87291	9.70322	0.169683	4.27106e-05	0.000332116	P	P	P	P	P	P	P	P	P	P	P	P	P	P	P	P	P	P	P	P	P	P	P	P	P	P	P	P	P	P	P	P	P	P	P	P	P	P	P	P	P	P
1621420_at	(Q84LP9) MADS-box protein 6	11.02.03.04.01 transcription activation	5.61946	5.81306	-0.193594	1.80833e-05	0.000163673	P	P	P	P	P	P	P	P	P	P	P	P	P	P	P	P	P	P	P	P	P	P	P	P	P	P	P	P	P	P	M	P	P	P	P	P	P	P	P	P	P	P
1621448_at	(Q52QR1) NAC domain protein NAC5	11.02.03.04.01 transcription activation	9.56501	9.47635	0.0886546	0.0140611	0.0393112	P	P	P	P	P	P	P	P	P	P	P	P	P	P	P	P	P	P	P	P	P	P	P	P	P	P	P	P	P	P	P	P	P	P	P	P	P	P	P	P	P	P
1621466_at	(Q56TL1) Late elongated hypocotyl	11.02.03.04.01 transcription activation	8.40768	8.66328	-0.255603	8.25033e-07	1.32491e-05	P	P	P	P	P	P	P	P	P	P	P	P	P	P	P	P	P	P	P	P	P	P	P	P	P	P	P	P	P	P	P	P	P	P	P	P	P	P	P	P	P	P
1621471_s_at	(Q8L5N9) Myb-related transcription factor VlMYBD (Fragment)	11.02.03.04.01 transcription activation	6.02591	6.17658	-0.150674	0.0101723	0.0302563	P	P	P	P	P	P	P	P	P	P	P	P	P	P	P	P	P	P	P	P	P	P	P	P	P	P	P	P	P	P	P	P	P	P	P	P	P	P	P	P	P	P
1621612_at	(Q5D1M1) Class III HD-Zip protein 6	11.02.03.04.01 transcription activation	6.1486	6.05252	0.0960876	0.0119593	0.034591	P	P	P	P	P	P	P	P	P	P	P	P	P	P	P	P	P	P	P	P	P	P	P	P	P	P	P	P	P	P	P	P	P	P	P	P	P	P	P	P	P	P
1621617_at	(Q69V10) Amelogenin-like protein	11.02.03.04.01 transcription activation	7.65952	7.36989	0.289622	2.02944e-07	4.29755e-06	P	P	P	P	P	P	P	P	P	P	P	P	P	P	P	P	P	P	P	P	P	P	P	P	P	P	P	P	P	P	P	P	P	P	P	P	P	P	P	P	P	P
1621626_at	(Q52ZI7) CONSTANS-LIKE b	11.02.03.04.01 transcription activation	8.60836	8.81047	-0.202111	1.57054e-07	3.50973e-06	P	P	P	P	P	P	P	P	P	P	P	P	P	P	P	P	P	P	P	P	P	P	P	P	P	P	P	P	P	P	P	P	P	P	P	P	P	P	P	P	P	P
1621760_at	(Q5MJ54) AT-rich element binding factor 2	11.02.03.04.01 transcription activation	10.0713	9.91936	0.151983	1.34265e-09	7.94757e-08	P	P	P	P	P	P	P	P	P	P	P	P	P	P	P	P	P	P	P	P	P	P	P	P	P	P	P	P	P	P	P	P	P	P	P	P	P	P	P	P	P	P
1621794_at	(Q9LYA1) Hypothetical protein F18O22_70	11.02.03.04.01 transcription activation	7.90911	8.02892	-0.119807	9.74697e-05	0.000658556	P	P	P	P	P	P	P	P	P	P	P	P	P	P	P	P	P	P	P	P	P	P	P	P	P	P	P	P	P	P	P	P	P	P	P	P	P	P	P	P	P	P
1621816_at	(Q6Z8S7) Putative signal transducer and activator of transcription interacting protein	11.02.03.04.01 transcription activation	7.38936	7.31681	0.072545	0.00477765	0.0165086	P	P	P	P	P	P	P	P	P	P	P	P	P	P	P	P	P	P	P	P	P	P	P	P	P	P	P	P	P	P	P	P	P	P	P	P	P	P	P	P	P	P
1621836_at	(Q8LLQ9) MADS-box protein 5	11.02.03.04.01 transcription activation	10.7239	11.0349	-0.310977	5.00008e-07	8.79892e-06	P	P	P	P	P	P	P	P	P	P	P	P	P	P	P	P	P	P	P	P	P	P	P	P	P	P	P	P	P	P	P	P	P	P	P	P	P	P	P	P	P	P
1621872_s_at	(Q84UB0) Transcription factor Myb1	11.02.03.04.01 transcription activation	10.3226	10.2498	0.0728828	0.0097637	0.029265	P	P	P	P	P	P	P	P	P	P	P	P	P	P	P	P	P	P	P	P	P	P	P	P	P	P	P	P	P	P	P	P	P	P	P	P	P	P	P	P	P	P
1621920_at	(Q9LF17) Hypothetical protein T21H19_30	11.02.03.04.01 transcription activation	10.4642	10.2367	0.227457	2.84563e-10	2.71773e-08	P	P	P	P	P	P	P	P	P	P	P	P	P	P	P	P	P	P	P	P	P	P	P	P	P	P	P	P	P	P	P	P	P	P	P	P	P	P	P	P	P	P
1622095_s_at	(Q9LRC7) BZIP transcriptional activator RSG	11.02.03.04.01 transcription activation	8.91712	8.75398	0.163132	1.89054e-09	1.01576e-07	P	P	P	P	P	P	P	P	P	P	P	P	P	P	P	P	P	P	P	P	P	P	P	P	P	P	P	P	P	P	P	P	P	P	P	P	P	P	P	P	P	P
1622293_at		11.02.03.04.01 transcription activation	7.66329	7.72901	-0.0657183	0.0119249	0.0345238	P	P	P	P	P	P	P	P	P	P	P	P	P	P	P	P	P	P	P	P	P	P	P	P	P	P	P	P	P	P	P	P	P	P	P	P	P	P	P	P	P	P
1622333_at	(Q5DT88) Transcription factor CaWRKY1	11.02.03.04.01 transcription activation	9.26221	9.11229	0.149925	2.89531e-05	0.000241899	P	P	P	P	P	P	P	P	P	P	P	P	P	P	P	P	P	P	P	P	P	P	P	P	P	P	P	P	P	P	P	P	P	P	P	P	P	P	P	P	P	P
1622386_at	(O80339) Ethylene responsive element binding factor 3 (AtERF3)	11.02.03.04.01 transcription activation	9.259	9.18428	0.0747231	0.00157589	0.00667747	P	P	P	P	P	P	P	P	P	P	P	P	P	P	P	P	P	P	P	P	P	P	P	P	P	P	P	P	P	P	P	P	P	P	P	P	P	P	P	P	P	P
1622399_at	(Q9XFF0) DNA-binding protein WRKY3	11.02.03.04.01 transcription activation	6.84757	6.57539	0.27218	1.11531e-07	2.64866e-06	P	P	P	P	P	P	P	P	P	P	P	P	P	P	P	P	P	P	P	P	P	P	P	P	P	P	P	P	P	P	P	P	P	P	P	P	P	P	P	P	P	P
1622435_at	(Q5ZDL8) Hypothetical protein P0416D03.38-1 (Hypothetical protein P0434B04.2-1)	11.02.03.04.01 transcription activation	8.74564	8.85448	-0.108836	0.00872599	0.0267414	P	P	P	P	P	P	P	P	P	P	P	P	P	P	P	P	P	P	P	P	P	P	P	P	P	P	P	P	P	P	P	P	P	P	P	P	P	P	P	P	P	P
1622559_at	(Q9C7S0) BZIP transcription factor, putative	11.02.03.04.01 transcription activation	9.9358	9.84804	0.0877677	0.00113618	0.00507066	P	P	P	P	P	P	P	P	P	P	P	P	P	P	P	P	P	P	P	P	P	P	P	P	P	P	P	P	P	P	P	P	P	P	P	P	P	P	P	P	P	P
1622571_at	(Q8S5V5) Putative bZIP transcription factor	11.02.03.04.01 transcription activation	9.53465	9.4621	0.0725548	0.000767643	0.00366965	P	P	P	P	P	P	P	P	P	P	P	P	P	P	P	P	P	P	P	P	P	P	P	P	P	P	P	P	P	P	P	P	P	P	P	P	P	P	P	P	P	P
1622769_at	(P26357) TATA-box binding protein (TATA-box factor) (TATA binding factor) (TATA sequence-binding protein) (TBP) (Transcription initiation factor TFIID TBP subunit)	11.02.03.04.01 transcription activation	9.18525	9.25589	-0.0706363	0.0104294	0.0308721	P	P	P	P	P	P	P	P	P	P	P	P	P	P	P	P	P	P	P	P	P	P	P	P	P	P	P	P	P	P	P	P	P	P	P	P	P	P	P	P	P	P
1622782_at	(Q9FZ15) Tuber-specific and sucrose-responsive element binding factor	11.02.03.04.01 transcription activation	7.71027	7.50484	0.205431	1.58543e-05	0.000146384	P	P	P	P	P	P	P	P	P	P	P	P	P	P	P	P	P	P	P	P	P	P	P	P	P	P	P	P	P	P	P	P	P	P	P	P	P	P	P	P	P	P
1622845_at	(Q8VX31) HD-Zip protein	11.02.03.04.01 transcription activation	5.62622	5.74424	-0.118016	0.00394239	0.0140866	P	P	P	P	P	P	P	P	P	P	P	P	P	P	P	P	P	P	P	P	P	P	P	P	P	P	P	P	P	P	P	P	P	P	P	P	P	P	P	P	P	P
1617275_at	(Q8GUP3) Hypothetical protein At4g31880	11.02.03.04.03 transcription repression	8.78953	8.6931	0.0964251	0.000344873	0.00187996	P	P	P	P	P	P	P	P	P	P	P	P	P	P	P	P	P	P	P	P	P	P	P	P	P	P	P	P	P	P	P	P	P	P	P	P	P	P	P	P	P	P
1607807_s_at	(Q9SKZ2) Putative CCR4-associated factor	11.02.03.04.03 transcriptional repressor	9.68366	9.60827	0.0753974	0.0129492	0.0368969	P	P	P	P	P	P	P	P	P	P	P	P	P	P	P	P	P	P	P	P	P	P	P	P	P	P	P	P	P	P	P	P	P	P	P	P	P	P	P	P	P	P
1615961_at	(O65502) Hypothetical protein F23E12.190 (AT4g35250/F23E12_190) (Hypothetical protein AT4g35250)	11.02.03.04.03 transcriptional repressor	7.15319	7.04448	0.108713	0.0149131	0.0411802	P	P	P	P	P	P	P	P	P	P	P	P	P	P	P	P	P	P	P	P	P	P	P	P	P	P	P	P	P	P	P	P	P	P	P	P	P	P	P	P	P	P
1616935_at	(Q9SKZ2) Putative CCR4-associated factor	11.02.03.04.03 transcriptional repressor	9.01064	8.93084	0.0797988	0.0125513	0.0359809	P	P	P	P	P	P	P	P	P	P	P	P	P	P	P	P	P	P	P	P	P	P	P	P	P	P	P	P	P	P	P	P	P	P	P	P	P	P	P	P	P	P
1618372_at	(Q9SKZ2) Putative CCR4-associated factor	11.02.03.04.03 transcriptional repressor	8.58014	8.73684	-0.156702	1.08453e-09	6.76224e-08	P	P	P	P	P	P	P	P	P	P	P	P	P	P	P	P	P	P	P	P	P	P	P	P	P	P	P	P	P	P	P	P	P	P	P	P	P	P	P	P	P	P
1618710_at	(Q6ZH90) Putative P18	11.02.03.04.03 transcriptional repressor	10.4001	10.3067	0.0933565	1.17558e-05	0.000114289	P	P	P	P	P	P	P	P	P	P	P	P	P	P	P	P	P	P	P	P	P	P	P	P	P	P	P	P	P	P	P	P	P	P	P	P	P	P	P	P	P	P
1618784_at	(Q9LXM2) Putative CCR4-associated factor 1	11.02.03.04.03 transcriptional repressor	9.98447	9.92155	0.0629241	0.00767598	0.0240121	P	P	P	P	P	P	P	P	P	P	P	P	P	P	P	P	P	P	P	P	P	P	P	P	P	P	P	P	P	P	P	P	P	P	P	P	P	P	P	P	P	P
1622598_at	(Q9LXM2) Putative CCR4-associated factor 1	11.02.03.04.03 transcriptional repressor	9.66222	9.15572	0.5065	2.34613e-07	4.78886e-06	P	P	P	P	P	P	P	P	P	P	P	P	P	P	P	P	P	P	P	P	P	P	P	P	P	P	P	P	P	P	P	P	P	P	P	P	P	P	P	P	P	P
1606771_at	(O65275) F6N23.6 protein (Putative RNA helicase)	11.04 RNA processing	8.65706	8.77123	-0.114166	2.78308e-05	0.000234071	P	P	P	P	P	P	P	P	P	P	P	P	P	P	P	P	P	P	P	P	P	P	P	P	P	P	P	P	P	P	P	P	P	P	P	P	P	P	P	P	P	P
1607121_at	(Q8GWJ0) Hypothetical protein At4g27490/F27G19_90	11.04 RNA processing	6.66752	6.74669	-0.079175	0.00492904	0.0169233	P	P	P	P	P	P	P	P	P	P	P	P	P	P	P	P	P	P	P	P	P	P	P	P	P	P	P	P	P	P	P	P	P	P	P	P	P	P	P	P	P	P
1607258_at	(Q8H0U8) Putative RNA helicase	11.04 RNA processing	9.08429	9.02612	0.0581713	0.0129385	0.0368943	P	P	P	P	P	P	P	P	P	P	P	P	P	P	P	P	P	P	P	P	P	P	P	P	P	P	P	P	P	P	P	P	P	P	P	P	P	P	P	P	P	P
1607875_at	(Q9FFT9) RNA helicase-like protein	11.04 RNA processing	6.57483	6.67288	-0.0980518	0.000974961	0.00447813	P	P	P	P	P	P	P	P	P	P	P	P	P	P	P	P	P	P	P	P	P	P	P	P	P	P	P	P	P	P	P	P	P	P	P	P	P	P	P	P	P	P
1607898_at	(Q5NAC0) Putative 3' exoribonuclease	11.04 RNA processing	7.1311	7.25439	-0.123295	0.00508335	0.0173469	P	P	P	P	P	P	P	P	P	P	P	P	P	P	P	P	P	P	P	P	P	P	P	P	P	P	P	P	P	P	P	P	P	P	P	P	P	P	P	P	P	P
1608179_at	(Q6J732) AML1	11.04 RNA processing	6.82909	6.68568	0.143401	0.0059862	0.0197539	P	P	P	P	P	P	P	P	P	P	P	P	P	P	P	P	P	P	P	P	P	P	P	P	P	P	P	P	P	P	P	P	P	P	P	P	P	P	P	P	P	P
1610582_at	(Q6K6B9) Exoribonuclease-like	11.04 RNA processing	8.17465	8.10854	0.0661031	0.00595659	0.0197077	P	P	P	P	P	P	P	P	P	P	P	P	P	P	P	P	P	P	P	P	P	P	P	P	P	P	P	P	P	P	P	P	P	P	P	P	P	P	P	P	P	P
1610811_at	(Q9M6R6) RNA helicase	11.04 RNA processing	10.2739	10.4074	-0.13349	0.000892732	0.0041632	P	P	P	P	P	P	P	P	P	P	P	P	P	P	P	P	P	P	P	P	P	P	P	P	P	P	P	P	P	P	P	P	P	P	P	P	P	P	P	P	P	P
1612472_at	(Q9FYL8) F21J9.11 (At1g24450/F21J9_210)	11.04 RNA processing	9.61808	9.70796	-0.0898778	0.000186223	0.00112424	P	P	P	P	P	P	P	P	P	P	P	P	P	P	P	P	P	P	P	P	P	P	P	P	P	P	P	P	P	P	P	P	P	P	P	P	P	P	P	P	P	P
1614427_at	(Q69TI7) Putative RNA helicase	11.04 RNA processing	7.52422	7.67694	-0.152726	0.00972755	0.0291826	P	P	P	P	P	P	P	P	P	P	P	P	P	P	P	P	P	P	P	P	P	P	P	P	P	P	P	P	P	P	P	P	P	P	P	P	P	P	P	P	P	P
1615191_at	(Q9SZV0) Hypothetical protein F6G17.160 (Hypothetical protein AT4g37510)	11.04 RNA processing	7.24115	7.13445	0.1067	0.00158437	0.00670734	P	P	P	P	P	P	P	P	P	P	P	P	P	P	P	P	P	P	P	P	P	P	P	P	P	P	P	P	P	P	P	P	P	P	P	P	P	P	P	P	P	P
1615508_s_at	(Q9FYL8) F21J9.11 (At1g24450/F21J9_210)	11.04 RNA processing	9.81026	9.86402	-0.0537657	0.00389208	0.013956	P	P	P	P	P	P	P	P	P	P	P	P	P	P	P	P	P	P	P	P	P	P	P	P	P	P	P	P	P	P	P	P	P	P	P	P	P	P	P	P	P	P
1617348_at	(Q84RU7) Putative EBNA1-binding protein homolog; Ebp2p	11.04 RNA processing	6.62644	6.70425	-0.0778114	0.0183542	0.0487498	P	P	P	P	P	P	P	P	P	P	P	P	P	P	P	P	P	P	P	P	P	P	P	P	P	P	P	P	P	P	P	P	P	P	P	P	P	P	P	P	P	P
1617728_at	(Q6YS30) Putative RNA helicase	11.04 RNA processing	9.17009	9.23264	-0.0625476	0.0022233	0.00878965	P	P	P	P	P	P	P	P	P	P	P	P	P	P	P	P	P	P	P	P	P	P	P	P	P	P	P	P	P	P	P	P	P	P	P	P	P	P	P	P	P	P
1618700_at	(Q56WY4) Putative 3'-5' exoribonuclease	11.04 RNA processing	7.6327	7.86466	-0.231963	5.19069e-11	7.25429e-09	P	P	P	P	P	P	P	P	P	P	P	P	P	P	P	P	P	P	P	P	P	P	P	P	P	P	P	P	P	P	P	P	P	P	P	P	P	P	P	P	P	P
1618906_at	(Q8GYD9) Probable RNA helicase SDE3 (EC 3.6.1.-) (Silencing defective protein 3)	11.04 RNA processing	5.31994	5.60543	-0.285497	3.10518e-09	1.50795e-07	P	P	P	P	P	P	P	P	P	P	P	P	P	P	P	P	P	P	P	P	P	P	P	P	P	P	P	P	P	P	P	P	P	P	P	P	P	P	P	P	P	P
1618915_at	(Q9M839) T27C4.13 protein	11.04 RNA processing	7.00616	7.09515	-0.0889869	0.00107075	0.00483274	P	P	P	P	P	P	P	P	P	P	P	P	P	P	P	P	P	P	P	P	P	P	P	P	P	P	P	P	P	P	P	P	P	P	P	P	P	P	P	P	P	P
1619370_at	(Q9LKL6) DEAD box protein P68	11.04 RNA processing	7.15077	7.21783	-0.067067	0.00661668	0.0213667	P	P	P	P	P	P	P	P	P	P	P	P	P	P	P	P	P	P	P	P	P	P	P	P	P	P	P	P	P	P	P	P	P	P	P	P	P	P	P	P	P	P
1621843_at	(Q5VPH4) Putative RNA processing factor 1	11.04 RNA processing	7.48415	7.39978	0.0843736	0.00121753	0.00537747	P	P	P	P	P	P	P	P	P	P	P	P	P	P	P	P	P	P	P	P	P	P	P	P	P	P	P	P	P	P	P	P	P	P	P	P	P	P	P	P	P	P
1622644_at	(Q9M2F9) ATP-dependent RNA helicase-like protein (AT3g58570/F14P22_160)	11.04 RNA processing	7.71422	7.81323	-0.0990068	0.000399377	0.00212056	P	P	P	P	P	P	P	P	P	P	P	P	P	P	P	P	P	P	P	P	P	P	P	P	P	P	P	P	P	P	P	P	P	P	P	P	P	P	P	P	P	P
1610014_at	(Q9FFL2) Nucleolar protein-like	11.04.01 rRNA processing	8.77179	8.83101	-0.059221	0.00733418	0.023187	P	P	P	P	P	P	P	P	P	P	P	P	P	P	P	P	P	P	P	P	P	P	P	P	P	P	P	P	P	P	P	P	P	P	P	P	P	P	P	P	P	P
1610022_s_at	(Q9FPI7) AT4g37020	11.04.01 rRNA processing	6.56847	6.48498	0.083484	0.00622587	0.0203915	P	P	P	P	P	P	P	P	P	P	P	P	P	P	P	P	P	P	P	P	P	P	P	P	P	P	P	P	P	P	P	P	P	P	P	P	P	P	P	P	P	P
1612929_at	(Q9FPI7) AT4g37020	11.04.01 rRNA processing	6.28992	6.16468	0.12524	0.000143199	0.000913167	P	P	P	P	P	P	P	P	P	P	P	P	P	P	P	P	P	P	P	P	P	P	P	P	P	P	P	P	P	P	P	P	P	P	P	P	P	P	P	P	P	P
1622615_at	(Q3MKM6) U3-55K-like protein 2	11.04.01 rRNA processing	6.82857	6.9422	-0.113626	0.00151943	0.00646766	P	P	P	P	P	P	P	P	P	P	P	P	P	P	P	P	P	P	P	P	P	P	P	P	P	P	P	P	P	P	P	P	P	P	P	P	P	P	P	P	P	P
1611056_at	(Q8RXJ9) Putative tRNA isopentenylpyrophosphate transferase (TRNA isopentenyl transferase)	11.04.02 tRNA processing	6.25096	6.11911	0.131854	0.000566246	0.00285697	P	P	P	P	P	P	P	P	P	P	P	P	P	P	P	P	P	P	P	P	P	P	P	P	P	P	P	P	P	P	P	P	P	P	P	P	P	P	P	P	P	P
1617761_at	(Q8RY25) At1g10390/F14N23_29	11.04.02 tRNA processing	5.74126	5.50551	0.235753	5.81895e-05	0.000427471	P	P	P	P	P	P	P	P	P	P	P	P	P	P	P	P	P	P	P	P	P	P	P	P	P	P	P	P	P	P	P	P	P	P	P	P	P	P	P	P	P	P
1621243_at	(Q9SHX6) F1E22.16	11.04.02 tRNA processing	8.75145	8.94767	-0.196223	5.38292e-05	0.00040336	P	P	P	P	P	P	P	P	P	P	P	P	P	P	P	P	P	P	P	P	P	P	P	P	P	P	P	P	P	P	P	P	P	P	P	P	P	P	P	P	P	P
1606608_at	(P92964) Arginine/serine-rich splicing factor RSP31	11.04.03 mRNA processing (splicing, 5'-, 3'-end processing)	8.76825	8.66061	0.107637	0.0140317	0.0393052	P	P	P	P	P	P	P	P	P	P	P	P	P	P	P	P	P	P	P	P	P	P	P	P	P	P	P	P	P	P	P	P	P	P	P	P	P	P	P	P	P	P
1607063_s_at	(Q6R4Q7) Splicing factor-like protein	11.04.03 mRNA processing (splicing, 5'-, 3'-end processing)	9.21413	9.31458	-0.100449	0.00143443	0.00616035	P	P	P	P	P	P	P	P	P	P	P	P	P	P	P	P	P	P	P	P	P	P	P	P	P	P	P	P	P	P	P	P	P	P	P	P	P	P	P	P	P	P
1607789_at	(Q94JR9) F15M4.4/F15M4.4 (At1g76460/F15M4.4)	11.04.03 mRNA processing (splicing, 5'-, 3'-end processing)	7.05606	7.25004	-0.193987	2.64119e-09	1.32072e-07	P	P	P	P	P	P	P	P	P	P	P	P	P	P	P	P	P	P	P	P	P	P	P	P	P	P	P	P	P	P	P	P	P	P	P	P	P	P	P	P	P	P
1608632_at	(Q6K542) Putative pre-mRNA splicing factor	11.04.03 mRNA processing (splicing, 5'-, 3'-end processing)	8.4517	8.23858	0.213121	7.64658e-13	4.74502e-10	P	P	P	P	P	P	P	P	P	P	P	P	P	P	P	P	P	P	P	P	P	P	P	P	P	P	P	P	P	P	P	P	P	P	P	P	P	P	P	P	P	P
1608674_at	(Q9SV27) Hypothetical protein AT4g01020	11.04.03 mRNA processing (splicing, 5'-, 3'-end processing)	8.49536	8.39228	0.103089	3.12599e-06	3.92243e-05	P	P	P	P	P	P	P	P	P	P	P	P	P	P	P	P	P	P	P	P	P	P	P	P	P	P	P	P	P	P	P	P	P	P	P	P	P	P	P	P	P	P
1609308_at	(Q9SV27) Hypothetical protein AT4g01020	11.04.03 mRNA processing (splicing, 5'-, 3'-end processing)	7.65808	7.50831	0.149767	8.20915e-06	8.58392e-05	P	P	P	P	P	P	P	P	P	P	P	P	P	P	P	P	P	P	P	P	P	P	P	P	P	P	P	P	P	P	P	P	P	P	P	P	P	P	P	P	P	P
1610665_s_at	(Q7XE31) Putative splicing factor-like protein	11.04.03 mRNA processing (splicing, 5'-, 3'-end processing)	9.76225	9.8097	-0.0474518	0.0074096	0.0233597	P	P	P	P	P	P	P	P	P	P	P	P	P	P	P	P	P	P	P	P	P	P	P	P	P	P	P	P	P	P	P	P	P	P	P	P	P	P	P	P	P	P
1610804_at	(O80897) Putative spliceosome associated protein (At2g32600/T26B15.16)	11.04.03 mRNA processing (splicing, 5'-, 3'-end processing)	8.84597	8.71858	0.127394	0.00108179	0.00487385	P	P	P	P	P	P	P	P	P	P	P	P	P	P	P	P	P	P	P	P	P	P	P	P	P	P	P	P	P	P	P	P	P	P	P	P	P	P	P	P	P	P
1611706_at	(Q6Z6M0) Putative ATP/GTP-binding protein	11.04.03 mRNA processing (splicing, 5'-, 3'-end processing)	8.20389	8.06985	0.13404	5.09221e-08	1.39773e-06	P	P	P	P	P	P	P	P	P	P	P	P	P	P	P	P	P	P	P	P	P	P	P	P	P	P	P	P	P	P	P	P	P	P	P	P	P	P	P	P	P	P
1611826_at	(Q6R4Q7) Splicing factor-like protein	11.04.03 mRNA processing (splicing, 5'-, 3'-end processing)	7.45326	7.6228	-0.169538	1.27757e-06	1.8757e-05	P	P	P	P	P	P	P	P	P	P	P	P	P	P	P	P	P	P	P	P	P	P	P	P	P	P	P	P	P	P	P	P	P	P	P	P	P	P	P	P	P	P
1612549_at	(Q9SJA6) Putative RSZp22 splicing factor (At2g24590)	11.04.03 mRNA processing (splicing, 5'-, 3'-end processing)	5.14834	5.04789	0.100452	0.0075329	0.0236745	P	P	P	P	P	P	P	P	P	P	P	P	P	P	P	P	P	P	P	P	P	P	P	P	P	P	P	P	P	P	P	P	P	P	P	P	P	P	P	P	P	P
1613895_at	(Q6K7Q7) Putative splicing factor 3B subunit 2	11.04.03 mRNA processing (splicing, 5'-, 3'-end processing)	8.84284	8.90883	-0.0659939	0.000886096	0.00414565	P	P	P	P	P	P	P	P	P	P	P	P	P	P	P	P	P	P	P	P	P	P	P	P	P	P	P	P	P	P	P	P	P	P	P	P	P	P	P	P	P	P
1615452_at	(Q6YXY3) Putative splicing factor 3b, subunit 3, 130kDa	11.04.03 mRNA processing (splicing, 5'-, 3'-end processing)	8.39263	8.48145	-0.0888238	0.00133813	0.00581852	P	P	P	P	P	P	P	P	P	P	P	P	P	P	P	P	P	P	P	P	P	P	P	P	P	P	P	P	P	P	P	P	P	P	P	P	P	P	P	P	P	P
1616203_at		11.04.03 mRNA processing (splicing, 5'-, 3'-end processing)	6.79792	6.63413	0.163787	0.000145591	0.000924336	P	P	P	P	P	P	P	P	P	P	P	P	P	P	P	P	P	P	P	P	P	P	P	P	P	P	P	P	P	P	P	P	P	P	P	P	P	P	P	P	P	P
1616354_at	(Q9SJA6) Putative RSZp22 splicing factor (At2g24590)	11.04.03 mRNA processing (splicing, 5'-, 3'-end processing)	9.75476	9.683	0.0717631	8.53872e-05	0.000587131	P	P	P	P	P	P	P	P	P	P	P	P	P	P	P	P	P	P	P	P	P	P	P	P	P	P	P	P	P	P	P	P	P	P	P	P	P	P	P	P	P	P
1616366_at	(Q5ZCD9) Putative splicing factor	11.04.03 mRNA processing (splicing, 5'-, 3'-end processing)	8.84909	9.05853	-0.209444	7.26707e-09	2.93619e-07	P	P	P	P	P	P	P	P	P	P	P	P	P	P	P	P	P	P	P	P	P	P	P	P	P	P	P	P	P	P	P	P	P	P	P	P	P	P	P	P	P	P
1616539_s_at	(Q8LHF3) Splicing factor-like	11.04.03 mRNA processing (splicing, 5'-, 3'-end processing)	9.56626	9.49765	0.0686121	0.00391726	0.0140263	P	P	P	P	P	P	P	P	P	P	P	P	P	P	P	P	P	P	P	P	P	P	P	P	P	P	P	P	P	P	P	P	P	P	P	P	P	P	P	P	P	P
1617037_at	(Q13247) Splicing factor, arginine/serine-rich 6 (Pre-mRNA splicing factor SRP55)	11.04.03 mRNA processing (splicing, 5'-, 3'-end processing)	8.9401	8.76485	0.175251	2.99059e-06	3.79975e-05	P	P	P	P	P	P	P	P	P	P	P	P	P	P	P	P	P	P	P	P	P	P	P	P	P	P	P	P	P	P	P	P	P	P	P	P	P	P	P	P	P	P
1618760_at		11.04.03 mRNA processing (splicing, 5'-, 3'-end processing)	8.70675	8.78301	-0.0762557	0.00139525	0.00601767	P	P	P	P	P	P	P	P	P	P	P	P	P	P	P	P	P	P	P	P	P	P	P	P	P	P	P	P	P	P	P	P	P	P	P	P	P	P	P	P	P	P
1618879_s_at	(Q6Z6T3) Nuclear protein-like	11.04.03 mRNA processing (splicing, 5'-, 3'-end processing)	9.43035	9.33528	0.0950702	0.000100925	0.000677821	P	P	P	P	P	P	P	P	P	P	P	P	P	P	P	P	P	P	P	P	P	P	P	P	P	P	P	P	P	P	P	P	P	P	P	P	P	P	P	P	P	P
1619096_at	(Q9STW7) Hypothetical protein T22A6.100 (Hypothetical protein AT4g24270)	11.04.03 mRNA processing (splicing, 5'-, 3'-end processing)	9.27185	9.14563	0.126223	3.26923e-06	4.06681e-05	P	P	P	P	P	P	P	P	P	P	P	P	P	P	P	P	P	P	P	P	P	P	P	P	P	P	P	P	P	P	P	P	P	P	P	P	P	P	P	P	P	P
1620411_at	(Q683H0) Hypothetical protein At4g09040; RNA recognition motif (RRM)-containing protein, low similarity to enhancer binding protein-1; EBP1 (Entamoeba histolytica) GI:8163877, SP|P19682 28 kDa ribonucleoprotein, chloroplast precursor (28RNP) {Nicotiana sylvestris}	11.04.03 mRNA processing (splicing, 5'-, 3'-end processing)	5.4722	5.37086	0.101336	0.0170503	0.0459145	P	P	P	P	P	P	P	P	P	P	P	P	P	P	P	P	P	P	P	P	P	P	P	P	P	P	P	P	P	P	P	P	P	P	P	P	P	P	P	P	P	P
1621004_at	(Q41498) U1snRNP-specific protein, U1A	11.04.03 mRNA processing (splicing, 5'-, 3'-end processing)	8.75699	8.70753	0.0494568	0.0152198	0.0418213	P	P	P	P	P	P	P	P	P	P	P	P	P	P	P	P	P	P	P	P	P	P	P	P	P	P	P	P	P	P	P	P	P	P	P	P	P	P	P	P	P	P
1622424_at	(Q9XFD1) Nuclear cap-binding protein (Nuclear cap-binding protein; CBP20) (At5g44200)	11.04.03 mRNA processing (splicing, 5'-, 3'-end processing)	8.61657	8.66339	-0.0468233	0.00718336	0.0227815	P	P	P	P	P	P	P	P	P	P	P	P	P	P	P	P	P	P	P	P	P	P	P	P	P	P	P	P	P	P	P	P	P	P	P	P	P	P	P	P	P	P
1606472_at	(Q9LIA4) Arabidopsis thaliana genomic DNA, chromosome 3, P1 clone:MUO10	11.04.03.01 splicing	7.15573	7.33227	-0.176542	0.00074363	0.00357006	P	P	P	P	P	P	P	P	P	P	P	P	P	P	P	P	P	P	P	P	P	P	P	P	P	P	P	P	P	P	P	P	P	P	P	P	P	P	P	P	P	P
1606680_at	(Q84K41) Hypothetical protein At2g02570	11.04.03.01 splicing	7.4722	7.41007	0.0621243	0.0120305	0.0347697	P	P	P	P	P	P	P	P	P	P	P	P	P	P	P	P	P	P	P	P	P	P	P	P	P	P	P	P	P	P	P	P	P	P	P	P	P	P	P	P	P	P
1607016_at	(Q7XQN4) OSJNBa0089K21.2 protein	11.04.03.01 splicing	9.86007	9.76241	0.0976594	0.000492014	0.00253305	P	P	P	P	P	P	P	P	P	P	P	P	P	P	P	P	P	P	P	P	P	P	P	P	P	P	P	P	P	P	P	P	P	P	P	P	P	P	P	P	P	P
1607439_at	(Q8H4L0) Putative U4/U6 snRNP-associated 61 kDa protein	11.04.03.01 splicing	9.32479	9.25873	0.0660557	0.00577984	0.0192139	P	P	P	P	P	P	P	P	P	P	P	P	P	P	P	P	P	P	P	P	P	P	P	P	P	P	P	P	P	P	P	P	P	P	P	P	P	P	P	P	P	P
1608436_at	(Q20648) Hypothetical protein	11.04.03.01 splicing	7.62137	7.45815	0.163217	5.89379e-05	0.00043234	P	P	P	P	P	P	P	P	P	P	P	P	P	P	P	P	P	P	P	P	P	P	P	P	P	P	P	P	P	P	P	P	P	P	P	P	P	P	P	P	P	P
1611929_at	(Q6ZK48) Putative step II splicing factor SLU7	11.04.03.01 splicing	8.97297	8.91653	0.0564414	0.00929164	0.0281482	P	P	P	P	P	P	P	P	P	P	P	P	P	P	P	P	P	P	P	P	P	P	P	P	P	P	P	P	P	P	P	P	P	P	P	P	P	P	P	P	P	P
1612039_at	(Q9SI54) Putative snRNP splicing factor (At2g03870)	11.04.03.01 splicing	8.75645	8.87091	-0.114456	7.43854e-07	1.21384e-05	P	P	P	P	P	P	P	P	P	P	P	P	P	P	P	P	P	P	P	P	P	P	P	P	P	P	P	P	P	P	P	P	P	P	P	P	P	P	P	P	P	P
1612771_at	(Q6YWJ5) Putative polypyrimidine tract-binding protein homolog	11.04.03.01 splicing	8.17201	8.25886	-0.0868501	0.000203558	0.00121021	P	P	P	P	P	P	P	P	P	P	P	P	P	P	P	P	P	P	P	P	P	P	P	P	P	P	P	P	P	P	P	P	P	P	P	P	P	P	P	P	P	P
1613739_at	(Q8GW25) Hypothetical protein At4g10110/F28M11_30 (At4g10100)	11.04.03.01 splicing	8.22564	8.08045	0.145196	3.61874e-05	0.000290103	P	P	P	P	P	P	P	P	P	P	P	P	P	P	P	P	P	P	P	P	P	P	P	P	P	P	P	P	P	P	P	P	P	P	P	P	P	P	P	P	P	P
1614438_at	(Q6NZT9) Zgc:55876 protein	11.04.03.01 splicing	7.85391	7.67524	0.178671	1.23861e-06	1.82379e-05	P	P	P	P	P	P	P	P	P	P	P	P	P	P	P	P	P	P	P	P	P	P	P	P	P	P	P	P	P	P	P	P	P	P	P	P	P	P	P	P	P	P
1614715_at	(Q6YU78) Putative small nuclear ribonucleoprotein polypeptide D3	11.04.03.01 splicing	8.15291	8.24645	-0.0935358	0.000652036	0.0032026	P	P	P	P	P	P	P	P	P	P	P	P	P	P	P	P	P	P	P	P	P	P	P	P	P	P	P	P	P	P	P	P	P	P	P	P	P	P	P	P	P	P
1616583_at	(Q945S1) U2 auxiliary factor small subunit	11.04.03.01 splicing	8.21244	7.9801	0.232347	3.3816e-06	4.19434e-05	P	P	P	P	P	P	P	P	P	P	P	P	P	P	P	P	P	P	P	P	P	P	P	P	P	P	P	P	P	P	P	P	P	P	P	P	P	P	P	P	P	P
1618476_s_at	(Q719E3) Maturase K (Fragment)	11.04.03.01 splicing	10.0994	10.3125	-0.213127	0.00763269	0.0239285	P	P	P	P	P	P	P	P	P	P	P	P	P	P	P	P	P	P	P	P	P	P	P	P	P	P	P	P	P	P	P	P	P	P	P	P	P	P	P	P	P	P
1619329_at	(Q9LF14) CRS2-like protein (At5g16140). Peptidyl-tRNA hydrolase (EC 3.1.1.29) (PTH)	11.04.03.01 splicing	6.8624	6.70117	0.161232	1.57279e-05	0.000145483	P	P	P	P	P	P	P	P	P	P	P	P	P	P	P	P	P	P	P	P	P	P	P	P	P	P	P	P	P	P	P	P	P	P	P	P	P	P	P	P	P	P
1620432_s_at	(Q9ZVT4) F15K9.7 protein	11.04.03.01 splicing	10.2028	10.2434	-0.0405969	0.013728	0.0386043	P	P	P	P	P	P	P	P	P	P	P	P	P	P	P	P	P	P	P	P	P	P	P	P	P	P	P	P	P	P	P	P	P	P	P	P	P	P	P	P	P	P
1621037_at	(Q20648) Hypothetical protein	11.04.03.01 splicing	5.99825	5.89316	0.105089	0.000626869	0.00309964	P	P	P	P	P	P	P	P	P	P	P	P	P	P	P	P	P	P	P	P	P	P	P	P	P	P	P	P	P	P	P	P	P	P	P	P	P	P	P	P	P	P
1620320_at	(Q9SA55) F10O3.3 protein (Hypothetical protein At1g03140)	11.04.03.03 5'-end processing	8.09663	8.03303	0.0635974	0.00737718	0.0232938	P	P	P	P	P	P	P	P	P	P	P	P	P	P	P	P	P	P	P	P	P	P	P	P	P	P	P	P	P	P	P	P	P	P	P	P	P	P	P	P	P	P
1622856_at	(O82021) Putative arginine/serine-rich splicing factor	11.04.03.05 3'-end processing	10.0629	9.95158	0.111287	2.08486e-07	4.38732e-06	P	P	P	P	P	P	P	P	P	P	P	P	P	P	P	P	P	P	P	P	P	P	P	P	P	P	P	P	P	P	P	P	P	P	P	P	P	P	P	P	P	P
1606926_at	(Q7XZZ1) Hypothetical protein OSJNBa0093M23.4 (Putative Glutamyl-tRNA(Gln) amidotransferase, C subunit)	12 PROTEIN SYNTHESIS	8.67987	8.59725	0.0826193	0.000626929	0.00309964	P	P	P	P	P	P	P	P	P	P	P	P	P	P	P	P	P	P	P	P	P	P	P	P	P	P	P	P	P	P	P	P	P	P	P	P	P	P	P	P	P	P
1621399_s_at	(Q9M1X0) Ribosome recycling factor, chloroplast precursor (Ribosome releasing factor, chloroplast) (RRF) (CpFrr) (RRFHCP)	12 PROTEIN SYNTHESIS	6.02893	6.14597	-0.117044	0.00221952	0.00877835	P	P	P	P	P	P	P	P	P	P	P	P	P	P	P	P	P	P	P	P	P	P	P	P	P	P	P	P	P	P	P	P	P	P	P	P	P	P	P	P	P	P
1606576_at	(Q7XPU3) OSJNBa0088H09.13 protein	12.01 ribosome biogenesis	6.26582	6.06086	0.204962	0.0019852	0.00805647	P	P	P	P	P	P	P	P	P	P	P	P	P	P	P	P	P	P	P	P	P	P	P	P	P	P	P	P	P	P	P	P	P	P	P	P	P	P	P	P	P	P
1608004_s_at	(Q8LC32) Hypothetical protein	12.01 ribosome biogenesis	8.33661	8.44754	-0.110926	0.000148791	0.000939339	P	P	P	P	P	P	P	P	P	P	P	P	P	P	P	P	P	P	P	P	P	P	P	P	P	P	P	P	P	P	P	P	P	P	P	P	P	P	P	P	P	P
1606692_at	(P34788) 40S ribosomal protein S18	12.01.01 ribosomal proteins	10.8923	10.937	-0.044706	0.00599208	0.0197668	P	P	P	P	P	P	P	P	P	P	P	P	P	P	P	P	P	P	P	P	P	P	P	P	P	P	P	P	P	P	P	P	P	P	P	P	P	P	P	P	P	P
1607384_at	(Q9M9W1) 60S ribosomal protein L22-2	12.01.01 ribosomal proteins	9.42354	9.52488	-0.101335	4.80108e-07	8.53797e-06	P	P	P	P	P	P	P	P	P	P	P	P	P	P	P	P	P	P	P	P	P	P	P	P	P	P	P	P	P	P	P	P	P	P	P	P	P	P	P	P	P	P
1607466_at	(O23049) YUP8H12.20 protein (Putative chloroplast 50S ribosomal protein L6)	12.01.01 ribosomal proteins	6.45577	6.5458	-0.0900332	0.0145895	0.0404748	P	P	P	P	P	P	P	P	P	P	P	P	P	P	P	P	P	P	P	P	P	P	P	P	P	P	P	P	P	P	P	P	P	P	P	P	P	P	P	P	P	P
1607532_at	(P30707) 60S ribosomal protein L9 (Gibberellin-regulated protein GA)	12.01.01 ribosomal proteins	10.3247	10.4076	-0.0828686	0.000176738	0.00107934	P	P	P	P	P	P	P	P	P	P	P	P	P	P	P	P	P	P	P	P	P	P	P	P	P	P	P	P	P	P	P	P	P	P	P	P	P	P	P	P	P	P
1608210_at	(Q9MAW6) 60S ribosomal protein L27a	12.01.01 ribosomal proteins	11.3155	11.3626	-0.0471711	0.00173081	0.00720351	P	P	P	P	P	P	P	P	P	P	P	P	P	P	P	P	P	P	P	P	P	P	P	P	P	P	P	P	P	P	P	P	P	P	P	P	P	P	P	P	P	P
1608266_at	(Q5I7L5) Ribosomal protein L36	12.01.01 ribosomal proteins	10.6785	10.729	-0.050495	0.0126519	0.0362111	P	P	P	P	P	P	P	P	P	P	P	P	P	P	P	P	P	P	P	P	P	P	P	P	P	P	P	P	P	P	P	P	P	P	P	P	P	P	P	P	P	P
1608425_at	(Q53Q51) Ribosomal protein L24, putative	12.01.01 ribosomal proteins	10.6178	10.6762	-0.0583656	0.000299986	0.00166951	P	P	P	P	P	P	P	P	P	P	P	P	P	P	P	P	P	P	P	P	P	P	P	P	P	P	P	P	P	P	P	P	P	P	P	P	P	P	P	P	P	P
1608540_at	(Q6RJY1) 60S ribosomal protein L12	12.01.01 ribosomal proteins	9.11342	9.16627	-0.0528532	0.014405	0.0401172	P	P	P	P	P	P	P	P	P	P	P	P	P	P	P	P	P	P	P	P	P	P	P	P	P	P	P	P	P	P	P	P	P	P	P	P	P	P	P	P	P	P
1608672_s_at	(Q9SIK2) 40S ribosomal protein S25-1	12.01.01 ribosomal proteins	8.44453	8.54641	-0.101876	0.00499117	0.0170959	P	P	P	P	P	P	P	P	P	P	P	P	P	P	P	P	P	P	P	P	P	P	P	P	P	P	P	P	P	P	P	P	P	P	P	P	P	P	P	P	P	P
1608740_at	(Q7X752) OSJNBb0070J16.13 protein (OSJNBb0072M01.9 protein)	12.01.01 ribosomal proteins	9.31809	9.42501	-0.106914	0.000581414	0.00291892	P	P	P	P	P	P	P	P	P	P	P	P	P	P	P	P	P	P	P	P	P	P	P	P	P	P	P	P	P	P	P	P	P	P	P	P	P	P	P	P	P	P
1609369_at	(P42791) 60S ribosomal protein L18	12.01.01 ribosomal proteins	9.93866	10.0053	-0.0666132	0.00281875	0.0106279	P	P	P	P	P	P	P	P	P	P	P	P	P	P	P	P	P	P	P	P	P	P	P	P	P	P	P	P	P	P	P	P	P	P	P	P	P	P	P	P	P	P
1609516_at	(Q8HCN7) Ribosomal protein L2	12.01.01 ribosomal proteins	10.8636	11.0217	-0.158141	0.00230163	0.00901815	P	P	P	P	P	P	P	P	P	P	P	P	P	P	P	P	P	P	P	P	P	P	P	P	P	P	P	P	P	P	P	P	P	P	P	P	P	P	P	P	P	P
1609685_at	(O65693) Putative ribosome-binding factor A, chloroplast precursor	12.01.01 ribosomal proteins	7.94631	8.02697	-0.0806662	0.00210043	0.00844605	P	P	P	P	P	P	P	P	P	P	P	P	P	P	P	P	P	P	P	P	P	P	P	P	P	P	P	P	P	P	P	P	P	P	P	P	P	P	P	P	P	P
1609733_at	(P50346) 60S acidic ribosomal protein P0	12.01.01 ribosomal proteins	10.2219	10.3421	-0.120193	2.36951e-08	7.82172e-07	P	P	P	P	P	P	P	P	P	P	P	P	P	P	P	P	P	P	P	P	P	P	P	P	P	P	P	P	P	P	P	P	P	P	P	P	P	P	P	P	P	P
1609848_at	(Q9ZNS1) 40S ribosomal protein S7	12.01.01 ribosomal proteins	10.5975	10.7636	-0.166174	7.01208e-06	7.54302e-05	P	P	P	P	P	P	P	P	P	P	P	P	P	P	P	P	P	P	P	P	P	P	P	P	P	P	P	P	P	P	P	P	P	P	P	P	P	P	P	P	P	P
1609899_at	(Q8W4K2) Hypothetical protein F6I1.13	12.01.01 ribosomal proteins	8.42647	8.34261	0.0838596	0.00562633	0.0188184	P	P	P	P	P	P	P	P	P	P	P	P	P	P	P	P	P	P	P	P	P	P	P	P	P	P	P	P	P	P	P	P	P	P	P	P	P	P	P	P	P	P
1610095_s_at	(Q9AVT4) 60S ribosomal protein L13E	12.01.01 ribosomal proteins	11.5533	11.5895	-0.0361595	0.0151147	0.0415778	P	P	P	P	P	P	P	P	P	P	P	P	P	P	P	P	P	P	P	P	P	P	P	P	P	P	P	P	P	P	P	P	P	P	P	P	P	P	P	P	P	P
1610630_at	(Q9SWS9) Ribosomal protein S26	12.01.01 ribosomal proteins	10.9745	10.8891	0.0854465	1.13174e-06	1.69359e-05	P	P	P	P	P	P	P	P	P	P	P	P	P	P	P	P	P	P	P	P	P	P	P	P	P	P	P	P	P	P	P	P	P	P	P	P	P	P	P	P	P	P
1610667_s_at	(Q9ZNS5) Ribosomal protein S28	12.01.01 ribosomal proteins	10.159	10.2253	-0.0663245	0.0120932	0.0348811	P	P	P	P	P	P	P	P	P	P	P	P	P	P	P	P	P	P	P	P	P	P	P	P	P	P	P	P	P	P	P	P	P	P	P	P	P	P	P	P	P	P
1610728_at	(Q49KW0) Ribosomal protein S3	12.01.01 ribosomal proteins	11.6548	11.7352	-0.0803856	0.00537598	0.0181421	P	P	P	P	P	P	P	P	P	P	P	P	P	P	P	P	P	P	P	P	P	P	P	P	P	P	P	P	P	P	P	P	P	P	P	P	P	P	P	P	P	P
1610734_s_at	(Q69UI8) Putative acidic ribosomal protein P1a	12.01.01 ribosomal proteins	11.3973	11.4437	-0.0464101	0.00276605	0.0104879	P	P	P	P	P	P	P	P	P	P	P	P	P	P	P	P	P	P	P	P	P	P	P	P	P	P	P	P	P	P	P	P	P	P	P	P	P	P	P	P	P	P
1610767_at	(O65731) 40S ribosomal protein S5 (Fragment)	12.01.01 ribosomal proteins	10.0173	10.1047	-0.0874291	0.00112831	0.00504296	P	P	P	P	P	P	P	P	P	P	P	P	P	P	P	P	P	P	P	P	P	P	P	P	P	P	P	P	P	P	P	P	P	P	P	P	P	P	P	P	P	P
1611008_at	(Q9AV87) 60S ribosomal protein L21	12.01.01 ribosomal proteins	10.4968	10.6622	-0.165345	7.1992e-09	2.93222e-07	P	P	P	P	P	P	P	P	P	P	P	P	P	P	P	P	P	P	P	P	P	P	P	P	P	P	P	P	P	P	P	P	P	P	P	P	P	P	P	P	P	P
1611402_at	(Q93WA5) Ribosomal protein L32	12.01.01 ribosomal proteins	11.3336	11.3792	-0.0456079	0.0115466	0.0336503	P	P	P	P	P	P	P	P	P	P	P	P	P	P	P	P	P	P	P	P	P	P	P	P	P	P	P	P	P	P	P	P	P	P	P	P	P	P	P	P	P	P
1612384_s_at	(Q8H2B9) 60s acidic ribosomal protein	12.01.01 ribosomal proteins	10.4156	10.4899	-0.0742713	0.00281094	0.0106103	P	P	P	P	P	P	P	P	P	P	P	P	P	P	P	P	P	P	P	P	P	P	P	P	P	P	P	P	P	P	P	P	P	P	P	P	P	P	P	P	P	P
1612561_s_at	(Q5BXC0) Hypothetical protein (Fragment)	12.01.01 ribosomal proteins	12.1963	12.2456	-0.0493394	0.000690605	0.00336021	P	P	P	P	P	P	P	P	P	P	P	P	P	P	P	P	P	P	P	P	P	P	P	P	P	P	P	P	P	P	P	P	P	P	P	P	P	P	P	P	P	P
1612726_at	(P62302) 40S ribosomal protein S13	12.01.01 ribosomal proteins	9.25292	9.32633	-0.0734056	0.000961383	0.0044221	P	P	P	P	P	P	P	P	P	P	P	P	P	P	P	P	P	P	P	P	P	P	P	P	P	P	P	P	P	P	P	P	P	P	P	P	P	P	P	P	P	P
1612820_s_at	(Q9AV87) 60S ribosomal protein L21	12.01.01 ribosomal proteins	11.0376	11.0968	-0.0591666	0.00179723	0.00743292	P	P	P	P	P	P	P	P	P	P	P	P	P	P	P	P	P	P	P	P	P	P	P	P	P	P	P	P	P	P	P	P	P	P	P	P	P	P	P	P	P	P
1613001_a_at	(Q9C828) Chloroplast 50S ribosomal protein L22, putative; 25606-24374	12.01.01 ribosomal proteins	7.15447	7.21715	-0.062686	0.0147658	0.0408403	P	P	P	P	P	P	P	P	P	P	P	P	P	P	P	P	P	P	P	P	P	P	P	P	P	P	P	P	P	P	P	P	P	P	P	P	P	P	P	P	P	P
1613162_at	(Q9M573) 60S ribosomal protein L31	12.01.01 ribosomal proteins	11.607	11.6645	-0.0575795	0.00727864	0.0230403	P	P	P	P	P	P	P	P	P	P	P	P	P	P	P	P	P	P	P	P	P	P	P	P	P	P	P	P	P	P	P	P	P	P	P	P	P	P	P	P	P	P
1613631_at	(O49884) 60S ribosomal protein L30	12.01.01 ribosomal proteins	9.46396	9.38764	0.0763217	0.0137155	0.0385907	P	P	P	P	P	P	P	P	P	P	P	P	P	P	P	P	P	P	P	P	P	P	P	P	P	P	P	P	P	P	P	P	P	P	P	P	P	P	P	P	P	P
1613729_at	(P16180) 30S ribosomal protein S17, chloroplast precursor (CS17)	12.01.01 ribosomal proteins	8.81568	8.91073	-0.0950546	0.0140524	0.0393112	P	P	P	P	P	P	P	P	P	P	P	P	P	P	P	P	P	P	P	P	P	P	P	P	P	P	P	P	P	P	P	P	P	P	P	P	P	P	P	P	P	P
1615150_at	(Q6L3T8) Ribosomal protein L34e (60S ribosomal protein L34)	12.01.01 ribosomal proteins	11.5444	11.6524	-0.107967	0.000281231	0.00158081	P	P	P	P	P	P	P	P	P	P	P	P	P	P	P	P	P	P	P	P	P	P	P	P	P	P	P	P	P	P	P	P	P	P	P	P	P	P	P	P	P	P
1615513_at	(Q9LWD2) Hypothetical protein P0483F08.18	12.01.01 ribosomal proteins	7.01603	7.28842	-0.272384	0.0106274	0.0313883	P	P	P	P	P	P	P	P	P	P	P	P	P	P	P	P	P	P	P	P	P	P	P	P	P	P	P	P	P	P	P	P	P	P	P	P	P	P	P	P	P	P
1616266_at	(Q8H2B9) 60s acidic ribosomal protein	12.01.01 ribosomal proteins	8.08979	8.22221	-0.132416	0.000632343	0.00312185	P	P	P	P	P	P	P	P	P	P	P	P	P	P	P	P	P	P	P	P	P	P	P	P	P	P	P	P	P	P	P	P	P	P	P	P	P	P	P	P	P	P
1616712_at	(Q9C9C5) Putative 60S ribosomal protein L6; 24498-25922 (Putative 60S ribosomal protein L6)	12.01.01 ribosomal proteins	10.5918	10.6516	-0.0597173	0.00211204	0.0084826	P	P	P	P	P	P	P	P	P	P	P	P	P	P	P	P	P	P	P	P	P	P	P	P	P	P	P	P	P	P	P	P	P	P	P	P	P	P	P	P	P	P
1616919_s_at	(Q6K8N7) Putative ribosomal protein L37	12.01.01 ribosomal proteins	10.2063	10.2679	-0.061547	0.00643534	0.0209621	P	P	P	P	P	P	P	P	P	P	P	P	P	P	P	P	P	P	P	P	P	P	P	P	P	P	P	P	P	P	P	P	P	P	P	P	P	P	P	P	P	P
1617007_at	(Q9M8M9) Hypothetical protein T21F11.5	12.01.01 ribosomal proteins	8.71132	8.6541	0.0572245	0.0112343	0.0329303	P	P	P	P	P	P	P	P	P	P	P	P	P	P	P	P	P	P	P	P	P	P	P	P	P	P	P	P	P	P	P	P	P	P	P	P	P	P	P	P	P	P
1617122_s_at	(O80439) 30S ribosomal protein S31 (At2g38140/F16M14.7) (Plastid-specific ribosomal protein 4 precursor)	12.01.01 ribosomal proteins	8.26041	8.34368	-0.0832675	0.00600195	0.0197736	P	P	P	P	P	P	P	P	P	P	P	P	P	P	P	P	P	P	P	P	P	P	P	P	P	P	P	P	P	P	P	P	P	P	P	P	P	P	P	P	P	P
1617136_s_at	(Q8H8S1) Ribosomal protein L15	12.01.01 ribosomal proteins	10.4722	10.5124	-0.0402608	0.000621088	0.00308134	P	P	P	P	P	P	P	P	P	P	P	P	P	P	P	P	P	P	P	P	P	P	P	P	P	P	P	P	P	P	P	P	P	P	P	P	P	P	P	P	P	P
1617154_at	(Q9LLS6) 60S ribosomal protein L2 (Fragment)	12.01.01 ribosomal proteins	9.80572	9.91368	-0.107967	6.78562e-09	2.82064e-07	P	P	P	P	P	P	P	P	P	P	P	P	P	P	P	P	P	P	P	P	P	P	P	P	P	P	P	P	P	P	P	P	P	P	P	P	P	P	P	P	P	P
1617195_s_at	(Q9AV87) 60S ribosomal protein L21	12.01.01 ribosomal proteins	9.31704	9.42744	-0.110399	4.5906e-06	5.29939e-05	P	P	P	P	P	P	P	P	P	P	P	P	P	P	P	P	P	P	P	P	P	P	P	P	P	P	P	P	P	P	P	P	P	P	P	P	P	P	P	P	P	P
1617291_s_at	(Q6KAJ8) Putative 60S ribosomal protein L39	12.01.01 ribosomal proteins	10.7384	10.802	-0.0635992	0.00533764	0.018044	P	P	P	P	P	P	P	P	P	P	P	P	P	P	P	P	P	P	P	P	P	P	P	P	P	P	P	P	P	P	P	P	P	P	P	P	P	P	P	P	P	P
1617864_at	(Q6UNT2) 60S ribosomal protein L5	12.01.01 ribosomal proteins	10.5433	10.6008	-0.0575355	0.00158931	0.0067226	P	P	P	P	P	P	P	P	P	P	P	P	P	P	P	P	P	P	P	P	P	P	P	P	P	P	P	P	P	P	P	P	P	P	P	P	P	P	P	P	P	P
1618079_at		12.01.01 ribosomal proteins	10.6551	10.5518	0.103315	0.00495583	0.0169979	P	P	P	P	P	P	P	P	P	P	P	P	P	P	P	P	P	P	P	P	P	P	P	P	P	P	P	P	P	P	P	P	P	P	P	P	P	P	P	P	P	P
1618101_at	(Q6Y1D1) 60S acidic ribosomal protein P3 (Fragment)	12.01.01 ribosomal proteins	10.8225	10.8756	-0.0531472	0.00509494	0.0173806	P	P	P	P	P	P	P	P	P	P	P	P	P	P	P	P	P	P	P	P	P	P	P	P	P	P	P	P	P	P	P	P	P	P	P	P	P	P	P	P	P	P
1618190_at	(P34788) 40S ribosomal protein S18	12.01.01 ribosomal proteins	11.1823	11.0828	0.0995494	3.09308e-06	3.90052e-05	P	P	P	P	P	P	P	P	P	P	P	P	P	P	P	P	P	P	P	P	P	P	P	P	P	P	P	P	P	P	P	P	P	P	P	P	P	P	P	P	P	P
1618864_at	(Q6ER67) Putative ribosomal protein L10a	12.01.01 ribosomal proteins	11.1314	11.1881	-0.0567337	0.014188	0.039611	P	P	P	P	P	P	P	P	P	P	P	P	P	P	P	P	P	P	P	P	P	P	P	P	P	P	P	P	P	P	P	P	P	P	P	P	P	P	P	P	P	P
1619315_s_at	(O65743) 60S ribosomal protein L24	12.01.01 ribosomal proteins	9.81701	9.87055	-0.0535391	0.0132246	0.0375124	P	P	P	P	P	P	P	P	P	P	P	P	P	P	P	P	P	P	P	P	P	P	P	P	P	P	P	P	P	P	P	P	P	P	P	P	P	P	P	P	P	P
1619416_at	(Q6H8J2) 40S ribosomal protein S9	12.01.01 ribosomal proteins	9.55987	9.49633	0.0635361	0.0122146	0.035191	P	P	P	P	P	P	P	P	P	P	P	P	P	P	P	P	P	P	P	P	P	P	P	P	P	P	P	P	P	P	P	P	P	P	P	P	P	P	P	P	P	P
1619774_at	(Q8LDK5) Hypothetical protein	12.01.01 ribosomal proteins	8.35647	8.25057	0.105895	0.000656359	0.00321934	P	P	P	P	P	P	P	P	P	P	P	P	P	P	P	P	P	P	P	P	P	P	P	P	P	P	P	P	P	P	P	P	P	P	P	P	P	P	P	P	P	P
1619926_at	(Q9AV87) 60S ribosomal protein L21	12.01.01 ribosomal proteins	9.5118	9.59602	-0.0842257	0.00388562	0.0139377	P	P	P	P	P	P	P	P	P	P	P	P	P	P	P	P	P	P	P	P	P	P	P	P	P	P	P	P	P	P	P	P	P	P	P	P	P	P	P	P	P	P
1620069_s_at	(Q3HVK9) Ribosomal protein S27-like protein	12.01.01 ribosomal proteins	12.1004	12.1406	-0.040162	0.0179701	0.0479313	P	P	P	P	P	P	P	P	P	P	P	P	P	P	P	P	P	P	P	P	P	P	P	P	P	P	P	P	P	P	P	P	P	P	P	P	P	P	P	P	P	P
1620092_at	(Q5M9Z3) Hypothetical protein orf216	12.01.01 ribosomal proteins	7.33177	7.57182	-0.240054	0.00918485	0.0279194	P	P	P	P	P	P	P	P	P	P	P	P	P	P	P	P	P	P	P	P	P	P	P	P	P	P	P	P	P	P	P	P	P	P	P	P	P	P	P	P	P	P
1620178_s_at	(Q5GMM4) 60S ribosomal protein L37a	12.01.01 ribosomal proteins	8.06289	7.9642	0.0986894	0.0062602	0.0204774	P	P	P	P	P	P	P	P	P	P	P	P	P	P	P	P	P	P	P	P	P	P	P	P	P	P	P	P	P	P	P	P	P	P	P	P	P	P	P	P	P	P
1620941_at	(Q9ZNS5) Ribosomal protein S28	12.01.01 ribosomal proteins	9.80499	9.92257	-0.11758	0.000726302	0.00349684	P	P	P	P	P	P	P	P	P	P	P	P	P	P	P	P	P	P	P	P	P	P	P	P	P	P	P	P	P	P	P	P	P	P	P	P	P	P	P	P	P	P
1621330_at	(Q4U3E9) Putative L24 ribosomal protein	12.01.01 ribosomal proteins	11.8563	11.9065	-0.0501904	0.0138445	0.0388561	P	P	P	P	P	P	P	P	P	P	P	P	P	P	P	P	P	P	P	P	P	P	P	P	P	P	P	P	P	P	P	P	P	P	P	P	P	P	P	P	P	P
1621849_at	(Q69UI8) Putative acidic ribosomal protein P1a	12.01.01 ribosomal proteins	8.63561	8.74733	-0.111728	0.00106964	0.00483204	P	P	P	P	P	P	P	P	P	P	P	P	P	P	P	P	P	P	P	P	P	P	P	P	P	P	P	P	P	P	P	P	P	P	P	P	P	P	P	P	P	P
1622171_at	(Q6RJY1) 60S ribosomal protein L12	12.01.01 ribosomal proteins	9.34527	9.52902	-0.183751	5.72685e-07	9.77145e-06	P	P	P	P	P	P	P	P	P	P	P	P	P	P	P	P	P	P	P	P	P	P	P	P	P	P	P	P	P	P	P	P	P	P	P	P	P	P	P	P	P	P
1622599_s_at	(Q9MAW6) 60S ribosomal protein L27a	12.01.01 ribosomal proteins	12.1724	12.2302	-0.0577777	6.07068e-06	6.67973e-05	P	P	P	P	P	P	P	P	P	P	P	P	P	P	P	P	P	P	P	P	P	P	P	P	P	P	P	P	P	P	P	P	P	P	P	P	P	P	P	P	P	P
1622612_at	(Q6K853) 40S ribosomal protein S30-like	12.01.01 ribosomal proteins	9.57203	9.64827	-0.0762399	0.00271544	0.0103349	P	P	P	P	P	P	P	P	P	P	P	P	P	P	P	P	P	P	P	P	P	P	P	P	P	P	P	P	P	P	P	P	P	P	P	P	P	P	P	P	P	P
1622756_at	(Q6L3T8) Ribosomal protein L34e (60S ribosomal protein L34)	12.01.01 ribosomal proteins	10.2239	10.2786	-0.0546916	0.00437569	0.0153415	P	P	P	P	P	P	P	P	P	P	P	P	P	P	P	P	P	P	P	P	P	P	P	P	P	P	P	P	P	P	P	P	P	P	P	P	P	P	P	P	P	P
1608572_at	(Q6ZNE1) Hypothetical protein FLJ16186	12.04 translation	9.85144	9.92661	-0.0751686	4.79618e-05	0.000367295	P	P	P	P	P	P	P	P	P	P	P	P	P	P	P	P	P	P	P	P	P	P	P	P	P	P	P	P	P	P	P	P	P	P	P	P	P	P	P	P	P	P
1611345_at	(Q8H4Y5) Nuclear inhibitor of PP1-like	12.04 translation	7.4532	7.5461	-0.0928997	5.60985e-05	0.000416655	P	P	P	P	P	P	P	P	P	P	P	P	P	P	P	P	P	P	P	P	P	P	P	P	P	P	P	P	P	P	P	P	P	P	P	P	P	P	P	P	P	P
1612463_at	(Q8GYT5) Hypothetical protein At3g13700/MMM17_13	12.04 translation	7.25001	7.39776	-0.147751	6.28749e-07	1.05633e-05	P	P	P	P	P	P	P	P	P	P	P	P	P	P	P	P	P	P	P	P	P	P	P	P	P	P	P	P	P	P	P	P	P	P	P	P	P	P	P	P	P	P
1614238_at	(Q8RZU5) MCT-1 protein-like	12.04 translation	8.72792	8.8227	-0.0947741	8.08593e-05	0.000562894	P	P	P	P	P	P	P	P	P	P	P	P	P	P	P	P	P	P	P	P	P	P	P	P	P	P	P	P	P	P	P	P	P	P	P	P	P	P	P	P	P	P
1618292_at	(Q60D33) Hypothetical protein PGEC979H09.4	12.04 translation	7.62412	7.37714	0.246976	0.00311094	0.011557	P	P	P	P	P	P	P	P	P	P	P	P	P	P	P	P	P	P	P	P	P	P	P	P	P	P	P	P	P	P	P	P	P	P	P	P	P	P	P	P	P	P
1618974_at	(Q8VZK2) Hypothetical protein At5g11900	12.04 translation	8.78254	8.87618	-0.0936397	3.82457e-05	0.000303711	P	P	P	P	P	P	P	P	P	P	P	P	P	P	P	P	P	P	P	P	P	P	P	P	P	P	P	P	P	P	P	P	P	P	P	P	P	P	P	P	P	P
1621221_at	(Q8VZK2) Hypothetical protein At5g11900	12.04 translation	7.67665	7.84122	-0.164564	2.00762e-05	0.000177886	P	P	P	P	P	P	P	P	P	P	P	P	P	P	P	P	P	P	P	P	P	P	P	P	P	P	P	P	P	P	P	P	P	P	P	P	P	P	P	P	P	P
1607064_at	(Q9FK59) Eukaryotic translation initiation factor 4E type 3 (eIF4E type 3) (eIF-4E type 3) (mRNA cap-binding protein type 3) (Novel cap-binding protein) (nCBP)	12.04.01 translation initiation	11.041	10.9257	0.115315	7.25623e-09	2.93619e-07	P	P	P	P	P	P	P	P	P	P	P	P	P	P	P	P	P	P	P	P	P	P	P	P	P	P	P	P	P	P	P	P	P	P	P	P	P	P	P	P	P	P
1608023_at	(P48724) Eukaryotic translation initiation factor 5 (eIF-5)	12.04.01 translation initiation	10.2509	10.1825	0.068394	0.0140836	0.0393522	P	P	P	P	P	P	P	P	P	P	P	P	P	P	P	P	P	P	P	P	P	P	P	P	P	P	P	P	P	P	P	P	P	P	P	P	P	P	P	P	P	P
1608873_at	(Q6K4P1) Putative initiation factor 3g	12.04.01 translation initiation	7.37962	7.20442	0.175196	5.04502e-05	0.000382868	P	P	P	P	P	P	P	P	P	P	P	P	P	P	P	P	P	P	P	P	P	P	P	P	P	P	P	P	P	P	P	P	P	P	P	P	P	P	P	P	P	P
1609146_at	(Q9S825) Probable eukaryotic translation initiation factor 5-2 (eIF-5 2)	12.04.01 translation initiation	9.76526	9.66885	0.0964116	0.000195855	0.00116923	P	P	P	P	P	P	P	P	P	P	P	P	P	P	P	P	P	P	P	P	P	P	P	P	P	P	P	P	P	P	P	P	P	P	P	P	P	P	P	P	P	P
1609890_s_at	(Q9SJB9) Putative translation initiation factor eIF-1A	12.04.01 translation initiation	11.6087	11.6424	-0.0336747	0.0149918	0.0413308	P	P	P	P	P	P	P	P	P	P	P	P	P	P	P	P	P	P	P	P	P	P	P	P	P	P	P	P	P	P	P	P	P	P	P	P	P	P	P	P	P	P
1610393_at	(Q56ZI6) Eukaryotic translation initiation factor 3 subunit like protein	12.04.01 translation initiation	9.26238	9.32285	-0.0604677	0.0106563	0.0314642	P	P	P	P	P	P	P	P	P	P	P	P	P	P	P	P	P	P	P	P	P	P	P	P	P	P	P	P	P	P	P	P	P	P	P	P	P	P	P	P	P	P
1610733_at	(Q6L3H5) Putative translation elongation factor	12.04.01 translation initiation	6.52503	6.42242	0.102613	0.00314556	0.0116642	P	P	P	P	P	P	P	P	P	P	P	P	P	P	P	P	P	P	P	P	P	P	P	P	P	P	P	P	P	P	P	P	P	P	P	P	P	P	P	P	P	P
1610924_at	(O64760) Putative translation initiation factor eIF-2B epsilon subunit (At2g34970)	12.04.01 translation initiation	6.4809	6.63585	-0.154953	0.0062205	0.0203806	P	P	P	P	P	P	P	P	P	P	P	P	P	P	P	P	P	P	P	P	P	P	P	P	P	P	P	P	P	P	P	P	P	P	P	P	P	P	P	P	P	P
1612258_at	(Q9SHI1) Translation initiation factor IF-2, chloroplast precursor	12.04.01 translation initiation	8.49991	8.56668	-0.0667695	0.00731932	0.0231545	P	P	P	P	P	P	P	P	P	P	P	P	P	P	P	P	P	P	P	P	P	P	P	P	P	P	P	P	P	P	P	P	P	P	P	P	P	P	P	P	P	P
1612493_at	(Q93ZT6) Putative eukaryotic initiation factor eIF4 (Putative eukaryotic initiation factor 4)	12.04.01 translation initiation	10.0191	10.0907	-0.0716233	0.000321272	0.0017656	P	P	P	P	P	P	P	P	P	P	P	P	P	P	P	P	P	P	P	P	P	P	P	P	P	P	P	P	P	P	P	P	P	P	P	P	P	P	P	P	P	P
1612762_at	(Q93ZJ3) Hypothetical protein (Expressed protein) (At2g20587/At2g20587)	12.04.01 translation initiation	6.13485	6.2173	-0.0824567	0.0170329	0.045892	P	P	P	P	P	P	P	P	P	P	P	P	P	P	P	P	P	P	P	P	P	P	P	P	P	P	P	P	P	P	P	P	P	P	P	P	P	P	P	P	P	P
1614732_at	(Q9M060) Eukaryotic translation initiation factor 6 (EIF-6)-like protein (At3g55620)	12.04.01 translation initiation	8.8523	8.94971	-0.0974145	7.84017e-05	0.000548431	P	P	P	P	P	P	P	P	P	P	P	P	P	P	P	P	P	P	P	P	P	P	P	P	P	P	P	P	P	P	P	P	P	P	P	P	P	P	P	P	P	P
1615084_at	(O64490) F20D22.6 protein (Strong similarity to initiation factor eIF-2, gb|U37354 from S) (Protein synthesis initiation factor eIF2 gamma)	12.04.01 translation initiation	8.36006	8.43848	-0.0784145	8.3302e-05	0.000575143	P	P	P	P	P	P	P	P	P	P	P	P	P	P	P	P	P	P	P	P	P	P	P	P	P	P	P	P	P	P	P	P	P	P	P	P	P	P	P	P	P	P
1615542_at	(Q9APM8) Translation initiation factor IF2	12.04.01 translation initiation	7.12857	7.2675	-0.138932	0.0058295	0.0193518	P	P	P	P	P	P	P	P	P	P	P	P	P	P	P	P	P	P	P	P	P	P	P	P	P	P	P	P	P	P	M	P	P	P	A	P	P	P	P	P	P	P
1615911_at	(Q9C5Z3) Eukaryotic initiation factor 3E subunit (Putative translation initiation factor 3)	12.04.01 translation initiation	9.68107	9.73026	-0.0491906	0.00558025	0.0186828	P	P	P	P	P	P	P	P	P	P	P	P	P	P	P	P	P	P	P	P	P	P	P	P	P	P	P	P	P	P	P	P	P	P	P	P	P	P	P	P	P	P
1615944_s_at	(Q8RVJ0) Putative translation factor	12.04.01 translation initiation	12.3918	12.3253	0.0665085	6.59006e-05	0.000473781	P	P	P	P	P	P	P	P	P	P	P	P	P	P	P	P	P	P	P	P	P	P	P	P	P	P	P	P	P	P	P	P	P	P	P	P	P	P	P	P	P	P
1617147_at	(Q9FFT6) Translation initiation factor-like protein (AT5g54940/MBG8_21)	12.04.01 translation initiation	11.002	10.7944	0.207574	4.88445e-07	8.67097e-06	P	P	P	P	P	P	P	P	P	P	P	P	P	P	P	P	P	P	P	P	P	P	P	P	P	P	P	P	P	P	P	P	P	P	P	P	P	P	P	P	P	P
1618321_at	(Q6YVX8) Putative Ligatin (Hepatocellular carcinoma-associated antigen 56)	12.04.01 translation initiation	7.23688	7.11523	0.121651	0.000595693	0.00298024	P	P	P	P	P	P	P	P	P	P	P	P	P	P	P	P	P	P	P	P	P	P	P	P	P	P	P	P	P	P	P	P	P	P	P	P	P	P	P	P	P	P
1618738_at	(Q6SZ89) Translational elongation factor 1 subunit Bbeta	12.04.01 translation initiation	11.3562	11.2806	0.0756219	0.00144466	0.00619021	P	P	P	P	P	P	P	P	P	P	P	P	P	P	P	P	P	P	P	P	P	P	P	P	P	P	P	P	P	P	P	P	P	P	P	P	P	P	P	P	P	P
1619375_at	(Q71F44) Eukaryotic translation initiation factor 5A isoform VIII (Fragment)	12.04.01 translation initiation	11.1199	11.0649	0.0550237	0.0075095	0.0236279	P	P	P	P	P	P	P	P	P	P	P	P	P	P	P	P	P	P	P	P	P	P	P	P	P	P	P	P	P	P	P	P	P	P	P	P	P	P	P	P	P	P
1619809_at	(Q56ZI6) Eukaryotic translation initiation factor 3 subunit like protein	12.04.01 translation initiation	9.23797	9.08679	0.151189	0.000100453	0.000675099	P	P	P	P	P	P	P	P	P	P	P	P	P	P	P	P	P	P	P	P	P	P	P	P	P	P	P	P	P	P	P	P	P	P	P	P	P	P	P	P	P	P
1620220_at	(O48650) Protein translation factor SUI1 homolog	12.04.01 translation initiation	10.6924	10.6162	0.076129	0.00140345	0.00604531	P	P	P	P	P	P	P	P	P	P	P	P	P	P	P	P	P	P	P	P	P	P	P	P	P	P	P	P	P	P	P	P	P	P	P	P	P	P	P	P	P	P
1620787_s_at	(Q9SJB9) Putative translation initiation factor eIF-1A	12.04.01 translation initiation	11.4224	11.3334	0.0890226	0.00264235	0.01011	P	P	P	P	P	P	P	P	P	P	P	P	P	P	P	P	P	P	P	P	P	P	P	P	P	P	P	P	P	P	P	P	P	P	P	P	P	P	P	P	P	P
1621338_s_at	(Q76E23) Eukaryotic translation initiation factor 4G	12.04.01 translation initiation	10.2203	10.3141	-0.0938012	0.000232613	0.00135036	P	P	P	P	P	P	P	P	P	P	P	P	P	P	P	P	P	P	P	P	P	P	P	P	P	P	P	P	P	P	P	P	P	P	P	P	P	P	P	P	P	P
1621419_at	(O82501) F2P3.9 protein (Putative translation initiation factor IF-2)	12.04.01 translation initiation	6.14493	6.26096	-0.11603	0.000533601	0.00272218	P	P	P	P	P	P	P	P	P	P	P	P	P	P	P	P	P	P	P	P	P	P	P	P	P	P	P	P	P	P	P	P	P	P	P	P	P	P	P	P	P	P
1615029_at	(Q9FUM1) Elongation factor 1-gamma (EF-1-gamma) (eEF-1B gamma)	12.04.02 translation elongation	9.93937	10.0285	-0.089165	7.75698e-05	0.000543742	P	P	P	P	P	P	P	P	P	P	P	P	P	P	P	P	P	P	P	P	P	P	P	P	P	P	P	P	P	P	P	P	P	P	P	P	P	P	P	P	P	P
1620764_a_at	(Q9SPA1) Elongation factor-1 alpha 3	12.04.02 translation elongation	12.428	12.3764	0.0516287	0.00127639	0.00559099	P	P	P	P	P	P	P	P	P	P	P	P	P	P	P	P	P	P	P	P	P	P	P	P	P	P	P	P	P	P	P	P	P	P	P	P	P	P	P	P	P	P
1607652_a_at	(Q9CAU9) Hypothetical protein T9J14.22 (Contains similarity to O-linked GlcNAc transferases) (Expressed protein)	12.07 translational control	8.00352	8.09284	-0.0893281	0.000348067	0.0018943	P	P	P	P	P	P	P	P	P	P	P	P	P	P	P	P	P	P	P	P	P	P	P	P	P	P	P	P	P	P	P	P	P	P	P	P	P	P	P	P	P	P
1608817_at	(Q9LT84) Emb|CAB62003.1	12.07 translational control	6.00869	5.91815	0.0905306	0.00454302	0.015802	P	P	P	P	P	P	P	P	P	P	P	P	P	P	P	P	P	P	P	P	P	P	P	P	P	P	P	P	P	P	A	P	P	P	P	P	P	P	P	P	P	P
1611305_at	(O04421) Signal recognition particle 14 kDa protein (SRP14)	12.07 translational control	7.03813	7.1121	-0.0739693	0.00035647	0.00192654	P	P	P	P	P	P	P	P	P	P	P	P	P	P	P	P	P	P	P	P	P	P	P	P	P	P	P	P	P	P	P	P	P	P	P	P	P	P	P	P	P	P
1611391_at	(Q7XSA2) OSJNBa0005N02.3 protein	12.07 translational control	8.86295	8.99263	-0.129683	6.62553e-06	7.16536e-05	P	P	P	P	P	P	P	P	P	P	P	P	P	P	P	P	P	P	P	P	P	P	P	P	P	P	P	P	P	P	P	P	P	P	P	P	P	P	P	P	P	P
1614493_at	(Q8SMH8) RNA-binding protein	12.07 translational control	8.63642	8.55723	0.0791883	0.00597403	0.0197393	P	P	P	P	P	P	P	P	P	P	P	P	P	P	P	P	P	P	P	P	P	P	P	P	P	P	P	P	P	P	P	P	P	P	P	P	P	P	P	P	P	P
1608390_s_at	(Q9M1R2) Multifunctional aminoacyl-tRNA ligase-like protein	12.10 aminoacyl-tRNA-synthetases	9.00129	9.04987	-0.0485742	0.0148101	0.0409293	P	P	P	P	P	P	P	P	P	P	P	P	P	P	P	P	P	P	P	P	P	P	P	P	P	P	P	P	P	P	P	P	P	P	P	P	P	P	P	P	P	P
1608515_at	(Q9ZTS1) Probable methionyl-tRNA synthetase (EC 6.1.1.10) (Methionine--tRNA ligase) (MetRS)	12.10 aminoacyl-tRNA-synthetases	6.54165	6.68278	-0.141136	0.000936299	0.00433237	P	P	P	P	P	P	P	P	P	P	P	P	P	P	P	P	P	P	P	P	P	P	P	P	P	P	P	P	P	P	P	P	P	P	P	P	P	P	P	P	P	P
1609140_at	(Q5ZDT9) Hypothetical protein P0698A04.33 (Hypothetical protein P0684C01.1)	12.10 aminoacyl-tRNA-synthetases	8.40077	8.51557	-0.114803	0.00415092	0.014686	P	P	P	P	P	P	P	P	P	P	P	P	P	P	P	P	P	P	P	P	P	P	P	P	P	P	P	P	P	P	P	P	P	P	P	P	P	P	P	P	P	P
1609725_at	(O04630) Threonyl-tRNA synthetase, mitochondrial precursor (EC 6.1.1.3) (Threonine--tRNA ligase) (ThrRS)	12.10 aminoacyl-tRNA-synthetases	8.36798	8.29087	0.0771172	0.0148163	0.0409353	P	P	P	P	P	P	P	P	P	P	P	P	P	P	P	P	P	P	P	P	P	P	P	P	P	P	P	P	P	P	P	P	P	P	P	P	P	P	P	P	P	P
1610019_at	(Q67WM1) Isoleucyl-tRNA synthetase-like	12.10 aminoacyl-tRNA-synthetases	8.65563	8.72356	-0.0679241	0.00216791	0.00863827	P	P	P	P	P	P	P	P	P	P	P	P	P	P	P	P	P	P	P	P	P	P	P	P	P	P	P	P	P	P	P	P	P	P	P	P	P	P	P	P	P	P
1612453_at	(Q8RWT8) Putative seryl-tRNA synthetase	12.10 aminoacyl-tRNA-synthetases	7.30349	7.2039	0.0995911	0.00570078	0.0190028	P	P	P	P	P	P	P	P	P	P	P	P	P	P	P	P	P	P	P	P	P	P	P	P	P	P	P	P	P	P	P	P	P	P	P	P	P	P	P	P	P	P
1615947_at		12.10 aminoacyl-tRNA-synthetases	9.27238	9.34052	-0.0681447	0.00092074	0.00427998	P	P	P	P	P	P	P	P	P	P	P	P	P	P	P	P	P	P	P	P	P	P	P	P	P	P	P	P	P	P	P	P	P	P	P	P	P	P	P	P	P	P
1616595_at	(P93363) Tyrosyl-tRNA synthetase	12.10 aminoacyl-tRNA-synthetases	7.35604	7.50819	-0.15215	6.80758e-05	0.000486304	P	P	P	P	P	P	P	P	P	P	P	P	P	P	P	P	P	P	P	P	P	P	P	P	P	P	P	P	P	P	P	P	P	P	P	P	P	P	P	P	P	P
1616704_at	(Q8VYA0) Aspartate--tRNA ligase-like protein	12.10 aminoacyl-tRNA-synthetases	9.67684	9.75051	-0.0736758	0.00120534	0.00533296	P	P	P	P	P	P	P	P	P	P	P	P	P	P	P	P	P	P	P	P	P	P	P	P	P	P	P	P	P	P	P	P	P	P	P	P	P	P	P	P	P	P
1619647_at	(Q7G2B1) Valyl-tRNA synthetase	12.10 aminoacyl-tRNA-synthetases	9.05264	9.10591	-0.0532783	0.00708644	0.0225663	P	P	P	P	P	P	P	P	P	P	P	P	P	P	P	P	P	P	P	P	P	P	P	P	P	P	P	P	P	P	P	P	P	P	P	P	P	P	P	P	P	P
1622565_at	(P49295) Glutamyl-tRNA reductase 2, chloroplast precursor (EC 1.2.1.-) (GluTR)	12.10 aminoacyl-tRNA-synthetases	7.10585	6.69413	0.411712	2.6858e-07	5.27807e-06	P	P	P	P	P	P	P	P	P	P	P	P	P	P	P	P	P	P	P	P	P	P	P	P	P	P	P	P	P	P	P	P	P	P	P	P	P	P	P	P	P	P
1622817_at	(Q7XJM9) Putative methionyl-tRNA synthetase	12.10 aminoacyl-tRNA-synthetases	8.08769	8.00404	0.0836485	0.000947417	0.00437779	P	P	P	P	P	P	P	P	P	P	P	P	P	P	P	P	P	P	P	P	P	P	P	P	P	P	P	P	P	P	P	P	P	P	P	P	P	P	P	P	P	P
1612044_s_at	(Q9LH84) Similarity to AAA-type ATPase (Hypothetical protein At3g28510)	14 PROTEIN FATE (folding, modification, destination)	10.3467	10.2157	0.130949	0.00387299	0.0138974	P	P	P	P	P	P	P	P	P	P	P	P	P	P	P	P	P	P	P	P	P	P	P	P	P	P	P	P	P	P	P	P	P	P	P	P	P	P	P	P	P	P
1606529_s_at	(P93739) Hypothetical protein At2g42080	14.01 protein folding and stabilization	7.1596	7.0605	0.0990967	0.000975552	0.00447813	P	P	P	P	P	P	P	P	P	P	P	P	P	P	P	P	P	P	P	P	P	P	P	P	P	P	P	P	P	P	P	P	P	P	P	P	P	P	P	P	P	P
1606696_s_at	(Q65XG1) Putative peptidylprolyl cis-trans isomerase	14.01 protein folding and stabilization	7.50599	7.4503	0.0556929	0.0178212	0.0476097	P	P	P	P	P	P	P	P	P	P	P	P	P	P	P	P	P	P	P	P	P	P	P	P	P	P	P	P	P	P	P	P	P	P	P	P	P	P	P	P	P	P
1606705_at	(Q9LTT7) DnaJ protein, putative (At3g13310)	14.01 protein folding and stabilization	10.0816	9.85734	0.224254	0.000117372	0.000771534	P	P	P	P	P	P	P	P	P	P	P	P	P	P	P	P	P	P	P	P	P	P	P	P	P	P	P	P	P	P	P	P	P	P	P	P	P	P	P	P	P	P
1607070_at	(Q4LDR0) Heat shock protein	14.01 protein folding and stabilization	8.76282	8.56517	0.197657	0.00304111	0.0113642	P	P	P	P	P	P	P	P	P	P	P	P	P	P	P	P	P	P	P	P	P	P	P	P	P	P	P	P	P	P	P	P	P	P	P	P	P	P	P	P	P	P
1607165_at	(Q7EYT3) Peptidyl-prolyl cis-trans isomerase-related-like protein	14.01 protein folding and stabilization	8.6974	8.76096	-0.0635657	0.0074699	0.0235299	P	P	P	P	P	P	P	P	P	P	P	P	P	P	P	P	P	P	P	P	P	P	P	P	P	P	P	P	P	P	P	P	P	P	P	P	P	P	P	P	P	P
1607209_at	(Q5QMV0) Putative Altered Response to Gravity	14.01 protein folding and stabilization	9.27167	9.33532	-0.0636463	0.000178817	0.0010894	P	P	P	P	P	P	P	P	P	P	P	P	P	P	P	P	P	P	P	P	P	P	P	P	P	P	P	P	P	P	P	P	P	P	P	P	P	P	P	P	P	P
1607218_at	(Q9LJG5) Arabidopsis thaliana genomic DNA, chromosome 3, P1 clone: MAG2 (Hypothetical protein At3g14200)	14.01 protein folding and stabilization	8.31922	8.12145	0.197763	0.000599141	0.00299304	P	P	P	P	P	P	P	P	P	P	P	P	P	P	P	P	P	P	P	P	P	P	P	P	P	P	P	P	P	P	P	P	P	P	P	P	P	P	P	P	P	P
1607369_at	(Q8LDR3) Hypothetical protein At1g26940/T2P11_13 (Hypothetical protein At1g26940)	14.01 protein folding and stabilization	4.65815	4.81246	-0.154313	0.000705276	0.00342006	P	P	P	P	P	P	P	P	P	P	P	P	P	P	P	P	P	P	P	P	P	P	P	P	P	P	P	P	P	P	P	A	P	P	P	P	P	P	P	P	P	P
1607899_at	(Q8H2B1) DnaJ-like protein	14.01 protein folding and stabilization	9.92592	9.62397	0.301949	2.22583e-08	7.5222e-07	P	P	P	P	P	P	P	P	P	P	P	P	P	P	P	P	P	P	P	P	P	P	P	P	P	P	P	P	P	P	P	P	P	P	P	P	P	P	P	P	P	P
1608001_at	(Q9M305) Hypothetical protein T21J18_40	14.01 protein folding and stabilization	6.4447	6.65001	-0.20531	5.3675e-05	0.000402802	P	P	P	P	P	P	P	P	P	P	P	P	P	P	P	P	P	P	P	P	P	P	P	P	P	P	P	P	P	P	P	P	P	P	P	P	P	P	P	P	P	P
1608295_at	(Q67YC5) Hypothetical protein At5g59610 (Fragment)	14.01 protein folding and stabilization	7.11201	7.2692	-0.157189	3.63402e-09	1.68382e-07	P	P	P	P	P	P	P	P	P	P	P	P	P	P	P	P	P	P	P	P	P	P	P	P	P	P	P	P	P	P	P	P	P	P	P	P	P	P	P	P	P	P
1608451_at	(Q38935) FK506-binding protein 2-1 precursor (EC 5.2.1.8) (Peptidyl-prolyl cis-trans isomerase) (PPIase) (Rotamase) (15 kDa FKBP) (FKBP-15-1)	14.01 protein folding and stabilization	4.39229	4.4996	-0.107308	0.00119881	0.00531338	P	P	P	P	P	P	P	P	P	P	P	P	P	P	P	P	P	P	P	P	P	P	P	P	P	P	P	P	P	P	A	P	P	P	P	P	P	P	P	P	P	P
1608569_s_at	(Q93X83) Hsp70 interacting protein/thioredoxin chimera	14.01 protein folding and stabilization	5.29774	5.15149	0.146247	0.0122016	0.0351635	P	P	P	P	P	P	P	P	P	P	P	P	P	P	P	P	P	P	P	P	P	P	P	P	P	P	P	P	P	P	P	P	P	P	P	P	P	P	P	P	P	P
1608762_at	(Q9T0D3) Heat shock factor protein 7 (HSF 7) (Heat shock transcription factor 7) (HSTF 7)	14.01 protein folding and stabilization	8.25607	8.09114	0.164929	0.000431434	0.00226856	P	P	P	P	P	P	P	P	P	P	P	P	P	P	P	P	P	P	P	P	P	P	P	P	P	P	P	P	P	P	P	P	P	P	P	P	P	P	P	P	P	P
1608990_at	(Q4KNC9) Putative peptidyl-prolyl cis-trans isomerase	14.01 protein folding and stabilization	10.2667	10.1815	0.0852264	2.37184e-05	0.000205471	P	P	P	P	P	P	P	P	P	P	P	P	P	P	P	P	P	P	P	P	P	P	P	P	P	P	P	P	P	P	P	P	P	P	P	P	P	P	P	P	P	P
1609010_at	(Q9FJL3) Peptidylprolyl isomerase	14.01 protein folding and stabilization	10.6138	10.4627	0.151151	0.00183653	0.00756079	P	P	P	P	P	P	P	P	P	P	P	P	P	P	P	P	P	P	P	P	P	P	P	P	P	P	P	P	P	P	P	P	P	P	P	P	P	P	P	P	P	P
1609111_at	(P08927) RuBisCO subunit binding-protein beta subunit, chloroplast precursor (60 kDa chaperonin beta subunit) (CPN-60 beta)	14.01 protein folding and stabilization	10.6472	10.5432	0.104026	0.00520637	0.017689	P	P	P	P	P	P	P	P	P	P	P	P	P	P	P	P	P	P	P	P	P	P	P	P	P	P	P	P	P	P	P	P	P	P	P	P	P	P	P	P	P	P
1609381_at	(Q6K3F5) F-box family protein-like	14.01 protein folding and stabilization	6.7448	6.31887	0.425927	3.32822e-08	1.00604e-06	P	P	P	P	P	P	P	P	P	P	P	P	P	P	P	P	P	P	P	P	P	P	P	P	P	P	P	P	P	P	P	P	P	P	P	P	P	P	P	P	P	P
1609670_at	(Q6ZI81) Putative T-complex protein 11	14.01 protein folding and stabilization	9.44649	9.3288	0.117699	6.36911e-05	0.000461373	P	P	P	P	P	P	P	P	P	P	P	P	P	P	P	P	P	P	P	P	P	P	P	P	P	P	P	P	P	P	P	P	P	P	P	P	P	P	P	P	P	P
1609837_s_at	(Q9SXK8) Heat shock factor	14.01 protein folding and stabilization	7.79715	7.66047	0.136676	2.79941e-05	0.000235248	P	P	P	P	P	P	P	P	P	P	P	P	P	P	P	P	P	P	P	P	P	P	P	P	P	P	P	P	P	P	P	P	P	P	P	P	P	P	P	P	P	P
1609902_at	(Q75HJ3) Putative TCP-1/cpn60 chaperonin family protein	14.01 protein folding and stabilization	9.87354	9.94323	-0.0696943	0.000627231	0.00309964	P	P	P	P	P	P	P	P	P	P	P	P	P	P	P	P	P	P	P	P	P	P	P	P	P	P	P	P	P	P	P	P	P	P	P	P	P	P	P	P	P	P
1610033_s_at	(Q84M38) Hypothetical protein OSJNBa0059E14.7	14.01 protein folding and stabilization	7.28923	7.04199	0.24724	4.63451e-06	5.34397e-05	P	P	P	P	P	P	P	P	P	P	P	P	P	P	P	P	P	P	P	P	P	P	P	P	P	P	P	P	P	P	P	P	P	P	P	P	P	P	P	P	P	P
1610195_at	(Q5Z907) Putative T complex protein	14.01 protein folding and stabilization	8.93184	9.05796	-0.126116	3.10177e-06	3.9066e-05	P	P	P	P	P	P	P	P	P	P	P	P	P	P	P	P	P	P	P	P	P	P	P	P	P	P	P	P	P	P	P	P	P	P	P	P	P	P	P	P	P	P
1610684_at	(Q39641) Heat shock protein 70	14.01 protein folding and stabilization	10.156	10.0917	0.0642594	0.016404	0.0445164	P	P	P	P	P	P	P	P	P	P	P	P	P	P	P	P	P	P	P	P	P	P	P	P	P	P	P	P	P	P	P	P	P	P	P	P	P	P	P	P	P	P
1610952_at		14.01 protein folding and stabilization	8.01425	8.20013	-0.18588	3.88645e-06	4.65683e-05	P	P	P	P	P	P	P	P	P	P	P	P	P	P	P	P	P	P	P	P	P	P	P	P	P	P	P	P	P	P	P	P	P	P	P	P	P	P	P	P	P	P
1611151_at	(Q94EZ9) Putative chaperonin	14.01 protein folding and stabilization	9.4697	9.53135	-0.0616501	0.00422626	0.0149264	P	P	P	P	P	P	P	P	P	P	P	P	P	P	P	P	P	P	P	P	P	P	P	P	P	P	P	P	P	P	P	P	P	P	P	P	P	P	P	P	P	P
1611204_s_at	(Q9SP02) Cyclophilin ROC7 (AT5g58710/mzn1_160)	14.01 protein folding and stabilization	11.045	11.0973	-0.0522702	0.0117535	0.0341512	P	P	P	P	P	P	P	P	P	P	P	P	P	P	P	P	P	P	P	P	P	P	P	P	P	P	P	P	P	P	P	P	P	P	P	P	P	P	P	P	P	P
1611355_at	(Q9CA96) Putative DnaJ protein; 34157-30943	14.01 protein folding and stabilization	9.44782	9.54647	-0.0986506	2.70528e-05	0.000229053	P	P	P	P	P	P	P	P	P	P	P	P	P	P	P	P	P	P	P	P	P	P	P	P	P	P	P	P	P	P	P	P	P	P	P	P	P	P	P	P	P	P
1611438_at	(Q9FIT9) Arabidopsis thaliana genomic DNA, chromosome 5, P1 clone:MRB17	14.01 protein folding and stabilization	6.66766	6.50726	0.160402	0.00234325	0.00912459	P	P	P	P	P	P	P	P	P	P	P	P	P	P	P	P	P	P	P	P	P	P	P	P	P	P	P	P	P	P	P	P	P	P	P	P	P	P	P	P	P	P
1612291_at	(P93508) Calreticulin precursor	14.01 protein folding and stabilization	7.16279	7.30065	-0.137858	0.0008229	0.00388962	P	P	P	P	P	P	P	P	P	P	P	P	P	P	P	P	P	P	P	P	P	P	P	P	P	P	P	P	P	P	P	P	P	P	P	P	P	P	P	P	P	P
1612611_s_at		14.01 protein folding and stabilization	9.07407	9.18661	-0.11254	0.000256043	0.00146449	P	P	P	P	P	P	P	P	P	P	P	P	P	P	P	P	P	P	P	P	P	P	P	P	P	P	P	P	P	P	P	P	P	P	P	P	P	P	P	P	P	P
1612634_at	(P08926) RuBisCO subunit binding-protein alpha subunit, chloroplast precursor (60 kDa chaperonin alpha subunit) (CPN-60 alpha)	14.01 protein folding and stabilization	10.6157	10.4877	0.127973	0.00193986	0.00791253	P	P	P	P	P	P	P	P	P	P	P	P	P	P	P	P	P	P	P	P	P	P	P	P	P	P	P	P	P	P	P	P	P	P	P	P	P	P	P	P	P	P
1612906_at	(Q682Z9) Hypothetical protein At5g13410 (Fragment)	14.01 protein folding and stabilization	6.65784	6.54201	0.115823	0.0187164	0.0495789	P	P	P	P	P	P	P	P	P	P	P	P	P	P	P	P	P	P	P	P	P	P	P	P	P	P	P	P	P	P	P	P	P	P	P	P	P	P	P	P	P	P
1612970_s_at	(Q7EYT3) Peptidyl-prolyl cis-trans isomerase-related-like protein	14.01 protein folding and stabilization	8.58366	8.65349	-0.0698302	0.000368928	0.00198009	P	P	P	P	P	P	P	P	P	P	P	P	P	P	P	P	P	P	P	P	P	P	P	P	P	P	P	P	P	P	P	P	P	P	P	P	P	P	P	P	P	P
1613463_a_at	(Q8H2B1) DnaJ-like protein	14.01 protein folding and stabilization	10.4783	10.2661	0.212196	4.48642e-07	8.09239e-06	P	P	P	P	P	P	P	P	P	P	P	P	P	P	P	P	P	P	P	P	P	P	P	P	P	P	P	P	P	P	P	P	P	P	P	P	P	P	P	P	P	P
1613683_at	(Q9SX85) F16N3.18 protein	14.01 protein folding and stabilization	8.79388	8.86217	-0.0682967	0.000274052	0.00154562	P	P	P	P	P	P	P	P	P	P	P	P	P	P	P	P	P	P	P	P	P	P	P	P	P	P	P	P	P	P	P	P	P	P	P	P	P	P	P	P	P	P
1613745_s_at	(Q8LGF3) Putative DnaJ protein	14.01 protein folding and stabilization	8.14237	8.03162	0.110749	1.6789e-06	2.35864e-05	P	P	P	P	P	P	P	P	P	P	P	P	P	P	P	P	P	P	P	P	P	P	P	P	P	P	P	P	P	P	P	P	P	P	P	P	P	P	P	P	P	P
1614346_at	(Q8LN96) Putative DnaJ domain containing protein	14.01 protein folding and stabilization	7.00742	7.08746	-0.0800403	0.00758094	0.0237959	P	P	P	P	P	P	P	P	P	P	P	P	P	P	P	P	P	P	P	P	P	P	P	P	P	P	P	P	P	P	P	P	P	P	P	P	P	P	P	P	P	P
1614750_s_at	(Q6V8R2) Putative DnaJ protein (Fragment)	14.01 protein folding and stabilization	6.62646	6.45273	0.173731	0.000453994	0.00236503	P	P	P	P	P	P	P	P	P	P	P	P	P	P	P	P	P	P	P	P	P	P	P	P	P	P	P	P	P	P	P	P	P	P	P	P	P	P	P	P	P	P
1614941_s_at	(Q5XLE1) Immunophilin	14.01 protein folding and stabilization	11.5212	11.5679	-0.0467359	0.00785654	0.024501	P	P	P	P	P	P	P	P	P	P	P	P	P	P	P	P	P	P	P	P	P	P	P	P	P	P	P	P	P	P	P	P	P	P	P	P	P	P	P	P	P	P
1615095_at	(Q9FKF4) Arabidopsis thaliana genomic DNA, chromosome 5, TAC clone:K11J9 (Hypothetical protein At5g61670) (AT5g61670/k11j9_190)	14.01 protein folding and stabilization	8.0801	8.00778	0.0723215	0.00310543	0.0115408	P	P	P	P	P	P	P	P	P	P	P	P	P	P	P	P	P	P	P	P	P	P	P	P	P	P	P	P	P	P	P	P	P	P	P	P	P	P	P	P	P	P
1615306_at	(Q7XJL4) At2g40130 protein	14.01 protein folding and stabilization	7.23302	7.55869	-0.32567	9.25116e-06	9.44853e-05	P	P	P	P	P	P	P	P	P	P	P	P	P	P	P	P	P	P	P	P	P	P	P	P	P	P	P	P	P	P	P	P	P	P	P	P	P	P	P	P	P	P
1615587_at	(P93499) DnaJ-like protein (Fragment)	14.01 protein folding and stabilization	8.81747	8.62889	0.188584	0.00242124	0.0093993	P	P	P	P	P	P	P	P	P	P	P	P	P	P	P	P	P	P	P	P	P	P	P	P	P	P	P	P	P	P	P	P	P	P	P	P	P	P	P	P	P	P
1615800_at	(Q940V6) Heat shock transcription factor	14.01 protein folding and stabilization	7.97934	7.78281	0.196537	1.3718e-05	0.000130722	P	P	P	P	P	P	P	P	P	P	P	P	P	P	P	P	P	P	P	P	P	P	P	P	P	P	P	P	P	P	P	P	P	P	P	P	P	P	P	P	P	P
1615913_at	(Q9FHH2) 101 kDa heat shock protein; HSP101-like protein	14.01 protein folding and stabilization	9.49246	9.58237	-0.0899101	0.00896303	0.0273852	P	P	P	P	P	P	P	P	P	P	P	P	P	P	P	P	P	P	P	P	P	P	P	P	P	P	P	P	P	P	P	P	P	P	P	P	P	P	P	P	P	P
1616103_at	(Q8H9B2) T-complex polypeptide 1	14.01 protein folding and stabilization	8.79605	8.84419	-0.0481315	0.00570217	0.0190028	P	P	P	P	P	P	P	P	P	P	P	P	P	P	P	P	P	P	P	P	P	P	P	P	P	P	P	P	P	P	P	P	P	P	P	P	P	P	P	P	P	P
1616369_at	(O04056) Heat shock protein 70 precursor	14.01 protein folding and stabilization	9.24331	9.03278	0.210527	0.00599827	0.0197736	P	P	P	P	P	P	P	P	P	P	P	P	P	P	P	P	P	P	P	P	P	P	P	P	P	P	P	P	P	P	P	P	P	P	P	P	P	P	P	P	P	P
1616889_at	(Q96331) Heat shock 22 kDa protein, mitochondrial precursor	14.01 protein folding and stabilization	11.0291	10.8199	0.209223	0.00597981	0.0197393	P	P	P	P	P	P	P	P	P	P	P	P	P	P	P	P	P	P	P	P	P	P	P	P	P	P	P	P	P	P	P	P	P	P	P	P	P	P	P	P	P	P
1617099_at	(Q6K635) Putative co-chaperone CGE1 isoform b	14.01 protein folding and stabilization	10.034	9.96934	0.0646296	0.00178872	0.00740488	P	P	P	P	P	P	P	P	P	P	P	P	P	P	P	P	P	P	P	P	P	P	P	P	P	P	P	P	P	P	P	P	P	P	P	P	P	P	P	P	P	P
1617476_at	(Q940S9) AT3g57890/T10K17_100	14.01 protein folding and stabilization	9.5228	9.56786	-0.0450575	0.0167541	0.0452617	P	P	P	P	P	P	P	P	P	P	P	P	P	P	P	P	P	P	P	P	P	P	P	P	P	P	P	P	P	P	P	P	P	P	P	P	P	P	P	P	P	P
1617986_at	(Q93V89) Putative DnaJ-like protein (P0455C04.7 protein) (P0402A09.13 protein)	14.01 protein folding and stabilization	8.34643	8.19844	0.147982	0.000547846	0.0027794	P	P	P	P	P	P	P	P	P	P	P	P	P	P	P	P	P	P	P	P	P	P	P	P	P	P	P	P	P	P	P	P	P	P	P	P	P	P	P	P	P	P
1618009_at	(P36181) Heat shock cognate protein 80	14.01 protein folding and stabilization	10.5224	10.4637	0.0586805	0.0110576	0.0325446	P	P	P	P	P	P	P	P	P	P	P	P	P	P	P	P	P	P	P	P	P	P	P	P	P	P	P	P	P	P	P	P	P	P	P	P	P	P	P	P	P	P
1618085_at	(Q01899) Heat shock 70 kDa protein, mitochondrial precursor	14.01 protein folding and stabilization	9.85589	9.73909	0.116799	0.00496559	0.0170198	P	P	P	P	P	P	P	P	P	P	P	P	P	P	P	P	P	P	P	P	P	P	P	P	P	P	P	P	P	P	P	P	P	P	P	P	P	P	P	P	P	P
1618424_at	(Q9LH49) DnaJ protein-like (DnaJ protein, putative; 5702-7336) (Hypothetical protein At3g12170)	14.01 protein folding and stabilization	5.87673	6.00382	-0.127088	0.00077389	0.00369427	P	P	P	P	P	P	P	P	P	P	P	P	P	P	P	P	P	P	P	P	P	P	P	P	P	P	P	P	P	P	P	P	P	P	P	P	P	P	P	P	P	P
1618562_at	(Q6YYB0) Putative p23 co-chaperone	14.01 protein folding and stabilization	9.98462	10.0371	-0.0524365	0.00231692	0.00906114	P	P	P	P	P	P	P	P	P	P	P	P	P	P	P	P	P	P	P	P	P	P	P	P	P	P	P	P	P	P	P	P	P	P	P	P	P	P	P	P	P	P
1618619_at	(Q9M5X2) Heat-shock protein 80 (Fragment)	14.01 protein folding and stabilization	9.7786	9.61653	0.162072	0.0163043	0.0443073	P	P	P	P	P	P	P	P	P	P	P	P	P	P	P	P	P	P	P	P	P	P	P	P	P	P	P	P	P	P	P	P	P	P	P	P	P	P	P	P	P	P
1618912_at	(Q8LES9) Hypothetical protein	14.01 protein folding and stabilization	8.66231	8.52048	0.141826	0.0184089	0.0488822	P	P	P	P	P	P	P	P	P	P	P	P	P	P	P	P	P	P	P	P	P	P	P	P	P	P	P	P	P	P	P	P	P	P	P	P	P	P	P	P	P	P
1618995_at	(Q93WL3) Hypothetical protein At4g25370	14.01 protein folding and stabilization	7.85842	7.9175	-0.0590772	0.00452101	0.0157526	P	P	P	P	P	P	P	P	P	P	P	P	P	P	P	P	P	P	P	P	P	P	P	P	P	P	P	P	P	P	P	P	P	P	P	P	P	P	P	P	P	P
1619127_at	(Q9C9Q4) Hypothetical protein F9E10.5 (At1g75100/F9E10_5) (Auxilin-like J-domain protein)	14.01 protein folding and stabilization	7.29717	7.48562	-0.188447	3.30284e-05	0.000268399	P	P	P	P	P	P	P	P	P	P	P	P	P	P	P	P	P	P	P	P	P	P	P	P	P	P	P	P	P	P	P	P	P	P	P	P	P	P	P	P	P	P
1619372_a_at	(Q9C8R4) Hypothetical protein T1P2.12 (Hypothetical protein At1g30070/T1P2_12) (Hypothetical protein At1g30070)	14.01 protein folding and stabilization	10.753	10.6221	0.130916	9.88386e-05	0.000666913	P	P	P	P	P	P	P	P	P	P	P	P	P	P	P	P	P	P	P	P	P	P	P	P	P	P	P	P	P	P	P	P	P	P	P	P	P	P	P	P	P	P
1619651_at	(Q8GYJ1) Hypothetical protein	14.01 protein folding and stabilization	7.24539	7.37234	-0.126959	0.000344196	0.00187728	P	P	P	P	P	P	P	P	P	P	P	P	P	P	P	P	P	P	P	P	P	P	P	P	P	P	P	P	P	P	P	P	P	P	P	P	P	P	P	P	P	P
1619819_at	(Q9S7E7) Putative heat-shock protein	14.01 protein folding and stabilization	7.12734	6.95317	0.174177	0.00522144	0.0177255	P	P	P	P	P	P	P	P	P	P	P	P	P	P	P	P	P	P	P	P	P	P	P	P	P	P	P	P	P	P	P	P	P	P	P	P	P	P	P	P	P	P
1620646_at	(Q8L763) Hypothetical protein not annotated	14.01 protein folding and stabilization	5.41588	5.34373	0.0721521	0.0140412	0.03931	P	P	P	P	P	P	P	P	P	P	P	P	P	P	P	P	P	P	P	P	P	P	P	P	P	P	P	P	P	P	M	P	P	P	P	P	P	P	P	P	P	P
1621230_at	(P93499) DnaJ-like protein (Fragment)	14.01 protein folding and stabilization	7.92062	7.6273	0.293323	0.00016909	0.00103829	P	P	P	P	P	P	P	P	P	P	P	P	P	P	P	P	P	P	P	P	P	P	P	P	P	P	P	P	P	P	P	P	P	P	P	P	P	P	P	P	P	P
1621297_at	(Q680B9) MRNA, complete cds, clone: RAFL22-63-F13	14.01 protein folding and stabilization	7.48798	7.56903	-0.0810553	0.000186194	0.00112424	P	P	P	P	P	P	P	P	P	P	P	P	P	P	P	P	P	P	P	P	P	P	P	P	P	P	P	P	P	P	P	P	P	P	P	P	P	P	P	P	P	P
1621357_s_at	(Q40151) Hsc70	14.01 protein folding and stabilization	10.2852	10.1064	0.178773	0.00867825	0.0266279	P	P	P	P	P	P	P	P	P	P	P	P	P	P	P	P	P	P	P	P	P	P	P	P	P	P	P	P	P	P	P	P	P	P	P	P	P	P	P	P	P	P
1621652_at	(O82012) Hsp20.0 protein	14.01 protein folding and stabilization	10.8175	10.5548	0.262664	0.00847916	0.0260963	P	P	P	P	P	P	P	P	P	P	P	P	P	P	P	P	P	P	P	P	P	P	P	P	P	P	P	P	P	P	P	P	P	P	P	P	P	P	P	P	P	P
1622187_at	(Q8L994) Chaperonin subunit, putative	14.01 protein folding and stabilization	9.9046	9.9639	-0.0593007	0.000384905	0.00205493	P	P	P	P	P	P	P	P	P	P	P	P	P	P	P	P	P	P	P	P	P	P	P	P	P	P	P	P	P	P	P	P	P	P	P	P	P	P	P	P	P	P
1622758_at	(Q5VRK6) Putative GFA2	14.01 protein folding and stabilization	8.87859	8.70323	0.175367	2.26498e-07	4.65011e-06	P	P	P	P	P	P	P	P	P	P	P	P	P	P	P	P	P	P	P	P	P	P	P	P	P	P	P	P	P	P	P	P	P	P	P	P	P	P	P	P	P	P
1606431_at	(Q6Z8K4) Putative NTGP5	14.04 protein targeting, sorting and translocation	8.8064	8.9045	-0.0980927	0.00016239	0.00100509	P	P	P	P	P	P	P	P	P	P	P	P	P	P	P	P	P	P	P	P	P	P	P	P	P	P	P	P	P	P	P	P	P	P	P	P	P	P	P	P	P	P
1607581_at	(Q9SNC6) Arm repeat containing protein homolog	14.04 protein targeting, sorting and translocation	8.50783	8.4425	0.065334	0.0170984	0.0460196	P	P	P	P	P	P	P	P	P	P	P	P	P	P	P	P	P	P	P	P	P	P	P	P	P	P	P	P	P	P	P	P	P	P	P	P	P	P	P	P	P	P
1609057_at	(Q93YS9) Putative AP3-complex beta-3A adaptin subunit	14.04 protein targeting, sorting and translocation	7.32253	7.42071	-0.098185	6.7277e-05	0.000481859	P	P	P	P	P	P	P	P	P	P	P	P	P	P	P	P	P	P	P	P	P	P	P	P	P	P	P	P	P	P	P	P	P	P	P	P	P	P	P	P	P	P
1619497_at	(Q8L9Y8) Hypothetical protein	14.04 protein targeting, sorting and translocation	8.27558	8.41367	-0.138094	1.19112e-09	7.20451e-08	P	P	P	P	P	P	P	P	P	P	P	P	P	P	P	P	P	P	P	P	P	P	P	P	P	P	P	P	P	P	P	P	P	P	P	P	P	P	P	P	P	P
1620782_at	(Q8GXS1) Hypothetical protein At1g77460/T5M16_5	14.04 protein targeting, sorting and translocation	7.79532	7.86379	-0.0684663	0.00661129	0.0213585	P	P	P	P	P	P	P	P	P	P	P	P	P	P	P	P	P	P	P	P	P	P	P	P	P	P	P	P	P	P	P	P	P	P	P	P	P	P	P	P	P	P
1620790_at	(Q9FND0) Gb|AAD20086.1 (Hypothetical protein At5g43960)	14.04 protein targeting, sorting and translocation	9.19556	9.36201	-0.16645	3.20399e-08	9.80712e-07	P	P	P	P	P	P	P	P	P	P	P	P	P	P	P	P	P	P	P	P	P	P	P	P	P	P	P	P	P	P	P	P	P	P	P	P	P	P	P	P	P	P
1622719_at	(Q9LIH2) Arabidopsis thaliana genomic DNA, chromosome 3, P1 clone:MFD22 (Hypothetical protein At3g20920)	14.04 protein targeting, sorting and translocation	7.00376	7.1176	-0.113835	0.00681304	0.0218379	P	P	P	P	P	P	P	P	P	P	P	P	P	P	P	P	P	P	P	P	P	P	P	P	P	P	P	P	P	P	P	P	P	P	P	P	P	P	P	P	P	P
1608888_at	(Q9SEC2) Peptide methionine sulfoxide reductase (EC 1.8.4.6) (Protein-methionine-S-oxide reductase) (Peptide Met(O) reductase)	14.07 protein modification	11.1708	11.0687	0.102037	0.000485211	0.00250184	P	P	P	P	P	P	P	P	P	P	P	P	P	P	P	P	P	P	P	P	P	P	P	P	P	P	P	P	P	P	P	P	P	P	P	P	P	P	P	P	P	P
1611571_at	(Q8VYB7) Putative rab geranylgeranyl transferase	14.07 protein modification	7.89467	8.02363	-0.128953	0.000150875	0.000949525	P	P	P	P	P	P	P	P	P	P	P	P	P	P	P	P	P	P	P	P	P	P	P	P	P	P	P	P	P	P	P	P	P	P	P	P	P	P	P	P	P	P
1613050_at	(Q9RQT1) Hypothetical protein pspC (Fragment)	14.07 protein modification	7.43046	7.63356	-0.203097	3.80619e-09	1.73741e-07	P	P	P	P	P	P	P	P	P	P	P	P	P	P	P	P	P	P	P	P	P	P	P	P	P	P	P	P	P	P	P	P	P	P	P	P	P	P	P	P	P	P
1615145_at	(Q8L774) Hypothetical protein At1g07010	14.07 protein modification	5.29153	5.40666	-0.115133	0.0186738	0.0495082	P	P	P	P	P	P	P	P	P	P	P	P	P	P	P	P	P	P	P	P	P	P	P	P	P	P	P	P	P	P	P	P	P	P	P	P	P	P	P	P	P	P
1618467_at	(Q9FWC4) Hypothetical protein OSJNBb0018B10.16	14.07 protein modification	9.75544	9.71575	0.0396825	0.00961346	0.0288919	P	P	P	P	P	P	P	P	P	P	P	P	P	P	P	P	P	P	P	P	P	P	P	P	P	P	P	P	P	P	P	P	P	P	P	P	P	P	P	P	P	P
1618690_at	(Q9ASS2) At1g20110/T20H2_10	14.07 protein modification	9.59232	9.63208	-0.0397618	0.0120793	0.0348688	P	P	P	P	P	P	P	P	P	P	P	P	P	P	P	P	P	P	P	P	P	P	P	P	P	P	P	P	P	P	P	P	P	P	P	P	P	P	P	P	P	P
1618924_at	(Q9M2V2) Hypothetical protein T12E18_40	14.07 protein modification	7.78927	7.71956	0.0697094	0.0118554	0.0343719	P	P	P	P	P	P	P	P	P	P	P	P	P	P	P	P	P	P	P	P	P	P	P	P	P	P	P	P	P	P	P	P	P	P	P	P	P	P	P	P	P	P
1621909_at	(Q6ZJ17) Hypothetical protein OJ1150_A11.18	14.07 protein modification	9.70474	9.636	0.0687454	0.0124942	0.0358331	P	P	P	P	P	P	P	P	P	P	P	P	P	P	P	P	P	P	P	P	P	P	P	P	P	P	P	P	P	P	P	P	P	P	P	P	P	P	P	P	P	P
1606784_at	(Q6K4E1) Hypothetical protein OJ1506_A04.22 (Hypothetical protein OJ1001_G09.8)	14.07.01 modification with fatty acids (e.g. myristylation, palmitylation, farnesylation)	8.8605	8.7792	0.0813023	0.00179689	0.00743292	P	P	P	P	P	P	P	P	P	P	P	P	P	P	P	P	P	P	P	P	P	P	P	P	P	P	P	P	P	P	P	P	P	P	P	P	P	P	P	P	P	P
1612828_at	(Q8LAH5) Palmitoyl-protein thioesterase-like	14.07.01 modification with fatty acids (e.g. myristylation, palmitylation, farnesylation)	8.41875	8.28289	0.135856	3.84933e-06	4.62881e-05	P	P	P	P	P	P	P	P	P	P	P	P	P	P	P	P	P	P	P	P	P	P	P	P	P	P	P	P	P	P	P	P	P	P	P	P	P	P	P	P	P	P
1617962_at	(Q9ZUJ2) T2K10.6 protein (Hypothetical protein At1g60010/T2K10_6) (Hypothetical protein At1g60010)	14.07.01 modification with fatty acids (e.g. myristylation, palmitylation, farnesylation)	6.34612	6.60464	-0.258522	0.000120758	0.000791032	P	P	P	P	P	P	P	P	P	P	P	P	P	P	P	P	P	P	P	P	P	P	P	P	P	P	P	P	P	P	P	P	P	P	P	P	P	P	P	P	P	P
1617965_at	(Q851I9) Hypothetical protein OSJNBb0021O11.23	14.07.01 modification with fatty acids (e.g. myristylation, palmitylation, farnesylation)	8.17898	7.98873	0.190252	8.57696e-05	0.000588959	P	P	P	P	P	P	P	P	P	P	P	P	P	P	P	P	P	P	P	P	P	P	P	P	P	P	P	P	P	P	P	P	P	P	P	P	P	P	P	P	P	P
1619713_at	(Q851I9) Hypothetical protein OSJNBb0021O11.23	14.07.01 modification with fatty acids (e.g. myristylation, palmitylation, farnesylation)	7.2979	7.21602	0.0818781	0.0128507	0.03672	P	P	P	P	P	P	P	P	P	P	P	P	P	P	P	P	P	P	P	P	P	P	P	P	P	P	P	P	P	P	P	P	P	P	P	P	P	P	P	P	P	P
1616043_at	(Q9SZS3) Hypothetical protein F27G19.80 (Hypothetical protein AT4g27480)	14.07.02 modification with sugar residues (e.g. glycosylation, deglycosylation)	8.36451	8.2137	0.150811	0.000170255	0.00104354	P	P	P	P	P	P	P	P	P	P	P	P	P	P	P	P	P	P	P	P	P	P	P	P	P	P	P	P	P	P	P	P	P	P	P	P	P	P	P	P	P	P
1622091_at	(Q69XJ6) Glycosylation enzyme-like protein	14.07.02 modification with sugar residues (e.g. glycosylation, deglycosylation)	8.75572	8.84832	-0.0925981	3.04968e-05	0.000252499	P	P	P	P	P	P	P	P	P	P	P	P	P	P	P	P	P	P	P	P	P	P	P	P	P	P	P	P	P	P	P	P	P	P	P	P	P	P	P	P	P	P
1616046_at	(Q4JEZ5) Sialyltransferase-like protein	14.07.02 modification with sugar residues (e.g. glycosylation)	7.53257	7.72708	-0.194511	4.93692e-06	5.61575e-05	P	P	P	P	P	P	P	P	P	P	P	P	P	P	P	P	P	P	P	P	P	P	P	P	P	P	P	P	P	P	P	P	P	P	P	P	P	P	P	P	P	P
1619403_at	(Q8W0S0) Putative galactosyltransferase family	14.07.02 modification with sugar residues (e.g. glycosylation)	7.33423	7.46392	-0.129688	2.8242e-06	3.61562e-05	P	P	P	P	P	P	P	P	P	P	P	P	P	P	P	P	P	P	P	P	P	P	P	P	P	P	P	P	P	P	P	P	P	P	P	P	P	P	P	P	P	P
1614933_at	(Q945D2) O-GlcNAc-transferase-like protein (Fragment)	14.07.02.02 N-directed glycosylation	7.6361	7.84034	-0.204236	5.27144e-10	3.94421e-08	P	P	P	P	P	P	P	P	P	P	P	P	P	P	P	P	P	P	P	P	P	P	P	P	P	P	P	P	P	P	P	P	P	P	P	P	P	P	P	P	P	P
1606447_at		14.07.03 modification by phosphorylation, dephosphorylation, autophosphorylation	6.60411	6.91688	-0.312776	4.54564e-10	3.70286e-08	P	P	P	P	P	P	P	P	P	P	P	P	P	P	P	P	P	P	P	P	P	P	P	P	P	P	P	P	P	P	P	P	P	P	P	P	P	P	P	P	P	P
1607220_at	(Q8L6Y9) Protein kinase ATN1-like protein	14.07.03 modification by phosphorylation, dephosphorylation, autophosphorylation	6.8895	6.79064	0.098858	0.000296596	0.00165429	P	P	P	P	P	P	P	P	P	P	P	P	P	P	P	P	P	P	P	P	P	P	P	P	P	P	P	P	P	P	P	P	P	P	P	P	P	P	P	P	P	P
1607672_at	(Q9M9C6) Hypothetical protein T2E12.9 (Hypothetical protein At1g68410)	14.07.03 modification by phosphorylation, dephosphorylation, autophosphorylation	6.39176	6.67222	-0.280461	3.24774e-07	6.15487e-06	P	P	P	P	P	P	P	P	P	P	P	P	P	P	P	P	P	P	P	P	P	P	P	P	P	P	P	P	P	P	P	P	P	P	P	P	P	P	P	P	P	P
1607687_s_at	(Q9SE47) UMP/CMP kinase b (EC 2.7.1.48)	14.07.03 modification by phosphorylation, dephosphorylation, autophosphorylation	10.2306	10.3064	-0.0757233	0.000757838	0.00362965	P	P	P	P	P	P	P	P	P	P	P	P	P	P	P	P	P	P	P	P	P	P	P	P	P	P	P	P	P	P	P	P	P	P	P	P	P	P	P	P	P	P
1607779_at	(Q9SNS9) MutT/nudix protein-like	14.07.03 modification by phosphorylation, dephosphorylation, autophosphorylation	9.06914	8.94429	0.124849	0.000416162	0.00219856	P	P	P	P	P	P	P	P	P	P	P	P	P	P	P	P	P	P	P	P	P	P	P	P	P	P	P	P	P	P	P	P	P	P	P	P	P	P	P	P	P	P
1608166_at	(O04376) Putative B' regulatory subunit of PP2A AtB'beta (AtB'beta)	14.07.03 modification by phosphorylation, dephosphorylation, autophosphorylation	5.92026	5.75046	0.169797	0.000131745	0.000849782	P	P	P	P	P	P	P	P	P	P	P	P	P	P	P	P	P	P	P	P	P	P	P	P	P	P	P	P	P	P	P	P	P	P	P	P	P	P	P	P	P	P
1609079_at	(Q94KE3) AT3g52990/F8J2_160 (Putative pyruvate kinase)	14.07.03 modification by phosphorylation, dephosphorylation, autophosphorylation	8.34332	8.49903	-0.155715	1.36445e-05	0.000130144	P	P	P	P	P	P	P	P	P	P	P	P	P	P	P	P	P	P	P	P	P	P	P	P	P	P	P	P	P	P	P	P	P	P	P	P	P	P	P	P	P	P
1609311_at	(Q86AZ9) Similar to Mus musculus (Mouse). Sex-determining region Y protein (Testis-determining factor)	14.07.03 modification by phosphorylation, dephosphorylation, autophosphorylation	8.54194	8.46537	0.0765742	0.000626079	0.0030985	P	P	P	P	P	P	P	P	P	P	P	P	P	P	P	P	P	P	P	P	P	P	P	P	P	P	P	P	P	P	P	P	P	P	P	P	P	P	P	P	P	P
1609576_at	(Q5MFV5) BTH-induced protein phosphatase 2C 2 K2 form	14.07.03 modification by phosphorylation, dephosphorylation, autophosphorylation	7.72827	7.56794	0.160333	0.00232892	0.00908629	P	P	P	P	P	P	P	P	P	P	P	P	P	P	P	P	P	P	P	P	P	P	P	P	P	P	P	P	P	P	P	P	P	P	P	P	P	P	P	P	P	P
1609801_at	(O04377) B' regulatory subunit of PP2A (At4g15415)	14.07.03 modification by phosphorylation, dephosphorylation, autophosphorylation	8.29385	8.35211	-0.0582575	0.00245917	0.00950999	P	P	P	P	P	P	P	P	P	P	P	P	P	P	P	P	P	P	P	P	P	P	P	P	P	P	P	P	P	P	P	P	P	P	P	P	P	P	P	P	P	P
1609872_at	(Q7FAK8) OSJNBa0060N03.23 protein	14.07.03 modification by phosphorylation, dephosphorylation, autophosphorylation	8.37304	8.27148	0.101562	0.00862629	0.0265007	P	P	P	P	P	P	P	P	P	P	P	P	P	P	P	P	P	P	P	P	P	P	P	P	P	P	P	P	P	P	P	P	P	P	P	P	P	P	P	P	P	P
1610050_at	(Q6K3D4) Putative PKG-Ib	14.07.03 modification by phosphorylation, dephosphorylation, autophosphorylation	7.73374	7.88987	-0.156135	2.6654e-07	5.26099e-06	P	P	P	P	P	P	P	P	P	P	P	P	P	P	P	P	P	P	P	P	P	P	P	P	P	P	P	P	P	P	P	P	P	P	P	P	P	P	P	P	P	P
1610236_at	(O80492) T12M4.15 protein	14.07.03 modification by phosphorylation, dephosphorylation, autophosphorylation	9.69444	9.87548	-0.181034	1.18176e-05	0.000114669	P	P	P	P	P	P	P	P	P	P	P	P	P	P	P	P	P	P	P	P	P	P	P	P	P	P	P	P	P	P	P	P	P	P	P	P	P	P	P	P	P	P
1610495_at	(Q6K4K9) Phosphatase 2A regulatory A subunit	14.07.03 modification by phosphorylation, dephosphorylation, autophosphorylation	6.82154	6.62907	0.192476	0.0116666	0.0339507	P	P	P	P	P	P	P	P	P	P	P	P	P	P	P	P	P	P	P	P	P	P	P	P	P	P	P	P	P	P	P	P	P	P	P	P	P	P	P	P	P	P
1610625_at	(Q9C5N3) Putative phosphotyrosyl phosphatase activator protein (AT4g08960/T3H13_2)	14.07.03 modification by phosphorylation, dephosphorylation, autophosphorylation	8.7064	8.8071	-0.100701	1.56474e-05	0.000144974	P	P	P	P	P	P	P	P	P	P	P	P	P	P	P	P	P	P	P	P	P	P	P	P	P	P	P	P	P	P	P	P	P	P	P	P	P	P	P	P	P	P
1610674_at	(Q39051) Casein kinase I (Fragment)	14.07.03 modification by phosphorylation, dephosphorylation, autophosphorylation	8.82909	8.90749	-0.0783943	0.00315598	0.0116943	P	P	P	P	P	P	P	P	P	P	P	P	P	P	P	P	P	P	P	P	P	P	P	P	P	P	P	P	P	P	P	P	P	P	P	P	P	P	P	P	P	P
1610766_at	(Q7Y152) Putative galactose kinase	14.07.03 modification by phosphorylation, dephosphorylation, autophosphorylation	10.234	10.3393	-0.105353	0.000911786	0.00424031	P	P	P	P	P	P	P	P	P	P	P	P	P	P	P	P	P	P	P	P	P	P	P	P	P	P	P	P	P	P	P	P	P	P	P	P	P	P	P	P	P	P
1611182_at	(Q8L7Q2) Putative casein kinase	14.07.03 modification by phosphorylation, dephosphorylation, autophosphorylation	8.66239	8.75381	-0.0914164	0.00403072	0.0143562	P	P	P	P	P	P	P	P	P	P	P	P	P	P	P	P	P	P	P	P	P	P	P	P	P	P	P	P	P	P	P	P	P	P	P	P	P	P	P	P	P	P
1611269_s_at	(Q7RYY8) Hypothetical protein NCU06427.1	14.07.03 modification by phosphorylation, dephosphorylation, autophosphorylation	9.95197	10.074	-0.122029	0.00732585	0.0231679	P	P	P	P	P	P	P	P	P	P	P	P	P	P	P	P	P	P	P	P	P	P	P	P	P	P	P	P	P	P	P	P	P	P	P	P	P	P	P	P	P	P
1612115_at	(Q3SC78) ACI14	14.07.03 modification by phosphorylation, dephosphorylation, autophosphorylation	6.74868	6.83544	-0.0867592	0.013681	0.0385149	P	P	P	P	P	P	P	P	P	P	P	P	P	P	P	P	P	P	P	P	P	P	P	P	P	P	P	P	P	P	P	P	P	P	P	P	P	P	P	P	P	P
1612365_s_at	(Q8H2C2) Serine/threonine kinase	14.07.03 modification by phosphorylation, dephosphorylation, autophosphorylation	9.1867	9.25675	-0.070055	0.00717904	0.022775	P	P	P	P	P	P	P	P	P	P	P	P	P	P	P	P	P	P	P	P	P	P	P	P	P	P	P	P	P	P	P	P	P	P	P	P	P	P	P	P	P	P
1612501_at	(Q84RS1) ZIK1 protein	14.07.03 modification by phosphorylation, dephosphorylation, autophosphorylation	7.15851	7.06268	0.0958309	0.00618388	0.0202737	P	P	P	P	P	P	P	P	P	P	P	P	P	P	P	P	P	P	P	P	P	P	P	P	P	P	P	P	P	P	P	P	P	P	P	P	P	P	P	P	P	P
1612593_at	(Q41493) Stpk1 protein kinase	14.07.03 modification by phosphorylation, dephosphorylation, autophosphorylation	7.54524	7.71521	-0.169966	1.2983e-07	3.00095e-06	P	P	P	P	P	P	P	P	P	P	P	P	P	P	P	P	P	P	P	P	P	P	P	P	P	P	P	P	P	P	P	P	P	P	P	P	P	P	P	P	P	P
1613034_at	(O04509) F21M12.26 protein	14.07.03 modification by phosphorylation, dephosphorylation, autophosphorylation	7.89644	8.00783	-0.111385	6.47981e-05	0.000467185	P	P	P	P	P	P	P	P	P	P	P	P	P	P	P	P	P	P	P	P	P	P	P	P	P	P	P	P	P	P	P	P	P	P	P	P	P	P	P	P	P	P
1613079_at	(Q6K461) Putative tyrosine specific protein phosphatase protein	14.07.03 modification by phosphorylation, dephosphorylation, autophosphorylation	8.78145	8.44361	0.337841	1.564e-05	0.000144974	P	P	P	P	P	P	P	P	P	P	P	P	P	P	P	P	P	P	P	P	P	P	P	P	P	P	P	P	P	P	P	P	P	P	P	P	P	P	P	P	P	P
1613085_at	(Q40269) Protein kinase (Fragment)	14.07.03 modification by phosphorylation, dephosphorylation, autophosphorylation	6.66937	7.0392	-0.36983	2.41107e-09	1.21165e-07	P	P	P	P	P	P	P	P	P	P	P	P	P	P	P	P	P	P	P	P	P	P	P	P	P	P	P	P	P	P	P	P	P	P	P	P	P	P	P	P	P	P
1613265_s_at	(Q940L5) Hypothetical protein At4g03960/T24M8_4 (Contains similarity to C3HC4-type zinc fingers)	14.07.03 modification by phosphorylation, dephosphorylation, autophosphorylation	7.06016	6.92972	0.130443	0.011241	0.0329404	P	P	P	P	P	P	P	P	P	P	P	P	P	P	P	P	P	P	P	P	P	P	P	P	P	P	P	P	P	P	P	P	P	P	P	P	P	P	P	P	P	P
1613678_at	(Q9M2G7) Hypothetical protein F14P22.80	14.07.03 modification by phosphorylation, dephosphorylation, autophosphorylation	8.5664	8.67804	-0.111643	4.37897e-05	0.000339984	P	P	P	P	P	P	P	P	P	P	P	P	P	P	P	P	P	P	P	P	P	P	P	P	P	P	P	P	P	P	P	P	P	P	P	P	P	P	P	P	P	P
1613688_at	(Q7X911) SAC1-like protein AtSAC1b (SAC domain protein 6)	14.07.03 modification by phosphorylation, dephosphorylation, autophosphorylation	7.97639	8.11388	-0.137491	0.000152349	0.000955824	P	P	P	P	P	P	P	P	P	P	P	P	P	P	P	P	P	P	P	P	P	P	P	P	P	P	P	P	P	P	P	P	P	P	P	P	P	P	P	P	P	P
1613769_at	(Q9FVD4) Ser/Thr specific protein phosphatase 2A B regulatory subunit beta isoform	14.07.03 modification by phosphorylation, dephosphorylation, autophosphorylation	8.29996	8.37545	-0.0754967	7.12926e-05	0.000505327	P	P	P	P	P	P	P	P	P	P	P	P	P	P	P	P	P	P	P	P	P	P	P	P	P	P	P	P	P	P	P	P	P	P	P	P	P	P	P	P	P	P
1613905_at	(Q45HK2) Serine/threonine protein kinase	14.07.03 modification by phosphorylation, dephosphorylation, autophosphorylation	8.88141	9.02051	-0.139101	4.71409e-08	1.31539e-06	P	P	P	P	P	P	P	P	P	P	P	P	P	P	P	P	P	P	P	P	P	P	P	P	P	P	P	P	P	P	P	P	P	P	P	P	P	P	P	P	P	P
1614314_at	(Q5XF05) At1g56440	14.07.03 modification by phosphorylation, dephosphorylation, autophosphorylation	7.63257	7.4896	0.142974	0.000370423	0.00198601	P	P	P	P	P	P	P	P	P	P	P	P	P	P	P	P	P	P	P	P	P	P	P	P	P	P	P	P	P	P	P	P	P	P	P	P	P	P	P	P	P	P
1614339_at	(Q8W0Z0) AT5g44100/MLN1_2	14.07.03 modification by phosphorylation, dephosphorylation, autophosphorylation	9.12372	9.2258	-0.102082	9.49085e-08	2.31563e-06	P	P	P	P	P	P	P	P	P	P	P	P	P	P	P	P	P	P	P	P	P	P	P	P	P	P	P	P	P	P	P	P	P	P	P	P	P	P	P	P	P	P
1614382_at	(Q8LEB4) Thymidylate kinase-like protein	14.07.03 modification by phosphorylation, dephosphorylation, autophosphorylation	7.20566	7.29449	-0.0888313	0.014056	0.0393112	P	P	P	P	P	P	P	P	P	P	P	P	P	P	P	P	P	P	P	P	P	P	P	P	P	P	P	P	P	P	P	P	P	P	P	P	P	P	P	P	P	P
1615076_at	(Q9S9Z7) F21H2.4 protein (Protein phosphatase type 2C-like protein)	14.07.03 modification by phosphorylation, dephosphorylation, autophosphorylation	6.42462	6.62226	-0.197638	5.6648e-06	6.29484e-05	P	P	P	P	P	P	P	P	P	P	P	P	P	P	P	P	P	P	P	P	P	P	P	P	P	P	P	P	P	P	P	P	P	P	P	P	P	P	P	P	P	P
1615337_at	(Q9ZQP1) Expressed protein (Hypothetical protein At2g35680) (Putative dual specificity phosphatase)	14.07.03 modification by phosphorylation, dephosphorylation, autophosphorylation	9.49489	9.58752	-0.0926312	0.000482234	0.00248776	P	P	P	P	P	P	P	P	P	P	P	P	P	P	P	P	P	P	P	P	P	P	P	P	P	P	P	P	P	P	P	P	P	P	P	P	P	P	P	P	P	P
1615384_at	(O04265) Serine/threonine protein kinase (Hypothetical protein) (AT5g08160)	14.07.03 modification by phosphorylation, dephosphorylation, autophosphorylation	9.13822	9.23336	-0.0951415	0.000641014	0.0031554	P	P	P	P	P	P	P	P	P	P	P	P	P	P	P	P	P	P	P	P	P	P	P	P	P	P	P	P	P	P	P	P	P	P	P	P	P	P	P	P	P	P
1615405_at	(Q4R0T9) ADP-sugar diphosphatase (EC 3.6.1.21)	14.07.03 modification by phosphorylation, dephosphorylation, autophosphorylation	7.20645	7.04301	0.163445	0.00336002	0.0123192	P	P	P	P	P	P	P	P	P	P	P	P	P	P	P	P	P	P	P	P	P	P	P	P	P	P	P	P	P	P	P	P	P	P	P	P	P	P	P	P	P	P
1615735_at	(Q42912) Ser/Thr protein phosphatase homologous to PPX	14.07.03 modification by phosphorylation, dephosphorylation, autophosphorylation	9.45711	9.5546	-0.0974882	3.53826e-07	6.6308e-06	P	P	P	P	P	P	P	P	P	P	P	P	P	P	P	P	P	P	P	P	P	P	P	P	P	P	P	P	P	P	P	P	P	P	P	P	P	P	P	P	P	P
1615836_at	(O65844) Protein phosphatase 1, catalytic beta subunit	14.07.03 modification by phosphorylation, dephosphorylation, autophosphorylation	9.31383	9.38385	-0.0700201	0.00412075	0.0145946	P	P	P	P	P	P	P	P	P	P	P	P	P	P	P	P	P	P	P	P	P	P	P	P	P	P	P	P	P	P	P	P	P	P	P	P	P	P	P	P	P	P
1615895_at	(Q8H2C2) Serine/threonine kinase	14.07.03 modification by phosphorylation, dephosphorylation, autophosphorylation	8.82383	8.66689	0.156942	8.27397e-08	2.09988e-06	P	P	P	P	P	P	P	P	P	P	P	P	P	P	P	P	P	P	P	P	P	P	P	P	P	P	P	P	P	P	P	P	P	P	P	P	P	P	P	P	P	P
1616239_at	(Q7XKV0) OSJNBa0022H21.7 protein	14.07.03 modification by phosphorylation, dephosphorylation, autophosphorylation	9.63365	9.46165	0.171994	0.000199861	0.00118962	P	P	P	P	P	P	P	P	P	P	P	P	P	P	P	P	P	P	P	P	P	P	P	P	P	P	P	P	P	P	P	P	P	P	P	P	P	P	P	P	P	P
1617022_at	(P93006) Hypothetical protein At2g33700	14.07.03 modification by phosphorylation, dephosphorylation, autophosphorylation	7.36622	7.46886	-0.102644	0.000664597	0.00325247	P	P	P	P	P	P	P	P	P	P	P	P	P	P	P	P	P	P	P	P	P	P	P	P	P	P	P	P	P	P	P	P	P	P	P	P	P	P	P	P	P	P
1617454_at	(Q8VYG2) Putative galactokinase	14.07.03 modification by phosphorylation, dephosphorylation, autophosphorylation	7.17549	7.34493	-0.169441	6.3259e-06	6.88555e-05	P	P	P	P	P	P	P	P	P	P	P	P	P	P	P	P	P	P	P	P	P	P	P	P	P	P	P	P	P	P	P	P	P	P	P	P	P	P	P	P	P	P
1618072_at	(Q84JU4) Hypothetical protein At2g04550 (Dual-specificity phosphatase-like protein)	14.07.03 modification by phosphorylation, dephosphorylation, autophosphorylation	8.50184	8.57703	-0.0751937	0.000161182	0.00100006	P	P	P	P	P	P	P	P	P	P	P	P	P	P	P	P	P	P	P	P	P	P	P	P	P	P	P	P	P	P	P	P	P	P	P	P	P	P	P	P	P	P
1618234_at	(Q9C6Z2) Diadenosine 5,5-P1,P4-tetraphosphate hydrolase, putative	14.07.03 modification by phosphorylation, dephosphorylation, autophosphorylation	9.05305	9.13581	-0.082758	0.00019299	0.00115554	P	P	P	P	P	P	P	P	P	P	P	P	P	P	P	P	P	P	P	P	P	P	P	P	P	P	P	P	P	P	P	P	P	P	P	P	P	P	P	P	P	P
1618638_at	(Q43465) Protein kinase 2	14.07.03 modification by phosphorylation, dephosphorylation, autophosphorylation	7.71647	7.55571	0.160756	0.000229333	0.00133389	P	P	P	P	P	P	P	P	P	P	P	P	P	P	P	P	P	P	P	P	P	P	P	P	P	P	P	P	P	P	P	P	P	P	P	P	P	P	P	P	P	P
1619174_at	(O65833) TCTR2 protein	14.07.03 modification by phosphorylation, dephosphorylation, autophosphorylation	8.22392	8.28889	-0.0649623	0.0110699	0.0325522	P	P	P	P	P	P	P	P	P	P	P	P	P	P	P	P	P	P	P	P	P	P	P	P	P	P	P	P	P	P	P	P	P	P	P	P	P	P	P	P	P	P
1619341_at	(Q9LUS8) Similarity to protein phosphatase-2c (At3g16560) (Expressed protein)	14.07.03 modification by phosphorylation, dephosphorylation, autophosphorylation	7.60109	7.87769	-0.276609	1.38308e-12	6.16847e-10	P	P	P	P	P	P	P	P	P	P	P	P	P	P	P	P	P	P	P	P	P	P	P	P	P	P	P	P	P	P	P	P	P	P	P	P	P	P	P	P	P	P
1619614_at	(Q9LUL4) Serine/threonine protein kinase-like protein (Strubbelig receptor family 7)	14.07.03 modification by phosphorylation, dephosphorylation, autophosphorylation	7.79902	7.88403	-0.0850132	0.00623357	0.0204035	P	P	P	P	P	P	P	P	P	P	P	P	P	P	P	P	P	P	P	P	P	P	P	P	P	P	P	P	P	P	P	P	P	P	P	P	P	P	P	P	P	P
1619919_at	(Q6Z1Z8) Putative PWWP domain protein	14.07.03 modification by phosphorylation, dephosphorylation, autophosphorylation	7.73693	7.80893	-0.072005	0.0126015	0.03611	P	P	P	P	P	P	P	P	P	P	P	P	P	P	P	P	P	P	P	P	P	P	P	P	P	P	P	P	P	P	P	P	P	P	P	P	P	P	P	P	P	P
1619941_at	(Q69WP7) Putative serine/threonine kinase	14.07.03 modification by phosphorylation, dephosphorylation, autophosphorylation	7.73578	7.57717	0.15861	0.00426136	0.0150136	P	P	P	P	P	P	P	P	P	P	P	P	P	P	P	P	P	P	P	P	P	P	P	P	P	P	P	P	P	P	P	P	P	P	P	P	P	P	P	P	P	P
1620360_at	(O64816) Putative casein kinase II catalytic (Alpha) subunit	14.07.03 modification by phosphorylation, dephosphorylation, autophosphorylation	10.1813	10.2226	-0.0412897	0.0103822	0.0307719	P	P	P	P	P	P	P	P	P	P	P	P	P	P	P	P	P	P	P	P	P	P	P	P	P	P	P	P	P	P	P	P	P	P	P	P	P	P	P	P	P	P
1620702_a_at	(Q8GT38) Putative phosphatase	14.07.03 modification by phosphorylation, dephosphorylation, autophosphorylation	7.51967	7.01096	0.508705	8.62249e-09	3.43824e-07	P	P	P	P	P	P	P	P	P	P	P	P	P	P	P	P	P	P	P	P	P	P	P	P	P	P	P	P	P	P	P	P	P	P	P	P	P	P	P	P	P	P
1621646_at	(Q9FPM8) JD1	14.07.03 modification by phosphorylation, dephosphorylation, autophosphorylation	7.82056	7.70165	0.118904	0.000612667	0.00305306	P	P	P	P	P	P	P	P	P	P	P	P	P	P	P	P	P	P	P	P	P	P	P	P	P	P	P	P	P	P	P	P	P	P	P	P	P	P	P	P	P	P
1622107_at	(Q9FGV9) Arabidopsis thaliana genomic DNA, chromosome 5, P1 clone:MWC10	14.07.03 modification by phosphorylation, dephosphorylation, autophosphorylation	7.825	7.46063	0.364365	5.90082e-07	1.00344e-05	P	P	P	P	P	P	P	P	P	P	P	P	P	P	P	P	P	P	P	P	P	P	P	P	P	P	P	P	P	P	P	P	P	P	P	P	P	P	P	P	P	P
1622257_at	(Q8LR51) Casein kinase I-like	14.07.03 modification by phosphorylation, dephosphorylation, autophosphorylation	9.23881	9.1273	0.111514	3.38935e-06	4.19557e-05	P	P	P	P	P	P	P	P	P	P	P	P	P	P	P	P	P	P	P	P	P	P	P	P	P	P	P	P	P	P	P	P	P	P	P	P	P	P	P	P	P	P
1622553_a_at	(Q84WG6) Putative casein kinase (Fragment)	14.07.03 modification by phosphorylation, dephosphorylation, autophosphorylation	9.7808	9.93055	-0.149752	1.76032e-09	9.55969e-08	P	P	P	P	P	P	P	P	P	P	P	P	P	P	P	P	P	P	P	P	P	P	P	P	P	P	P	P	P	P	P	P	P	P	P	P	P	P	P	P	P	P
1622743_at	(Q7XJ53) At3g06270	14.07.03 modification by phosphorylation, dephosphorylation, autophosphorylation	6.84539	7.08983	-0.244442	2.06844e-09	1.07482e-07	P	P	P	P	P	P	P	P	P	P	P	P	P	P	P	P	P	P	P	P	P	P	P	P	P	P	P	P	P	P	P	P	P	P	P	P	P	P	P	P	P	P
1606494_at	(Q4TYX9) Ubiquitinating enzyme	14.07.05 modification by ubiquitination, deubiquitination	9.84971	9.73504	0.114673	0.00198459	0.00805647	P	P	P	P	P	P	P	P	P	P	P	P	P	P	P	P	P	P	P	P	P	P	P	P	P	P	P	P	P	P	P	P	P	P	P	P	P	P	P	P	P	P
1606558_at	(Q9FWA5) RING zinc-finger protein, putative; 7563-8792 (At3g02340)	14.07.05 modification by ubiquitination, deubiquitination	8.43007	8.50991	-0.0798385	0.000664981	0.00325277	P	P	P	P	P	P	P	P	P	P	P	P	P	P	P	P	P	P	P	P	P	P	P	P	P	P	P	P	P	P	P	P	P	P	P	P	P	P	P	P	P	P
1606575_at	(Q7XQX6) OSJNBb0108J11.16 protein	14.07.05 modification by ubiquitination, deubiquitination	7.48288	7.22416	0.258722	2.74122e-06	3.54534e-05	P	P	P	P	P	P	P	P	P	P	P	P	P	P	P	P	P	P	P	P	P	P	P	P	P	P	P	P	P	P	P	P	P	P	P	P	P	P	P	P	P	P
1606665_s_at	(Q9SRP8) T21P5.14 protein	14.07.05 modification by ubiquitination, deubiquitination	8.19578	8.09602	0.099757	0.00269618	0.0102809	P	P	P	P	P	P	P	P	P	P	P	P	P	P	P	P	P	P	P	P	P	P	P	P	P	P	P	P	P	P	P	P	P	P	P	P	P	P	P	P	P	P
1606841_s_at	(Q9FZ48) Putative ubiquitin-conjugating enzyme E2 (At1g16890/F17F16.16) (E2, ubiquitin-conjugating enzyme, putative) (Ubiquitinating enzyme)	14.07.05 modification by ubiquitination, deubiquitination	9.25107	9.30584	-0.0547716	0.00657976	0.0213088	P	P	P	P	P	P	P	P	P	P	P	P	P	P	P	P	P	P	P	P	P	P	P	P	P	P	P	P	P	P	P	P	P	P	P	P	P	P	P	P	P	P
1606968_at	(Q49RB5) Ubiquitin carrier protein	14.07.05 modification by ubiquitination, deubiquitination	9.69639	9.81958	-0.123189	0.0150079	0.0413627	P	P	P	P	P	P	P	P	P	P	P	P	P	P	P	P	P	P	P	P	P	P	P	P	P	P	P	P	P	P	P	P	P	P	P	P	P	P	P	P	P	P
1607399_at	(Q6AUI1) Unknow protein	14.07.05 modification by ubiquitination, deubiquitination	7.90874	7.97409	-0.0653514	0.0143513	0.0399787	P	P	P	P	P	P	P	P	P	P	P	P	P	P	P	P	P	P	P	P	P	P	P	P	P	P	P	P	P	P	P	P	P	P	P	P	P	P	P	P	P	P
1607728_at	(Q9ZT44) RING-H2 finger protein RHB1a	14.07.05 modification by ubiquitination, deubiquitination	9.02476	9.09417	-0.0694087	0.00568519	0.018965	P	P	P	P	P	P	P	P	P	P	P	P	P	P	P	P	P	P	P	P	P	P	P	P	P	P	P	P	P	P	P	P	P	P	P	P	P	P	P	P	P	P
1607758_at	(Q68GS0) SKP1	14.07.05 modification by ubiquitination, deubiquitination	10.2808	10.205	0.0757809	0.00818231	0.0252976	P	P	P	P	P	P	P	P	P	P	P	P	P	P	P	P	P	P	P	P	P	P	P	P	P	P	P	P	P	P	P	P	P	P	P	P	P	P	P	P	P	P
1607832_at	(Q9LDD1) Arabidopsis thaliana genomic DNA, chromosome 3, P1 clone: MGH6 (Hypothetical protein At3g12920/MGH6_3) (At3g12920)	14.07.05 modification by ubiquitination, deubiquitination	7.57459	7.80986	-0.235267	3.99899e-05	0.000314593	P	P	P	P	P	P	P	P	P	P	P	P	P	P	P	P	P	P	P	P	P	P	P	P	P	P	P	P	P	P	P	P	P	P	P	P	P	P	P	P	P	P
1608021_at	(Q67YQ0) Hypothetical protein At5g01980 (Fragment)	14.07.05 modification by ubiquitination, deubiquitination	9.411	9.48605	-0.0750494	0.000611359	0.00304955	P	P	P	P	P	P	P	P	P	P	P	P	P	P	P	P	P	P	P	P	P	P	P	P	P	P	P	P	P	P	P	P	P	P	P	P	P	P	P	P	P	P
1608095_at	(O82306) Expressed protein (At2g25910/F17H15.6) (Hypothetical protein)	14.07.05 modification by ubiquitination, deubiquitination	10.303	10.3759	-0.0729603	0.00224678	0.00885819	P	P	P	P	P	P	P	P	P	P	P	P	P	P	P	P	P	P	P	P	P	P	P	P	P	P	P	P	P	P	P	P	P	P	P	P	P	P	P	P	P	P
1608101_at	(Q4TU31) RING finger family protein	14.07.05 modification by ubiquitination, deubiquitination	8.5795	8.52218	0.057325	0.00987397	0.0295167	P	P	P	P	P	P	P	P	P	P	P	P	P	P	P	P	P	P	P	P	P	P	P	P	P	P	P	P	P	P	P	P	P	P	P	P	P	P	P	P	P	P
1608201_at	(Q6L4V6) Putative zinc finger protein	14.07.05 modification by ubiquitination, deubiquitination	7.13066	6.98855	0.142114	3.03491e-06	3.83675e-05	P	P	P	P	P	P	P	P	P	P	P	P	P	P	P	P	P	P	P	P	P	P	P	P	P	P	P	P	P	P	P	P	P	P	P	P	P	P	P	P	P	P
1608824_at	(Q680P5) Hypothetical protein At1g32520 (Fragment)	14.07.05 modification by ubiquitination, deubiquitination	5.70334	5.35862	0.344718	0.000312771	0.00172828	P	P	P	P	P	P	P	P	P	P	P	P	P	P	P	P	P	P	P	P	P	P	P	P	P	P	P	P	P	P	P	P	P	P	P	P	P	P	P	P	P	P
1609030_at	(Q3HVN0) Ubiquitin-conjugating enzyme family protein-like protein	14.07.05 modification by ubiquitination, deubiquitination	9.89065	9.93163	-0.0409789	0.00402329	0.014345	P	P	P	P	P	P	P	P	P	P	P	P	P	P	P	P	P	P	P	P	P	P	P	P	P	P	P	P	P	P	P	P	P	P	P	P	P	P	P	P	P	P
1609190_at	(Q5ICP0) RING-H2 subgroup RHE protein	14.07.05 modification by ubiquitination, deubiquitination	9.7293	9.2864	0.442906	2.14997e-07	4.46848e-06	P	P	P	P	P	P	P	P	P	P	P	P	P	P	P	P	P	P	P	P	P	P	P	P	P	P	P	P	P	P	P	P	P	P	P	P	P	P	P	P	P	P
1609250_at	(Q9XGC2) SINA1p	14.07.05 modification by ubiquitination, deubiquitination	7.68969	7.88209	-0.192404	2.9327e-10	2.71773e-08	P	P	P	P	P	P	P	P	P	P	P	P	P	P	P	P	P	P	P	P	P	P	P	P	P	P	P	P	P	P	P	P	P	P	P	P	P	P	P	P	P	P
1609252_at	(Q6I602) Putative ubiquitin-conjugating enzyme	14.07.05 modification by ubiquitination, deubiquitination	8.40197	8.23305	0.168916	1.011e-05	0.00010131	P	P	P	P	P	P	P	P	P	P	P	P	P	P	P	P	P	P	P	P	P	P	P	P	P	P	P	P	P	P	P	P	P	P	P	P	P	P	P	P	P	P
1609464_s_at	(Q4TYX9) Ubiquitinating enzyme	14.07.05 modification by ubiquitination, deubiquitination	11.1101	11.0455	0.0646	0.00022915	0.00133389	P	P	P	P	P	P	P	P	P	P	P	P	P	P	P	P	P	P	P	P	P	P	P	P	P	P	P	P	P	P	P	P	P	P	P	P	P	P	P	P	P	P
1609603_s_at	(Q9M551) Polyubiquitin	14.07.05 modification by ubiquitination, deubiquitination	9.17553	9.2754	-0.0998735	0.00041817	0.0022075	P	P	P	P	P	P	P	P	P	P	P	P	P	P	P	P	P	P	P	P	P	P	P	P	P	P	P	P	P	P	P	P	P	P	P	P	P	P	P	P	P	P
1609981_at	(Q8RXD3) ABI3-interacting protein 2 (RING finger family protein)	14.07.05 modification by ubiquitination, deubiquitination	9.64194	9.70099	-0.0590516	0.00138222	0.00597423	P	P	P	P	P	P	P	P	P	P	P	P	P	P	P	P	P	P	P	P	P	P	P	P	P	P	P	P	P	P	P	P	P	P	P	P	P	P	P	P	P	P
1610964_at	(Q6Z7V6) F-box protein-like	14.07.05 modification by ubiquitination, deubiquitination	8.52362	8.70205	-0.178436	2.35231e-06	3.11411e-05	P	P	P	P	P	P	P	P	P	P	P	P	P	P	P	P	P	P	P	P	P	P	P	P	P	P	P	P	P	P	P	P	P	P	P	P	P	P	P	P	P	P
1611113_at	(Q8W3M6) Hypothetical protein	14.07.05 modification by ubiquitination, deubiquitination	8.74477	8.7929	-0.0481219	0.018674	0.0495082	P	P	P	P	P	P	P	P	P	P	P	P	P	P	P	P	P	P	P	P	P	P	P	P	P	P	P	P	P	P	P	P	P	P	P	P	P	P	P	P	P	P
1611291_at	(Q7XIC8) OsRad6	14.07.05 modification by ubiquitination, deubiquitination	11.0491	11.1161	-0.0670523	0.0042406	0.0149561	P	P	P	P	P	P	P	P	P	P	P	P	P	P	P	P	P	P	P	P	P	P	P	P	P	P	P	P	P	P	P	P	P	P	P	P	P	P	P	P	P	P
1611349_at	(Q6ZC56) Putative arm repeat-containing protein	14.07.05 modification by ubiquitination, deubiquitination	9.06055	9.10731	-0.0467614	0.0149242	0.0411996	P	P	P	P	P	P	P	P	P	P	P	P	P	P	P	P	P	P	P	P	P	P	P	P	P	P	P	P	P	P	P	P	P	P	P	P	P	P	P	P	P	P
1611374_at	(Q94B30) Hypothetical protein	14.07.05 modification by ubiquitination, deubiquitination	6.88671	6.77978	0.106932	0.000199575	0.00118863	P	P	P	P	P	P	P	P	P	P	P	P	P	P	P	P	P	P	P	P	P	P	P	P	P	P	P	P	P	P	P	P	P	P	P	P	P	P	P	P	P	P
1612165_at	(Q6KAC3) Putative Ubiquitin ligase SINAT5	14.07.05 modification by ubiquitination, deubiquitination	8.4998	8.61719	-0.11739	2.23335e-07	4.6039e-06	P	P	P	P	P	P	P	P	P	P	P	P	P	P	P	P	P	P	P	P	P	P	P	P	P	P	P	P	P	P	P	P	P	P	P	P	P	P	P	P	P	P
1612192_s_at	(P35135) Ubiquitin-conjugating enzyme E2-17 kDa (EC 6.3.2.19) (Ubiquitin-protein ligase) (Ubiquitin carrier protein)	14.07.05 modification by ubiquitination, deubiquitination	10.9296	11.0073	-0.0776477	0.00443392	0.0155134	P	P	P	P	P	P	P	P	P	P	P	P	P	P	P	P	P	P	P	P	P	P	P	P	P	P	P	P	P	P	P	P	P	P	P	P	P	P	P	P	P	P
1612240_at	(Q8RZV3) Zinc finger (C3HC4-type RING finger)-like	14.07.05 modification by ubiquitination, deubiquitination	6.30462	6.50735	-0.202722	1.13712e-05	0.000111623	P	P	P	P	P	P	P	P	P	P	P	P	P	P	P	P	P	P	P	P	P	P	P	P	P	P	P	P	P	P	P	P	P	P	P	P	P	P	P	P	P	P
1612247_at	(Q5N7R4) RING-H2 finger protein RHG1a-like	14.07.05 modification by ubiquitination, deubiquitination	7.71212	7.87041	-0.158284	4.77638e-06	5.48253e-05	P	P	P	P	P	P	P	P	P	P	P	P	P	P	P	P	P	P	P	P	P	P	P	P	P	P	P	P	P	P	P	P	P	P	P	P	P	P	P	P	P	P
1613124_s_at	(Q867D7) Polyubiquitin (Fragment)	14.07.05 modification by ubiquitination, deubiquitination	11.9094	11.7761	0.133307	6.10571e-07	1.03306e-05	P	P	P	P	P	P	P	P	P	P	P	P	P	P	P	P	P	P	P	P	P	P	P	P	P	P	P	P	P	P	P	P	P	P	P	P	P	P	P	P	P	P
1613202_s_at		14.07.05 modification by ubiquitination, deubiquitination	11.1012	11.2326	-0.131444	4.42896e-05	0.000343074	P	P	P	P	P	P	P	P	P	P	P	P	P	P	P	P	P	P	P	P	P	P	P	P	P	P	P	P	P	P	P	P	P	P	P	P	P	P	P	P	P	P
1613764_at	(Q8L8P2) Hypothetical protein	14.07.05 modification by ubiquitination, deubiquitination	6.598	6.68368	-0.0856803	0.000930926	0.00431146	P	P	P	P	P	P	P	P	P	P	P	P	P	P	P	P	P	P	P	P	P	P	P	P	P	P	P	P	P	P	P	P	P	P	P	P	P	P	P	P	P	P
1614205_at	(Q6F2D3) Putative zinc finger protein	14.07.05 modification by ubiquitination, deubiquitination	7.52676	7.31368	0.213077	9.87469e-06	9.96446e-05	P	P	P	P	P	P	P	P	P	P	P	P	P	P	P	P	P	P	P	P	P	P	P	P	P	P	P	P	P	P	P	P	P	P	P	P	P	P	P	P	P	P
1615632_a_at	(Q8H8G9) Putative ubiquitin-conjugating enzyme	14.07.05 modification by ubiquitination, deubiquitination	10.1048	10.0555	0.0492631	0.0112779	0.0330035	P	P	P	P	P	P	P	P	P	P	P	P	P	P	P	P	P	P	P	P	P	P	P	P	P	P	P	P	P	P	P	P	P	P	P	P	P	P	P	P	P	P
1615660_at	(P35135) Ubiquitin-conjugating enzyme E2-17 kDa (EC 6.3.2.19) (Ubiquitin-protein ligase) (Ubiquitin carrier protein)	14.07.05 modification by ubiquitination, deubiquitination	10.9117	10.8242	0.0874873	0.00111881	0.00501604	P	P	P	P	P	P	P	P	P	P	P	P	P	P	P	P	P	P	P	P	P	P	P	P	P	P	P	P	P	P	P	P	P	P	P	P	P	P	P	P	P	P
1615849_at	(O04829) Ubiquitin extension protein	14.07.05 modification by ubiquitination, deubiquitination	10.9165	10.8703	0.04627	0.0119776	0.0346267	P	P	P	P	P	P	P	P	P	P	P	P	P	P	P	P	P	P	P	P	P	P	P	P	P	P	P	P	P	P	P	P	P	P	P	P	P	P	P	P	P	P
1615989_at	(Q9LFH8) Hypothetical protein F4P12_90	14.07.05 modification by ubiquitination, deubiquitination	8.18044	8.24166	-0.0612257	0.00157599	0.00667747	P	P	P	P	P	P	P	P	P	P	P	P	P	P	P	P	P	P	P	P	P	P	P	P	P	P	P	P	P	P	P	P	P	P	P	P	P	P	P	P	P	P
1616006_s_at	(Q9LN67) F18O14.3 (At1g19310/F18O14_14) (Hypothetical protein)	14.07.05 modification by ubiquitination, deubiquitination	9.93422	9.82732	0.106899	2.92775e-07	5.63298e-06	P	P	P	P	P	P	P	P	P	P	P	P	P	P	P	P	P	P	P	P	P	P	P	P	P	P	P	P	P	P	P	P	P	P	P	P	P	P	P	P	P	P
1616223_at	(Q8LJR8) RING-H2 finger protein	14.07.05 modification by ubiquitination, deubiquitination	8.44196	8.16926	0.272704	6.00471e-07	1.01768e-05	P	P	P	P	P	P	P	P	P	P	P	P	P	P	P	P	P	P	P	P	P	P	P	P	P	P	P	P	P	P	P	P	P	P	P	P	P	P	P	P	P	P
1616653_at	(Q43780) Ubiquitin conjugating enzyme	14.07.05 modification by ubiquitination, deubiquitination	8.17558	8.24559	-0.0700049	0.0112681	0.0329911	P	P	P	P	P	P	P	P	P	P	P	P	P	P	P	P	P	P	P	P	P	P	P	P	P	P	P	P	P	P	P	P	P	P	P	P	P	P	P	P	P	P
1617187_at	(O82301) Hypothetical protein At2g35360 (Hypothetical protein At2g35360/T32F12.26)	14.07.05 modification by ubiquitination, deubiquitination	7.45655	7.3888	0.0677486	0.0130261	0.0370848	P	P	P	P	P	P	P	P	P	P	P	P	P	P	P	P	P	P	P	P	P	P	P	P	P	P	P	P	P	P	P	P	P	P	P	P	P	P	P	P	P	P
1617307_at	(Q9ZT50) RING-H2 zinc finger protein RHA2a	14.07.05 modification by ubiquitination, deubiquitination	10.1977	10.3152	-0.1175	0.00632948	0.0206706	P	P	P	P	P	P	P	P	P	P	P	P	P	P	P	P	P	P	P	P	P	P	P	P	P	P	P	P	P	P	P	P	P	P	P	P	P	P	P	P	P	P
1617767_s_at	(Q43780) Ubiquitin conjugating enzyme	14.07.05 modification by ubiquitination, deubiquitination	8.99994	9.0538	-0.0538676	0.00262983	0.0100735	P	P	P	P	P	P	P	P	P	P	P	P	P	P	P	P	P	P	P	P	P	P	P	P	P	P	P	P	P	P	P	P	P	P	P	P	P	P	P	P	P	P
1617805_at	(Q9LN91) T12C24.2	14.07.05 modification by ubiquitination, deubiquitination	8.19308	8.28713	-0.094049	0.000395678	0.00210355	P	P	P	P	P	P	P	P	P	P	P	P	P	P	P	P	P	P	P	P	P	P	P	P	P	P	P	P	P	P	P	P	P	P	P	P	P	P	P	P	P	P
1618172_at	(Q9FFJ5) Gb|AAD32776.1 (At5g05830)	14.07.05 modification by ubiquitination, deubiquitination	7.75238	7.98309	-0.23071	3.79631e-06	4.57595e-05	P	P	P	P	P	P	P	P	P	P	P	P	P	P	P	P	P	P	P	P	P	P	P	P	P	P	P	P	P	P	P	P	P	P	P	P	P	P	P	P	P	P
1618192_at	(Q9LF41) Ubiquitin-fusion degradation protein-like	14.07.05 modification by ubiquitination, deubiquitination	8.68	8.77432	-0.0943132	0.00066677	0.00325994	P	P	P	P	P	P	P	P	P	P	P	P	P	P	P	P	P	P	P	P	P	P	P	P	P	P	P	P	P	P	P	P	P	P	P	P	P	P	P	P	P	P
1618264_x_at	(Q867D7) Polyubiquitin (Fragment)	14.07.05 modification by ubiquitination, deubiquitination	6.7043	6.62398	0.0803133	0.00986857	0.0295167	P	P	P	P	P	P	P	P	P	P	P	P	P	P	P	P	P	P	P	P	P	P	P	P	P	P	P	P	P	P	P	P	P	P	P	P	P	P	P	P	P	P
1618265_at	(Q9SPB9) Ubiquitin carrier protein 4	14.07.05 modification by ubiquitination, deubiquitination	9.24229	9.17536	0.0669253	0.00352188	0.0128197	P	P	P	P	P	P	P	P	P	P	P	P	P	P	P	P	P	P	P	P	P	P	P	P	P	P	P	P	P	P	P	P	P	P	P	P	P	P	P	P	P	P
1618353_at	(Q9LN71) T12C24.29 (Hypothetical protein At3g13380:At1g12760) (Hypothetical protein At3g13380At1g12760) (RING domain protein)	14.07.05 modification by ubiquitination, deubiquitination	10.0842	10.0148	0.0693426	0.000618019	0.00306913	P	P	P	P	P	P	P	P	P	P	P	P	P	P	P	P	P	P	P	P	P	P	P	P	P	P	P	P	P	P	P	P	P	P	P	P	P	P	P	P	P	P
1618498_at	(Q67YQ0) Hypothetical protein At5g01980 (Fragment)	14.07.05 modification by ubiquitination, deubiquitination	7.33918	7.40196	-0.0627707	0.00890164	0.0272224	P	P	P	P	P	P	P	P	P	P	P	P	P	P	P	P	P	P	P	P	P	P	P	P	P	P	P	P	P	P	P	P	P	P	P	P	P	P	P	P	P	P
1618516_at	(Q8LAQ7) Hypothetical protein	14.07.05 modification by ubiquitination, deubiquitination	9.38863	9.54681	-0.158184	1.84179e-05	0.000166255	P	P	P	P	P	P	P	P	P	P	P	P	P	P	P	P	P	P	P	P	P	P	P	P	P	P	P	P	P	P	P	P	P	P	P	P	P	P	P	P	P	P
1618764_at	(Q9SFX2) Hypothetical protein F15M4.11	14.07.05 modification by ubiquitination, deubiquitination	8.14725	8.24259	-0.0953408	1.07606e-06	1.63652e-05	P	P	P	P	P	P	P	P	P	P	P	P	P	P	P	P	P	P	P	P	P	P	P	P	P	P	P	P	P	P	P	P	P	P	P	P	P	P	P	P	P	P
1618804_at	(Q4PSZ0) Zinc finger (C3HC4-type RING finger) family protein	14.07.05 modification by ubiquitination, deubiquitination	7.39359	7.17637	0.217219	0.000178483	0.00108802	P	P	P	P	P	P	P	P	P	P	P	P	P	P	P	P	P	P	P	P	P	P	P	P	P	P	P	P	P	P	P	P	P	P	P	P	P	P	P	P	P	P
1618901_at	(Q8VY10) Putative E2, ubiquitin-conjugating enzyme (Putative ubiquitin-conjugating enzyme E2) (Ubiquitinating enzyme)	14.07.05 modification by ubiquitination, deubiquitination	5.81501	6.13604	-0.321034	1.95672e-05	0.000174365	P	P	P	P	P	P	P	P	P	P	P	P	P	P	P	P	P	P	P	P	P	P	P	P	P	P	P	P	P	P	P	P	P	P	P	P	P	P	P	P	P	P
1619316_s_at	(Q7XIC8) OsRad6	14.07.05 modification by ubiquitination, deubiquitination	11.1448	11.2004	-0.0555301	0.00103114	0.00468116	P	P	P	P	P	P	P	P	P	P	P	P	P	P	P	P	P	P	P	P	P	P	P	P	P	P	P	P	P	P	P	P	P	P	P	P	P	P	P	P	P	P
1619577_at	(Q94AD8) T10F18_70/T10F18_70 (At5g21040/T10F18_70)	14.07.05 modification by ubiquitination, deubiquitination	6.50938	6.61535	-0.105969	0.000936089	0.00433237	P	P	P	P	P	P	P	P	P	P	P	P	P	P	P	P	P	P	P	P	P	P	P	P	P	P	P	P	P	P	P	P	P	P	P	P	P	P	P	P	P	P
1619965_at	(O22755) RING-H2 zinc finger protein RHA3a	14.07.05 modification by ubiquitination, deubiquitination	7.97798	7.81315	0.164825	0.000188594	0.00113348	P	P	P	P	P	P	P	P	P	P	P	P	P	P	P	P	P	P	P	P	P	P	P	P	P	P	P	P	P	P	P	P	P	P	P	P	P	P	P	P	P	P
1619994_x_at	(Q9FGZ9) Ubiquitin-like protein 5	14.07.05 modification by ubiquitination, deubiquitination	9.87171	9.94073	-0.0690185	0.00404614	0.0143909	P	P	P	P	P	P	P	P	P	P	P	P	P	P	P	P	P	P	P	P	P	P	P	P	P	P	P	P	P	P	P	P	P	P	P	P	P	P	P	P	P	P
1619995_at	(Q8GV26) RUB1 conjugating enzyme	14.07.05 modification by ubiquitination, deubiquitination	8.56282	8.61469	-0.0518711	0.0163931	0.0445006	P	P	P	P	P	P	P	P	P	P	P	P	P	P	P	P	P	P	P	P	P	P	P	P	P	P	P	P	P	P	P	P	P	P	P	P	P	P	P	P	P	P
1620041_at	(Q9FDX1) Similarity to N7-like protein (SKP1 interacting partner 1)	14.07.05 modification by ubiquitination, deubiquitination	5.28259	5.18749	0.0950922	0.0126106	0.036126	P	P	P	P	P	P	P	P	P	M	P	P	P	P	P	P	P	P	P	P	P	P	P	P	P	P	P	P	P	P	P	P	P	P	P	P	P	P	P	P	P	P
1620231_s_at	(Q9AV43) Hypothetical protein OSJNBa0001O14.25	14.07.05 modification by ubiquitination, deubiquitination	8.72209	8.50383	0.218266	1.45282e-07	3.29773e-06	P	P	P	P	P	P	P	P	P	P	P	P	P	P	P	P	P	P	P	P	P	P	P	P	P	P	P	P	P	P	P	P	P	P	P	P	P	P	P	P	P	P
1620263_at	(Q6K6K6) Putative Ubiquitin activating enzyme	14.07.05 modification by ubiquitination, deubiquitination	7.29981	7.40243	-0.102617	3.24597e-05	0.000265321	P	P	P	P	P	P	P	P	P	P	P	P	P	P	P	P	P	P	P	P	P	P	P	P	P	P	P	P	P	P	P	P	P	P	P	P	P	P	P	P	P	P
1620799_at	(Q5NAX2) Ubiquitin-conjugating enzyme-like	14.07.05 modification by ubiquitination, deubiquitination	6.56128	6.41464	0.146644	0.0027605	0.0104748	P	P	P	P	P	P	P	P	P	P	P	P	P	P	P	P	P	P	P	P	P	P	P	P	P	P	P	P	P	P	P	P	P	P	P	P	P	P	P	P	P	P
1621012_s_at	(P55852) Ubiquitin-like protein SMT3	14.07.05 modification by ubiquitination, deubiquitination	10.6792	10.56	0.11913	6.44197e-05	0.00046532	P	P	P	P	P	P	P	P	P	P	P	P	P	P	P	P	P	P	P	P	P	P	P	P	P	P	P	P	P	P	P	P	P	P	P	P	P	P	P	P	P	P
1621388_at	(Q6NMJ8) At3g13430	14.07.05 modification by ubiquitination, deubiquitination	7.9197	7.60696	0.312734	2.35152e-07	4.78886e-06	P	P	P	P	P	P	P	P	P	P	P	P	P	P	P	P	P	P	P	P	P	P	P	P	P	P	P	P	P	P	P	P	P	P	P	P	P	P	P	P	P	P
1621565_s_at	(Q3E951) Protein At5g25560	14.07.05 modification by ubiquitination, deubiquitination	10.0936	9.76051	0.333055	2.28289e-10	2.37726e-08	P	P	P	P	P	P	P	P	P	P	P	P	P	P	P	P	P	P	P	P	P	P	P	P	P	P	P	P	P	P	P	P	P	P	P	P	P	P	P	P	P	P
1621779_s_at	(Q3HVN0) Ubiquitin-conjugating enzyme family protein-like protein	14.07.05 modification by ubiquitination, deubiquitination	11.0496	11.0884	-0.0387331	0.00940686	0.0284232	P	P	P	P	P	P	P	P	P	P	P	P	P	P	P	P	P	P	P	P	P	P	P	P	P	P	P	P	P	P	P	P	P	P	P	P	P	P	P	P	P	P
1621869_at	(Q6WWW4) HECT ubiquitin-protein ligase 3 (KAKTUS protein)	14.07.05 modification by ubiquitination, deubiquitination	8.94122	9.06345	-0.122237	0.000262738	0.00149348	P	P	P	P	P	P	P	P	P	P	P	P	P	P	P	P	P	P	P	P	P	P	P	P	P	P	P	P	P	P	P	P	P	P	P	P	P	P	P	P	P	P
1622027_at	(Q8L8N5) RNA-binding protein-like protein (Hypothetical protein At5g58790/mzn1_240) (Hypothetical protein At5g58787)	14.07.05 modification by ubiquitination, deubiquitination	7.42722	7.18945	0.23777	8.82788e-08	2.1997e-06	P	P	P	P	P	P	P	P	P	P	P	P	P	P	P	P	P	P	P	P	P	P	P	P	P	P	P	P	P	P	P	P	P	P	P	P	P	P	P	P	P	P
1622184_at	(Q8L775) RING finger-like protein (At5g24870)	14.07.05 modification by ubiquitination, deubiquitination	7.36575	7.288	0.0777486	0.00265161	0.0101339	P	P	P	P	P	P	P	P	P	P	P	P	P	P	P	P	P	P	P	P	P	P	P	P	P	P	P	P	P	P	P	P	P	P	P	P	P	P	P	P	P	P
1622318_at	(Q53J22) Hypothetical protein	14.07.05 modification by ubiquitination, deubiquitination	7.73995	7.55627	0.18368	0.000692459	0.00336761	P	P	P	P	P	P	P	P	P	P	P	P	P	P	P	P	P	P	P	P	P	P	P	P	P	P	P	P	P	P	P	P	P	P	P	P	P	P	P	P	P	P
1622773_at	(Q5ICP0) RING-H2 subgroup RHE protein	14.07.05 modification by ubiquitination, deubiquitination	9.49908	8.99814	0.500946	6.48766e-08	1.69147e-06	P	P	P	P	P	P	P	P	P	P	P	P	P	P	P	P	P	P	P	P	P	P	P	P	P	P	P	P	P	P	P	P	P	P	P	P	P	P	P	P	P	P
1622793_at	(Q94C51) Putative ubiquitin protein	14.07.05 modification by ubiquitination, deubiquitination	10.0379	9.99133	0.0465948	0.0027282	0.0103753	P	P	P	P	P	P	P	P	P	P	P	P	P	P	P	P	P	P	P	P	P	P	P	P	P	P	P	P	P	P	P	P	P	P	P	P	P	P	P	P	P	P
1622807_at	(Q9LN67) F18O14.3 (At1g19310/F18O14_14) (Hypothetical protein)	14.07.05 modification by ubiquitination, deubiquitination	8.06708	7.89126	0.175824	2.05357e-06	2.78058e-05	P	P	P	P	P	P	P	P	P	P	P	P	P	P	P	P	P	P	P	P	P	P	P	P	P	P	P	P	P	P	P	P	P	P	P	P	P	P	P	P	P	P
1622873_at	(Q9LN71) T12C24.29 (Hypothetical protein At3g13380:At1g12760) (Hypothetical protein At3g13380At1g12760) (RING domain protein)	14.07.05 modification by ubiquitination, deubiquitination	9.18661	9.2619	-0.075291	4.84359e-05	0.000370364	P	P	P	P	P	P	P	P	P	P	P	P	P	P	P	P	P	P	P	P	P	P	P	P	P	P	P	P	P	P	P	P	P	P	P	P	P	P	P	P	P	P
1606762_at	(Q9LY68) Serin carboxypeptidase-like protein	14.07.11 protein processing (proteolytic)	9.23465	9.49574	-0.261096	0.0149922	0.0413308	P	P	P	P	P	P	P	P	P	P	P	P	P	P	P	P	P	P	P	P	P	P	P	P	P	P	P	P	P	P	P	P	P	P	P	P	P	P	P	P	P	P
1607653_at	(Q93ZE7) AT3g52500/F22O6_120	14.07.11 protein processing (proteolytic)	8.27774	8.47892	-0.201185	0.00015789	0.000982048	P	P	P	P	P	P	P	P	P	P	P	P	P	P	P	P	P	P	P	P	P	P	P	P	P	P	P	P	P	P	P	P	P	P	P	P	P	P	P	P	P	P
1609446_at	(Q9FYG8) F1N21.7	14.07.11 protein processing (proteolytic)	10.934	11.0195	-0.0855636	2.76934e-06	3.57256e-05	P	P	P	P	P	P	P	P	P	P	P	P	P	P	P	P	P	P	P	P	P	P	P	P	P	P	P	P	P	P	P	P	P	P	P	P	P	P	P	P	P	P
1609644_at	(Q67WZ5) Putative prolylcarboxypeptidase isoform 1	14.07.11 protein processing (proteolytic)	6.18766	6.50943	-0.32177	0.000325923	0.00178533	P	P	P	P	P	P	P	P	P	P	P	P	P	P	P	P	P	P	P	P	P	P	P	P	P	P	P	P	P	P	P	P	P	P	P	P	P	P	P	P	P	P
1610574_at	(Q8VZH2) AT4g33090/F4I10_20 (Aminopeptidase M)	14.07.11 protein processing (proteolytic)	10.591	10.5535	0.0375598	0.00183687	0.00756079	P	P	P	P	P	P	P	P	P	P	P	P	P	P	P	P	P	P	P	P	P	P	P	P	P	P	P	P	P	P	P	P	P	P	P	P	P	P	P	P	P	P
1611263_at	(Q8VXY9) Putative N-carbamyl-L-amino acid amidohydrolase	14.07.11 protein processing (proteolytic)	8.10554	8.19822	-0.0926868	0.00217073	0.00864612	P	P	P	P	P	P	P	P	P	P	P	P	P	P	P	P	P	P	P	P	P	P	P	P	P	P	P	P	P	P	P	P	P	P	P	P	P	P	P	P	P	P
1611329_s_at	(Q9FYG8) F1N21.7	14.07.11 protein processing (proteolytic)	9.93285	9.98383	-0.0509805	0.00561321	0.018787	P	P	P	P	P	P	P	P	P	P	P	P	P	P	P	P	P	P	P	P	P	P	P	P	P	P	P	P	P	P	P	P	P	P	P	P	P	P	P	P	P	P
1611531_at	(Q93Z32) AT4g33410/F17M5_170	14.07.11 protein processing (proteolytic)	8.94943	9.09644	-0.147013	2.09867e-05	0.000185141	P	P	P	P	P	P	P	P	P	P	P	P	P	P	P	P	P	P	P	P	P	P	P	P	P	P	P	P	P	P	P	P	P	P	P	P	P	P	P	P	P	P
1611891_at	(Q8L7B2) Serine carboxypeptidase 1-like protein	14.07.11 protein processing (proteolytic)	5.22148	5.00713	0.21435	0.000637731	0.00314383	P	P	P	P	P	P	P	P	P	P	P	P	P	P	P	P	P	P	P	P	P	P	P	P	P	P	P	P	P	P	P	P	P	P	P	P	P	P	P	P	P	P
1612222_at	(Q75G54) Hypothetical protein B1003C08.3 (Hypothetical protein OSJNBb0043H23.1)	14.07.11 protein processing (proteolytic)	8.03105	8.12085	-0.0897954	1.65756e-05	0.000151795	P	P	P	P	P	P	P	P	P	P	P	P	P	P	P	P	P	P	P	P	P	P	P	P	P	P	P	P	P	P	P	P	P	P	P	P	P	P	P	P	P	P
1612961_a_at	(Q6ERE8) Pyrrolidone carboxyl peptidase-like protein	14.07.11 protein processing (proteolytic)	8.79517	8.95975	-0.16458	5.39016e-07	9.30701e-06	P	P	P	P	P	P	P	P	P	P	P	P	P	P	P	P	P	P	P	P	P	P	P	P	P	P	P	P	P	P	P	P	P	P	P	P	P	P	P	P	P	P
1613190_at	(Q94EI5) AT5g62130/mtg10_150	14.07.11 protein processing (proteolytic)	7.92941	8.02015	-0.0907392	0.0122821	0.0353553	P	P	P	P	P	P	P	P	P	P	P	P	P	P	P	P	P	P	P	P	P	P	P	P	P	P	P	P	P	P	P	P	P	P	P	P	P	P	P	P	P	P
1614043_at	(Q9FY49) Putative leukotriene-A4 hydrolase	14.07.11 protein processing (proteolytic)	7.51903	7.6203	-0.101268	0.0110568	0.0325446	P	P	P	P	P	P	P	P	P	P	P	P	P	P	P	P	P	P	P	P	P	P	P	P	P	P	P	P	P	P	P	P	P	P	P	P	P	P	P	P	P	P
1614542_a_at	(Q8GVF6) Pyrrolidone carboxyl peptidase-like protein	14.07.11 protein processing (proteolytic)	8.50725	8.63125	-0.124003	5.4507e-05	0.000407532	P	P	P	P	P	P	P	P	P	P	P	P	P	P	P	P	P	P	P	P	P	P	P	P	P	P	P	P	P	P	P	P	P	P	P	P	P	P	P	P	P	P
1614925_at	(Q5JNL6) Putative mitochondrial processing peptidase	14.07.11 protein processing (proteolytic)	7.84837	7.96219	-0.113818	6.14774e-05	0.000448687	P	P	P	P	P	P	P	P	P	P	P	P	P	P	P	P	P	P	P	P	P	P	P	P	P	P	P	P	P	P	P	P	P	P	P	P	P	P	P	P	P	P
1615777_at	(Q8RXQ7) Putative prolyl endopeptidase (Fragment)	14.07.11 protein processing (proteolytic)	7.85133	8.0253	-0.173969	0.00404942	0.0143975	P	P	P	P	P	P	P	P	P	P	P	P	P	P	P	P	P	P	P	P	P	P	P	P	P	P	P	P	P	P	P	P	P	P	P	P	P	P	P	P	P	P
1615943_at	(Q5JNL6) Putative mitochondrial processing peptidase	14.07.11 protein processing (proteolytic)	9.74207	9.7905	-0.0484362	0.0172328	0.0463195	P	P	P	P	P	P	P	P	P	P	P	P	P	P	P	P	P	P	P	P	P	P	P	P	P	P	P	P	P	P	P	P	P	P	P	P	P	P	P	P	P	P
1616450_at	(Q8LFY1) Hypothetical protein	14.07.11 protein processing (proteolytic)	8.27532	8.37588	-0.10056	5.50089e-05	0.000410676	P	P	P	P	P	P	P	P	P	P	P	P	P	P	P	P	P	P	P	P	P	P	P	P	P	P	P	P	P	P	P	P	P	P	P	P	P	P	P	P	P	P
1616993_at	(Q6NLT8) At1g53530	14.07.11 protein processing (proteolytic)	5.01275	4.8283	0.184442	0.00026713	0.00151164	P	P	P	P	P	P	P	P	P	P	P	P	P	P	P	P	P	P	P	P	P	P	P	P	P	P	P	P	P	P	A	P	P	P	P	A	P	P	P	P	P	P
1618161_at	(Q9FG66) Acyl-peptide hydrolase-like	14.07.11 protein processing (proteolytic)	8.03404	7.9192	0.114841	0.0073502	0.0232159	P	P	P	P	P	P	P	P	P	P	P	P	P	P	P	P	P	P	P	P	P	P	P	P	P	P	P	P	P	P	P	P	P	P	P	P	P	P	P	P	P	P
1618990_at		14.07.11 protein processing (proteolytic)	6.00825	6.20557	-0.197316	7.42953e-05	0.000522966	P	P	P	P	P	P	P	P	P	P	P	P	P	P	P	P	P	P	P	P	P	P	P	P	P	P	P	P	P	P	P	P	P	P	P	P	P	P	P	P	P	P
1619057_at	(Q8GVF6) Pyrrolidone carboxyl peptidase-like protein	14.07.11 protein processing (proteolytic)	9.33842	9.50522	-0.166803	5.94457e-12	1.50115e-09	P	P	P	P	P	P	P	P	P	P	P	P	P	P	P	P	P	P	P	P	P	P	P	P	P	P	P	P	P	P	P	P	P	P	P	P	P	P	P	P	P	P
1619169_at	(Q9SFB5) Putative serine carboxypeptidase II (At3g07990)	14.07.11 protein processing (proteolytic)	6.65122	6.78079	-0.129563	0.00451782	0.0157469	P	P	P	P	P	P	P	P	P	P	P	P	P	P	P	P	P	P	P	P	P	P	P	P	P	P	P	P	P	P	P	P	P	P	P	P	P	P	P	P	P	P
1619701_at	(Q9MA44) T20M3.9 protein	14.07.11 protein processing (proteolytic)	9.23066	9.32248	-0.0918201	1.85413e-06	2.55506e-05	P	P	P	P	P	P	P	P	P	P	P	P	P	P	P	P	P	P	P	P	P	P	P	P	P	P	P	P	P	P	P	P	P	P	P	P	P	P	P	P	P	P
1620705_a_at	(Q7F9I3) OSJNBa0039C07.2 protein	14.07.11 protein processing (proteolytic)	5.55501	5.76421	-0.209198	0.0010075	0.00459863	P	P	P	P	P	P	P	P	P	P	P	P	P	P	P	P	P	P	P	P	P	P	P	P	P	P	P	P	P	P	P	P	P	P	P	P	P	P	P	P	P	P
1620722_at	(Q8GVF6) Pyrrolidone carboxyl peptidase-like protein	14.07.11 protein processing (proteolytic)	7.30459	7.44581	-0.141214	0.00233085	0.00908679	P	P	P	P	P	P	P	P	P	P	P	P	P	P	P	P	P	P	P	P	P	P	P	P	P	P	P	P	P	P	P	P	P	P	P	P	P	P	P	P	P	P
1621445_at		14.07.11 protein processing (proteolytic)	8.91517	8.85467	0.0604906	0.0012066	0.0053362	P	P	P	P	P	P	P	P	P	P	P	P	P	P	P	P	P	P	P	P	P	P	P	P	P	P	P	P	P	P	P	P	P	P	P	P	P	P	P	P	P	P
1606531_at	(P93204) SBT1 protein (Subtilisin-like protease)	14.13 protein degradation	7.1501	7.81317	-0.663075	1.47312e-09	8.45455e-08	P	P	P	P	P	P	P	P	P	P	P	P	P	P	P	P	P	P	P	P	P	P	P	P	P	P	P	P	P	P	P	P	P	P	P	P	P	P	P	P	P	M
1606809_at	(Q8VZ58) Hypothetical protein At5g60750	14.13 protein degradation	8.11007	8.04987	0.0601967	0.00318175	0.0117811	P	P	P	P	P	P	P	P	P	P	P	P	P	P	P	P	P	P	P	P	P	P	P	P	P	P	P	P	P	P	P	P	P	P	P	P	P	P	P	P	P	P
1607176_at	(Q8S9L3) AT4g38220/F20D10_340	14.13 protein degradation	7.46473	7.31556	0.149166	0.0126369	0.0361806	P	P	P	P	P	P	P	P	P	P	P	P	P	P	P	P	P	P	P	P	P	P	P	P	P	P	P	P	P	P	P	P	P	P	P	P	P	P	P	P	P	P
1607375_s_at	(Q8LDA0) Hypothetical protein	14.13 protein degradation	9.95933	10.043	-0.0836223	1.11544e-05	0.000109922	P	P	P	P	P	P	P	P	P	P	P	P	P	P	P	P	P	P	P	P	P	P	P	P	P	P	P	P	P	P	P	P	P	P	P	P	P	P	P	P	P	P
1607464_at	(Q949Y5) Hypothetical protein At5g35220	14.13 protein degradation	7.03995	6.97215	0.0677926	0.0021168	0.0084882	P	P	P	P	P	P	P	P	P	P	P	P	P	P	P	P	P	P	P	P	P	P	P	P	P	P	P	P	P	P	P	P	P	P	P	P	P	P	P	P	P	P
1607498_at	(Q9LVJ1) Cucumisin-like serine protease; subtilisin-like protease (At3g14067)	14.13 protein degradation	10.69	10.8616	-0.171609	3.09268e-08	9.64172e-07	P	P	P	P	P	P	P	P	P	P	P	P	P	P	P	P	P	P	P	P	P	P	P	P	P	P	P	P	P	P	P	P	P	P	P	P	P	P	P	P	P	P
1607583_at	(O48566) CLP protease regulatory subunit CLPX precursor	14.13 protein degradation	8.3188	8.18357	0.135233	1.11635e-06	1.67802e-05	P	P	P	P	P	P	P	P	P	P	P	P	P	P	P	P	P	P	P	P	P	P	P	P	P	P	P	P	P	P	P	P	P	P	P	P	P	P	P	P	P	P
1607795_at	(Q8LCK4) Growth-on protein GRO10	14.13 protein degradation	10.1667	10.2443	-0.0776356	0.000275494	0.00155288	P	P	P	P	P	P	P	P	P	P	P	P	P	P	P	P	P	P	P	P	P	P	P	P	P	P	P	P	P	P	P	P	P	P	P	P	P	P	P	P	P	P
1608068_at	(Q6Z754) Putative Zn-dependent protease with chaperone function	14.13 protein degradation	7.38136	7.55812	-0.176768	3.96704e-06	4.72536e-05	P	P	P	P	P	P	P	P	P	P	P	P	P	P	P	P	P	P	P	P	P	P	P	P	P	P	P	P	P	P	P	P	P	P	P	P	P	P	P	P	P	P
1608126_at	(Q53KK6) Hypothetical protein	14.13 protein degradation	8.3033	8.37499	-0.0716856	0.000115409	0.000761044	P	P	P	P	P	P	P	P	P	P	P	P	P	P	P	P	P	P	P	P	P	P	P	P	P	P	P	P	P	P	P	P	P	P	P	P	P	P	P	P	P	P
1608213_at	(Q4U4M3) Subtilisin-like protease (Fragment)	14.13 protein degradation	8.36871	8.5225	-0.153792	0.000281724	0.0015827	P	P	P	P	P	P	P	P	P	P	P	P	P	P	P	P	P	P	P	P	P	P	P	P	P	P	P	P	P	P	P	P	P	P	P	P	P	P	P	P	P	P
1608712_at	(Q5BXC0) Hypothetical protein (Fragment)	14.13 protein degradation	7.25829	7.3597	-0.101417	1.9909e-06	2.71026e-05	P	P	P	P	P	P	P	P	P	P	P	P	P	P	P	P	P	P	P	P	P	P	P	P	P	P	P	P	P	P	P	P	P	P	P	P	P	P	P	P	P	P
1609490_s_at	(Q67VK9) Cgi67 serine protease-like	14.13 protein degradation	7.77363	7.83968	-0.0660456	0.00407795	0.0144781	P	P	P	P	P	P	P	P	P	P	P	P	P	P	P	P	P	P	P	P	P	P	P	P	P	P	P	P	P	P	P	P	P	P	P	P	P	P	P	P	P	P
1609491_at	(Q5ZA08) Putative protease	14.13 protein degradation	8.99191	9.15575	-0.163837	0.00533286	0.0180339	P	P	P	P	P	P	P	P	P	P	P	P	P	P	P	P	P	P	P	P	P	P	P	P	P	P	P	P	P	P	P	P	P	P	P	P	P	P	P	P	P	P
1610068_at	(Q9FFC3) Protease-like protein	14.13 protein degradation	7.00378	7.09567	-0.0918959	0.00335346	0.0123066	P	P	P	P	P	P	P	P	P	P	P	P	P	P	P	P	P	P	P	P	P	P	P	P	P	P	P	P	P	P	P	P	P	P	P	P	P	P	P	P	P	P
1610984_at	(Q8RXW9) Hypothetical protein At5g64580 (Fragment)	14.13 protein degradation	6.2749	6.19215	0.0827426	0.0182721	0.0485573	P	P	P	P	P	P	P	P	P	P	P	P	P	P	P	P	P	P	P	P	P	P	P	P	P	P	P	P	P	P	P	P	P	P	P	P	P	P	P	P	P	P
1611365_at	(O65351) Cucumisin-like serine protease (Putative subtilisin serine protease ARA12)	14.13 protein degradation	8.48202	8.82683	-0.344809	2.97774e-05	0.000247761	P	P	P	P	P	P	P	P	P	P	P	P	P	P	P	P	P	P	P	P	P	P	P	P	P	P	P	P	P	P	P	P	P	P	P	P	P	P	P	P	P	P
1611760_at	(Q9LVJ1) Cucumisin-like serine protease; subtilisin-like protease (At3g14067)	14.13 protein degradation	9.06268	9.20049	-0.137813	0.00149747	0.00639304	P	P	P	P	P	P	P	P	P	P	P	P	P	P	P	P	P	P	P	P	P	P	P	P	P	P	P	P	P	P	P	P	P	P	P	P	P	P	P	P	P	P
1613390_at	(Q8RUN6) AT3g19170/MVI11_8 (Putative metalloprotease)	14.13 protein degradation	8.52759	8.40818	0.119407	0.00109283	0.00491483	P	P	P	P	P	P	P	P	P	P	P	P	P	P	P	P	P	P	P	P	P	P	P	P	P	P	P	P	P	P	P	P	P	P	P	P	P	P	P	P	P	P
1614151_a_at	(Q8LB10) ATP-dependent Clp protease proteolytic subunit ClpR4, putative (Putative ClpP protease complex subunit ClpR4)	14.13 protein degradation	7.09888	7.01713	0.0817577	0.0071242	0.0226518	P	P	P	P	P	P	P	P	P	P	P	P	P	P	P	P	P	P	P	P	P	P	P	P	P	P	P	P	P	P	P	P	P	P	P	P	P	P	P	P	P	P
1614448_at	(Q9LLI0) ClpB	14.13 protein degradation	6.36907	6.20401	0.165067	0.0129466	0.0368969	P	P	P	P	P	P	P	P	P	P	P	P	P	P	P	P	P	P	P	P	P	P	P	P	P	P	P	P	P	P	P	P	P	P	P	P	P	P	P	P	P	P
1615098_at	(Q4FGH2) ATP-depedent Clp protease proteolytic subunit (Fragment)	14.13 protein degradation	11.5053	11.5808	-0.0754871	0.0128356	0.0366975	P	P	P	P	P	P	P	P	P	P	P	P	P	P	P	P	P	P	P	P	P	P	P	P	P	P	P	P	P	P	P	P	P	P	P	P	P	P	P	P	P	P
1616095_at	(Q9SXJ6) NClpP3 (ATP-dependent Clp protease proteolytic subunit ClpP3)	14.13 protein degradation	8.60991	8.54482	0.0650965	0.000989208	0.00452946	P	P	P	P	P	P	P	P	P	P	P	P	P	P	P	P	P	P	P	P	P	P	P	P	P	P	P	P	P	P	P	P	P	P	P	P	P	P	P	P	P	P
1616949_at	(Q6A167) Ftsh-like protease	14.13 protein degradation	7.00962	7.06817	-0.0585499	0.00799869	0.0248599	P	P	P	P	P	P	P	P	P	P	P	P	P	P	P	P	P	P	P	P	P	P	P	P	P	P	P	P	P	P	P	P	P	P	P	P	P	P	P	P	P	P
1619687_at	(Q8RVJ7) Putative serine protease	14.13 protein degradation	10.9463	11.2999	-0.353587	3.65729e-15	1.23141e-11	P	P	P	P	P	P	P	P	P	P	P	P	P	P	P	P	P	P	P	P	P	P	P	P	P	P	P	P	P	P	P	P	P	P	P	P	P	P	P	P	P	P
1620253_at	(Q9AYS9) Tat binding protein like protein	14.13 protein degradation	10.8536	10.7788	0.0747837	0.00216436	0.00862754	P	P	P	P	P	P	P	P	P	P	P	P	P	P	P	P	P	P	P	P	P	P	P	P	P	P	P	P	P	P	P	P	P	P	P	P	P	P	P	P	P	P
1620287_at	(Q8RVJ7) Putative serine protease	14.13 protein degradation	8.76327	9.39819	-0.634924	3.92324e-09	1.77092e-07	P	P	P	P	P	P	P	P	P	P	P	P	P	P	P	P	P	P	P	P	P	P	P	P	P	P	P	P	P	P	P	P	P	P	P	P	P	P	P	P	P	P
1621603_at	(Q53LY5) Similar to periplasmic serine proteinase	14.13 protein degradation	6.37191	6.28562	0.0862845	0.0139103	0.0390183	P	P	P	P	P	P	P	P	P	P	P	P	P	P	P	P	P	P	P	P	P	P	P	P	P	P	P	P	P	P	P	P	P	P	P	P	P	P	P	P	P	P
1621801_a_at	(Q9XJ35) NClpP5 (F2J10.14 protein) (At1g49970/F2J10_5)	14.13 protein degradation	9.32213	9.20677	0.115366	2.74924e-05	0.000231997	P	P	P	P	P	P	P	P	P	P	P	P	P	P	P	P	P	P	P	P	P	P	P	P	P	P	P	P	P	P	P	P	P	P	P	P	P	P	P	P	P	P
1622380_at	(Q6Z8P2) Putative aminoacylase	14.13 protein degradation	9.35722	9.27722	0.0799959	0.000727238	0.00349968	P	P	P	P	P	P	P	P	P	P	P	P	P	P	P	P	P	P	P	P	P	P	P	P	P	P	P	P	P	P	P	P	P	P	P	P	P	P	P	P	P	P
1606715_at	(Q9SRY2) F22D16.11 protein	14.13 protein/peptide degradation	8.94936	8.85997	0.0893856	0.000141532	0.000904248	P	P	P	P	P	P	P	P	P	P	P	P	P	P	P	P	P	P	P	P	P	P	P	P	P	P	P	P	P	P	P	P	P	P	P	P	P	P	P	P	P	P
1606754_at	(Q9LEY1) Putative serine-type carboxypeptidase II	14.13 protein/peptide degradation	7.64785	7.78628	-0.138427	0.00854511	0.0262752	P	P	P	P	P	P	P	P	P	P	P	P	P	P	P	P	P	P	P	P	P	P	P	P	P	P	P	P	P	P	P	P	P	P	P	P	P	P	P	P	P	P
1607834_at	(Q6Z5M6) Transducin / WD-40 repeat protein-like	14.13 protein/peptide degradation	8.53561	8.63662	-0.101012	3.00979e-06	3.81454e-05	P	P	P	P	P	P	P	P	P	P	P	P	P	P	P	P	P	P	P	P	P	P	P	P	P	P	P	P	P	P	P	P	P	P	P	P	P	P	P	P	P	P
1608072_at	(Q9CAQ7) Nucellin-like protein; 27671-25467	14.13 protein/peptide degradation	6.44299	6.15108	0.291904	1.46518e-07	3.31835e-06	P	P	P	P	P	P	P	P	P	P	P	P	P	P	P	P	P	P	P	P	P	P	P	P	P	P	P	P	P	P	P	P	P	P	P	P	P	P	P	P	P	P
1611321_at	(Q4G2J3) Derlin2-2	14.13 protein/peptide degradation	10.4156	10.4537	-0.0381034	0.00429143	0.0150827	P	P	P	P	P	P	P	P	P	P	P	P	P	P	P	P	P	P	P	P	P	P	P	P	P	P	P	P	P	P	P	P	P	P	P	P	P	P	P	P	P	P
1611915_at	(Q67ZD0) Major surface like glycoprotein	14.13 protein/peptide degradation	8.48706	8.6062	-0.119138	0.000436256	0.00228773	P	P	P	P	P	P	P	P	P	P	P	P	P	P	P	P	P	P	P	P	P	P	P	P	P	P	P	P	P	P	P	P	P	P	P	P	P	P	P	P	P	P
1612412_at	(Q9AXQ2) Mitochondrial processing peptidase beta subunit	14.13 protein/peptide degradation	10.5361	10.584	-0.0478847	0.00811158	0.0251232	P	P	P	P	P	P	P	P	P	P	P	P	P	P	P	P	P	P	P	P	P	P	P	P	P	P	P	P	P	P	P	P	P	P	P	P	P	P	P	P	P	P
1612557_at	(Q9SB64) Hypothetical protein F22K18.110 (Hypothetical protein At4g24690; F22K18.110) (Hypothetical protein At4g24690)	14.13 protein/peptide degradation	10.809	10.7528	0.0561959	0.0157834	0.0430539	P	P	P	P	P	P	P	P	P	P	P	P	P	P	P	P	P	P	P	P	P	P	P	P	P	P	P	P	P	P	P	P	P	P	P	P	P	P	P	P	P	P
1612873_at	(O49607) Subtilisin proteinase-like (Putative subtilisin serine protease) (Putative subtilisin serine proteinase)	14.13 protein/peptide degradation	10.3366	10.6132	-0.276611	1.38379e-08	5.12002e-07	P	P	P	P	P	P	P	P	P	P	P	P	P	P	P	P	P	P	P	P	P	P	P	P	P	P	P	P	P	P	P	P	P	P	P	P	P	P	P	P	P	P
1613943_at	(Q9C5G6) Hypothetical protein At1g23430 (Hypothetical protein At1g23440)	14.13 protein/peptide degradation	8.70012	8.61456	0.0855635	0.000224302	0.00131192	P	P	P	P	P	P	P	P	P	P	P	P	P	P	P	P	P	P	P	P	P	P	P	P	P	P	P	P	P	P	P	P	P	P	P	P	P	P	P	P	P	P
1615015_at	(Q8H0S9) Putative aminopeptidase (At1g63770) (M1 aminopeptidase)	14.13 protein/peptide degradation	10.6796	10.7555	-0.0759632	0.000198849	0.0011857	P	P	P	P	P	P	P	P	P	P	P	P	P	P	P	P	P	P	P	P	P	P	P	P	P	P	P	P	P	P	P	P	P	P	P	P	P	P	P	P	P	P
1615208_at	(Q66GQ8) At5g22850	14.13 protein/peptide degradation	6.86666	6.68287	0.183783	0.00494207	0.0169565	P	P	P	P	P	P	P	P	P	P	P	P	P	P	P	P	P	P	P	P	P	P	P	P	P	P	P	P	P	P	P	P	P	P	P	P	P	P	P	P	P	P
1616144_at	(Q9ZPZ9) Hypothetical protein At2g06030	14.13 protein/peptide degradation	6.51826	6.67412	-0.155862	6.41151e-05	0.000463584	P	P	P	P	P	P	P	P	P	P	P	P	P	P	P	P	P	P	P	P	P	P	P	P	P	P	P	P	P	P	P	P	P	P	P	P	P	P	P	P	P	P
1617508_a_at	(Q9M314) Prolyl aminopeptidase-like protein (AT3g61540/F2A19_140)	14.13 protein/peptide degradation	7.03226	7.20766	-0.175404	3.61142e-05	0.000289746	P	P	P	P	P	P	P	P	P	P	P	P	P	P	P	P	P	P	P	P	P	P	P	P	P	P	P	P	P	P	P	P	P	P	P	P	P	P	P	P	P	P
1618468_at		14.13 protein/peptide degradation	8.07588	8.15435	-0.0784697	0.0180852	0.0481875	P	P	P	P	P	P	P	P	P	P	P	P	P	P	P	P	P	P	P	P	P	P	P	P	P	P	P	P	P	P	P	P	P	P	P	P	P	P	P	P	P	P
1618575_at	(Q8VYM5) Hypothetical protein At3g12700	14.13 protein/peptide degradation	5.41212	5.83864	-0.426521	4.53935e-06	5.24622e-05	P	P	P	P	P	P	M	P	P	P	P	P	P	P	P	A	P	P	P	P	P	P	P	P	P	P	P	P	P	P	P	P	P	P	P	P	P	A	P	P	P	P
1618715_at	(Q94JU3) COP9 signalosome complex subunit 7 (CSN complex subunit 7) (FUSCA protein 5) (FUSCA5)	14.13 protein/peptide degradation	8.00634	8.16324	-0.1569	1.52821e-08	5.59293e-07	P	P	P	P	P	P	P	P	P	P	P	P	P	P	P	P	P	P	P	P	P	P	P	P	P	P	P	P	P	P	P	P	P	P	P	P	P	P	P	P	P	P
1618977_at	(Q8L7N9) Hypothetical protein At3g13300	14.13 protein/peptide degradation	8.10526	8.18674	-0.0814845	0.00512415	0.0174567	P	P	P	P	P	P	P	P	P	P	P	P	P	P	P	P	P	P	P	P	P	P	P	P	P	P	P	P	P	P	P	P	P	P	P	P	P	P	P	P	P	P
1619532_at	(Q9FH99) Dbj|BAA78736.1 (Hypothetical protein At5g67140)	14.13 protein/peptide degradation	7.47933	7.76334	-0.284018	0.000228444	0.00133152	P	P	P	P	P	P	P	P	P	P	P	P	P	P	P	P	P	P	P	P	P	P	P	P	P	P	P	P	P	P	P	P	P	P	P	P	P	P	P	P	P	P
1619598_at		14.13 protein/peptide degradation	9.31646	9.25908	0.057386	0.00201618	0.00815922	P	P	P	P	P	P	P	P	P	P	P	P	P	P	P	P	P	P	P	P	P	P	P	P	P	P	P	P	P	P	P	P	P	P	P	P	P	P	P	P	P	P
1620508_at	(Q7XYU8) Cysteine protease	14.13 protein/peptide degradation	11.1199	11.2389	-0.118942	0.00399617	0.0142633	P	P	P	P	P	P	P	P	P	P	P	P	P	P	P	P	P	P	P	P	P	P	P	P	P	P	P	P	P	P	P	P	P	P	P	P	P	P	P	P	P	P
1620682_at	(Q8LCT4) Hypothetical protein	14.13 protein/peptide degradation	7.92424	7.69507	0.229176	7.53554e-06	8.02071e-05	P	P	P	P	P	P	P	P	P	P	P	P	P	P	P	P	P	P	P	P	P	P	P	P	P	P	P	P	P	P	P	P	P	P	P	P	P	P	P	P	P	P
1620736_a_at	(Q8LB30) DAG protein, putative	14.13 protein/peptide degradation	9.39117	9.24031	0.150856	3.33655e-08	1.00604e-06	P	P	P	P	P	P	P	P	P	P	P	P	P	P	P	P	P	P	P	P	P	P	P	P	P	P	P	P	P	P	P	P	P	P	P	P	P	P	P	P	P	P
1621271_at	(Q682J5) Hypothetical protein At1g35340	14.13 protein/peptide degradation	5.62709	5.78531	-0.158219	0.000584131	0.00292819	P	P	P	P	P	P	P	P	P	P	P	P	P	P	P	P	P	P	P	P	P	P	P	P	P	P	P	P	P	P	P	P	P	P	P	P	P	P	P	P	P	P
1622218_at	(O23053) Hypothetical protein YUP8H12.25	14.13 protein/peptide degradation	7.56186	7.66682	-0.104962	0.00401718	0.0143282	P	P	P	P	P	P	P	P	P	P	P	P	P	P	P	P	P	P	P	P	P	P	P	P	P	P	P	P	P	P	P	P	P	P	P	P	P	P	P	P	P	P
1607612_at	(O23716) Proteasome subunit beta type. Multicatalytic endopeptidase complex, proteasome, beta subunit (EC 3.4.99.46) (AT4g31300/F8F16_120) (20S proteasome subunit PBA1)	14.13.01.01 proteasomal degradation (ubiquitin/proteasomal pathway)	9.44787	9.56108	-0.113208	0.00121418	0.00536737	P	P	P	P	P	P	P	P	P	P	P	P	P	P	P	P	P	P	P	P	P	P	P	P	P	P	P	P	P	P	P	P	P	P	P	P	P	P	P	P	P	P
1607642_at	(Q60EW3) Putative 26S proteasome non-ATPase regulatory subunit 14	14.13.01.01 proteasomal degradation (ubiquitin/proteasomal pathway)	9.93442	9.98839	-0.0539715	0.0043692	0.0153241	P	P	P	P	P	P	P	P	P	P	P	P	P	P	P	P	P	P	P	P	P	P	P	P	P	P	P	P	P	P	P	P	P	P	P	P	P	P	P	P	P	P
1608256_at	(Q65XW6) Putative ring-H2 finger protein	14.13.01.01 proteasomal degradation (ubiquitin/proteasomal pathway)	9.84403	9.6215	0.222531	1.00762e-07	2.4291e-06	P	P	P	P	P	P	P	P	P	P	P	P	P	P	P	P	P	P	P	P	P	P	P	P	P	P	P	P	P	P	P	P	P	P	P	P	P	P	P	P	P	P
1608787_at	(Q8L4A7) At1g79210/YUP8H12R_1	14.13.01.01 proteasomal degradation (ubiquitin/proteasomal pathway)	9.91888	9.9687	-0.0498169	0.0180111	0.0480154	P	P	P	P	P	P	P	P	P	P	P	P	P	P	P	P	P	P	P	P	P	P	P	P	P	P	P	P	P	P	P	P	P	P	P	P	P	P	P	P	P	P
1609546_s_at	(Q94HJ7) Putative RING-H2 finger protein	14.13.01.01 proteasomal degradation (ubiquitin/proteasomal pathway)	7.66191	7.34521	0.316704	1.69e-06	2.37093e-05	P	P	P	P	P	P	P	P	P	P	P	P	P	P	P	P	P	P	P	P	P	P	P	P	P	P	P	P	P	P	P	P	P	P	P	P	P	P	P	P	P	P
1611478_at	(O23718) 20S proteasome beta subunit PBG1 (EC 3.4.99.46)	14.13.01.01 proteasomal degradation (ubiquitin/proteasomal pathway)	10.6194	10.685	-0.0655849	8.93855e-05	0.000610469	P	P	P	P	P	P	P	P	P	P	P	P	P	P	P	P	P	P	P	P	P	P	P	P	P	P	P	P	P	P	P	P	P	P	P	P	P	P	P	P	P	P
1612633_at	(Q9SG87) Putative RING zinc finger protein	14.13.01.01 proteasomal degradation (ubiquitin/proteasomal pathway)	6.32043	6.46788	-0.14745	0.0176689	0.0472653	P	P	P	P	P	P	P	P	P	P	P	P	P	P	P	P	P	P	P	P	P	P	P	P	P	P	P	P	P	P	P	P	P	P	P	P	P	P	P	P	P	P
1612915_at	(Q8W424) 26S proteasome regulatory particle non-ATPase subunit8	14.13.01.01 proteasomal degradation (ubiquitin/proteasomal pathway)	9.15196	9.21068	-0.0587232	0.0131143	0.0372623	P	P	P	P	P	P	P	P	P	P	P	P	P	P	P	P	P	P	P	P	P	P	P	P	P	P	P	P	P	P	P	P	P	P	P	P	P	P	P	P	P	P
1613181_at	(P46465) 26S protease regulatory subunit 6A homolog (TAT-binding protein homolog 1) (TBP-1)	14.13.01.01 proteasomal degradation (ubiquitin/proteasomal pathway)	7.7616	7.83868	-0.0770855	0.0170976	0.0460196	P	P	P	P	P	P	P	P	P	P	P	P	P	P	P	P	P	P	P	P	P	P	P	P	P	P	P	P	P	P	P	P	P	P	P	P	P	P	P	P	P	P
1613488_at	(Q9M9M5) Putative 26S proteosome regulatory subunit	14.13.01.01 proteasomal degradation (ubiquitin/proteasomal pathway)	5.26594	5.4041	-0.138165	0.00133174	0.00579573	P	P	P	P	P	P	P	P	P	P	P	P	P	P	P	P	P	P	P	P	P	P	P	P	P	P	P	P	P	P	P	P	P	P	P	P	P	P	P	P	P	P
1613705_at	(Q06364) Probable 26S proteasome non-ATPase regulatory subunit 3 (26S proteasome subunit S3) (Nuclear antigen 21D7)	14.13.01.01 proteasomal degradation (ubiquitin/proteasomal pathway)	9.79306	9.85703	-0.063961	0.00409039	0.0145113	P	P	P	P	P	P	P	P	P	P	P	P	P	P	P	P	P	P	P	P	P	P	P	P	P	P	P	P	P	P	P	P	P	P	P	P	P	P	P	P	P	P
1613735_at	(O48844) 26S proteasome regulatory subunit (RPN2), putative	14.13.01.01 proteasomal degradation (ubiquitin/proteasomal pathway)	9.10937	9.19309	-0.0837196	0.00215515	0.00860101	P	P	P	P	P	P	P	P	P	P	P	P	P	P	P	P	P	P	P	P	P	P	P	P	P	P	P	P	P	P	P	P	P	P	P	P	P	P	P	P	P	P
1613781_at	(Q94HJ7) Putative RING-H2 finger protein	14.13.01.01 proteasomal degradation (ubiquitin/proteasomal pathway)	7.02729	6.72092	0.306367	0.000119141	0.000781459	P	P	P	P	P	P	P	P	P	P	P	P	P	P	P	P	P	P	P	P	P	P	P	P	P	P	P	P	P	P	P	P	P	P	P	P	P	P	P	P	P	P
1614080_at	(Q9SXU1) Proteasome subunit alpha type 7 (EC 3.4.25.1) (20S proteasome alpha subunit D) (20S proteasome subunit alpha-4)	14.13.01.01 proteasomal degradation (ubiquitin/proteasomal pathway)	9.38321	9.41709	-0.0338798	0.0188386	0.0498661	P	P	P	P	P	P	P	P	P	P	P	P	P	P	P	P	P	P	P	P	P	P	P	P	P	P	P	P	P	P	P	P	P	P	P	P	P	P	P	P	P	P
1614457_at	(Q8W423) 26S proteasome regulatory particle non-ATPase subunit12	14.13.01.01 proteasomal degradation (ubiquitin/proteasomal pathway)	8.82325	8.76236	0.0608906	0.0147427	0.0408005	P	P	P	P	P	P	P	P	P	P	P	P	P	P	P	P	P	P	P	P	P	P	P	P	P	P	P	P	P	P	P	P	P	P	P	P	P	P	P	P	P	P
1614730_at	(Q7X5X9) OSJNBa0058G03.7 protein (OSJNBa0027P08.4 protein)	14.13.01.01 proteasomal degradation (ubiquitin/proteasomal pathway)	8.61768	8.68827	-0.0705853	0.00712316	0.0226518	P	P	P	P	P	P	P	P	P	P	P	P	P	P	P	P	P	P	P	P	P	P	P	P	P	P	P	P	P	P	P	P	P	P	P	P	P	P	P	P	P	P
1615999_at	(Q9ZQF5) Putative RING-H2 zinc finger protein (RING finger family protein)	14.13.01.01 proteasomal degradation (ubiquitin/proteasomal pathway)	9.22285	9.11969	0.103157	0.00270434	0.0103004	P	P	P	P	P	P	P	P	P	P	P	P	P	P	P	P	P	P	P	P	P	P	P	P	P	P	P	P	P	P	P	P	P	P	P	P	P	P	P	P	P	P
1616425_at	(Q570D7) 26S proteasome regulatory subunit (Fragment)	14.13.01.01 proteasomal degradation (ubiquitin/proteasomal pathway)	8.24073	8.3021	-0.0613654	0.0162957	0.0442956	P	P	P	P	P	P	P	P	P	P	P	P	P	P	P	P	P	P	P	P	P	P	P	P	P	P	P	P	P	P	P	P	P	P	P	P	P	P	P	P	P	P
1619075_at	(Q69Q32) Putative 26S proteasome regulatory particle triple-A ATPase subunit4	14.13.01.01 proteasomal degradation (ubiquitin/proteasomal pathway)	7.53961	7.65614	-0.116526	0.000545682	0.0027726	P	P	P	P	P	P	P	P	P	P	P	P	P	P	P	P	P	P	P	P	P	P	P	P	P	P	P	P	P	P	P	P	P	P	P	P	P	P	P	P	P	P
1619737_at	(Q8GYA6) Hypothetical protein At4g19006 (26S proteasome subunit RPN9b)	14.13.01.01 proteasomal degradation (ubiquitin/proteasomal pathway)	10.0495	10.1068	-0.0572908	0.0016437	0.00690068	P	P	P	P	P	P	P	P	P	P	P	P	P	P	P	P	P	P	P	P	P	P	P	P	P	P	P	P	P	P	P	P	P	P	P	P	P	P	P	P	P	P
1619907_at	(Q851Y6) Putative proteasome regulatory non-ATPase subunit	14.13.01.01 proteasomal degradation (ubiquitin/proteasomal pathway)	9.99742	10.0544	-0.0569349	0.00650579	0.0211491	P	P	P	P	P	P	P	P	P	P	P	P	P	P	P	P	P	P	P	P	P	P	P	P	P	P	P	P	P	P	P	P	P	P	P	P	P	P	P	P	P	P
1620007_at	(P93768) Probable 26S proteasome non-ATPase regulatory subunit 3 (26S proteasome subunit S3) (Nuclear antigen 21D7)	14.13.01.01 proteasomal degradation (ubiquitin/proteasomal pathway)	8.25549	8.15052	0.104969	0.00181843	0.0075063	P	P	P	P	P	P	P	P	P	P	P	P	P	P	P	P	P	P	P	P	P	P	P	P	P	P	P	P	P	P	P	P	P	P	P	P	P	P	P	P	P	P
1621091_at	(Q8W424) 26S proteasome regulatory particle non-ATPase subunit8	14.13.01.01 proteasomal degradation (ubiquitin/proteasomal pathway)	6.35831	6.5642	-0.205888	1.07776e-08	4.12367e-07	P	P	P	P	P	P	P	P	P	P	P	P	P	P	P	P	P	P	P	P	P	P	P	P	P	P	P	P	P	P	P	P	P	P	P	P	P	P	P	P	P	P
1621146_s_at	(Q8W423) 26S proteasome regulatory particle non-ATPase subunit12	14.13.01.01 proteasomal degradation (ubiquitin/proteasomal pathway)	9.97877	9.9239	0.0548699	0.018773	0.0497053	P	P	P	P	P	P	P	P	P	P	P	P	P	P	P	P	P	P	P	P	P	P	P	P	P	P	P	P	P	P	P	P	P	P	P	P	P	P	P	P	P	P
1621695_at	(Q8LG38) Putative RING zinc finger protein	14.13.01.01 proteasomal degradation (ubiquitin/proteasomal pathway)	9.6869	9.77101	-0.0841085	1.11705e-07	2.64866e-06	P	P	P	P	P	P	P	P	P	P	P	P	P	P	P	P	P	P	P	P	P	P	P	P	P	P	P	P	P	P	P	P	P	P	P	P	P	P	P	P	P	P
1621967_at	(O23716) Proteasome subunit beta type. Multicatalytic endopeptidase complex, proteasome, beta subunit (EC 3.4.99.46) (AT4g31300/F8F16_120) (20S proteasome subunit PBA1)	14.13.01.01 proteasomal degradation (ubiquitin/proteasomal pathway)	8.63578	8.71886	-0.0830821	0.00916947	0.0278919	P	P	P	P	P	P	P	P	P	P	P	P	P	P	P	P	P	P	P	P	P	P	P	P	P	P	P	P	P	P	P	P	P	P	P	P	P	P	P	P	P	P
1614383_s_at	(O81629) F8M12.21 protein (Hypothetical protein F25I24.50) (Hypothetical protein AT4g10840) (AT4g10840/F25I24_50)	16 PROTEIN WITH BINDING FUNCTION OR COFACTOR REQUIREMENT (structural or catalytic)	8.36447	8.51824	-0.153769	6.27874e-09	2.67602e-07	P	P	P	P	P	P	P	P	P	P	P	P	P	P	P	P	P	P	P	P	P	P	P	P	P	P	P	P	P	P	P	P	P	P	P	P	P	P	P	P	P	P
1618395_at	(O81629) F8M12.21 protein (Hypothetical protein F25I24.50) (Hypothetical protein AT4g10840) (AT4g10840/F25I24_50)	16 PROTEIN WITH BINDING FUNCTION OR COFACTOR REQUIREMENT (structural or catalytic)	8.72377	8.84475	-0.120982	2.56112e-08	8.34511e-07	P	P	P	P	P	P	P	P	P	P	P	P	P	P	P	P	P	P	P	P	P	P	P	P	P	P	P	P	P	P	P	P	P	P	P	P	P	P	P	P	P	P
1606836_at	(Q9S752) Hypothetical protein F11F8.36 (Putative RING zinc finger protein)	16.01 protein binding	9.56043	9.69785	-0.137421	3.63159e-06	4.43027e-05	P	P	P	P	P	P	P	P	P	P	P	P	P	P	P	P	P	P	P	P	P	P	P	P	P	P	P	P	P	P	P	P	P	P	P	P	P	P	P	P	P	P
1606895_at	(Q570P5) Hypothetical protein At2g30610	16.01 protein binding	8.03973	7.77147	0.26826	1.01844e-05	0.000101956	P	P	P	P	P	P	P	P	P	P	P	P	P	P	P	P	P	P	P	P	P	P	P	P	P	P	P	P	P	P	P	P	P	P	P	P	P	P	P	P	P	P
1607067_at	(Q65X88) Hypothetical protein OJ1593_C11.14	16.01 protein binding	6.26536	6.08322	0.182141	0.00010507	0.000702391	P	P	P	P	P	P	P	P	P	P	P	P	P	P	P	P	P	P	P	P	P	P	P	P	P	P	P	P	P	P	P	P	P	P	P	P	P	P	P	P	P	P
1607109_at	(Q8GS41) Hypothetical protein At5g48655 (Putative RING zinc finger)	16.01 protein binding	9.33577	9.25148	0.084298	4.63987e-05	0.000357765	P	P	P	P	P	P	P	P	P	P	P	P	P	P	P	P	P	P	P	P	P	P	P	P	P	P	P	P	P	P	P	P	P	P	P	P	P	P	P	P	P	P
1607126_a_at	(Q9LND7) T21E18.16 protein (Hypothetical protein At1g06110) (At1g06110/T21E18_13)	16.01 protein binding	6.2626	6.06283	0.199764	0.00193351	0.00789744	P	P	P	P	P	P	P	P	P	P	P	P	P	P	P	P	P	P	P	P	P	P	P	P	P	P	P	P	P	P	P	P	P	P	P	P	P	P	P	P	P	P
1607761_at	(Q8GYE3) Hypothetical protein At1g56460/F13N6_4	16.01 protein binding	8.31758	8.45144	-0.133858	8.9746e-08	2.21668e-06	P	P	P	P	P	P	P	P	P	P	P	P	P	P	P	P	P	P	P	P	P	P	P	P	P	P	P	P	P	P	P	P	P	P	P	P	P	P	P	P	P	P
1609066_at	(Q75I59) Expressed protein	16.01 protein binding	8.60055	8.68775	-0.0871937	0.000428216	0.00225399	P	P	P	P	P	P	P	P	P	P	P	P	P	P	P	P	P	P	P	P	P	P	P	P	P	P	P	P	P	P	P	P	P	P	P	P	P	P	P	P	P	P
1610378_at	(Q9H091) Zinc finger MYND domain containing protein 15	16.01 protein binding	7.00862	7.21765	-0.209032	1.17483e-08	4.42795e-07	P	P	P	P	P	P	P	P	P	P	P	P	P	P	P	P	P	P	P	P	P	P	P	P	P	P	P	P	P	P	P	P	P	P	P	P	P	P	P	P	P	P
1610645_at	(Q9SY88) T25B24.3 protein (Hypothetical protein) (RING finger family protein)	16.01 protein binding	9.01473	9.07868	-0.0639484	0.00072336	0.003486	P	P	P	P	P	P	P	P	P	P	P	P	P	P	P	P	P	P	P	P	P	P	P	P	P	P	P	P	P	P	P	P	P	P	P	P	P	P	P	P	P	P
1611783_at	(Q6K8Z1) Hypothetical protein OJ1695_H09.11	16.01 protein binding	9.13604	9.07145	0.0645924	0.000770562	0.00368186	P	P	P	P	P	P	P	P	P	P	P	P	P	P	P	P	P	P	P	P	P	P	P	P	P	P	P	P	P	P	P	P	P	P	P	P	P	P	P	P	P	P
1612193_at	(Q8RWD8) Hypothetical protein At1g20540	16.01 protein binding	8.56293	8.61294	-0.0500031	0.0117647	0.0341677	P	P	P	P	P	P	P	P	P	P	P	P	P	P	P	P	P	P	P	P	P	P	P	P	P	P	P	P	P	P	P	P	P	P	P	P	P	P	P	P	P	P
1612322_at	(Q8GTE4) Hypothetical protein 274 (Fragment)	16.01 protein binding	8.89935	9.09799	-0.198635	0.000779912	0.00372125	P	P	P	P	P	P	P	P	P	P	P	P	P	P	P	P	P	P	P	P	P	P	P	P	P	P	P	P	P	P	P	P	P	P	P	P	P	P	P	P	P	P
1612757_at	(Q9S9Q9) F26G16.2 protein	16.01 protein binding	7.33119	7.60843	-0.277239	2.2326e-12	7.749e-10	P	P	P	P	P	P	P	P	P	P	P	P	P	P	P	P	P	P	P	P	P	P	P	P	P	P	P	P	P	P	P	P	P	P	P	P	P	P	P	P	P	P
1612816_at	(Q8LI88) Putative zinc finger POZ domain protein	16.01 protein binding	8.21933	8.11633	0.102997	0.000142193	0.00090732	P	P	P	P	P	P	P	P	P	P	P	P	P	P	P	P	P	P	P	P	P	P	P	P	P	P	P	P	P	P	P	P	P	P	P	P	P	P	P	P	P	P
1613096_at	(Q851S4) Hypothetical protein OSJNBb0017F17.19	16.01 protein binding	9.4175	8.89163	0.52587	2.10691e-07	4.39708e-06	P	P	P	P	P	P	P	P	P	P	P	P	P	P	P	P	P	P	P	P	P	P	P	P	P	P	P	P	P	P	P	P	P	P	P	P	P	P	P	P	P	P
1613826_at	binding / protein binding; similar to rubredoxin family protein [Arabidopsis thaliana] (TAIR:AT5G17170.2); similar to PDZ/DHR/GLGF; Tetratricopeptide-like helical [Medicago truncatula]	16.01 protein binding	7.22232	7.47921	-0.256884	5.36963e-07	9.29106e-06	P	P	P	P	P	P	P	P	P	P	P	P	P	P	P	P	P	P	P	P	P	P	P	P	P	P	P	P	P	P	P	P	P	P	P	P	P	P	P	P	P	P
1614505_s_at	(O65416) Hypothetical protein F18E5.130 (Hypothetical protein AT4g21510)	16.01 protein binding	8.54075	8.04506	0.495689	2.19318e-10	2.30763e-08	P	P	P	P	P	P	P	P	P	P	P	P	P	P	P	P	P	P	P	P	P	P	P	P	P	P	P	P	P	P	P	P	P	P	P	P	P	P	P	P	P	P
1614814_s_at	(O24136) CP12 precursor (Chloroplast protein 12)	16.01 protein binding	11.0406	10.9148	0.125803	0.0149494	0.0412466	P	P	P	P	P	P	P	P	P	P	P	P	P	P	P	P	P	P	P	P	P	P	P	P	P	P	P	P	P	P	P	P	P	P	P	P	P	P	P	P	P	P
1617082_a_at	(Q9S752) Hypothetical protein F11F8.36 (Putative RING zinc finger protein)	16.01 protein binding	10.8424	10.9671	-0.124676	1.55054e-06	2.20282e-05	P	P	P	P	P	P	P	P	P	P	P	P	P	P	P	P	P	P	P	P	P	P	P	P	P	P	P	P	P	P	P	P	P	P	P	P	P	P	P	P	P	P
1617217_at	(Q9FPW6) POZ/BTB containing-protein AtPOB1	16.01 protein binding	10.0358	9.87028	0.165487	1.02627e-08	3.9416e-07	P	P	P	P	P	P	P	P	P	P	P	P	P	P	P	P	P	P	P	P	P	P	P	P	P	P	P	P	P	P	P	P	P	P	P	P	P	P	P	P	P	P
1620524_at	(Q9FYL9) F21J9.10 (Hypothetical protein At1g24440)	16.01 protein binding	5.13199	5.02676	0.105233	0.00513639	0.0174925	P	P	P	P	P	P	P	P	P	P	P	P	P	P	P	P	P	P	P	P	P	P	P	P	P	P	P	P	P	P	P	P	P	P	P	P	P	P	P	P	P	P
1621306_at	(Q84K04) Hypothetical protein At2g22120	16.01 protein binding	8.86833	8.98169	-0.113361	0.000310949	0.00172104	P	P	P	P	P	P	P	P	P	P	P	P	P	P	P	P	P	P	P	P	P	P	P	P	P	P	P	P	P	P	P	P	P	P	P	P	P	P	P	P	P	P
1622731_at	(Q9M2V9) Hypothetical protein T15C9_70	16.01 protein binding	8.5332	8.42239	0.110814	1.85903e-07	4.02963e-06	P	P	P	P	P	P	P	P	P	P	P	P	P	P	P	P	P	P	P	P	P	P	P	P	P	P	P	P	P	P	P	P	P	P	P	P	P	P	P	P	P	P
1609187_at	(P93396) Transformer-SR ribonucleoprotein (Fragment)	16.03 nucleic acid binding	8.43023	8.35966	0.0705677	0.000210736	0.00124409	P	P	P	P	P	P	P	P	P	P	P	P	P	P	P	P	P	P	P	P	P	P	P	P	P	P	P	P	P	P	P	P	P	P	P	P	P	P	P	P	P	P
1612079_at	(Q9SK74) Hypothetical protein At2g20280	16.03 nucleic acid binding	8.94486	8.87528	0.0695768	0.00841864	0.0259298	P	P	P	P	P	P	P	P	P	P	P	P	P	P	P	P	P	P	P	P	P	P	P	P	P	P	P	P	P	P	P	P	P	P	P	P	P	P	P	P	P	P
1612207_at	(Q3ECU8) Protein At1g48195	16.03 nucleic acid binding	7.66389	7.74137	-0.0774776	0.00336352	0.0123276	P	P	P	P	P	P	P	P	P	P	P	P	P	P	P	P	P	P	P	P	P	P	P	P	P	P	P	P	P	P	P	P	P	P	P	P	P	P	P	P	P	P
1614858_at	(Q42361) Transcribed sequence 1087 protein (Fragment)	16.03 nucleic acid binding	8.43901	8.54232	-0.103308	0.000356092	0.00192654	P	P	P	P	P	P	P	P	P	P	P	P	P	P	P	P	P	P	P	P	P	P	P	P	P	P	P	P	P	P	P	P	P	P	P	P	P	P	P	P	P	P
1615578_at	(Q5VMX2) Hypothetical protein P0702F05.21	16.03 nucleic acid binding	9.40939	9.46708	-0.0576846	0.0130492	0.0371021	P	P	P	P	P	P	P	P	P	P	P	P	P	P	P	P	P	P	P	P	P	P	P	P	P	P	P	P	P	P	P	P	P	P	P	P	P	P	P	P	P	P
1616684_at	(Q3HRX0) Hypothetical protein	16.03 nucleic acid binding	11.0448	11.1314	-0.0865656	0.00252116	0.00970141	P	P	P	P	P	P	P	P	P	P	P	P	P	P	P	P	P	P	P	P	P	P	P	P	P	P	P	P	P	P	P	P	P	P	P	P	P	P	P	P	P	P
1618351_at	(Q6NM71) At3g56510	16.03 nucleic acid binding	7.5829	7.52575	0.0571464	0.008975	0.0274135	P	P	P	P	P	P	P	P	P	P	P	P	P	P	P	P	P	P	P	P	P	P	P	P	P	P	P	P	P	P	P	P	P	P	P	P	P	P	P	P	P	P
1619534_at	(Q6Z5M7) Putative KH domain protein	16.03 nucleic acid binding	9.3435	9.46146	-0.117961	1.68077e-05	0.000153642	P	P	P	P	P	P	P	P	P	P	P	P	P	P	P	P	P	P	P	P	P	P	P	P	P	P	P	P	P	P	P	P	P	P	P	P	P	P	P	P	P	P
1621710_at	(Q7XC34) Putative nucleic acid binding protein	16.03 nucleic acid binding	4.43358	4.52509	-0.0915136	0.00935975	0.0283147	P	P	P	P	P	P	P	P	P	P	P	P	P	P	P	P	P	P	P	A	P	M	P	P	P	P	P	P	P	P	P	P	P	P	P	P	P	P	P	P	P	P
1607745_at	(Q94AX7) AT5g05550/MOP10_9	16.03.01 DNA binding	8.69734	8.52232	0.175022	2.43748e-07	4.92421e-06	P	P	P	P	P	P	P	P	P	P	P	P	P	P	P	P	P	P	P	P	P	P	P	P	P	P	P	P	P	P	P	P	P	P	P	P	P	P	P	P	P	P
1608738_at	(O80834) Putative AT-hook DNA-binding protein (At2g45850/F4I18.17)	16.03.01 DNA binding	8.46981	8.54796	-0.0781505	0.00374945	0.0135436	P	P	P	P	P	P	P	P	P	P	P	P	P	P	P	P	P	P	P	P	P	P	P	P	P	P	P	P	P	P	P	P	P	P	P	P	P	P	P	P	P	P
1612058_at	(Q5JML8) DNA-binding protein-related-like	16.03.01 DNA binding	8.32679	8.46118	-0.134392	2.31222e-05	0.000200996	P	P	P	P	P	P	P	P	P	P	P	P	P	P	P	P	P	P	P	P	P	P	P	P	P	P	P	P	P	P	P	P	P	P	P	P	P	P	P	P	P	P
1612148_at	(O65655) Hypothetical protein AT4g39680	16.03.01 DNA binding	8.64255	8.58373	0.0588249	0.0155744	0.0426101	P	P	P	P	P	P	P	P	P	P	P	P	P	P	P	P	P	P	P	P	P	P	P	P	P	P	P	P	P	P	P	P	P	P	P	P	P	P	P	P	P	P
1614022_at	(Q67TQ6) Remorin protein-like	16.03.01 DNA binding	6.86597	7.0677	-0.201726	3.40761e-05	0.000275142	P	P	P	P	P	P	P	P	P	P	P	P	P	P	P	P	P	P	P	P	P	P	P	P	P	P	P	P	P	P	P	P	P	P	P	P	P	P	P	P	P	P
1614048_at	(Q9SGT7) Nucleolar protein (At1g56110/T6H22_9) (SAR DNA binding protein, putative) (NOP56-like protein)	16.03.01 DNA binding	8.19789	8.3233	-0.125416	0.00109482	0.00492155	P	P	P	P	P	P	P	P	P	P	P	P	P	P	P	P	P	P	P	P	P	P	P	P	P	P	P	P	P	P	P	P	P	P	P	P	P	P	P	P	P	P
1614422_at	(Q45GC6) Sulfiredoxin-like protein	16.03.01 DNA binding	7.95776	7.81196	0.145795	1.1008e-06	1.66157e-05	P	P	P	P	P	P	P	P	P	P	P	P	P	P	P	P	P	P	P	P	P	P	P	P	P	P	P	P	P	P	P	P	P	P	P	P	P	P	P	P	P	P
1614779_s_at	(Q7XII4) Remorin-like protein	16.03.01 DNA binding	9.68848	9.56227	0.126211	0.0049194	0.0169074	P	P	P	P	P	P	P	P	P	P	P	P	P	P	P	P	P	P	P	P	P	P	P	P	P	P	P	P	P	P	P	P	P	P	P	P	P	P	P	P	P	P
1616745_at	(Q9ZRR7) SAP1 protein	16.03.01 DNA binding	8.04963	7.96562	0.0840075	0.0020946	0.0084293	P	P	P	P	P	P	P	P	P	P	P	P	P	P	P	P	P	P	P	P	P	P	P	P	P	P	P	P	P	P	P	P	P	P	P	P	P	P	P	P	P	P
1617045_at	(Q7XE90) Putative DNA-binding protein	16.03.01 DNA binding	6.70492	6.63651	0.0684104	0.0124269	0.035697	P	P	P	P	P	P	P	P	P	P	P	P	P	P	P	P	P	P	P	P	P	P	P	P	P	P	P	P	P	P	P	P	P	P	P	P	P	P	P	P	P	P
1617949_at	(P42553) DNA-binding protein S1FA1	16.03.01 DNA binding	9.7317	9.57603	0.155675	0.000131388	0.000848018	P	P	P	P	P	P	P	P	P	P	P	P	P	P	P	P	P	P	P	P	P	P	P	P	P	P	P	P	P	P	P	P	P	P	P	P	P	P	P	P	P	P
1618731_at	(Q651C3) Hypothetical protein B1274F11.41	16.03.01 DNA binding	8.15701	8.28711	-0.130099	2.99065e-05	0.00024863	P	P	P	P	P	P	P	P	P	P	P	P	P	P	P	P	P	P	P	P	P	P	P	P	P	P	P	P	P	P	P	P	P	P	P	P	P	P	P	P	P	P
1607477_at	(Q9FKY1) Similarity to ribonucleoprotein F	16.03.03 RNA binding	9.28308	9.203	0.0800789	0.000511898	0.00262072	P	P	P	P	P	P	P	P	P	P	P	P	P	P	P	P	P	P	P	P	P	P	P	P	P	P	P	P	P	P	P	P	P	P	P	P	P	P	P	P	P	P
1607577_at	(Q8W555) AT3g07810/F17A17_15 (Putative RNA-binding protein)	16.03.03 RNA binding	8.88602	8.99752	-0.111497	0.000546346	0.00277458	P	P	P	P	P	P	P	P	P	P	P	P	P	P	P	P	P	P	P	P	P	P	P	P	P	P	P	P	P	P	P	P	P	P	P	P	P	P	P	P	P	P
1607611_at	(Q9LHL2) Similarity to RNA binding protein (Hypothetical protein At3g13224)	16.03.03 RNA binding	6.59431	7.03546	-0.441155	0.00650741	0.0211491	P	P	P	P	P	P	P	P	P	P	P	P	P	P	P	P	P	P	P	P	P	P	P	P	P	P	P	P	P	P	P	P	P	P	P	P	P	P	P	P	P	P
1607923_at	(Q8LEE2) Glycine-rich RNA-binding protein-like	16.03.03 RNA binding	7.70437	7.77061	-0.0662426	0.00757792	0.0237938	P	P	P	P	P	P	P	P	P	P	P	P	P	P	P	P	P	P	P	P	P	P	P	P	P	P	P	P	P	P	P	P	P	P	P	P	P	P	P	P	P	P
1610057_at	(Q6ELF9) Poly(A)-binding protein C-terminal interacting protein 6	16.03.03 RNA binding	9.91326	9.7489	0.164362	5.81554e-05	0.000427471	P	P	P	P	P	P	P	P	P	P	P	P	P	P	P	P	P	P	P	P	P	P	P	P	P	P	P	P	P	P	P	P	P	P	P	P	P	P	P	P	P	P
1610261_at	(Q949W4) Putative RNA binding protein (Fragment)	16.03.03 RNA binding	8.71828	8.62005	0.0982301	0.00173967	0.00723144	P	P	P	P	P	P	P	P	P	P	P	P	P	P	P	P	P	P	P	P	P	P	P	P	P	P	P	P	P	P	P	P	P	P	P	P	P	P	P	P	P	P
1611553_s_at	(Q8W311) Putative RNA-binding protein	16.03.03 RNA binding	8.29568	8.18848	0.107207	0.0013207	0.0057576	P	P	P	P	P	P	P	P	P	P	P	P	P	P	P	P	P	P	P	P	P	P	P	P	P	P	P	P	P	P	P	P	P	P	P	P	P	P	P	P	P	P
1613084_at	(Q6ZBV0) Putative KH domain protein	16.03.03 RNA binding	8.50684	8.61281	-0.105967	4.97901e-05	0.000378998	P	P	P	P	P	P	P	P	P	P	P	P	P	P	P	P	P	P	P	P	P	P	P	P	P	P	P	P	P	P	P	P	P	P	P	P	P	P	P	P	P	P
1613310_at	(Q8W301) Putative arginine-rich protein	16.03.03 RNA binding	9.06362	9.18717	-0.123557	5.11637e-08	1.40055e-06	P	P	P	P	P	P	P	P	P	P	P	P	P	P	P	P	P	P	P	P	P	P	P	P	P	P	P	P	P	P	P	P	P	P	P	P	P	P	P	P	P	P
1613537_at	(Q58T16) FLK	16.03.03 RNA binding	10.0533	9.98321	0.0701373	0.000155066	0.000966864	P	P	P	P	P	P	P	P	P	P	P	P	P	P	P	P	P	P	P	P	P	P	P	P	P	P	P	P	P	P	P	P	P	P	P	P	P	P	P	P	P	P
1613823_at	(Q9SU22) Hypothetical protein AT4g12640	16.03.03 RNA binding	7.30498	7.13214	0.172844	1.9575e-07	4.17145e-06	P	P	P	P	P	P	P	P	P	P	P	P	P	P	P	P	P	P	P	P	P	P	P	P	P	P	P	P	P	P	P	P	P	P	P	P	P	P	P	P	P	P
1614380_at	(Q5NB89) HEN4-like	16.03.03 RNA binding	8.61537	8.69846	-0.0830836	0.000237199	0.00137382	P	P	P	P	P	P	P	P	P	P	P	P	P	P	P	P	P	P	P	P	P	P	P	P	P	P	P	P	P	P	P	P	P	P	P	P	P	P	P	P	P	P
1614929_at	(Q6RZV8) Hypothetical protein G9-7	16.03.03 RNA binding	7.21827	7.11736	0.100912	7.5505e-05	0.000531111	P	P	P	P	P	P	P	P	P	P	P	P	P	P	P	P	P	P	P	P	P	P	P	P	P	P	P	P	P	P	P	P	P	P	P	P	P	P	P	P	P	P
1615041_at	(Q9FJN9) Poly(A)-binding protein II-like	16.03.03 RNA binding	10.308	10.1944	0.113576	0.000112856	0.00074868	P	P	P	P	P	P	P	P	P	P	P	P	P	P	P	P	P	P	P	P	P	P	P	P	P	P	P	P	P	P	P	P	P	P	P	P	P	P	P	P	P	P
1615070_at	(Q8LA02) Contains similarity to RNA-binding protein from Arabidopsis thaliana gi|2129727 and contains RNA recognition PF|00076 domain	16.03.03 RNA binding	7.15105	7.20771	-0.056659	0.0129847	0.0369877	P	P	P	P	P	P	P	P	P	P	P	P	P	P	P	P	P	P	P	P	P	P	P	P	P	P	P	P	P	P	P	P	P	P	P	P	P	P	P	P	P	P
1615080_at	(Q9LXJ8) Putative RNA-binding protein	16.03.03 RNA binding	8.94469	9.11077	-0.166074	8.67986e-09	3.43824e-07	P	P	P	P	P	P	P	P	P	P	P	P	P	P	P	P	P	P	P	P	P	P	P	P	P	P	P	P	P	P	P	P	P	P	P	P	P	P	P	P	P	P
1615271_at	(Q7F8R0) KH domain-containing protein-like	16.03.03 RNA binding	5.06736	5.18747	-0.120108	0.00139996	0.00603544	P	P	P	P	P	P	P	P	P	P	P	P	P	P	P	P	P	P	P	P	P	P	P	P	P	P	P	P	P	P	P	P	P	P	P	P	P	P	P	P	P	P
1615562_at	(Q6K6X2) Putative RNA recognition motif (RRM)-containing protein	16.03.03 RNA binding	6.49633	6.6074	-0.111064	0.0123962	0.0356227	P	P	P	P	P	P	P	P	P	P	P	P	P	P	P	P	P	P	P	P	P	P	P	P	P	P	P	P	P	P	P	P	P	P	P	P	P	P	P	P	P	P
1616601_at	(Q75LJ7) Putative RNA binding protein	16.03.03 RNA binding	10.1683	10.2924	-0.124168	2.02734e-06	2.75244e-05	P	P	P	P	P	P	P	P	P	P	P	P	P	P	P	P	P	P	P	P	P	P	P	P	P	P	P	P	P	P	P	P	P	P	P	P	P	P	P	P	P	P
1616828_s_at	(Q8VX74) Glycine-rich RNA-binding protein	16.03.03 RNA binding	12.0755	12.1483	-0.0728408	0.0132347	0.0375304	P	P	P	P	P	P	P	P	P	P	P	P	P	P	P	P	P	P	P	P	P	P	P	P	P	P	P	P	P	P	P	P	P	P	P	P	P	P	P	P	P	P
1617167_at	(Q4U4H1) KH domain-containing protein (Fragment)	16.03.03 RNA binding	7.55746	7.83524	-0.277784	2.0533e-08	7.05456e-07	P	P	P	P	P	P	P	P	P	P	P	P	P	P	P	P	P	P	P	P	P	P	P	P	P	P	P	P	P	P	P	P	P	P	P	P	P	P	P	P	P	P
1617424_at	(Q9FM47) Similarity to RNA binding protein (Ribonucleoprotein-like)	16.03.03 RNA binding	10.8467	10.7299	0.116768	1.66787e-09	9.20611e-08	P	P	P	P	P	P	P	P	P	P	P	P	P	P	P	P	P	P	P	P	P	P	P	P	P	P	P	P	P	P	P	P	P	P	P	P	P	P	P	P	P	P
1619181_at	(Q6H547) RNA binding protein Rp120	16.03.03 RNA binding	8.42544	8.53334	-0.107905	2.44374e-07	4.92699e-06	P	P	P	P	P	P	P	P	P	P	P	P	P	P	P	P	P	P	P	P	P	P	P	P	P	P	P	P	P	P	P	P	P	P	P	P	P	P	P	P	P	P
1620185_a_at	(Q9LHP2) Similarity to Serine/arginine-rich protein (Putative serine/arginine-rich protein)	16.03.03 RNA binding	9.11965	8.86293	0.256717	8.82103e-11	1.11376e-08	P	P	P	P	P	P	P	P	P	P	P	P	P	P	P	P	P	P	P	P	P	P	P	P	P	P	P	P	P	P	P	P	P	P	P	P	P	P	P	P	P	P
1620922_at	(Q9SGH7) Putative RNase H	16.03.03 RNA binding	7.86317	7.76109	0.102089	0.00214971	0.00858608	P	P	P	P	P	P	P	P	P	P	P	P	P	P	P	P	P	P	P	P	P	P	P	P	P	P	P	P	P	P	P	P	P	P	P	P	P	P	P	P	P	P
1621370_at	(Q5EIU7) Mago nashi	16.03.03 RNA binding	9.20157	9.1215	0.0800685	0.00153782	0.00653768	P	P	P	P	P	P	P	P	P	P	P	P	P	P	P	P	P	P	P	P	P	P	P	P	P	P	P	P	P	P	P	P	P	P	P	P	P	P	P	P	P	P
1621554_s_at	(O24601) Glycine-rich RNA binding protein 2 (Glycine-rich RNA binding protein 1)	16.03.03 RNA binding	11.4525	11.5342	-0.081704	0.0122583	0.0352968	P	P	P	P	P	P	P	P	P	P	P	P	P	P	P	P	P	P	P	P	P	P	P	P	P	P	P	P	P	P	P	P	P	P	P	P	P	P	P	P	P	P
1621800_at	(P93486) Glycine-rich RNA-binding protein PsGRBP	16.03.03 RNA binding	9.65629	9.72425	-0.0679622	0.0064139	0.020899	P	P	P	P	P	P	P	P	P	P	P	P	P	P	P	P	P	P	P	P	P	P	P	P	P	P	P	P	P	P	P	P	P	P	P	P	P	P	P	P	P	P
1621900_s_at	(Q9LHL2) Similarity to RNA binding protein (Hypothetical protein At3g13224)	16.03.03 RNA binding	7.68437	7.83483	-0.150456	1.54908e-05	0.000143949	P	P	P	P	P	P	P	P	P	P	P	P	P	P	P	P	P	P	P	P	P	P	P	P	P	P	P	P	P	P	P	P	P	P	P	P	P	P	P	P	P	P
1614855_at	(Q501G2) At4g32285	16.09 lipid binding	8.67379	8.76643	-0.0926461	0.000591991	0.00296612	P	P	P	P	P	P	P	P	P	P	P	P	P	P	P	P	P	P	P	P	P	P	P	P	P	P	P	P	P	P	P	P	P	P	P	P	P	P	P	P	P	P
1607354_at	(O49285) F22K20.9 protein (Hypothetical protein At1g76990) (ACR3)	16.11 amino acid binding	7.60181	7.88715	-0.285335	3.08525e-07	5.89114e-06	P	P	P	P	P	P	P	P	P	P	P	P	P	P	P	P	P	P	P	P	P	P	P	P	P	P	P	P	P	P	P	P	P	P	P	P	P	P	P	P	P	P
1607812_at	(Q9LFC7) Lectin-like protein	16.13.01 sugar binding	7.24118	7.48648	-0.245294	2.16719e-06	2.90329e-05	P	P	P	P	P	P	P	P	P	P	P	P	P	P	P	P	P	P	P	P	P	P	P	P	P	P	P	P	P	P	P	P	P	P	P	P	P	P	P	P	P	P
1614880_s_at	(Q9XG10) Lectin	16.13.01 sugar binding	9.00203	8.8748	0.127231	0.000837496	0.00394569	P	P	P	P	P	P	P	P	P	P	P	P	P	P	P	P	P	P	P	P	P	P	P	P	P	P	P	P	P	P	P	P	P	P	P	P	P	P	P	P	P	P
1610539_x_at	(Q9M4H3) Putative metallothionein-like protein	16.17 metal binding	12.262	12.4344	-0.172395	2.38574e-06	3.15011e-05	P	P	P	P	P	P	P	P	P	P	P	P	P	P	P	P	P	P	P	P	P	P	P	P	P	P	P	P	P	P	P	P	P	P	P	P	P	P	P	P	P	P
1612971_x_at	(Q9M4H3) Putative metallothionein-like protein	16.17 metal binding	13.3845	13.4492	-0.0646925	0.00123551	0.00544497	P	P	P	P	P	P	P	P	P	P	P	P	P	P	P	P	P	P	P	P	P	P	P	P	P	P	P	P	P	P	P	P	P	P	P	P	P	P	P	P	P	P
1611536_at	(Q851S2) Putative zinc binding protein	16.17.09 heavy metal binding (Cu, Fe, Zn)	6.76812	6.90712	-0.139004	0.00146419	0.0062589	P	P	P	P	P	P	P	P	P	P	P	P	P	P	P	P	P	P	P	P	P	P	P	P	P	P	P	P	P	P	P	P	P	P	P	P	P	P	P	P	P	P
1613509_at	(Q6NLD7) At1g64640	16.17.09 heavy metal binding (Cu, Fe, Zn)	5.82791	6.07983	-0.251914	0.00159661	0.00674502	P	P	P	P	P	P	P	P	P	P	P	P	P	P	P	P	P	P	P	P	P	P	P	P	P	P	P	P	P	P	P	P	P	P	P	P	P	P	P	P	P	P
1614397_at	(Q9SW88) Amine oxidase	16.17.09 heavy metal binding (Cu, Fe, Zn)	8.91202	9.05191	-0.13989	0.0041698	0.0147373	P	P	P	P	P	P	P	P	P	P	P	P	P	P	P	P	P	P	P	P	P	P	P	P	P	P	P	P	P	P	P	P	P	P	P	P	P	P	P	P	P	P
1614849_at	(Q67Y26) MRNA, , clone: RAFL25-17-M10	16.17.09 heavy metal binding (Cu, Fe, Zn)	6.52303	6.42981	0.0932126	0.00734873	0.0232159	P	P	P	P	P	P	P	P	P	P	P	P	P	P	P	P	P	P	P	P	P	P	P	P	P	P	P	P	P	P	P	P	P	P	P	P	P	P	P	P	P	P
1615704_at	(O23362) Hypothetical protein AT4g15080	16.17.09 heavy metal binding (Cu, Fe, Zn)	7.55576	7.63518	-0.0794163	0.000592554	0.002967	P	P	P	P	P	P	P	P	P	P	P	P	P	P	P	P	P	P	P	P	P	P	P	P	P	P	P	P	P	P	P	P	P	P	P	P	P	P	P	P	P	P
1617561_at	(O80850) Putative dioxygenase	16.17.09 heavy metal binding (Cu, Fe, Zn)	6.54519	6.40049	0.144701	0.0181146	0.0482532	P	P	P	P	P	P	P	P	P	P	P	P	P	P	P	P	P	P	P	P	P	P	P	P	P	P	P	P	P	P	P	P	P	P	P	P	P	P	P	P	P	P
1619089_at	(Q5M757) At4g00840	16.17.09 heavy metal binding (Cu, Fe, Zn)	7.55205	7.60431	-0.052257	0.0128942	0.0368025	P	P	P	P	P	P	P	P	P	P	P	P	P	P	P	P	P	P	P	P	P	P	P	P	P	P	P	P	P	P	P	P	P	P	P	P	P	P	P	P	P	P
1619241_at	(Q9LPJ4) F6N18.8	16.17.09 heavy metal binding (Cu, Fe, Zn)	10.5736	10.3987	0.174926	2.80104e-07	5.45102e-06	P	P	P	P	P	P	P	P	P	P	P	P	P	P	P	P	P	P	P	P	P	P	P	P	P	P	P	P	P	P	P	P	P	P	P	P	P	P	P	P	P	P
1621485_at	(Q8LE51) Yippee-like protein (Hypothetical protein At2g40110)	16.17.09 heavy metal binding (Cu, Fe, Zn)	8.69287	8.87275	-0.179876	1.83201e-08	6.5159e-07	P	P	P	P	P	P	P	P	P	P	P	P	P	P	P	P	P	P	P	P	P	P	P	P	P	P	P	P	P	P	P	P	P	P	P	P	P	P	P	P	P	P
1609772_at	(Q9FI89) Similarity to regulatory protein Nedd1	16.19 nucleotide binding	6.16477	6.26434	-0.0995655	0.00249725	0.00963509	P	P	P	P	P	P	P	P	P	P	P	P	P	P	P	P	P	P	P	P	P	P	P	P	P	P	P	P	P	P	P	P	P	P	P	P	P	P	P	P	P	P
1610784_at	(Q9FFE6) AMP-binding protein (Adenosine monophosphate binding protein 5 AMPBP5)	16.19 nucleotide binding	8.03047	7.83671	0.193759	4.2105e-05	0.000328927	P	P	P	P	P	P	P	P	P	P	P	P	P	P	P	P	P	P	P	P	P	P	P	P	P	P	P	P	P	P	P	P	P	P	P	P	P	P	P	P	P	P
1613262_at	(Q6YW54) Putative transformer-SR ribonucleoprotein	16.19 nucleotide binding	8.57337	8.62954	-0.0561694	0.00291165	0.0109292	P	P	P	P	P	P	P	P	P	P	P	P	P	P	P	P	P	P	P	P	P	P	P	P	P	P	P	P	P	P	P	P	P	P	P	P	P	P	P	P	P	P
1615761_at	(Q84TH4) Putative transformer-SR ribonucleoprotein	16.19 nucleotide binding	11.114	10.8922	0.221765	6.16015e-10	4.44455e-08	P	P	P	P	P	P	P	P	P	P	P	P	P	P	P	P	P	P	P	P	P	P	P	P	P	P	P	P	P	P	P	P	P	P	P	P	P	P	P	P	P	P
1616388_at	(Q94IP9) WD-40 repeat protein	16.19 nucleotide binding	7.16215	7.26789	-0.105748	0.000536357	0.00273072	P	P	P	P	P	P	P	P	P	P	P	P	P	P	P	P	P	P	P	P	P	P	P	P	P	P	P	P	P	P	P	P	P	P	P	P	P	P	P	P	P	P
1620963_at	(O22466) WD-40 repeat protein MSI1	16.19 nucleotide binding	9.06642	9.15103	-0.0846085	0.00188967	0.0077497	P	P	P	P	P	P	P	P	P	P	P	P	P	P	P	P	P	P	P	P	P	P	P	P	P	P	P	P	P	P	P	P	P	P	P	P	P	P	P	P	P	P
1622047_at	(Q7XQ93) OSJNBa0018M05.15 protein	16.19 nucleotide binding	6.69564	6.4841	0.211535	0.00157433	0.00667602	P	P	P	P	P	P	P	P	P	P	P	P	P	P	P	P	P	P	P	P	P	P	P	P	P	P	P	P	P	P	P	P	P	P	P	P	P	P	P	P	P	P
1622573_at	(Q9FNN2) WD-repeat protein-like	16.19 nucleotide binding	7.89586	7.97827	-0.0824079	0.00160565	0.00677471	P	P	P	P	P	P	P	P	P	P	P	P	P	P	P	P	P	P	P	P	P	P	P	P	P	P	P	P	P	P	P	P	P	P	P	P	P	P	P	P	P	P
1606609_at	(Q69KM6) PRIP-interacting protein-like	16.19 nucleotide/nucleoside/nucleobase binding	5.70322	5.60277	0.100451	0.00922246	0.0279832	P	P	P	P	P	P	P	P	P	P	P	P	P	P	P	P	P	P	P	P	P	P	P	P	P	P	P	P	P	P	P	P	P	P	P	P	P	P	P	P	P	P
1615181_at	(Q84TF1) At4g28830	16.19 nucleotide/nucleoside/nucleobase binding	7.17523	7.08875	0.0864837	0.00668872	0.0215352	P	P	P	P	P	P	P	P	P	P	P	P	P	P	P	P	P	P	P	P	P	P	P	P	P	P	P	P	P	P	P	P	P	P	P	P	P	P	P	P	P	P
1609155_at	(Q9SR77) T22K18.4 protein (At3g10130)	16.21.01 heme binding	5.69679	5.51204	0.184759	0.000496427	0.00255446	P	P	P	P	P	P	P	P	P	P	P	P	P	P	P	P	P	P	P	P	P	P	P	P	P	P	P	P	P	P	P	P	P	P	P	P	P	P	P	P	P	P
1607683_at	(Q8GT65) Serpin-like protein (Fragment)	18.02.01.02 enzyme inhibitor	9.09635	9.16644	-0.0700909	0.00948088	0.0285901	P	P	P	P	P	P	P	P	P	P	P	P	P	P	P	P	P	P	P	P	P	P	P	P	P	P	P	P	P	P	P	P	P	P	P	P	P	P	P	P	P	P
1606758_at	(O04720) Cysteine proteinase inhibitor	18.02.01.02.03 protease inhibitor	7.38232	7.13967	0.242653	0.000836743	0.00394398	P	P	P	P	P	P	P	P	P	P	P	P	P	P	P	P	P	P	P	P	P	P	P	P	P	P	P	P	P	P	P	P	P	P	P	P	P	P	P	P	P	P
1613347_at	(O04720) Cysteine proteinase inhibitor	18.02.01.02.03 protease inhibitor	9.58455	9.67749	-0.0929384	0.00144526	0.00619021	P	P	P	P	P	P	P	P	P	P	P	P	P	P	P	P	P	P	P	P	P	P	P	P	P	P	P	P	P	P	P	P	P	P	P	P	P	P	P	P	P	P
1615360_at	(Q9FQ13) Cystatin-like protein	18.02.01.02.03 protease inhibitor	9.04802	8.86841	0.179606	0.000205563	0.00122141	P	P	P	P	P	P	P	P	P	P	P	P	P	P	P	P	P	P	P	P	P	P	P	P	P	P	P	P	P	P	P	P	P	P	P	P	P	P	P	P	P	P
1615392_s_at	(O24323) Cysteine proteinase precursor	18.02.01.02.03 protease inhibitor	11.5084	11.62	-0.111611	1.08301e-07	2.58697e-06	P	P	P	P	P	P	P	P	P	P	P	P	P	P	P	P	P	P	P	P	P	P	P	P	P	P	P	P	P	P	P	P	P	P	P	P	P	P	P	P	P	P
1614782_at	(Q75JC9) Similar to Leishmania major. Ppg3 (Hypothetical protein)	20 CELLULAR TRANSPORT, TRANSPORT FACILITATION AND TRANSPORT ROUTES	9.55739	9.65672	-0.0993277	0.000846671	0.00398334	P	P	P	P	P	P	P	P	P	P	P	P	P	P	P	P	P	P	P	P	P	P	P	P	P	P	P	P	P	P	P	P	P	P	P	P	P	P	P	P	P	P
1606682_at	(Q8RXL8) Hypothetical protein At1g06890	20.01 transported compounds (substrates)	7.17549	7.37134	-0.195855	1.99807e-08	6.9118e-07	P	P	P	P	P	P	P	P	P	P	P	P	P	P	P	P	P	P	P	P	P	P	P	P	P	P	P	P	P	P	P	P	P	P	P	P	P	P	P	P	P	P
1606868_at	(Q9C5R0) Hypothetical protein T29A15.210 (AT4g27720/T29A15_210) (Putative transporter)	20.01 transported compounds (substrates)	8.75272	9.0987	-0.34598	2.39644e-10	2.44509e-08	P	P	P	P	P	P	P	P	P	P	P	P	P	P	P	P	P	P	P	P	P	P	P	P	P	P	P	P	P	P	P	P	P	P	P	P	P	P	P	P	P	P
1607318_a_at	(Q6ZA97) Putative transmembrane protein	20.01 transported compounds (substrates)	9.54135	9.39917	0.142176	0.000546886	0.00277593	P	P	P	P	P	P	P	P	P	P	P	P	P	P	P	P	P	P	P	P	P	P	P	P	P	P	P	P	P	P	P	P	P	P	P	P	P	P	P	P	P	P
1608666_s_at	(Q6L430) Putative UDP-galactose/UDP-glucose transporter	20.01 transported compounds (substrates)	8.66238	8.55367	0.108706	0.00701697	0.0223935	P	P	P	P	P	P	P	P	P	P	P	P	P	P	P	P	P	P	P	P	P	P	P	P	P	P	P	P	P	P	P	P	P	P	P	P	P	P	P	P	P	P
1611507_at	(Q9FM07) Permease 1	20.01 transported compounds (substrates)	8.23716	8.41064	-0.173474	0.00274687	0.010427	P	P	P	P	P	P	P	P	P	P	P	P	P	P	P	P	P	P	P	P	P	P	P	P	P	P	P	P	P	P	P	P	P	P	P	P	P	P	P	P	P	P
1612852_at	(Q9FM07) Permease 1	20.01 transported compounds (substrates)	10.1158	10.2625	-0.146682	1.38468e-05	0.000131523	P	P	P	P	P	P	P	P	P	P	P	P	P	P	P	P	P	P	P	P	P	P	P	P	P	P	P	P	P	P	P	P	P	P	P	P	P	P	P	P	P	P
1613930_at	(Q940N6) AT5g21070/T10F18_100	20.01 transported compounds (substrates)	8.55144	8.60382	-0.0523807	0.0183101	0.0486456	P	P	P	P	P	P	P	P	P	P	P	P	P	P	P	P	P	P	P	P	P	P	P	P	P	P	P	P	P	P	P	P	P	P	P	P	P	P	P	P	P	P
1617326_at	(Q8VY96) Hypothetical protein At5g12130; MXC9.9 (Hypothetical protein At5g12130)	20.01 transported compounds (substrates)	6.46724	6.55578	-0.0885402	0.00500869	0.0171443	P	P	P	P	P	P	P	P	P	P	P	P	P	P	P	P	P	P	P	P	P	P	P	P	P	P	P	P	P	P	P	P	P	P	P	P	P	P	P	P	P	P
1618057_at		20.01 transported compounds (substrates)	5.81051	5.91751	-0.106996	0.00591693	0.0195893	P	P	P	P	P	P	P	P	P	P	P	P	P	P	P	P	P	P	P	P	P	P	P	P	P	P	P	P	P	P	P	P	P	P	P	P	P	P	P	P	P	P
1618858_at	(Q9NZW4) Dentin sialophosphoprotein precursor [Contains: Dentin phosphoprotein (Dentin phosphophoryn) (DPP); Dentin sialoprotein (DSP)]	20.01 transported compounds (substrates)	8.6199	8.76037	-0.140475	4.32812e-06	5.07485e-05	P	P	P	P	P	P	P	P	P	P	P	P	P	P	P	P	P	P	P	P	P	P	P	P	P	P	P	P	P	P	P	P	P	P	P	P	P	P	P	P	P	P
1619961_at	(O48939) Polyphosphoinositide binding protein Ssh1p	20.01 transported compounds (substrates)	9.31737	9.2248	0.0925747	0.00518813	0.0176449	P	P	P	P	P	P	P	P	P	P	P	P	P	P	P	P	P	P	P	P	P	P	P	P	P	P	P	P	P	P	P	P	P	P	P	P	P	P	P	P	P	P
1622721_at	(Q9C5R0) Hypothetical protein T29A15.210 (AT4g27720/T29A15_210) (Putative transporter)	20.01 transported compounds (substrates)	8.18744	8.46454	-0.2771	1.81094e-06	2.50579e-05	P	P	P	P	P	P	P	P	P	P	P	P	P	P	P	P	P	P	P	P	P	P	P	P	P	P	P	P	P	P	P	P	P	P	P	P	P	P	P	P	P	P
1607916_at	(Q9FLG2) Similarity to unknown protein (Hypothetical protein At5g64560) (Putative magnesium transporter) (MRS2-2)	20.01.01.01 cation transport (H+, Na+, K+, Ca2+ , NH4+, etc.)	6.78445	6.88065	-0.0961977	0.0161798	0.0440163	P	P	P	P	P	P	P	P	P	P	P	P	P	P	P	P	P	P	P	P	P	P	P	P	P	P	P	P	P	P	P	P	P	P	P	P	P	P	P	P	P	P
1616580_at	(Q84Y18) CAX-interacting protein 4	20.01.01.01 cation transport (H+, Na+, K+, Ca2+ , NH4+, etc.)	10.8268	10.7244	0.102377	2.81628e-05	0.000236273	P	P	P	P	P	P	P	P	P	P	P	P	P	P	P	P	P	P	P	P	P	P	P	P	P	P	P	P	P	P	P	P	P	P	P	P	P	P	P	P	P	P
1617027_at	(Q84Y95) CAXIP1 protein	20.01.01.01 cation transport (H+, Na+, K+, Ca2+ , NH4+, etc.)	8.56642	8.67667	-0.110251	2.18738e-05	0.000191462	P	P	P	P	P	P	P	P	P	P	P	P	P	P	P	P	P	P	P	P	P	P	P	P	P	P	P	P	P	P	P	P	P	P	P	P	P	P	P	P	P	P
1619136_at	(O80632) Hypothetical protein At2g39450	20.01.01.01 cation transport (H+, Na+, K+, Ca2+ , NH4+, etc.)	6.84522	7.11378	-0.268552	2.51683e-06	3.29307e-05	P	P	P	P	P	P	P	P	P	P	P	P	P	P	P	P	P	P	P	P	P	P	P	P	P	P	P	P	P	P	P	P	P	P	P	P	P	P	P	P	P	P
1607241_at	(O64769) Potassium transporter 11 (AtPOT11)	20.01.01.01 cation transport (Na, K, Ca , NH4, etc.)	8.86315	8.96792	-0.104769	0.003742	0.0135234	P	P	P	P	P	P	P	P	P	P	P	P	P	P	P	P	P	P	P	P	P	P	P	P	P	P	P	P	P	P	P	P	P	P	P	P	P	P	P	P	P	P
1614920_at	(Q94KC6) Potassium transporter HAK2p	20.01.01.01 cation transport (Na, K, Ca , NH4, etc.)	9.07666	9.20684	-0.130178	0.00479577	0.0165557	P	P	P	P	P	P	P	P	P	P	P	P	P	P	P	P	P	P	P	P	P	P	P	P	P	P	P	P	P	P	P	P	P	P	P	P	P	P	P	P	P	P
1616456_at	(Q9FVN0) Ammonium transporter 1, member 3 (LeAMT1;3)	20.01.01.01 cation transport (Na, K, Ca , NH4, etc.)	5.02043	5.25309	-0.232654	2.28366e-07	4.67895e-06	P	P	P	P	P	P	P	P	P	P	P	P	P	P	P	P	P	P	P	P	P	P	P	P	P	P	P	P	P	M	P	P	P	P	P	P	P	P	P	P	P	P
1622338_at	(Q8H7R1) Hypothetical protein OSJNBa0081P02.21	20.01.01.01 cation transport (Na, K, Ca , NH4, etc.)	4.77092	4.58018	0.190743	0.000847823	0.0039869	P	P	P	P	P	P	P	P	P	P	P	P	P	P	P	P	P	P	P	P	P	P	P	P	P	P	P	P	P	P	P	P	P	P	P	P	P	P	P	P	P	P
1607125_at	(Q8W4E7) Hypothetical protein At5g26820	20.01.01.01.01 heavy metal ion transport (Cu, Fe, etc.)	7.00762	6.86096	0.146662	1.21994e-06	1.80816e-05	P	P	P	P	P	P	P	P	P	P	P	P	P	P	P	P	P	P	P	P	P	P	P	P	P	P	P	P	P	P	P	P	P	P	P	P	P	P	P	P	P	P
1608566_s_at	(Q84TK8) Hypothetical protein	20.01.01.01.01 heavy metal ion transport (Cu, Fe, etc.)	7.21065	6.7845	0.42615	2.17534e-06	2.91034e-05	P	P	P	P	P	P	P	P	P	P	P	P	P	P	P	P	P	P	P	P	P	P	P	P	P	P	P	P	P	P	P	P	P	P	P	P	P	P	P	P	P	P
1609561_at	(O04089) Zinc transporter 4, chloroplast precursor (ZRT/IRT-like protein 4)	20.01.01.01.01 heavy metal ion transport (Cu, Fe, etc.)	7.86372	8.17077	-0.307049	1.56356e-06	2.2182e-05	P	P	P	P	P	P	P	P	P	P	P	P	P	P	P	P	P	P	P	P	P	P	P	P	P	P	P	P	P	P	P	P	P	P	P	P	P	P	P	P	P	P
1610394_at	(Q4EWB8) Ferritin	20.01.01.01.01 heavy metal ion transport (Cu, Fe, etc.)	9.24506	9.01885	0.226213	0.00860785	0.026452	P	P	P	P	P	P	P	P	P	P	P	P	P	P	P	P	P	P	P	P	P	P	P	P	P	P	P	P	P	P	P	P	P	P	P	P	P	P	P	P	P	P
1610741_at	(Q7XJV3) OSJNBa0016O02.17 protein	20.01.01.01.01 heavy metal ion transport (Cu, Fe, etc.)	10.0993	9.54891	0.550406	3.07376e-08	9.64172e-07	P	P	P	P	P	P	P	P	P	P	P	P	P	P	P	P	P	P	P	P	P	P	P	P	P	P	P	P	P	P	P	P	P	P	P	P	P	P	P	P	P	P
1610949_s_at	(Q84TK8) Hypothetical protein	20.01.01.01.01 heavy metal ion transport (Cu, Fe, etc.)	10.6535	10.4087	0.244777	2.60343e-05	0.000222293	P	P	P	P	P	P	P	P	P	P	P	P	P	P	P	P	P	P	P	P	P	P	P	P	P	P	P	P	P	P	P	P	P	P	P	P	P	P	P	P	P	P
1614987_at	(Q3ECS6) Protein At1g51340	20.01.01.01.01 heavy metal ion transport (Cu, Fe, etc.)	9.01464	9.12853	-0.113889	0.00444903	0.0155393	P	P	P	P	P	P	P	P	P	P	P	P	P	P	P	P	P	P	P	P	P	P	P	P	P	P	P	P	P	P	P	P	P	P	P	P	P	P	P	P	P	P
1615669_at	(Q6VM18) Metal transport protein	20.01.01.01.01 heavy metal ion transport (Cu, Fe, etc.)	6.34532	6.7078	-0.362473	2.86417e-07	5.54234e-06	P	P	P	P	P	P	P	P	P	P	P	P	P	P	P	P	P	P	P	P	P	P	P	P	P	P	P	P	P	P	P	P	P	P	P	P	P	P	P	P	P	P
1617829_at	(Q9FJH5) Gb|AAC98457.1 (At5g60800)	20.01.01.01.01 heavy metal ion transport (Cu, Fe, etc.)	9.28717	9.07319	0.213979	0.00012903	0.000837076	P	P	P	P	P	P	P	P	P	P	P	P	P	P	P	P	P	P	P	P	P	P	P	P	P	P	P	P	P	P	P	P	P	P	P	P	P	P	P	P	P	P
1618422_s_at	(Q7XJV3) OSJNBa0016O02.17 protein	20.01.01.01.01 heavy metal ion transport (Cu, Fe, etc.)	8.43443	7.92479	0.509641	1.50507e-11	3.18907e-09	P	P	P	P	P	P	P	P	P	P	P	P	P	P	P	P	P	P	P	P	P	P	P	P	P	P	P	P	P	P	P	P	P	P	P	P	P	P	P	P	P	P
1618607_s_at	(Q9AWG7) Zinc transporter	20.01.01.01.01 heavy metal ion transport (Cu, Fe, etc.)	6.38504	6.19633	0.188716	0.00250312	0.00964433	P	P	P	P	P	P	P	P	P	P	P	P	P	P	P	P	P	P	P	P	P	P	P	P	P	P	P	P	P	P	P	P	P	P	P	P	P	P	P	P	P	P
1620992_at	(Q9FJH5) Gb|AAC98457.1 (At5g60800)	20.01.01.01.01 heavy metal ion transport (Cu, Fe, etc.)	8.76714	8.39656	0.370578	3.43567e-07	6.48667e-06	P	P	P	P	P	P	P	P	P	P	P	P	P	P	P	P	P	P	P	P	P	P	P	P	P	P	P	P	P	P	P	P	P	P	P	P	P	P	P	P	P	P
1621089_at	(Q9LJF4) Emb|CAB87904.1	20.01.01.01.01 heavy metal ion transport (Cu, Fe, etc.)	8.70423	8.77209	-0.0678627	0.00597861	0.0197393	P	P	P	P	P	P	P	P	P	P	P	P	P	P	P	P	P	P	P	P	P	P	P	P	P	P	P	P	P	P	P	P	P	P	P	P	P	P	P	P	P	P
1621683_x_at	(Q84TK8) Hypothetical protein	20.01.01.01.01 heavy metal ion transport (Cu, Fe, etc.)	6.66626	6.32407	0.342188	1.22224e-06	1.80816e-05	P	P	P	P	P	P	P	P	P	P	P	P	P	P	P	P	P	P	P	P	P	P	P	P	P	P	P	P	P	P	A	P	P	A	P	P	P	P	P	P	P	P
1609129_s_at	(Q7XKQ7) OSJNBa0053B21.14 protein	20.01.01.01.01 heavy metal ion transport (Cu+, Fe3+, etc.)	10.694	10.8772	-0.183215	0.00580126	0.0192758	P	P	P	P	P	P	P	P	P	P	P	P	P	P	P	P	P	P	P	P	P	P	P	P	P	P	P	P	P	P	P	P	P	P	P	P	P	P	P	P	P	P
1615407_at	(Q9STG2) Copper transporter protein homolog (At3g46900) (Copper transporter COPT2)	20.01.01.01.01 heavy metal ion transport (Cu+, Fe3+, etc.)	7.6669	8.0316	-0.3647	3.26341e-09	1.55489e-07	P	P	P	P	P	P	P	P	P	P	P	P	P	P	P	P	P	P	P	P	P	P	P	P	P	P	P	P	P	P	P	P	P	P	P	P	P	P	P	P	P	P
1617180_s_at	(Q6J338) Copper chaperone	20.01.01.01.01 heavy metal ion transport (Cu+, Fe3+, etc.)	11.5651	11.4906	0.0744728	0.00242541	0.00940823	P	P	P	P	P	P	P	P	P	P	P	P	P	P	P	P	P	P	P	P	P	P	P	P	P	P	P	P	P	P	P	P	P	P	P	P	P	P	P	P	P	P
1621047_at	(Q940Z6) At1g12810/F13K23_4	20.01.01.01.01 heavy metal ion transport (Cu+, Fe3+, etc.)	10.0069	9.81429	0.192581	3.54213e-06	4.34211e-05	P	P	P	P	P	P	P	P	P	P	P	P	P	P	P	P	P	P	P	P	P	P	P	P	P	P	P	P	P	P	P	P	P	P	P	P	P	P	P	P	P	P
1622592_at	(Q7XDX5) Contains similarity to anion transporter	20.01.01.07 anion transport	5.54328	5.70222	-0.158936	8.36062e-06	8.72424e-05	P	P	P	P	P	P	P	P	P	P	P	P	P	P	P	P	P	P	P	P	P	P	P	P	P	P	P	P	P	P	P	P	P	P	P	P	P	P	P	P	P	P
1612739_at	(Q7X9F3) Boron transporter	20.01.01.07 anion transport (Cl, SO4, PO4, etc.)	7.64297	8.15819	-0.515217	2.22678e-08	7.5222e-07	P	P	P	P	P	P	P	P	P	P	P	P	P	P	P	P	P	P	P	P	P	P	P	P	P	P	P	P	P	P	P	P	P	P	P	P	P	P	P	P	P	P
1615359_at	(Q9FRU2) Nitrate transporter NRT1-5 (Fragment)	20.01.01.07.01 nitrate transport	7.48936	7.72941	-0.240043	0.000115091	0.000759828	P	P	P	P	P	P	P	P	P	P	P	P	P	P	P	P	P	P	P	P	P	P	P	P	P	P	P	P	P	P	P	P	P	P	P	P	P	P	P	P	P	P
1609903_at	(Q9SXS2) Probable sulfate transporter 3.3 (AST91)	20.01.01.07.05 sulfate transport	6.41713	6.62283	-0.205699	0.00571523	0.0190391	P	P	P	P	P	P	P	P	P	P	P	P	P	P	P	P	P	P	P	P	P	P	P	P	P	P	P	P	P	P	P	P	P	P	P	P	P	P	P	P	P	P
1611159_at	(Q70GL1) Sulphate transporter	20.01.01.07.05 sulfate transport	5.54813	5.8564	-0.308274	1.31483e-05	0.000125888	P	P	P	P	P	P	P	P	P	P	P	P	P	P	P	P	P	P	P	P	P	P	P	P	P	P	P	P	P	P	P	P	P	P	P	P	P	P	P	P	P	P
1617400_at	(Q9SV13) Sulfate transporter 3.1 (AST12) (AtST1)	20.01.01.07.05 sulfate transport	9.16515	9.41633	-0.25118	0.0019369	0.0079049	P	P	P	P	P	P	P	P	P	P	P	P	P	P	P	P	P	P	P	P	P	P	P	P	P	P	P	P	P	P	P	P	P	P	P	P	P	P	P	P	P	P
1618747_at	(Q9ZPK0) Thiosulfate sulfurtransferase	20.01.01.07.05 sulfate transport	9.80392	9.89155	-0.0876292	4.06539e-06	4.81978e-05	P	P	P	P	P	P	P	P	P	P	P	P	P	P	P	P	P	P	P	P	P	P	P	P	P	P	P	P	P	P	P	P	P	P	P	P	P	P	P	P	P	P
1606697_at	(Q6RF45) Hypothetical protein	20.01.01.07.07 phosphate transport	11.197	11.3016	-0.104561	0.00186507	0.00766129	P	P	P	P	P	P	P	P	P	P	P	P	P	P	P	P	P	P	P	P	P	P	P	P	P	P	P	P	P	P	P	P	P	P	P	P	P	P	P	P	P	P
1608238_at		20.01.01.07.07 phosphate transport	5.64145	5.77048	-0.129034	0.00081378	0.00385011	P	P	P	P	P	P	P	P	P	P	P	P	P	P	P	P	P	P	P	P	P	P	P	P	P	P	P	P	P	P	P	P	P	P	P	P	P	P	P	P	P	P
1608643_at	(P93390) Phosphate/phosphoenolpyruvate translocator	20.01.01.07.07 phosphate transport	8.53059	8.65193	-0.121345	4.82382e-06	5.53069e-05	P	P	P	P	P	P	P	P	P	P	P	P	P	P	P	P	P	P	P	P	P	P	P	P	P	P	P	P	P	P	P	P	P	P	P	P	P	P	P	P	P	P
1616118_at	(O82390) Putative Na+-dependent inorganic phosphate cotransporter	20.01.01.07.07 phosphate transport	6.14227	5.95601	0.18626	1.03619e-05	0.000103425	P	P	P	P	P	P	P	P	P	P	P	P	P	P	P	P	P	P	P	P	P	P	P	P	P	P	P	P	P	P	P	P	P	P	P	P	P	P	P	P	P	P
1616881_at	(Q7X646) Putative mitochondrial phosphate translocator protein (At2g17270)	20.01.01.07.07 phosphate transport	5.02289	5.16387	-0.140983	0.000559617	0.00282776	P	P	P	P	P	P	P	P	P	P	P	P	P	P	P	P	P	P	P	P	P	P	P	P	A	P	P	P	P	M	P	P	P	P	P	P	P	P	P	P	P	P
1618942_at	(Q9S735) Putative phosphate transporter; 18176-15417 (Putative phosphate transporter; 23587-26346) (At1g76430)	20.01.01.07.07 phosphate transport	6.005	5.87414	0.130866	0.00793693	0.024706	P	P	P	P	P	P	P	P	P	P	P	P	P	P	P	P	P	P	P	P	P	P	P	P	P	P	P	P	P	P	P	P	P	P	P	P	P	P	P	P	P	P
1619099_at	(Q9C5L3) Hypothetical protein At3g47420	20.01.01.07.07 phosphate transport	8.66117	8.46651	0.194659	0.000618598	0.0030705	P	P	P	P	P	P	P	P	P	P	P	P	P	P	P	P	P	P	P	P	P	P	P	P	P	P	P	P	P	P	P	P	P	P	P	P	P	P	P	P	P	P
1619379_at	(Q9LDH3) T12C24.5 (F5O11.25) (Hypothetical protein At1g12500/T12C24_29)	20.01.01.07.07 phosphate transport	8.68013	8.89554	-0.215413	1.45728e-09	8.45455e-08	P	P	P	P	P	P	P	P	P	P	P	P	P	P	P	P	P	P	P	P	P	P	P	P	P	P	P	P	P	P	P	P	P	P	P	P	P	P	P	P	P	P
1620639_at	(Q3EAZ6) Protein At3g26570	20.01.01.07.07 phosphate transport	6.85545	7.14318	-0.28773	3.81547e-07	7.08597e-06	P	P	P	P	P	P	P	P	P	P	P	P	P	P	P	P	P	P	P	P	P	P	P	P	P	P	P	P	P	P	P	P	P	P	P	P	P	P	P	P	P	P
1621156_at		20.01.01.07.07 phosphate transport	6.32523	6.5239	-0.198678	2.96305e-05	0.000246742	P	P	P	P	P	P	P	P	P	P	P	P	P	P	P	P	P	P	P	P	P	P	P	P	P	P	P	P	P	P	P	P	P	P	P	P	P	P	P	P	P	P
1622157_at	(P21727) Triose phosphate/phosphate translocator, chloroplast precursor (CTPT) (p36) (E30)	20.01.01.07.07 phosphate transport	7.36964	7.56798	-0.198343	0.0128929	0.0368025	P	P	P	P	P	P	P	P	P	P	P	P	P	P	P	P	P	P	P	P	P	P	P	P	P	P	P	P	P	P	P	P	P	P	P	P	P	P	P	P	P	P
1608833_at	(Q9LRP2) Gb|AAD49773.1 (Hypothetical protein At3g17430; MTO12.2) (Hypothetical protein At3g17430)	20.01.01.07.08 organic anion transport	7.95776	8.06665	-0.108897	0.000122579	0.000799854	P	P	P	P	P	P	P	P	P	P	P	P	P	P	P	P	P	P	P	P	P	P	P	P	P	P	P	P	P	P	P	P	P	P	P	P	P	P	P	P	P	P
1610529_at	(Q9LRP2) Gb|AAD49773.1 (Hypothetical protein At3g17430; MTO12.2) (Hypothetical protein At3g17430)	20.01.01.07.08 organic anion transport	6.50787	6.64782	-0.139952	8.23807e-05	0.000570732	P	P	P	P	P	P	P	P	P	P	P	P	P	P	P	P	P	P	P	P	P	P	P	P	P	P	P	P	P	P	P	P	P	P	P	P	P	P	P	P	P	P
1607560_at	(Q9LYT3) TRANSPARENT TESTA 12 protein	20.01.03 C-compound and carbohydrate transport	8.92151	9.06218	-0.140672	0.00213908	0.00855182	P	P	P	P	P	P	P	P	P	P	P	P	P	P	P	P	P	P	P	P	P	P	P	P	P	P	P	P	P	P	P	P	P	P	P	P	P	P	P	P	P	P
1607996_at	(Q676X8) Glucose-6-phosphate/phosphate-translocator (Fragment)	20.01.03 C-compound and carbohydrate transport	8.5354	8.62452	-0.0891272	0.0184506	0.0489544	P	P	P	P	P	P	P	P	P	P	P	P	P	P	P	P	P	P	P	P	P	P	P	P	P	P	P	P	P	P	P	P	P	P	P	P	P	P	P	P	P	P
1611299_s_at	(Q8LGE9) Putative CMP-sialic acid transporter	20.01.03 C-compound and carbohydrate transport	6.7263	6.88295	-0.156657	1.16364e-07	2.72713e-06	P	P	P	P	P	P	P	P	P	P	P	P	P	P	P	P	P	P	P	P	P	P	P	P	P	P	P	P	P	P	P	P	P	P	P	P	P	P	P	P	P	P
1612104_at	(Q8LAN8) Hypothetical protein	20.01.03 C-compound and carbohydrate transport	5.84725	5.94693	-0.099687	0.00784633	0.0244768	P	P	P	P	P	P	P	P	P	P	P	P	P	P	P	P	P	P	P	P	P	P	P	P	P	P	P	P	P	P	P	P	P	P	P	P	P	P	P	P	P	P
1612481_at	(Q6ID34) At2g13100	20.01.03 C-compound and carbohydrate transport	5.97086	6.07088	-0.100022	0.018235	0.0484715	P	P	P	P	P	P	P	P	P	P	P	P	P	P	P	P	P	P	P	P	P	P	P	P	P	P	P	P	P	P	P	P	P	P	P	P	P	P	P	P	P	P
1620209_at	(O64910) Glucose-6-phosphate/phosphate-translocator precursor	20.01.03 C-compound and carbohydrate transport	10.2596	10.1683	0.091283	0.00800511	0.0248722	P	P	P	P	P	P	P	P	P	P	P	P	P	P	P	P	P	P	P	P	P	P	P	P	P	P	P	P	P	P	P	P	P	P	P	P	P	P	P	P	P	P
1620693_at	(Q9ZQ41) Hypothetical protein At2g22730	20.01.03 C-compound and carbohydrate transport	8.5361	8.62668	-0.0905791	0.00434423	0.0152418	P	P	P	P	P	P	P	P	P	P	P	P	P	P	P	P	P	P	P	P	P	P	P	P	P	P	P	P	P	P	P	P	P	P	P	P	P	P	P	P	P	P
1609005_at	(Q6H4F0) Membrane transport protein-like	20.01.03.01 sugar transport	5.38114	5.61734	-0.236199	0.0012051	0.00533296	P	P	P	P	P	P	P	P	P	P	P	P	P	P	P	P	P	P	P	P	P	P	P	P	P	P	P	P	P	P	P	P	P	P	P	P	P	P	P	P	P	P
1610298_at	(Q8LES0) Hypothetical protein	20.01.03.01 sugar transport	6.30681	6.38089	-0.074082	0.0022483	0.00886074	P	P	P	P	P	P	P	P	P	P	P	P	P	P	P	P	P	P	P	P	P	P	P	P	P	P	P	P	P	P	P	P	P	P	P	P	P	P	P	P	P	P
1611326_at	(Q9LEG2) Putative sugar transporter	20.01.03.01 sugar transport	8.92927	9.4251	-0.495835	6.33236e-07	1.05899e-05	P	P	P	P	P	P	P	P	P	P	P	P	P	P	P	P	P	P	P	P	P	P	P	P	P	P	P	P	P	P	P	P	P	P	P	P	P	P	P	P	P	P
[truncated: 2,132 more rows]
[truncated: 42 more columns]
