# Supplementary material for: Water deficit alters differentially metabolic pathways affecting important flavor and quality traits in grape berries of Cabernet Sauvignon and Chardonnay
Source: BMC Genomics. 2009 May 8;10:212. doi: 10.1186/1471-2164-10-212 (PMC2701440; doi:10.1186/1471-2164-10-212)
Supplement: Additional file 4 — Probe sets that exhibited a significant Cultivar and Treatment effect. The list of probe sets was selected based upon statistical analysis. [file 1471-2164-10-212-S4.xls]

## Sheet: Sheet1
Table SIII. The set of transcripts in the Cultivar*Treatment effect that were significantly affected by water deficit.
Affy Probe Set ID	Uniprot Description	MIPS 2.1 Functional Category	log2(CH Drought)	log2(CH Well-Watered)	log2(CS Drought)	log2(CS Well-Watered)	p-value	Adjusted p-value	CH.drght1.t1	CH.drght2.t1	CH.drght3.t1	CH.ww1.t1	CH.ww2.t1	CH.ww3.t1	CH.drght1.t2	CH.drght2.t2	CH.drght3.t2	CH.ww1.t2	CH.ww2.t2	CH.ww3.t2	CH.drght1.t3	CH.drght2.t3	CH.drght3.t3	CH.ww1.t3	CH.ww2.t3	CH.ww3.t3	CH.drght1.t4	CH.drght2.t4	CH.drght3.t4	CH.ww1.t4	CH.ww2.t4	CH.ww3.t4	CH.drght1.t5	CH.drght2.t5	CH.drght3.t5	CH.ww1.t5	CH.ww2.t5	CH.ww3.t5	CH.drght1.t6	CH.drght2.t6	CH.drght3.t6	CH.ww1.t6	CH.ww2.t6	CH.ww3.t6	CH.drght1.t7	CH.drght2.t7	CH.drght3.t7	CH.ww1.t7	CH.ww2.t7
1606444_at	(Q8L741) AT3g13690/MMM17_12	01 METABOLISM	6.62714	6.57143	6.24714	6.54143	8.89438e-05	0.00163946	P	P	P	P	P	P	P	P	P	P	P	P	P	P	P	P	P	P	P	P	P	P	P	P	P	P	P	P	P	P	P	P	P	P	P	P	P	P	P	P	P
1606479_at	(Q8GXW0) Putative aldose reductase	01 METABOLISM	7.81714	7.91571	7.85	7.79	0.00731158	0.0399644	P	P	P	P	P	P	P	P	P	P	P	P	P	P	P	P	P	P	P	P	P	P	P	P	P	P	P	P	P	P	P	P	P	P	P	P	P	P	P	P	P
1606520_at	(Q9FQ95) In2-1 protein	01 METABOLISM	9.62	9.39	9.76143	9.26143	0.00236093	0.0179848	P	P	P	P	P	P	P	P	P	P	P	P	P	P	P	P	P	P	P	P	P	P	P	P	P	P	P	P	P	P	P	P	P	P	P	P	P	P	P	P	P
1606832_at	(Q7Y223) Putative glycosyl hydrolase family 5 protein/cellulase ((1-4)-beta-mannan endohydrolase)	01 METABOLISM	9.16	8.72571	8.74857	8.57	0.000662494	0.00714178	P	P	P	P	P	P	P	P	P	P	P	P	P	P	P	P	P	P	P	P	P	P	P	P	P	P	P	P	P	P	P	P	P	P	P	P	P	P	P	P	P
1606969_at	(Q84W94) Putative aldo/keto reductase (Fragment)	01 METABOLISM	5.82429	7.33857	5.51143	7.31286	0.00458776	0.028819	P	P	P	P	P	P	P	P	P	P	P	P	P	P	P	P	P	P	P	P	P	P	P	P	P	P	P	P	P	P	P	P	P	P	P	P	P	P	P	P	P
1606973_at	(O82047) PRIB5 protein (Fragment)	01 METABOLISM	7.39571	7.27429	7.44143	7.06857	0.00377096	0.0251681	P	P	P	P	P	P	P	P	P	P	P	P	P	P	P	P	P	P	P	P	P	P	P	P	P	P	P	P	P	P	P	P	P	P	P	P	P	P	P	P	P
1607223_at	(Q40588) L-ascorbate oxidase precursor (EC 1.10.3.3) (Ascorbase) (ASO)	01 METABOLISM	7.44857	8.08143	6.77143	8.00571	0.000102058	0.00180962	P	P	P	P	P	P	P	P	P	P	P	P	P	P	P	P	P	P	P	P	P	P	P	P	P	P	P	P	P	P	P	P	P	P	P	P	P	P	P	P	P
1608225_s_at	(Q9SG92) Putative alpha-hydroxynitrile lyase	01 METABOLISM	8.34857	7.59857	8.31857	7.16857	0.00147014	0.0126489	P	P	P	P	P	P	P	P	P	P	P	P	P	P	P	P	P	P	P	P	P	P	P	P	P	P	P	P	P	P	P	P	P	P	P	P	P	P	P	P	P
1608698_at	(Q9FMQ5) Gb|AAF31728.1 (Hypothetical protein At5g22460)	01 METABOLISM	8.41714	8.14286	8.24714	8.21571	0.000157755	0.00251338	P	P	P	P	P	P	P	P	P	P	P	P	P	P	P	P	P	P	P	P	P	P	P	P	P	P	P	P	P	P	P	P	P	P	P	P	P	P	P	P	P
1608777_at	(P23525) 37 kDa inner envelope membrane protein, chloroplast precursor (E37)	01 METABOLISM	8.77286	8.80714	8.67143	8.94143	0.00049245	0.0057373	P	P	P	P	P	P	P	P	P	P	P	P	P	P	P	P	P	P	P	P	P	P	P	P	P	P	P	P	P	P	P	P	P	P	P	P	P	P	P	P	P
1608923_at	(O65902) Putative cyclase associated protein CAP (Atcap1). Adenylyl cyclase-associated protein (CAP)	01 METABOLISM	8.77429	8.72	8.72286	8.55429	0.00716016	0.039414	P	P	P	P	P	P	P	P	P	P	P	P	P	P	P	P	P	P	P	P	P	P	P	P	P	P	P	P	P	P	P	P	P	P	P	P	P	P	P	P	P
1609007_at	(O04434) Putative NADPH-cytochrome P450 reductase	01 METABOLISM	9.62857	9.63	9.68714	9.56	0.00369679	0.0248445	P	P	P	P	P	P	P	P	P	P	P	P	P	P	P	P	P	P	P	P	P	P	P	P	P	P	P	P	P	P	P	P	P	P	P	P	P	P	P	P	P
1609118_at	(Q8LFT7) Aldehyde dehydrogenase, putative	01 METABOLISM	7.28571	7.27429	7.45714	7.23143	0.00475996	0.0295469	P	P	P	P	P	P	P	P	P	P	P	P	P	P	P	P	P	P	P	P	P	P	P	P	P	P	P	P	P	P	P	P	P	P	P	P	P	P	P	P	P
1609270_at	(Q9LNA5) F5O11.14 (ACR8)	01 METABOLISM	8.08	7.55429	8.63143	7.73143	0.00699694	0.0388757	P	P	P	P	P	P	P	P	P	P	P	P	P	P	P	P	P	P	P	P	P	P	P	P	P	P	P	P	P	P	P	P	P	P	P	P	P	P	P	P	P
1609325_at	(Q9FPJ7) At2g27680	01 METABOLISM	6.90714	6.72429	6.64	7.02571	1.56608e-07	1.66335e-05	P	P	P	P	P	P	P	P	P	P	P	P	P	P	P	P	P	P	P	P	P	P	P	P	P	P	P	P	P	P	P	P	P	P	P	P	P	P	P	P	P
1609635_s_at	(Q67V42) MutT domain protein-like	01 METABOLISM	7.34571	7.48857	7.62	7.39143	0.000449042	0.00536778	P	P	P	P	P	P	P	P	P	P	P	P	P	P	P	P	P	P	P	P	P	P	P	P	P	P	P	P	P	P	P	P	P	P	P	P	P	P	P	P	P
1609712_at	(Q8H224) Putative cytochrome P450 (Fragment)	01 METABOLISM	6.99429	7.98286	7.55	7.83571	2.99143e-05	0.000746086	P	P	P	P	P	P	P	P	P	P	P	P	P	P	P	P	P	P	P	P	P	P	P	P	P	P	P	P	P	P	P	P	P	P	P	P	P	P	P	P	P
1609721_at	(Q8W437) PBng143	01 METABOLISM	7.82571	7.66714	7.78	7.90714	5.62473e-05	0.00119705	P	P	P	P	P	P	P	P	P	P	P	P	P	P	P	P	P	P	P	P	P	P	P	P	P	P	P	P	P	P	P	P	P	P	P	P	P	P	P	P	P
1609744_at	(Q9SKZ6) Putative alanine acetyl transferase	01 METABOLISM	6.59143	7.05714	7.16714	7.09	0.00393525	0.0258631	P	P	P	P	P	P	P	P	P	P	P	P	P	P	P	P	P	P	P	P	P	P	P	P	P	P	P	P	P	P	P	P	P	P	P	P	P	P	P	P	P
1609963_at	(Q9M4H5) Putative ripening-related protein	01 METABOLISM	9.05143	8.74286	8.83429	8.90571	0.000346844	0.00449739	P	P	P	P	P	P	P	P	P	P	P	P	P	P	P	P	P	P	P	P	P	P	P	P	P	P	P	P	P	P	P	P	P	P	P	P	P	P	P	P	P
1610169_at	(Q5ZF82) Hypothetical protein	01 METABOLISM	9.07714	8.92429	8.88	9.23857	1.78328e-08	3.16016e-06	P	P	P	P	P	P	P	P	P	P	P	P	P	P	P	P	P	P	P	P	P	P	P	P	P	P	P	P	P	P	P	P	P	P	P	P	P	P	P	P	P
1610664_s_at	(Q9ZV08) Hypothetical protein At2g39000	01 METABOLISM	6.83857	6.48714	6.82714	6.65714	0.00622659	0.0359194	P	P	P	P	P	P	P	P	P	P	P	P	P	P	P	P	P	P	P	P	P	P	P	P	P	P	P	P	P	P	P	P	P	P	P	P	P	P	P	P	P
1611011_at	(Q8LEY1) Putative prolyl 4-hydroxylase, alpha subunit	01 METABOLISM	9.68429	9.90429	9.80571	9.82857	0.00325194	0.022685	P	P	P	P	P	P	P	P	P	P	P	P	P	P	P	P	P	P	P	P	P	P	P	P	P	P	P	P	P	P	P	P	P	P	P	P	P	P	P	P	P
1611135_at	(Q9SG92) Putative alpha-hydroxynitrile lyase	01 METABOLISM	7.37857	6.75143	7.40429	6.36857	0.000824206	0.00845208	P	P	P	P	P	P	P	P	P	P	P	P	P	P	P	P	P	P	P	P	P	P	P	P	P	P	P	P	P	P	P	P	P	P	P	P	P	P	P	P	P
1611306_at	(P37124) Cytochrome P450 77A2 (EC 1.14.-.-) (CYPLXXVIIA2) (P-450EG5)	01 METABOLISM	8.67143	7.93143	7.79857	8.07714	3.36018e-05	0.000813937	P	P	P	P	P	P	P	P	P	P	P	P	P	P	P	P	P	P	P	P	P	P	P	P	P	P	P	P	P	P	P	P	P	P	P	P	P	P	P	P	P
1611452_at	(Q9M156) Probable hydroquinone glucosyltransferase (EC 2.4.1.218) (Arbutin synthase)	01 METABOLISM	7.82429	9.00143	8.44143	8.8	5.34429e-08	7.01074e-06	P	P	P	P	P	P	P	P	P	P	P	P	P	P	P	P	P	P	P	P	P	P	P	P	P	P	P	P	P	P	P	P	P	P	P	P	P	P	P	P	P
1611602_at	(Q655Q2) Putative dihydrolipoylacyltransferase subunit of the branched-chain alpha-keto acid dehydrogenase complex	01 METABOLISM	8.28571	8.25714	8.20857	8.37571	7.19752e-05	0.00140896	P	P	P	P	P	P	P	P	P	P	P	P	P	P	P	P	P	P	P	P	P	P	P	P	P	P	P	P	P	P	P	P	P	P	P	P	P	P	P	P	P
1613021_at	(O82487) T12H20.10 protein (Putative aldolase)	01 METABOLISM	9.10857	9.14857	9.01571	9.21	0.00223324	0.0172858	P	P	P	P	P	P	P	P	P	P	P	P	P	P	P	P	P	P	P	P	P	P	P	P	P	P	P	P	P	P	P	P	P	P	P	P	P	P	P	P	P
1613152_at	(O80816) T8F5.23 protein	01 METABOLISM	8.73286	7.93286	7.76571	8.16	5.31544e-10	1.73197e-07	P	P	P	P	P	P	P	P	P	P	P	P	P	P	P	P	P	P	P	P	P	P	P	P	P	P	P	P	P	P	P	P	P	P	P	P	P	P	P	P	P
1613726_at	(O48921) Cytochrome P450 97B2 (EC 1.14.-.-)	01 METABOLISM	5.37286	5.71857	5.24571	5.81	0.000810159	0.00832494	P	P	P	P	P	P	P	P	P	P	P	P	P	P	P	P	P	P	P	P	P	P	P	P	P	P	P	P	P	P	P	P	P	P	P	P	P	P	P	P	P
1613947_at	(Q9SRQ6) T21P5.6 protein (Phosphatidylglycerol specific phospholipase C) (Hypothetical protein At3g03520)	01 METABOLISM	5.79571	5.73	6.35143	5.50143	2.53609e-07	2.53634e-05	P	P	P	P	P	P	P	P	P	P	P	P	P	P	P	P	P	P	P	P	P	P	P	P	P	P	P	P	P	P	P	P	P	P	P	P	P	P	P	P	P
1614183_at	(Q94JR4) AT4g29590/T16L4_100	01 METABOLISM	4.97857	5.31571	4.31429	5.70286	2.05936e-08	3.46693e-06	P	P	P	P	P	P	P	P	P	P	P	P	P	P	P	P	P	P	P	P	P	P	P	P	P	P	P	P	P	P	P	P	P	P	P	P	P	P	P	P	P
1614709_at	(Q9SZU7) Hypothetical protein F6G17.120 (Hypothetical protein AT4g37470)	01 METABOLISM	7.95143	8.15714	7.77714	8.49571	1.35695e-06	7.74382e-05	P	P	P	P	P	P	P	P	P	P	P	P	P	P	P	P	P	P	P	P	P	P	P	P	P	P	P	P	P	P	P	P	P	P	P	P	P	P	P	P	P
1615069_at	(Q94A68) At1g06690/F4H5_17	01 METABOLISM	6.85857	6.62714	6.76714	6.88429	0.000380222	0.0047769	P	P	P	P	P	P	P	P	P	P	P	P	P	P	P	P	P	P	P	P	P	P	P	P	P	P	P	P	P	P	P	P	P	P	P	P	P	P	P	P	P
1615216_at	(P23525) 37 kDa inner envelope membrane protein, chloroplast precursor (E37)	01 METABOLISM	9.36286	9.62	9.11429	9.74714	2.82696e-09	6.48979e-07	P	P	P	P	P	P	P	P	P	P	P	P	P	P	P	P	P	P	P	P	P	P	P	P	P	P	P	P	P	P	P	P	P	P	P	P	P	P	P	P	P
1615296_at	(Q941A7) AT4g20760/F21C20_110	01 METABOLISM	5.57571	5.41143	5.31143	5.49	0.000373272	0.00471302	P	P	P	P	P	P	P	P	P	P	P	P	P	P	P	P	P	P	P	P	P	P	P	P	P	P	P	P	P	P	P	P	P	P	P	P	P	P	P	P	P
1615431_at	(Q9SDG8) Putative zwille protein	01 METABOLISM	7.59429	6.85286	7.33286	6.95714	6.16297e-05	0.0012686	P	P	P	P	P	P	P	P	P	P	P	P	P	P	P	P	P	P	P	P	P	P	P	P	P	P	P	P	P	P	P	P	P	P	P	P	P	P	P	P	P
1615471_at	(Q5TIM8) Putative glycosyltransferase	01 METABOLISM	9.31714	9.43429	9.26857	9.67857	0.000159117	0.00253108	P	P	P	P	P	P	P	P	P	P	P	P	P	P	P	P	P	P	P	P	P	P	P	P	P	P	P	P	P	P	P	P	P	P	P	P	P	P	P	P	P
1615482_at	(Q9SN79) Hypothetical protein F1P2.140 (Hypothetical protein At3g47590)	01 METABOLISM	7.26714	7.35714	7.15286	7.45714	0.000162688	0.00255882	P	P	P	P	P	P	P	P	P	P	P	P	P	P	P	P	P	P	P	P	P	P	P	P	P	P	P	P	P	P	P	P	P	P	P	P	P	P	P	P	P
1615709_at	(Q8H770) Bifunctional lysine-ketoglutarate reductase/saccharopine dehydrogenase	01 METABOLISM	9.25714	9.43143	9.10286	9.48857	0.00191756	0.0154583	P	P	P	P	P	P	P	P	P	P	P	P	P	P	P	P	P	P	P	P	P	P	P	P	P	P	P	P	P	P	P	P	P	P	P	P	P	P	P	P	P
1616172_at	(Q3HRZ7) Hypothetical protein	01 METABOLISM	8.01857	7.95	8.07429	7.89	0.00443044	0.0281281	P	P	P	P	P	P	P	P	P	P	P	P	P	P	P	P	P	P	P	P	P	P	P	P	P	P	P	P	P	P	P	P	P	P	P	P	P	P	P	P	P
1616188_at	(Q8LF34) Putative esterase	01 METABOLISM	7.57571	7.95143	7.7	7.51429	0.000146753	0.00237556	P	P	P	P	P	P	P	P	P	P	P	P	P	P	P	P	P	P	P	P	P	P	P	P	P	P	P	P	P	P	P	P	P	P	P	P	P	P	P	P	P
1616303_a_at	(Q3E701) Protein At1g28960	01 METABOLISM	7.95143	7.91	8.20571	7.80571	2.2349e-05	0.000603601	P	P	P	P	P	P	P	P	P	P	P	P	P	P	P	P	P	P	P	P	P	P	P	P	P	P	P	P	P	P	P	P	P	P	P	P	P	P	P	P	P
1616752_at	(Q8LAW1) Hypothetical protein	01 METABOLISM	8.04	7.79857	7.86286	7.93714	0.00128546	0.0115213	P	P	P	P	P	P	P	P	P	P	P	P	P	P	P	P	P	P	P	P	P	P	P	P	P	P	P	P	P	P	P	P	P	P	P	P	P	P	P	P	P
1616944_at	(Q8LIG3) Hypothetical protein OJ1200_C08.123 (Hypothetical protein OJ1150_E04.119)	01 METABOLISM	7.48571	7.62143	7.58143	7.32857	0.000374894	0.00472216	P	P	P	P	P	P	P	P	P	P	P	P	P	P	P	P	P	P	P	P	P	P	P	P	P	P	P	P	P	P	P	P	P	P	P	P	P	P	P	P	P
1617214_s_at	(Q84W78) Putative tropinone reductase (Fragment)	01 METABOLISM	9.4	9.21143	8.80429	9.19	7.54078e-07	5.36404e-05	P	P	P	P	P	P	P	P	P	P	P	P	P	P	P	P	P	P	P	P	P	P	P	P	P	P	P	P	P	P	P	P	P	P	P	P	P	P	P	P	P
1617378_at	(Q9FKI4) Similarity to N-acetyltransferase (Hypothetical protein MXE10.5) (Silencing group B protein)	01 METABOLISM	9.31	9.07143	9.46429	9.06429	0.000382443	0.00479883	P	P	P	P	P	P	P	P	P	P	P	P	P	P	P	P	P	P	P	P	P	P	P	P	P	P	P	P	P	P	P	P	P	P	P	P	P	P	P	P	P
1617379_at	(Q8L7V3) AT5g64030/MBM17_13	01 METABOLISM	9.11429	9.09	8.91714	9.12429	0.000538794	0.00608765	P	P	P	P	P	P	P	P	P	P	P	P	P	P	P	P	P	P	P	P	P	P	P	P	P	P	P	P	P	P	P	P	P	P	P	P	P	P	P	P	P
1617698_at	(Q9FYH8) F17F8.22 (Hypothetical protein At1g30910/F17F8_22) (Hypothetical protein At1g30910)	01 METABOLISM	9.13714	9.37857	9.46429	9.32857	1.80643e-05	0.000522829	P	P	P	P	P	P	P	P	P	P	P	P	P	P	P	P	P	P	P	P	P	P	P	P	P	P	P	P	P	P	P	P	P	P	P	P	P	P	P	P	P
1618281_at	NA	01 METABOLISM	5.28857	5.60857	6.00286	5.45143	0.000585853	0.00647451	P	P	P	P	P	P	P	P	P	P	P	P	P	P	P	P	P	P	P	P	M	P	P	P	P	P	P	P	P	P	P	P	P	P	P	P	P	P	P	P	P
1618818_at	(Q9FMQ5) Gb|AAF31728.1 (Hypothetical protein At5g22460)	01 METABOLISM	7.5	7.41714	7.29714	7.55714	0.00143703	0.0124596	P	P	P	P	P	P	P	P	P	P	P	P	P	P	P	P	P	P	P	P	P	P	P	P	P	P	P	P	P	P	P	P	P	P	P	P	P	P	P	P	P
1619190_at	(Q6H5W0) Putative alcohol dehydrogenase	01 METABOLISM	5.09571	5.29857	5.37286	4.98	4.12943e-08	6.01666e-06	P	P	P	P	P	P	P	P	P	P	P	P	P	P	P	P	P	P	P	P	P	P	P	P	P	P	P	P	P	P	P	P	P	P	P	P	P	P	P	P	P
1619312_a_at	(Q8LCZ3) Formamidase-like protein	01 METABOLISM	8.81714	8.85429	8.71	9.00143	6.30264e-05	0.00128353	P	P	P	P	P	P	P	P	P	P	P	P	P	P	P	P	P	P	P	P	P	P	P	P	P	P	P	P	P	P	P	P	P	P	P	P	P	P	P	P	P
1619759_at	(O22215) Putative esterase D (At2g41530/T32G6.5) (S-formylglutathione hydrolase) (EC 3.1.2.12)	01 METABOLISM	9.97143	10.0014	9.86143	10.0586	4.40137e-08	6.01666e-06	P	P	P	P	P	P	P	P	P	P	P	P	P	P	P	P	P	P	P	P	P	P	P	P	P	P	P	P	P	P	P	P	P	P	P	P	P	P	P	P	P
1620044_s_at	(P93619) Ted2 protein	01 METABOLISM	9.87857	9.78714	9.79571	9.83571	0.000372444	0.00470846	P	P	P	P	P	P	P	P	P	P	P	P	P	P	P	P	P	P	P	P	P	P	P	P	P	P	P	P	P	P	P	P	P	P	P	P	P	P	P	P	P
1620245_at	(Q8W228) Cytochrome P450	01 METABOLISM	5.49	7.76571	6.91571	7.34	1.6931e-11	1.06888e-08	P	P	P	P	P	P	P	P	P	P	P	P	P	P	P	P	P	P	P	P	P	P	P	P	P	P	P	P	P	P	P	P	P	P	P	P	P	P	P	P	P
1620523_at	(Q42237) Aldehyde dehydrogenase (Fragment)	01 METABOLISM	4.78143	5.45429	4.60429	5.50143	0.000683255	0.00730324	P	P	P	P	P	P	P	P	P	P	P	P	P	P	P	P	P	P	P	P	P	P	P	P	P	P	P	P	P	P	P	P	P	P	P	P	P	P	P	P	P
1620601_at	(Q3L181) Perakine reductase	01 METABOLISM	8.81	9.26429	9.39571	9.24571	0.000611616	0.00671485	P	P	P	P	P	P	P	P	P	P	P	P	P	P	P	P	P	P	P	P	P	P	P	P	P	P	P	P	P	P	P	P	P	P	P	P	P	P	P	P	P
1620754_at	(P93619) Ted2 protein	01 METABOLISM	10.4257	10.3614	10.3486	10.42	0.000287251	0.00388944	P	P	P	P	P	P	P	P	P	P	P	P	P	P	P	P	P	P	P	P	P	P	P	P	P	P	P	P	P	P	P	P	P	P	P	P	P	P	P	P	P
1620768_at	(Q75H72) Putative aldo/keto reductase family protein	01 METABOLISM	6.65857	6.70857	6.30571	6.78857	1.20769e-05	0.000398953	P	P	P	P	P	P	P	P	P	P	P	P	P	P	P	P	P	P	P	P	P	P	P	P	P	P	P	P	P	P	P	P	P	P	P	P	P	P	P	P	P
1621026_at	(Q53CF1) Prolyl 4-hydroxylase	01 METABOLISM	7.56857	7.85143	7.89143	7.83429	0.000489282	0.00573345	P	P	P	P	P	P	P	P	P	P	P	P	P	P	P	P	P	P	P	P	P	P	P	P	P	P	P	P	P	P	P	P	P	P	P	P	P	P	P	P	P
1621301_at	(O49260) G5bf protein	01 METABOLISM	7.28	7.59714	6.98143	7.81143	4.39589e-05	0.000993141	P	P	P	P	P	P	P	P	P	P	P	P	P	P	P	P	P	P	P	P	P	P	P	P	P	P	P	P	P	P	P	P	P	P	P	P	P	P	P	P	P
1621309_at	(Q7XSQ6) OSJNBa0084K11.8 protein	01 METABOLISM	6.48286	6.45571	6.46714	6.71	0.00764863	0.0411272	P	P	P	P	P	P	P	P	P	P	P	P	P	P	P	P	P	P	P	P	P	P	P	P	P	P	P	P	P	P	P	P	P	P	P	P	P	P	P	P	P
1621407_at	(Q8LCZ3) Formamidase-like protein	01 METABOLISM	8.41857	8.10714	8.26429	8.21429	0.00043712	0.00527521	P	P	P	P	P	P	P	P	P	P	P	P	P	P	P	P	P	P	P	P	P	P	P	P	P	P	P	P	P	P	P	P	P	P	P	P	P	P	P	P	P
1621459_s_at	(P93828) F19P19.27 protein (Hypothetical protein)	01 METABOLISM	7.56143	7.89286	7.74857	7.78571	0.000410675	0.00505882	P	P	P	P	P	P	P	P	P	P	P	P	P	P	P	P	P	P	P	P	P	P	P	P	P	P	P	P	P	P	P	P	P	P	P	P	P	P	P	P	P
1621677_at	(Q6WAU0) (+)-pulegone reductase	01 METABOLISM	7.60857	7.15286	7.45143	7.38	3.09589e-05	0.000768343	P	P	P	P	P	P	P	P	P	P	P	P	P	P	P	P	P	P	P	P	P	P	P	P	P	P	P	P	P	P	P	P	P	P	P	P	P	P	P	P	P
1622313_at	(Q940H4) Putative aldehyde dehydrogenase	01 METABOLISM	7.94571	7.78429	8.05143	7.69429	0.00247383	0.0186479	P	P	P	P	P	P	P	P	P	P	P	P	P	P	P	P	P	P	P	P	P	P	P	P	P	P	P	P	P	P	P	P	P	P	P	P	P	P	P	P	P
1622762_x_at	(Q9M156) Probable hydroquinone glucosyltransferase (EC 2.4.1.218) (Arbutin synthase)	01 METABOLISM	8.03857	9.17571	8.63857	9.01	7.0898e-08	8.84124e-06	P	P	P	P	P	P	P	P	P	P	P	P	P	P	P	P	P	P	P	P	P	P	P	P	P	P	P	P	P	P	P	P	P	P	P	P	P	P	P	P	P
1606444_at	(Q8L741) AT3g13690/MMM17_12	01 METABOLISM	6.62714	6.57143	6.24714	6.54143	8.89438e-05	0.00163946	P	P	P	P	P	P	P	P	P	P	P	P	P	P	P	P	P	P	P	P	P	P	P	P	P	P	P	P	P	P	P	P	P	P	P	P	P	P	P	P	P
1607579_at	(Q5F2M9) Glutamate dehydrogenase 1 (EC 1.4.1.2)	01.01 amino acid metabolism	7.89286	7.82857	7.42	7.65571	0.00488212	0.0301122	P	P	P	P	P	P	P	P	P	P	P	P	P	P	P	P	P	P	P	P	P	P	P	P	P	P	P	P	P	P	P	P	P	P	P	P	P	P	P	P	P
1610647_at	(Q9FR37) Amidase (At1g08980/F7G19_15)	01.01 amino acid metabolism	7.52286	7.69286	7.30714	7.75429	6.1744e-06	0.000244579	P	P	P	P	P	P	P	P	P	P	P	P	P	P	P	P	P	P	P	P	P	P	P	P	P	P	P	P	P	P	P	P	P	P	P	P	P	P	P	P	P
1611211_at	(O24046) 2-dehydro-3-deoxyphosphoheptonate aldolase (3-deoxy-d-arabino-heptulosonate 7-phosphate synthase) precursor (EC 4.1.2.15)	01.01 amino acid metabolism	7.58571	8.14143	7.91	7.95	0.00110008	0.0103559	P	P	P	P	P	P	P	P	P	P	P	P	P	P	P	P	P	P	P	P	P	P	P	P	P	P	P	P	P	P	P	P	P	P	P	P	P	P	P	P	P
1611895_at	(P42738) Chorismate mutase, chloroplast precursor (EC 5.4.99.5) (CM-1)	01.01 amino acid metabolism	8.02714	7.63	8.30286	7.39714	5.25354e-07	4.27951e-05	P	P	P	P	P	P	P	P	P	P	P	P	P	P	P	P	P	P	P	P	P	P	P	P	P	P	P	P	P	P	P	P	P	P	P	P	P	P	P	P	P
1614440_at	(O24051) 3-deoxy-D-arabino-heptulosonate 7-phosphate synthase precursor (EC 4.1.2.15)	01.01 amino acid metabolism	9.47286	9.63429	9.61143	9.44	3.22649e-05	0.000794898	P	P	P	P	P	P	P	P	P	P	P	P	P	P	P	P	P	P	P	P	P	P	P	P	P	P	P	P	P	P	P	P	P	P	P	P	P	P	P	P	P
1614680_at	(Q6Z702) Putative 3-isopropylmalate dehydratase large subunit	01.01 amino acid metabolism	9.12714	8.77571	9.23286	8.64714	0.00293091	0.0213293	P	P	P	P	P	P	P	P	P	P	P	P	P	P	P	P	P	P	P	P	P	P	P	P	P	P	P	P	P	P	P	P	P	P	P	P	P	P	P	P	P
1617283_at	(Q9SNY8) Branched-chain amino acid aminotransferase (EC 2.6.1.42)	01.01 amino acid metabolism	9.04143	9.17143	9.05714	9.06429	0.00117646	0.0107933	P	P	P	P	P	P	P	P	P	P	P	P	P	P	P	P	P	P	P	P	P	P	P	P	P	P	P	P	P	P	P	P	P	P	P	P	P	P	P	P	P
1618222_at	(Q9XI28) F9L1.36 protein (Hypothetical protein At1g15410)	01.01 amino acid metabolism	7.59714	7.64429	7.40429	7.60429	0.00117425	0.0107933	P	P	P	P	P	P	P	P	P	P	P	P	P	P	P	P	P	P	P	P	P	P	P	P	P	P	P	P	P	P	P	P	P	P	P	P	P	P	P	P	P
1619357_at	(O24051) 3-deoxy-D-arabino-heptulosonate 7-phosphate synthase precursor (EC 4.1.2.15)	01.01 amino acid metabolism	9.69429	10.1086	9.95857	9.86714	2.43322e-05	0.000635091	P	P	P	P	P	P	P	P	P	P	P	P	P	P	P	P	P	P	P	P	P	P	P	P	P	P	P	P	P	P	P	P	P	P	P	P	P	P	P	P	P
1609819_s_at	(P51119) Glutamine synthetase cytosolic isozyme 2 (EC 6.3.1.2) (Glutamate--ammonia ligase)	01.01.03.01.01 biosynthesis of glutamine	10.5271	10.7229	10.7	10.41	1.07434e-06	6.71541e-05	P	P	P	P	P	P	P	P	P	P	P	P	P	P	P	P	P	P	P	P	P	P	P	P	P	P	P	P	P	P	P	P	P	P	P	P	P	P	P	P	P
1613697_at	(Q9SPJ1) Glutamine synthetase precursor (EC 6.3.1.2)	01.01.03.01.01 biosynthesis of glutamine	7.08857	8.04429	6.94714	8.17429	0.0069811	0.0388608	P	P	P	P	P	P	P	P	P	P	P	P	P	P	P	P	P	P	P	P	P	P	P	P	P	P	P	P	P	P	P	P	P	P	P	P	P	P	P	P	P
1606709_at	(Q9LFU9) Acetyltransferase-like protein	01.01.03.01.02 degradation of glutamine	5.11714	4.43286	5.22286	4.30857	4.10006e-05	0.000937822	P	P	P	P	P	P	P	A	P	P	P	P	P	P	P	P	P	P	P	P	P	P	P	P	P	P	P	P	P	P	A	P	P	P	A	P	P	P	P	P	P
1606617_at	(O23344) Ferredoxin (AT4G14890/DL3485W)	01.01.03.02.01 biosynthesis of glutamate	6.45	6.43286	6.13	6.51857	5.52724e-05	0.00118035	P	P	P	P	P	P	P	P	P	P	P	P	P	P	P	P	P	P	P	P	P	P	P	P	P	P	P	P	P	P	P	P	P	P	P	P	P	P	P	P	P
1608562_at	(Q9M4D2) Chloroplast ferredoxin-NADP+ oxidoreductase precursor (EC 1.18.1.2)	01.01.03.02.01 biosynthesis of glutamate	9.34429	9.77714	9.17714	10.0729	1.46173e-05	0.000449823	P	P	P	P	P	P	P	P	P	P	P	P	P	P	P	P	P	P	P	P	P	P	P	P	P	P	P	P	P	P	P	P	P	P	P	P	P	P	P	P	P
1609754_s_at	(Q43859) Glutamate synthase (Ferredoxin) (EC 1.4.7.1) (Fragment)	01.01.03.02.01 biosynthesis of glutamate	7.13714	7.33143	6.96286	7.42429	0.00595365	0.0348625	P	P	P	P	P	P	P	P	P	P	P	P	P	P	P	P	P	P	P	P	P	P	P	P	P	P	P	P	P	P	P	P	P	P	P	P	P	P	P	P	P
1614476_at	(Q93Z74) AT3g27570/MMJ24_12	01.01.03.02.01 biosynthesis of glutamate	9.59571	9.48143	9.65143	9.36143	0.000740091	0.00779527	P	P	P	P	P	P	P	P	P	P	P	P	P	P	P	P	P	P	P	P	P	P	P	P	P	P	P	P	P	P	P	P	P	P	P	P	P	P	P	P	P
1615046_at	(P41346) Ferredoxin--NADP reductase, chloroplast precursor (EC 1.18.1.2) (FNR)	01.01.03.02.01 biosynthesis of glutamate	7.28	7.30571	6.76571	7.48571	6.02246e-07	4.67469e-05	P	P	P	P	P	P	P	P	P	P	P	P	P	P	P	P	P	P	P	P	P	P	P	P	P	P	P	P	P	P	P	P	P	P	P	P	P	P	P	P	M
1615927_s_at	(Q6Q8B8) Chloroplast ferredoxin I	01.01.03.02.01 biosynthesis of glutamate	11.3571	11.3657	11.0514	11.3857	0.000496491	0.00574903	P	P	P	P	P	P	P	P	P	P	P	P	P	P	P	P	P	P	P	P	P	P	P	P	P	P	P	P	P	P	P	P	P	P	P	P	P	P	P	P	P
1619073_at	(Q43155) Ferredoxin-dependent glutamate synthase, chloroplast (EC 1.4.7.1) (Fd-GOGAT)	01.01.03.02.01 biosynthesis of glutamate	6.10857	6.02	5.78714	6.08571	0.00646067	0.0367932	P	P	P	P	P	P	P	P	P	P	P	P	P	P	P	P	P	P	P	P	P	P	P	P	P	P	P	P	P	P	P	P	P	P	P	P	P	P	P	P	M
1616399_s_at	(O24549) Arginine decarboxylase (EC 4.1.1.19) (Fragment)	01.01.03.02.02 degradation of glutamate	10.1914	10.0329	10.2614	10.3671	0.0100112	0.0496674	P	P	P	P	P	P	P	P	P	P	P	P	P	P	P	P	P	P	P	P	P	P	P	P	P	P	P	P	P	P	P	P	P	P	P	P	P	P	P	P	P
1607697_at	(Q9LN20) F14O10.12 protein	01.01.03.03 metabolism of proline	7.75714	7.58714	7.91571	7.40714	0.00277786	0.0204601	P	P	P	P	P	P	P	P	P	P	P	P	P	P	P	P	P	P	P	P	P	P	P	P	P	P	P	P	P	P	P	P	P	P	P	P	P	P	P	P	P
1609427_at	(O81008) Putative amino acid acetyltransferase	01.01.03.05.01 biosynthesis of arginine	10.0114	9.11286	10.06	9.32143	0.00569612	0.0337458	P	P	P	P	P	P	P	P	P	P	P	P	P	P	P	P	P	P	P	P	P	P	P	P	P	P	P	P	P	P	P	P	P	P	P	P	P	P	P	P	P
1614985_at	(P28734) Aspartate aminotransferase, cytoplasmic (EC 2.6.1.1) (Transaminase A)	01.01.06.01 metabolism of aspartate	11.15	10.7257	11.2786	10.6571	0.00331014	0.0229641	P	P	P	P	P	P	P	P	P	P	P	P	P	P	P	P	P	P	P	P	P	P	P	P	P	P	P	P	P	P	P	P	P	P	P	P	P	P	P	P	P
1618322_at	(Q5N9Z8) Putative aspartate aminotransferase	01.01.06.01 metabolism of aspartate	6.33571	6.22143	6.45286	6.03	1.18421e-05	0.000394775	P	P	P	P	P	P	P	P	P	P	P	P	P	P	P	P	P	P	P	P	P	P	P	P	P	P	P	P	P	P	P	P	P	P	P	P	P	P	P	P	P
1618794_at	(Q8LJT6) Asparagine synthetase (EC 6.3.5.4)	01.01.06.02.01 biosynthesis of asparagine	8.69	8.81857	8.74	8.72714	0.00916782	0.046699	P	P	P	P	P	P	P	P	P	P	P	P	P	P	P	P	P	P	P	P	P	P	P	P	P	P	P	P	P	P	P	P	P	P	P	P	P	P	P	P	P
1609475_at	(Q9MT28) Threonine synthase, chloroplast precursor (EC 4.2.3.1) (TS)	01.01.06.04.01 biosynthesis of threonine	9.10143	8.70714	8.74	8.63286	1.32699e-06	7.67822e-05	P	P	P	P	P	P	P	P	P	P	P	P	P	P	P	P	P	P	P	P	P	P	P	P	P	P	P	P	P	P	P	P	P	P	P	P	P	P	P	P	P
1615062_a_at	(Q8W314) Putative dehydratase/deaminase	01.01.06.04.02 degradation of threonine	8.28143	8.06143	8.56143	7.99	0.000582258	0.00644182	P	P	P	P	P	P	P	P	P	P	P	P	P	P	P	P	P	P	P	P	P	P	P	P	P	P	P	P	P	P	P	P	P	P	P	P	P	P	P	P	P
1615399_at	(Q8W314) Putative dehydratase/deaminase	01.01.06.04.02 degradation of threonine	9.51571	9.33429	9.72571	9.24429	1.24586e-06	7.38746e-05	P	P	P	P	P	P	P	P	P	P	P	P	P	P	P	P	P	P	P	P	P	P	P	P	P	P	P	P	P	P	P	P	P	P	P	P	P	P	P	P	P
1608661_at	(Q9SE60) Methylenetetrahydrofolate reductase MTHFR1 (EC 1.5.1.20)	01.01.06.05 metabolism of methionine	9.30429	9.29714	9.26429	9.02714	0.00114128	0.0106445	P	P	P	P	P	P	P	P	P	P	P	P	P	P	P	P	P	P	P	P	P	P	P	P	P	P	P	P	P	P	P	P	P	P	P	P	P	P	P	P	P
1612196_at	(Q7XZQ9) S-adenosylmethionine decarboxylase proenzyme (EC 4.1.1.50)	01.01.06.05 metabolism of methionine	9.18429	9.22714	8.88571	9.28	0.00185692	0.0150778	P	P	P	P	P	P	P	P	P	P	P	P	P	P	P	P	P	P	P	P	P	P	P	P	P	P	P	P	P	P	P	P	P	P	P	P	P	P	P	P	P
1614836_s_at	(Q96551) S-adenosylmethionine synthetase 1 (EC 2.5.1.6) (Methionine adenosyltransferase 1) (AdoMet synthetase 1)	01.01.06.05 metabolism of methionine	9.07714	9.10857	9.24857	8.65	8.90587e-07	6.07826e-05	P	P	P	P	P	P	P	P	P	P	P	P	P	P	P	P	P	P	P	P	P	P	P	P	P	P	P	P	P	P	P	P	P	P	P	P	P	P	P	P	P
1619786_at	(Q8H185) Hypothetical protein At5g43850	01.01.06.05 metabolism of methionine	8.87571	8.87857	8.68714	9.04571	4.04892e-05	0.000929503	P	P	P	P	P	P	P	P	P	P	P	P	P	P	P	P	P	P	P	P	P	P	P	P	P	P	P	P	P	P	P	P	P	P	P	P	P	P	P	P	P
1614742_at	(Q6AV34) Putative Semialdehyde dehydrogenase	01.01.06.06 metabolism of lysine	8.05143	8.53286	7.91571	8.53571	0.00287716	0.0209987	P	P	P	P	P	P	P	P	P	P	P	P	P	P	P	P	P	P	P	P	P	P	P	P	P	P	P	P	P	P	P	P	P	P	P	P	P	P	P	P	P
1609481_at	(Q9LFG2) Diaminopimelate epimerase-like protein (AT3g53580/F4P12_280)	01.01.06.06.01 biosynthesis of lysine	7.74857	8.03143	7.90714	8.01714	0.00153018	0.0131097	P	P	P	P	P	P	P	P	P	P	P	P	P	P	P	P	P	P	P	P	P	P	P	P	P	P	P	P	P	P	P	P	P	P	P	P	P	P	P	P	P
1615680_at	(Q949X7) Diaminopimelate decarboxylase	01.01.06.06.01 biosynthesis of lysine	9.12857	8.76857	8.95857	8.81429	5.53579e-07	4.43786e-05	P	P	P	P	P	P	P	P	P	P	P	P	P	P	P	P	P	P	P	P	P	P	P	P	P	P	P	P	P	P	P	P	P	P	P	P	P	P	P	P	P
1607321_at	(Q42884) Chorismate synthase 1, chloroplast precursor (EC 4.2.3.5) (5-enolpyruvylshikimate-3-phosphate phospholyase 1)	01.01.09 metabolism of the cysteine - aromatic group	9.62857	9.35429	9.72	9.30143	0.000493632	0.00573855	P	P	P	P	P	P	P	P	P	P	P	P	P	P	P	P	P	P	P	P	P	P	P	P	P	P	P	P	P	P	P	P	P	P	P	P	P	P	P	P	P
1608601_at	(Q8VYI3) At1g76150/T23E18_38	01.01.09 metabolism of the cysteine - aromatic group	9.57857	9.97429	9.77571	9.90714	0.00398236	0.0260361	P	P	P	P	P	P	P	P	P	P	P	P	P	P	P	P	P	P	P	P	P	P	P	P	P	P	P	P	P	P	P	P	P	P	P	P	P	P	P	P	P
1609646_at	(Q8LFK9) 3-dehydroquinate synthase-like protein	01.01.09 metabolism of the cysteine - aromatic group	9.57429	9.48429	9.53714	9.25857	0.000337764	0.00439659	P	P	P	P	P	P	P	P	P	P	P	P	P	P	P	P	P	P	P	P	P	P	P	P	P	P	P	P	P	P	P	P	P	P	P	P	P	P	P	P	P
1615742_at	(Q6E6L5) 5-enol-pyruvylshikimate-phosphate synthase	01.01.09 metabolism of the cysteine - aromatic group	8.95	9.24429	9.09429	9.03857	6.47734e-07	4.87557e-05	P	P	P	P	P	P	P	P	P	P	P	P	P	P	P	P	P	P	P	P	P	P	P	P	P	P	P	P	P	P	P	P	P	P	P	P	P	P	P	P	P
1621580_at	(P17688) 3-phosphoshikimate 1-carboxyvinyltransferase, chloroplast precursor (EC 2.5.1.19) (5-enolpyruvylshikimate-3-phosphate synthase) (EPSP synthase)	01.01.09 metabolism of the cysteine - aromatic group	4.31286	4.45714	4.69857	4.25714	8.65699e-05	0.00161684	P	P	P	P	P	P	P	P	P	P	P	P	P	P	P	P	P	P	P	P	P	P	P	P	P	P	P	P	P	P	P	P	P	P	P	P	P	P	P	P	P
1606585_at	(P54260) Aminomethyltransferase, mitochondrial precursor (EC 2.1.2.10) (Glycine cleavage system T protein) (GCVT)	01.01.09.01 metabolism of glycine	8.21429	8.40429	7.80714	8.34429	0.00036373	0.00464164	P	P	P	P	P	P	P	P	P	P	P	P	P	P	P	P	P	P	P	P	P	P	P	P	P	P	P	P	P	P	P	P	P	P	P	P	P	P	P	P	P
1606780_at	(Q7Y1F0) Putative glycine hydroxymethyltransferase	01.01.09.01 metabolism of glycine	8.39286	8.32714	8.49714	8.14	1.78553e-05	0.000519758	P	P	P	P	P	P	P	P	P	P	P	P	P	P	P	P	P	P	P	P	P	P	P	P	P	P	P	P	P	P	P	P	P	P	P	P	P	P	P	P	P
1617901_s_at	(P16048) Glycine cleavage system H protein, mitochondrial precursor	01.01.09.01 metabolism of glycine	7.42857	7.96429	6.82286	8.15857	6.06862e-07	4.67469e-05	P	P	P	P	P	P	P	P	P	P	P	P	P	P	P	P	P	P	P	P	P	P	P	P	P	P	P	P	P	P	P	P	P	P	P	P	P	P	P	P	P
1619879_s_at	(P16048) Glycine cleavage system H protein, mitochondrial precursor	01.01.09.01 metabolism of glycine	7.68857	8.25571	7.02286	8.46286	7.74121e-07	5.4324e-05	P	P	P	P	P	P	P	P	P	P	P	P	P	P	P	P	P	P	P	P	P	P	P	P	P	P	P	P	P	P	P	P	P	P	P	P	P	P	P	P	P
1613511_at	(Q65CJ7) Hydroxyphenylpyruvate reductase (HPPR) (EC 1.1.1.237)	01.01.09.02.01 biosynthesis of serine	11.24	10.9114	11.1286	10.9957	0.00171959	0.0142581	P	P	P	P	P	P	P	P	P	P	P	P	P	P	P	P	P	P	P	P	P	P	P	P	P	P	P	P	P	P	P	P	P	P	P	P	P	P	P	P	P
1617803_s_at	(P13443) Glycerate dehydrogenase (EC 1.1.1.29) (NADH-dependent hydroxypyruvate reductase) (HPR) (GDH)	01.01.09.02.01 biosynthesis of serine	5.78571	6.03857	5.56429	6.24714	0.00306461	0.0219807	P	P	P	P	P	P	P	P	P	P	P	P	P	P	P	P	P	P	P	P	P	P	P	P	P	P	P	P	P	P	P	P	P	P	P	P	P	P	P	P	P
1614014_at	(Q8H0P7) Serine acetyltransferase 1 (EC 2.3.1.30) (Fragment)	01.01.09.03.01 biosynthesis of cysteine	8.06857	8.01286	8.10429	8.37286	0.00174831	0.0144279	P	P	P	P	P	P	P	P	P	P	P	P	P	P	P	P	P	P	P	P	P	P	P	P	P	P	P	P	P	P	P	P	P	P	P	P	P	P	P	P	P
1622685_at	(Q8W199) Serine acetyltransferase	01.01.09.03.01 biosynthesis of cysteine	9.44143	9.26571	9.42429	9.06714	0.00897074	0.0460668	P	P	P	P	P	P	P	P	P	P	P	P	P	P	P	P	P	P	P	P	P	P	P	P	P	P	P	P	P	P	P	P	P	P	P	P	P	P	P	P	P
1609932_at	(Q6JJ29) Prephenate dehydratase	01.01.09.04.01 biosynthesis of phenylalanine	8.15857	8.30571	8.43143	8.33143	0.00950692	0.0480868	P	P	P	P	P	P	P	P	P	P	P	P	P	P	P	P	P	P	P	P	P	P	P	P	P	P	P	P	P	P	P	P	P	P	P	P	P	P	P	P	P
1618637_at	(O80558) T22J18.21 protein	01.01.09.04.01 biosynthesis of phenylalanine	7.52429	8.17571	7.62714	8.11143	0.00769595	0.04128	P	P	P	P	P	P	P	P	P	P	P	P	P	P	P	P	P	P	P	P	P	P	P	P	P	P	P	P	P	P	P	P	P	P	P	P	P	P	P	P	P
1609234_at	(P93622) Polyphenol oxidase (EC 1.10.3.1)	01.01.09.05 metabolism of tyrosine	7.55286	9.56286	8.30286	9.26143	2.62562e-07	2.57489e-05	P	P	P	P	P	P	P	P	P	P	P	P	P	P	P	P	P	P	P	P	P	P	P	P	P	P	P	P	P	P	P	P	P	P	P	P	P	P	P	P	P
1611542_at	(P43311) Polyphenol oxidase, chloroplast precursor (EC 1.10.3.1) (PPO) (Catechol oxidase)	01.01.09.05 metabolism of tyrosine	7.65429	8.23714	7.05286	8.55571	0.000153631	0.00245542	P	P	P	P	P	P	P	P	P	P	P	P	P	P	P	P	P	P	P	P	P	P	P	P	P	P	P	P	P	P	P	P	P	P	P	P	P	P	P	P	P
1618777_at	(Q8H146) Putatative tyrosine aminotransferase	01.01.09.05 metabolism of tyrosine	7.68857	7.81429	7.55857	7.98143	0.00464147	0.029066	P	P	P	P	P	P	P	P	P	P	P	P	P	P	P	P	P	P	P	P	P	P	P	P	P	P	P	P	P	P	P	P	P	P	P	P	P	P	P	P	P
1622651_at	(Q66NX3) Polyphenol oxidase (EC 1.10.3.1) (EC 1.14.18.1)	01.01.09.05 metabolism of tyrosine	6.17714	8.03143	6.89714	7.79429	9.10148e-07	6.12894e-05	P	P	P	P	P	P	P	P	P	P	P	P	P	P	P	P	P	P	P	P	P	P	P	P	P	P	P	P	P	P	P	P	P	P	P	P	P	P	P	P	P
1621707_at	(Q9M2R0) Anthranilate phosphoribosyltransferase-like protein	01.01.09.06.01 biosynthesis of tryptophan	7.51143	7.37429	7.20429	7.32	0.00490118	0.0301687	P	P	P	P	P	P	P	P	P	P	P	P	P	P	P	P	P	P	P	P	P	P	P	P	P	P	P	P	P	P	P	P	P	P	P	P	P	P	P	P	P
1609549_at	(Q42767) Acetohydroxyacid synthase (EC 4.1.3.18)	01.01.11 metabolism of the pyruvate family (alanine, isoleucine, leucine, valine) and D-alanine	9.77286	9.42	9.56429	9.46571	8.51814e-08	1.01226e-05	P	P	P	P	P	P	P	P	P	P	P	P	P	P	P	P	P	P	P	P	P	P	P	P	P	P	P	P	P	P	P	P	P	P	P	P	P	P	P	P	P
1615699_s_at	(Q05758) Ketol-acid reductoisomerase, chloroplast precursor (EC 1.1.1.86) (Acetohydroxy-acid reductoisomerase) (Alpha-keto-beta-hydroxylacil reductoisomerase)	01.01.11 metabolism of the pyruvate family (alanine, isoleucine, leucine, valine) and D-alanine	11.4871	11.4914	11.47	11.6257	2.0168e-06	0.00010447	P	P	P	P	P	P	P	P	P	P	P	P	P	P	P	P	P	P	P	P	P	P	P	P	P	P	P	P	P	P	P	P	P	P	P	P	P	P	P	P	P
1606795_at	(Q45RS3) AlaT1	01.01.11.01 metabolism of alanine	10.4686	10.3357	10.1429	10.3686	4.40042e-06	0.000186723	P	P	P	P	P	P	P	P	P	P	P	P	P	P	P	P	P	P	P	P	P	P	P	P	P	P	P	P	P	P	P	P	P	P	P	P	P	P	P	P	P
1618004_s_at	(Q45RS3) AlaT1	01.01.11.01 metabolism of alanine	8.83	8.62857	8.45143	8.64	1.11179e-05	0.000380683	P	P	P	P	P	P	P	P	P	P	P	P	P	P	P	P	P	P	P	P	P	P	P	P	P	P	P	P	P	P	P	P	P	P	P	P	P	P	P	P	P
1620173_at	(Q65WV6) Putative aminotransferase	01.01.11.01 metabolism of alanine	8.09286	8.07429	7.92286	8.27	0.00323008	0.0226262	P	P	P	P	P	P	P	P	P	P	P	P	P	P	P	P	P	P	P	P	P	P	P	P	P	P	P	P	P	P	P	P	P	P	P	P	P	P	P	P	P
1620135_at	(Q6UA13) Fiber protein Fb26 (Fragment)	01.01.11.04.01 biosynthesis of leucine	7.57571	7.54143	7.32	7.60571	0.000102117	0.00180962	P	P	P	P	P	P	P	P	P	P	P	P	P	P	P	P	P	P	P	P	P	P	P	P	P	P	P	P	P	P	P	P	P	P	P	P	P	P	P	P	P
1607986_at	(Q8LDB2) Sulfate adenylyltransferase	01.02 nitrogen and sulfur metabolism	7.67143	7.74571	7.47	7.74143	0.00118892	0.0108878	P	P	P	P	P	P	P	P	P	P	P	P	P	P	P	P	P	P	P	P	P	P	P	P	P	P	P	P	P	P	P	P	P	P	P	P	P	P	P	P	P
1621050_at	(Q8LP96) Moco containing protein (Moco containing protein(OsMCP))	01.02.03 sulfur metabolism	9.77	9.93429	9.55143	9.9	0.000618804	0.00675793	P	P	P	P	P	P	P	P	P	P	P	P	P	P	P	P	P	P	P	P	P	P	P	P	P	P	P	P	P	P	P	P	P	P	P	P	P	P	P	P	P
1608862_at	(P32518) Deoxyuridine 5prime-triphosphate nucleotidohydrolase (EC 3.6.1.23) (dUTPase) (dUTP pyrophosphatase) (P18)	01.03 nucleotide metabolism	6.22	5.80429	5.89571	5.82286	0.00990023	0.0493315	P	P	P	P	P	P	P	P	P	P	P	P	P	P	P	P	P	P	P	P	P	P	P	P	P	P	P	P	P	P	P	P	P	P	P	P	P	P	P	P	P
1610151_at	(Q9SUD9) Hypothetical protein T13J8.110 (Hypothetical protein AT4g28000)	01.03 nucleotide metabolism	9.58143	9.99571	9.34714	9.92714	0.00702298	0.0389347	P	P	P	P	P	P	P	P	P	P	P	P	P	P	P	P	P	P	P	P	P	P	P	P	P	P	P	P	P	P	P	P	P	P	P	P	P	P	P	P	P
1610310_at	(Q7Y036) MutT-like protein (Fragment)	01.03 nucleotide metabolism	7.57714	8.21286	7.61714	8.59857	0.00390249	0.0256969	P	P	P	P	P	P	P	P	P	P	P	P	P	P	P	P	P	P	P	P	P	P	P	P	P	P	P	P	P	P	P	P	P	P	P	P	P	P	P	P	P
1608145_at	(O80459) Hypothetical protein At2g23420	01.03 nucleotide/nucleoside/nucleobase metabolism	8.27	8.08143	8.44714	7.93571	2.26286e-05	0.000607903	P	P	P	P	P	P	P	P	P	P	P	P	P	P	P	P	P	P	P	P	P	P	P	P	P	P	P	P	P	P	P	P	P	P	P	P	P	P	P	P	P
1609192_at	(Q7XU70) OSJNBb0020O11.7 protein	01.03 nucleotide/nucleoside/nucleobase metabolism	6.15429	6.27143	6.00571	6.3	0.00508069	0.0308971	P	P	P	P	P	P	P	P	P	P	P	P	P	P	P	P	P	P	P	P	P	P	P	P	P	P	P	P	P	P	P	P	P	P	P	P	P	P	P	P	P
1609736_at	(Q7EXF0) Hypothetical protein At2g34460 (Fragment)	01.03 nucleotide/nucleoside/nucleobase metabolism	7.10143	7.66143	6.88571	8.03429	4.88544e-06	0.000203078	P	P	P	P	P	P	P	P	P	P	P	P	P	P	P	P	P	P	P	P	P	P	P	P	P	P	P	P	P	P	P	P	P	P	P	P	P	P	P	P	P
1611899_at	(O04420) Uricase (EC 1.7.3.3) (Urate oxidase) (Nodulin 35 homolog)	01.03.01 purine nucleotide metabolism	6.79571	9.28857	7.03429	9.2	0.000977363	0.00959411	P	P	P	P	P	P	P	P	P	P	P	P	P	P	P	P	P	P	P	P	P	P	P	P	P	P	P	P	P	P	P	P	P	P	P	P	P	P	P	P	P
1612330_at	(Q8L8L7) Hypoxanthine ribosyl transferase, putative	01.03.01 purine nucleotide metabolism	6.33714	6.29857	6.57286	6.14714	3.32536e-05	0.000809384	P	P	P	P	P	P	P	P	P	P	P	P	P	P	P	P	P	P	P	P	P	P	P	P	P	P	P	P	P	P	P	P	P	P	P	P	P	P	P	P	P
1616924_at	(Q84XV9) Phosphoribosylformylglycinamidine synthase	01.03.01.03 purine nucleotide anabolism	7.99429	8.13	7.96286	8.22714	0.00112782	0.0105678	P	P	P	P	P	P	P	P	P	P	P	P	P	P	P	P	P	P	P	P	P	P	P	P	P	P	P	P	P	P	P	P	P	P	P	P	P	P	P	P	P
1610781_at	(Q3HVN6) Hypothetical protein	01.03.04 pyrimidine nucleotide/nucleoside/nucleobase metabolism	7.63	7.60143	7.87286	7.42714	1.39086e-05	0.000438572	P	P	P	P	P	P	P	P	P	P	P	P	P	P	P	P	P	P	P	P	P	P	P	P	P	P	P	P	P	P	P	P	P	P	P	P	P	P	P	P	P
1613917_s_at	(Q3HVN6) Hypothetical protein	01.03.04 pyrimidine nucleotide/nucleoside/nucleobase metabolism	7.12143	7.01	7.39286	6.88	1.44617e-05	0.000448092	P	P	P	P	P	P	P	P	P	P	P	P	P	P	P	P	P	P	P	P	P	P	P	P	P	P	P	P	P	P	P	P	P	P	P	P	P	P	P	P	P
1614673_at	(Q8W156) Deoxycytidine deaminase	01.03.04 pyrimidine nucleotide/nucleoside/nucleobase metabolism	6.01	6.03286	6.25857	5.82429	0.000136422	0.00225901	P	P	P	P	P	P	P	P	P	P	P	P	P	P	P	P	P	P	P	P	P	P	P	P	P	P	P	P	P	P	P	P	P	P	P	P	P	P	P	P	P
1612364_at	(Q8VYI1) At1g69640/F24J1.22	01.04 phosphate metabolism	7.97	7.95857	8.11	7.93	0.00166463	0.0139423	P	P	P	P	P	P	P	P	P	P	P	P	P	P	P	P	P	P	P	P	P	P	P	P	P	P	P	P	P	P	P	P	P	P	P	P	P	P	P	P	P
1621892_a_at	(Q9ZWC4) F21M11.2 protein (Similar to acid phosphatase) (At1g04040/F21M11_2)	01.04 phosphate metabolism	7.38714	6.98286	6.66714	6.87429	0.00692171	0.0386277	P	P	P	P	P	P	P	P	P	P	P	P	P	P	P	P	P	P	P	P	P	P	P	P	P	P	P	P	P	P	P	P	P	P	P	P	P	P	P	P	P
1606907_at	(Q8RWQ2) At3g54435	01.05 C-compound and carbohydrate metabolism	8.04286	7.81857	7.87	7.91286	2.21217e-05	0.000600656	P	P	P	P	P	P	P	P	P	P	P	P	P	P	P	P	P	P	P	P	P	P	P	P	P	P	P	P	P	P	P	P	P	P	P	P	P	P	P	P	P
1607462_at	(Q9ZSQ4) Phosphoglucomutase, cytoplasmic (EC 5.4.2.2) (Glucose phosphomutase) (PGM)	01.05 C-compound and carbohydrate metabolism	10.9629	10.9743	10.8529	11.0143	0.00177497	0.0145883	P	P	P	P	P	P	P	P	P	P	P	P	P	P	P	P	P	P	P	P	P	P	P	P	P	P	P	P	P	P	P	P	P	P	P	P	P	P	P	P	P
1607680_at	(Q8LBP8) Hypothetical protein	01.05 C-compound and carbohydrate metabolism	8.16143	8.44286	8.02429	8.50857	4.19641e-05	0.000952539	P	P	P	P	P	P	P	P	P	P	P	P	P	P	P	P	P	P	P	P	P	P	P	P	P	P	P	P	P	P	P	P	P	P	P	P	P	P	P	P	P
1607938_at	haloacid dehalogenase-like hydrolase family protein	01.05 C-compound and carbohydrate metabolism	6.37714	6.40429	6.08	6.42571	0.00695578	0.0387964	P	P	P	P	P	P	P	P	P	P	P	P	P	P	P	P	P	P	P	P	P	P	P	P	P	P	P	P	P	P	P	P	P	P	P	P	P	P	P	P	P
1612979_at	(Q9SJV2) Putative NADPH-dependent mannose 6-phosphate reductase	01.05 C-compound and carbohydrate metabolism	9.78714	9.32714	9.68857	9.38	0.00247075	0.0186456	P	P	P	P	P	P	P	P	P	P	P	P	P	P	P	P	P	P	P	P	P	P	P	P	P	P	P	P	P	P	P	P	P	P	P	P	P	P	P	P	P
1613025_at	(Q9SNY3) GDP-mannose 4,6 dehydratase 1 (EC 4.2.1.47) (GDP-D-mannose dehydratase 1) (GMD 1)	01.05 C-compound and carbohydrate metabolism	9.25714	8.61714	8.9	8.52143	0.000449897	0.00537164	P	P	P	P	P	P	P	P	P	P	P	P	P	P	P	P	P	P	P	P	P	P	P	P	P	P	P	P	P	P	P	P	P	P	P	P	P	P	P	P	P
1613514_s_at	(Q9M442) Putative imbibition protein (Fragment)	01.05 C-compound and carbohydrate metabolism	11.7671	11.4529	11.78	11.67	0.00348486	0.0237388	P	P	P	P	P	P	P	P	P	P	P	P	P	P	P	P	P	P	P	P	P	P	P	P	P	P	P	P	P	P	P	P	P	P	P	P	P	P	P	P	P
1614184_at	(Q9SA77) Hypothetical protein T5I8.7 (At1g30620/T5I8_7) (UDP-D-xylose 4-epimerase)	01.05 C-compound and carbohydrate metabolism	7.14286	7.73714	7.38714	7.58286	8.63547e-05	0.00161684	P	P	P	P	P	P	P	P	P	P	P	P	P	P	P	P	P	P	P	P	P	P	P	P	P	P	P	P	P	P	P	P	P	P	P	P	P	P	P	P	P
1614186_at	(Q5EAF4) At5g14500	01.05 C-compound and carbohydrate metabolism	9.81571	9.61571	9.61429	9.66286	0.000933713	0.00930122	P	P	P	P	P	P	P	P	P	P	P	P	P	P	P	P	P	P	P	P	P	P	P	P	P	P	P	P	P	P	P	P	P	P	P	P	P	P	P	P	P
1614290_at	(Q9STM2) Hypothetical protein T29H11_60	01.05 C-compound and carbohydrate metabolism	6.31429	6.86286	6.15571	7.04857	0.000353726	0.00455157	P	P	P	P	P	P	P	P	P	P	P	P	P	P	P	P	P	P	P	P	P	P	P	P	P	P	P	P	P	P	P	P	P	P	P	P	P	P	P	P	P
1615675_at	(Q9SLN8) Allyl alcohol dehydrogenase	01.05 C-compound and carbohydrate metabolism	7.75571	7.16857	7.55571	7.37143	0.00014904	0.00240488	P	P	P	P	P	P	P	P	P	P	P	P	P	P	P	P	P	P	P	P	P	P	P	P	P	P	P	P	P	P	P	P	P	P	P	P	P	P	P	P	P
1616344_at	(Q6XP48) UDP-Glc-4-epimerase (EC 5.1.3.2)	01.05 C-compound and carbohydrate metabolism	7.55	7.32714	7.28143	7.46143	0.00227259	0.0175366	P	P	P	P	P	P	P	P	P	P	P	P	P	P	P	P	P	P	P	P	P	P	P	P	P	P	P	P	P	P	P	P	P	P	P	P	P	P	P	P	P
1616957_s_at	(Q6R4Q6) Hypothetical protein	01.05 C-compound and carbohydrate metabolism	11.5243	11.4	11.6629	11.4157	0.00180894	0.0147713	P	P	P	P	P	P	P	P	P	P	P	P	P	P	P	P	P	P	P	P	P	P	P	P	P	P	P	P	P	P	P	P	P	P	P	P	P	P	P	P	P
1617875_at	(O04477) F5I14.13 protein	01.05 C-compound and carbohydrate metabolism	6.35429	6.57429	5.93143	6.53143	0.00231203	0.0177449	P	P	P	P	P	P	P	P	P	P	P	P	P	P	P	P	P	P	P	P	P	P	P	P	P	P	P	P	P	P	P	P	P	P	P	P	P	A	P	P	P
1618616_at	(Q9SVP5) Hypothetical protein F18A5.60 (Hypothetical protein AT4g13670)	01.05 C-compound and carbohydrate metabolism	5.46143	5.13714	5.38571	5.34286	0.00823906	0.0430314	P	P	P	P	P	P	P	P	P	P	P	P	P	P	P	P	P	P	P	P	P	P	P	P	P	P	P	P	P	P	P	P	P	P	P	P	P	P	P	P	P
1618708_at	(Q8S0M7) Putative allyl alcohol dehydrogenase	01.05 C-compound and carbohydrate metabolism	8.18714	8.42714	8.29429	8.30571	2.56986e-05	0.000665593	P	P	P	P	P	P	P	P	P	P	P	P	P	P	P	P	P	P	P	P	P	P	P	P	P	P	P	P	P	P	P	P	P	P	P	P	P	P	P	P	P
1618741_at	(Q3HVM6) Fructokinase 2-like protein	01.05 C-compound and carbohydrate metabolism	7.09	7.05857	6.75571	7.14857	0.00342243	0.0235049	P	P	P	P	P	P	P	P	P	P	P	P	P	P	P	P	P	P	P	P	P	P	P	P	P	P	P	P	P	P	P	P	P	P	P	P	P	P	P	P	P
1620873_at	(O80934) Protein At2g37660, chloroplast precursor	01.05 C-compound and carbohydrate metabolism	10.3443	10.1786	10.21	10.4514	1.91912e-12	2.1539e-09	P	P	P	P	P	P	P	P	P	P	P	P	P	P	P	P	P	P	P	P	P	P	P	P	P	P	P	P	P	P	P	P	P	P	P	P	P	P	P	P	P
1621066_s_at	(Q94A86) At1g02850/F22D16_15 (Similar to beta-glucosidases)	01.05 C-compound and carbohydrate metabolism	8.43429	9.40571	8.62714	9.26143	0.000302976	0.00405345	P	P	P	P	P	P	P	P	P	P	P	P	P	P	P	P	P	P	P	P	P	P	P	P	P	P	P	P	P	P	P	P	P	P	P	P	P	P	P	P	P
1622682_at	(Q8W4D6) Hypothetical protein At1g16720; F17F16.7 (Hypothetical protein At1g16720)	01.05 C-compound and carbohydrate metabolism	6.07714	6.33143	5.80714	6.41286	9.28319e-05	0.00168954	P	P	P	P	P	P	P	P	P	P	P	P	P	P	P	P	P	P	P	P	P	P	P	P	P	P	P	P	P	P	P	P	P	P	P	P	P	P	P	P	P
1610956_at	(P21342) Pyrophosphate--fructose 6-phosphate 1-phosphotransferase alpha subunit (EC 2.7.1.90) (PFP) (6-phosphofructokinase, pyrophosphate-dependent) (Pyrophosphate-dependent 6-phosphofructose-1-kinase) (PPi-PFK)	01.05.01.01 C-compound, carbohydrate catabolism	10.6771	10.7629	10.7571	10.6457	0.0044819	0.0282923	P	P	P	P	P	P	P	P	P	P	P	P	P	P	P	P	P	P	P	P	P	P	P	P	P	P	P	P	P	P	P	P	P	P	P	P	P	P	P	P	P
1611613_at	(Q9S944) Vacuolar invertase 1, GIN1	01.05.01.01.01 sugar, glucoside, polyol and carboxylate catabolism	10.0457	9.51143	9.36857	9.61714	0.000281834	0.00383666	P	P	P	P	P	P	P	P	P	P	P	P	P	P	P	P	P	P	P	P	P	P	P	P	P	P	P	P	P	P	P	P	P	P	P	P	P	P	P	M	P
1606763_at	(Q8L868) Putative beta-1,3-glucanase, putative	01.05.01.01.02 polysaccharide degradation	7.88714	8.85	7.45	8.76857	0.000493693	0.00573855	P	P	P	P	P	P	P	P	P	P	P	P	P	P	P	P	P	P	P	P	P	P	P	P	P	P	P	P	P	P	P	P	P	P	P	P	P	P	P	P	P
1609520_at	(Q9FJZ3) Mannan endo-1,4-beta-mannosidase (At5g66460)	01.05.01.01.02 polysaccharide degradation	8.67857	7.60857	8.38714	7.65571	0.00101759	0.00988333	P	P	P	P	P	P	P	P	P	P	P	P	P	P	P	P	P	P	P	P	P	P	P	P	P	P	P	P	P	P	P	P	P	P	P	P	P	P	P	P	P
1610324_a_at	(Q8L868) Putative beta-1,3-glucanase, putative	01.05.01.01.02 polysaccharide degradation	7.89571	8.89571	7.38429	8.81429	0.000152587	0.00244648	P	P	P	P	P	P	P	P	P	P	P	P	P	P	P	P	P	P	P	P	P	P	P	P	P	P	P	P	P	P	P	P	P	P	P	P	P	P	P	P	P
1612748_at	(Q9LV91) 4-alpha-glucanotransferase (AT5g64860/MXK3_9)	01.05.01.01.02 polysaccharide degradation	7.72571	7.89	7.57	8.19857	4.03909e-08	5.99983e-06	P	P	P	P	P	P	P	P	P	P	P	P	P	P	P	P	P	P	P	P	P	P	P	P	P	P	P	P	P	P	P	P	P	P	P	P	P	P	P	P	P
1613188_at	(Q5BLY1) Plastid alpha-amylase	01.05.01.01.02 polysaccharide degradation	8.02571	7.91429	7.97714	8.11143	4.16095e-06	0.000181163	P	P	P	P	P	P	P	P	P	P	P	P	P	P	P	P	P	P	P	P	P	P	P	P	P	P	P	P	P	P	P	P	P	P	P	P	P	P	P	P	P
1614707_at	(P32811) Alpha-glucan phosphorylase, H isozyme (EC 2.4.1.1) (Starch phosphorylase H)	01.05.01.01.02 polysaccharide degradation	8.81	8.62571	8.56	8.64571	4.68092e-05	0.00103916	P	P	P	P	P	P	P	P	P	P	P	P	P	P	P	P	P	P	P	P	P	P	P	P	P	P	P	P	P	P	P	P	P	P	P	P	P	P	P	P	P
1614719_at	(Q8RXD9) 4-alpha-glucanotransferase (At2g40840)	01.05.01.01.02 polysaccharide degradation	5.92714	6.03571	5.94	6.23571	0.00518103	0.0313187	P	P	P	P	P	P	P	P	P	P	P	P	P	P	P	P	P	P	P	P	P	P	P	P	P	P	P	P	P	P	P	P	P	P	M	P	P	P	P	P	P
1617919_at	(Q9SHZ2) Putative beta-1,3-glucanase	01.05.01.01.02 polysaccharide degradation	8.70714	8.40286	8.42857	8.66	0.000152269	0.00244526	P	P	P	P	P	P	P	P	P	P	P	P	P	P	P	P	P	P	P	P	P	P	P	P	P	P	P	P	P	P	P	P	P	P	P	P	P	P	P	P	P
1618865_at	(Q8LP27) Alpha-amylase	01.05.01.01.02 polysaccharide degradation	6.40143	6.43143	6.24	6.50286	0.000491835	0.0057373	P	P	P	P	P	P	P	P	P	P	P	P	P	P	P	P	P	P	P	P	P	P	P	P	P	P	P	P	P	P	P	P	P	P	P	P	P	P	P	P	P
1619632_at	(Q84YG5) Isoamylase isoform 3	01.05.01.01.02 polysaccharide degradation	7.25429	7.33571	7.03571	7.46143	0.000172314	0.00266954	P	P	P	P	P	P	P	P	P	P	P	P	P	P	P	P	P	P	P	P	P	P	P	P	P	P	P	P	P	P	P	P	P	P	P	P	P	P	P	P	P
1620283_s_at	(Q7X9T1) Alpha-amylase (EC 3.2.1.1)	01.05.01.01.02 polysaccharide degradation	5.42571	6.31	5.82	5.97286	5.03386e-07	4.16779e-05	P	P	P	P	P	P	P	P	P	P	P	P	P	P	P	P	P	P	P	P	P	P	P	P	P	P	P	P	P	P	P	P	P	P	P	P	P	P	P	P	P
1620664_at	(Q75HQ3) Putative beta-galactosidase	01.05.01.01.02 polysaccharide degradation	5.10571	5.71143	5.22714	5.4	0.000442157	0.00531062	P	P	P	P	P	P	P	P	P	P	P	P	P	P	P	P	P	P	P	P	P	P	P	P	P	P	P	P	P	P	P	P	P	P	P	P	P	P	P	P	P
1621619_at	(O65258) F6N23.1 protein (Putative beta-amylase)	01.05.01.01.02 polysaccharide degradation	7.66	7.17429	7.57286	7.30714	0.000113877	0.00198666	P	P	P	P	P	P	P	P	P	P	P	P	P	P	P	P	P	P	P	P	P	P	P	P	P	P	P	P	P	P	P	P	P	P	P	P	P	P	P	P	P
1622891_at	(Q9SHZ2) Putative beta-1,3-glucanase	01.05.01.01.02 polysaccharide degradation	10.0043	9.76857	9.74571	9.93571	1.12828e-05	0.000385024	P	P	P	P	P	P	P	P	P	P	P	P	P	P	P	P	P	P	P	P	P	P	P	P	P	P	P	P	P	P	P	P	P	P	P	P	P	P	P	P	P
1606536_at	(Q8S9A7) Glucosyltransferase-2	01.05.01.03.01 sugar, glucoside, polyol and carboxylate anabolism	6.64143	6.91	6.64429	7.17714	0.00746452	0.0405446	P	P	P	P	P	P	P	P	P	P	P	P	P	P	P	P	P	P	P	P	P	P	P	P	P	P	P	P	P	P	P	P	P	P	P	P	P	P	P	P	P
1610427_at	(O65014) PRE87 protein	01.05.01.03.01 sugar, glucoside, polyol and carboxylate anabolism	8.48857	8.65571	8.67143	8.52143	0.00911396	0.0465348	P	P	P	P	P	P	P	P	P	P	P	P	P	P	P	P	P	P	P	P	P	P	P	P	P	P	P	P	P	P	P	P	P	P	P	P	P	P	P	P	P
1610694_at	(Q6IVK2) Putative UDP-glucuronate decarboxylase 4 (EC 4.1.1.35) (Fragment)	01.05.01.03.01 sugar, glucoside, polyol and carboxylate anabolism	9.60857	9.13714	9.53857	8.86429	0.000213629	0.0031183	P	P	P	P	P	P	P	P	P	P	P	P	P	P	P	P	P	P	P	P	P	P	P	P	P	P	P	P	P	P	P	P	P	P	P	P	P	P	P	P	P
1612571_at	(Q6Z688) Putative UDP-glucose glucosyltransferase	01.05.01.03.01 sugar, glucoside, polyol and carboxylate anabolism	6.73714	4.80429	7.19714	4.49571	0.0018343	0.0149301	P	P	P	P	P	P	P	P	M	P	P	P	A	P	P	P	P	P	P	A	P	P	P	P	A	P	P	P	P	P	P	P	P	P	P	P	P	A	P	P	P
1612918_at	(Q9FJ95) L-idonate dehydrogenase	01.05.01.03.01 sugar, glucoside, polyol and carboxylate anabolism	9.22571	8.51	9.47857	8.40714	0.0050362	0.0307376	P	P	P	P	P	P	P	P	P	P	P	P	P	P	P	P	P	P	P	P	P	P	P	P	P	P	P	P	P	P	P	P	P	P	P	P	P	P	P	P	P
1613165_s_at	(Q9MBD7) L-idonate dehydrogenase	01.05.01.03.01 sugar, glucoside, polyol and carboxylate anabolism	10.1357	9.47143	10.3214	9.33857	0.00446355	0.0282673	P	P	P	P	P	P	P	P	P	P	P	P	P	P	P	P	P	P	P	P	P	P	P	P	P	P	P	P	P	P	P	P	P	P	P	P	P	P	P	P	P
1616405_at	(Q8H7G2) Hypothetical protein	01.05.01.03.01 sugar, glucoside, polyol and carboxylate anabolism	10.4857	10.5829	10.2129	10.5857	0.000142438	0.00233187	P	P	P	P	P	P	P	P	P	P	P	P	P	P	P	P	P	P	P	P	P	P	P	P	P	P	P	P	P	P	P	P	P	P	P	P	P	P	P	P	P
1621053_at	(Q6VWJ5) Fructokinase 3	01.05.01.03.01 sugar, glucoside, polyol and carboxylate anabolism	7.9	8.12	7.84714	8.22143	0.00393542	0.0258631	P	P	P	P	P	P	P	P	P	P	P	P	P	P	P	P	P	P	P	P	P	P	P	P	P	P	P	P	P	P	P	P	P	P	P	P	P	P	P	P	P
1622252_at	(Q9MBD7) L-idonate dehydrogenase	01.05.01.03.01 sugar, glucoside, polyol and carboxylate anabolism	9.18143	8.46571	9.26143	8.22	0.00488306	0.0301122	P	P	P	P	P	P	P	P	P	P	P	P	P	P	P	P	P	P	P	P	P	P	P	P	P	P	P	P	P	P	P	P	P	P	P	P	P	P	P	P	P
1622819_at	(O22141) Putative nucleotide sugar epimerase (UDP-glucuronic acid epimerase 1)	01.05.01.03.01 sugar, glucoside, polyol and carboxylate anabolism	6.53429	6.65429	6.22571	6.68143	0.00024947	0.00350104	P	P	P	P	P	P	P	P	P	P	P	P	P	P	P	P	P	P	P	P	P	P	P	P	P	P	P	P	P	P	P	P	P	P	P	P	P	P	P	P	P
1606646_at	(Q6XZC2) Cellulose synthase 6	01.05.01.03.02 polysaccharide biosynthesis	9.83571	9.78571	9.45429	9.58429	0.008606	0.0446478	P	P	P	P	P	P	P	P	P	P	P	P	P	P	P	P	P	P	P	P	P	P	P	P	P	P	P	P	P	P	P	P	P	P	P	P	P	P	P	P	P
1607189_at	(Q8GUZ9) Cellulose synthase-like protein D4 (Fragment)	01.05.01.03.02 polysaccharide biosynthesis	7.82286	7.70571	7.71571	7.90857	0.00383172	0.0254254	P	P	P	P	P	P	P	P	P	P	P	P	P	P	P	P	P	P	P	P	P	P	P	P	P	P	P	P	P	P	P	P	P	P	P	P	P	P	P	P	P
1608624_at	(Q45KQ0) Cellulose synthase-like protein CslE	01.05.01.03.02 polysaccharide biosynthesis	5.45571	6.44	5.65429	6.22857	0.000150358	0.00242227	P	P	P	P	P	P	P	P	P	P	P	P	P	P	P	P	P	P	P	P	P	P	P	P	P	P	P	P	P	P	P	P	P	P	P	P	P	P	P	P	P
1609208_at	(Q4JHU7) Putative 1,3-beta-glucan synthase 2 (Fragment)	01.05.01.03.02 polysaccharide biosynthesis	8.32286	7.89429	8.22571	7.95714	0.00401974	0.0262126	P	P	P	P	P	P	P	P	P	P	P	P	P	P	P	P	P	P	P	P	P	P	P	P	P	P	P	P	P	P	P	P	P	P	P	P	P	P	P	P	P
1611149_at	(Q3Y6V1) Cellulose synthase-like protein CslG	01.05.01.03.02 polysaccharide biosynthesis	5.58286	6.71857	5.85857	6.44429	0.00108509	0.0102915	P	P	P	P	P	P	P	P	P	P	P	P	P	P	P	P	P	P	P	P	P	P	P	P	P	P	P	P	P	P	P	P	P	P	P	P	P	P	P	P	P
1608393_at	(O22658) ADP-glucose pyrophosphorylase large subunit 1 (EC 2.7.7.27)	01.05.01.03.02.04 starch biosynthesis	7.1	5.52143	6.72571	5.67429	0.00119313	0.0109165	P	P	P	P	P	P	P	P	P	P	P	P	P	P	P	P	P	P	P	P	P	P	P	P	P	P	P	P	P	P	P	P	P	P	P	P	P	P	P	P	P
1611780_at	(Q9FR03) Granule-bound starch synthase	01.05.01.03.02.04 starch biosynthesis	10.4286	9.78857	10.35	9.93286	0.000746778	0.00784933	P	P	P	P	P	P	P	P	P	P	P	P	P	P	P	P	P	P	P	P	P	P	P	P	P	P	P	P	P	P	P	P	P	P	P	P	P	P	P	P	P
1619757_at	(Q08131) 1,4-alpha-glucan branching enzyme precursor (EC 2.4.1.18)	01.05.01.03.02.04 starch biosynthesis	8.99429	8.81429	8.91	8.90143	0.000482226	0.00567307	P	P	P	P	P	P	P	P	P	P	P	P	P	P	P	P	P	P	P	P	P	P	P	P	P	P	P	P	P	P	P	P	P	P	P	P	P	P	P	P	P
1621790_at	(Q9XIS5) Starch branching enzyme (EC 2.4.1.18)	01.05.01.03.02.04 starch biosynthesis	9.28286	8.76571	9.26429	9.02857	0.000173736	0.00268745	P	P	P	P	P	P	P	P	P	P	P	P	P	P	P	P	P	P	P	P	P	P	P	P	P	P	P	P	P	P	P	P	P	P	P	P	P	P	P	P	P
1609866_at	(Q84N23) Hypothetical protein	01.05.02 sugar, glucoside, polyol and carboxylate metabolism	6.63286	5.83714	6.81286	5.86714	0.00790568	0.0418968	P	P	P	P	P	P	P	P	P	P	P	P	P	P	P	P	P	P	P	P	P	P	P	P	P	P	P	P	P	P	P	P	P	P	P	P	P	P	P	P	P
1607272_at	(Q9FNI7) Glucosyltransferase-like protein (AT5g22740/MDJ22_16)	01.05.03 polysaccharide metabolism	8.96429	8.57571	8.23	8.15857	0.00701202	0.0389051	P	P	P	P	P	P	P	P	P	P	P	P	P	P	P	P	P	P	P	P	P	P	P	P	P	P	P	P	P	P	P	P	P	P	P	P	P	P	P	P	P
1609652_s_at	(Q9FNI7) Glucosyltransferase-like protein (AT5g22740/MDJ22_16)	01.05.03 polysaccharide metabolism	10.78	10.4843	10.0843	10.2057	0.000151012	0.00242894	P	P	P	P	P	P	P	P	P	P	P	P	P	P	P	P	P	P	P	P	P	P	P	P	P	P	P	P	P	P	P	P	P	P	P	P	P	P	P	P	P
1612181_at	(Q67YC9) Hypothetical protein At4g14100	01.05.03 polysaccharide metabolism	10.0614	10.06	9.87429	10.1057	0.000412223	0.00505938	P	P	P	P	P	P	P	P	P	P	P	P	P	P	P	P	P	P	P	P	P	P	P	P	P	P	P	P	P	P	P	P	P	P	P	P	P	P	P	P	P
1614612_at	(Q9LSG3) Glycosyltransferase QUASIMODO1 (EC 2.4.1.-)	01.05.03 polysaccharide metabolism	10.5143	10.57	10.1643	10.4314	0.000215919	0.00314719	P	P	P	P	P	P	P	P	P	P	P	P	P	P	P	P	P	P	P	P	P	P	P	P	P	P	P	P	P	P	P	P	P	P	P	P	P	P	P	P	P
1611274_at	(O48902) Malate dehydrogenase [NADP], chloroplast precursor (EC 1.1.1.82) (NADP-MDH)	01.05.06 C-2 compound and organic acid metabolism	8.71857	9.27857	8.63857	9.50429	4.42445e-05	0.000993141	P	P	P	P	P	P	P	P	P	P	P	P	P	P	P	P	P	P	P	P	P	P	P	P	P	P	P	P	P	P	P	P	P	P	P	P	P	P	P	P	P
1608067_at	(Q94AM5) Putative lysophospholipase homolog	01.05.11 aromate metabolism	7.11571	8.17857	6.99	8.34286	0.000725447	0.007665	P	P	P	P	P	P	P	P	P	P	P	P	P	P	P	P	P	P	P	P	P	P	P	P	P	P	P	P	P	P	P	P	P	P	P	P	P	P	P	P	P
1609984_at	(Q6L3J4) Putative dioxygenase	01.05.11 aromate metabolism	8.71429	8.82143	8.94429	8.78286	0.000142394	0.00233187	P	P	P	P	P	P	P	P	P	P	P	P	P	P	P	P	P	P	P	P	P	P	P	P	P	P	P	P	P	P	P	P	P	P	P	P	P	P	P	P	P
1615355_at	(Q8W3E1) Putative lysophosphatidic acid acyltransferase	01.05.11 aromate metabolism	7.35429	7.03429	7.12857	6.97286	0.00209064	0.016511	P	P	P	P	P	P	P	P	P	P	P	P	P	P	P	P	P	P	P	P	P	P	P	P	P	P	P	P	P	P	P	P	P	P	P	P	P	P	P	P	P
1622368_at	(Q6L3J4) Putative dioxygenase	01.05.11 aromate metabolism	8.93429	8.79429	8.95143	8.68714	0.00642546	0.0367068	P	P	P	P	P	P	P	P	P	P	P	P	P	P	P	P	P	P	P	P	P	P	P	P	P	P	P	P	P	P	P	P	P	P	P	P	P	P	P	P	P
1609153_at	(Q8H151) Putative long-chain acyl-CoA synthetase (Acyl-activating enzyme 13)	01.05.12.07 acetyl-CoA pathway	7.07857	7.09857	6.97857	7.20429	0.00258287	0.019297	P	P	P	P	P	P	P	P	P	P	P	P	P	P	P	P	P	P	P	P	P	P	P	P	P	P	P	P	P	P	P	P	P	P	P	P	P	P	P	P	P
1610008_s_at	(Q9SHJ8) F12K11.12	01.05.12.07 acetyl-CoA pathway	8.32714	8.88143	8.65286	8.45	1.91415e-08	3.33359e-06	P	P	P	P	P	P	P	P	P	P	P	P	P	P	P	P	P	P	P	P	P	P	P	P	P	P	P	P	P	P	P	P	P	P	P	P	P	P	P	P	P
1610222_at	(O82662) Succinyl-CoA ligase [GDP-forming] beta-chain, mitochondrial precursor (EC 6.2.1.4) (Succinyl-CoA synthetase, beta chain) (SCS-beta)	01.05.12.07 acetyl-CoA pathway	8.99429	8.97143	9.02429	8.85714	0.00296334	0.0215183	P	P	P	P	P	P	P	P	P	P	P	P	P	P	P	P	P	P	P	P	P	P	P	P	P	P	P	P	P	P	P	P	P	P	P	P	P	P	P	P	P
1610627_at	(Q8RU07) Putative malonyl-CoA:Acyl carrier protein transacylase (Putative malonyl-CoA) (Hypothetical protein)	01.05.12.07 acetyl-CoA pathway	8.15571	8.21571	7.85857	8.22286	2.20297e-05	0.000600656	P	P	P	P	P	P	P	P	P	P	P	P	P	P	P	P	P	P	P	P	P	P	P	P	P	P	P	P	P	P	P	P	P	P	P	P	P	P	P	P	P
1610836_at	(Q945U4) Acyl-CoA oxidase (EC 1.3.3.6)	01.05.12.07 acetyl-CoA pathway	9.27429	9.40857	9.04571	9.36429	0.00221968	0.0172469	P	P	P	P	P	P	P	P	P	P	P	P	P	P	P	P	P	P	P	P	P	P	P	P	P	P	P	P	P	P	P	P	P	P	P	P	P	P	P	P	P
1611585_at	(Q6H7I3) Putative enoyl-CoA hydratase	01.05.12.07 acetyl-CoA pathway	7.15571	7.59429	6.97857	7.66714	0.000896177	0.00901622	P	P	P	P	P	P	P	P	P	P	P	P	P	P	P	P	P	P	P	P	P	P	P	P	P	P	P	P	P	P	P	P	P	P	P	P	P	P	P	P	P
1612105_at	(O48780) Putative beta-ketoacyl-CoA synthase	01.05.12.07 acetyl-CoA pathway	8.22	8.40857	8.05286	8.59286	0.00628904	0.0361969	P	P	P	P	P	P	P	P	P	P	P	P	P	P	P	P	P	P	P	P	P	P	P	P	P	P	P	P	P	P	P	P	P	P	P	P	P	P	P	P	P
1612482_at	(Q69SH7) Putative pantothenate kinase 4	01.05.12.07 acetyl-CoA pathway	8.18429	7.98714	8.15	7.81143	0.00799117	0.0422457	P	P	P	P	P	P	P	P	P	P	P	P	P	P	P	P	P	P	P	P	P	P	P	P	P	P	P	P	P	P	P	P	P	P	P	P	P	P	P	P	P
1612526_s_at	(P06449) Apocytochrome f precursor	01.05.12.07 acetyl-CoA pathway	9.98857	10.2071	9.59714	10.2071	0.00686987	0.0384233	P	P	P	P	P	P	P	P	P	P	P	P	P	P	P	P	P	P	P	P	P	P	P	P	P	P	P	P	P	P	P	P	P	P	P	P	P	P	P	P	P
1614923_at	(P48021) 3-hydroxy-3-methylglutaryl-coenzyme A reductase (EC 1.1.1.34) (HMG-CoA reductase)	01.05.12.07 acetyl-CoA pathway	8.77857	9.90286	9.02143	9.90571	0.00749965	0.0406188	P	P	P	P	P	P	P	P	P	P	P	P	P	P	P	P	P	P	P	P	P	P	P	P	P	P	P	P	P	P	P	P	P	P	P	P	P	P	P	P	P
1615099_s_at	(P06449) Apocytochrome f precursor	01.05.12.07 acetyl-CoA pathway	10.5714	10.8457	10.3286	10.9514	0.0041105	0.0266326	P	P	P	P	P	P	P	P	P	P	P	P	P	P	P	P	P	P	P	P	P	P	P	P	P	P	P	P	P	P	P	P	P	P	P	P	P	P	P	P	P
1615116_s_at	(Q6H7I3) Putative enoyl-CoA hydratase	01.05.12.07 acetyl-CoA pathway	6.45429	6.91	6.34143	6.95429	0.00222238	0.0172546	P	P	P	P	P	P	P	P	P	P	P	P	P	P	P	P	P	P	P	P	P	P	P	P	P	P	P	P	P	P	P	P	P	P	P	P	P	P	P	P	P
1616766_at	(Q69XR7) Putative acyl-CoA oxidase ACX3	01.05.12.07 acetyl-CoA pathway	9.32714	8.83714	9.33857	8.67571	0.00247905	0.0186733	P	P	P	P	P	P	P	P	P	P	P	P	P	P	P	P	P	P	P	P	P	P	P	P	P	P	P	P	P	P	P	P	P	P	P	P	P	P	P	P	P
1617162_at	(Q84X96) Putative 3-ketoacyl-CoA reductase 1	01.05.12.07 acetyl-CoA pathway	9.61714	9.63571	9.46571	9.61714	0.00322805	0.0226262	P	P	P	P	P	P	P	P	P	P	P	P	P	P	P	P	P	P	P	P	P	P	P	P	P	P	P	P	P	P	P	P	P	P	P	P	P	P	P	P	P
1618262_at	(Q6LC98) Acyl-CoA oxidase	01.05.12.07 acetyl-CoA pathway	5.85714	6.36857	6.19143	6.29714	1.25675e-06	7.38746e-05	P	P	P	P	P	P	P	P	P	P	P	P	P	P	P	P	P	P	P	P	P	P	P	P	P	P	P	P	P	P	P	P	P	P	P	P	P	P	P	P	P
1618362_s_at	(Q93YH3) ATP citrate lyase b-subunit (EC 4.1.3.8)	01.05.12.07 acetyl-CoA pathway	8.85857	8.61429	9.07	8.41286	2.76477e-05	0.000698173	P	P	P	P	P	P	P	P	P	P	P	P	P	P	P	P	P	P	P	P	P	P	P	P	P	P	P	P	P	P	P	P	P	P	P	P	P	P	P	P	P
1618839_s_at	(O80526) F19J9.9 protein (At1g09430/F19J9_9)	01.05.12.07 acetyl-CoA pathway	10.9371	10.8914	10.9686	10.8229	0.00587603	0.034508	P	P	P	P	P	P	P	P	P	P	P	P	P	P	P	P	P	P	P	P	P	P	P	P	P	P	P	P	P	P	P	P	P	P	P	P	P	P	P	P	P
1619079_s_at	(Q5XMB8) Cytosolic acetoacetyl-coenzyme A thiolase	01.05.12.07 acetyl-CoA pathway	11.0643	11.2229	11.2357	11.2071	0.00956017	0.0482595	P	P	P	P	P	P	P	P	P	P	P	P	P	P	P	P	P	P	P	P	P	P	P	P	P	P	P	P	P	P	P	P	P	P	P	P	P	P	P	P	P
1620102_at	(P06449) Apocytochrome f precursor	01.05.12.07 acetyl-CoA pathway	9.33429	9.46429	8.98857	9.51429	0.00357363	0.0241776	P	P	P	P	P	P	P	P	P	P	P	P	P	P	P	P	P	P	P	P	P	P	P	P	P	P	P	P	P	P	P	P	P	P	P	P	P	P	P	P	P
1621068_at	(Q9SHJ8) F12K11.12	01.05.12.07 acetyl-CoA pathway	5.90714	6.5	6.2	6.13143	1.13603e-07	1.31897e-05	P	P	P	P	P	P	P	P	P	P	P	P	P	P	P	P	P	P	P	P	P	P	P	P	P	P	P	P	P	P	P	P	P	P	P	P	P	P	P	P	P
1622434_at	(Q9LDF5) Putative 3-hydroxybutyryl-CoA dehydrogenase	01.05.12.07 acetyl-CoA pathway	8.58714	8	8.77429	7.95	0.00125826	0.0113176	P	P	P	P	P	P	P	P	P	P	P	P	P	P	P	P	P	P	P	P	P	P	P	P	P	P	P	P	P	P	P	P	P	P	P	P	P	P	P	P	P
1606605_s_at	(Q93WD7) Hypothetical protein At1g03110	01.06 lipid, fatty acid and isoprenoid metabolism	6.51714	6.86286	6.74571	6.83143	0.000192422	0.00290531	P	P	P	P	P	P	P	P	P	P	P	P	P	P	P	P	P	P	P	P	P	P	P	P	P	P	P	P	P	P	P	P	P	P	P	P	P	P	P	P	P
1607117_at	(Q71LX7) Lecithine cholesterol acyltransferase-like protein	01.06 lipid, fatty acid and isoprenoid metabolism	9.14571	9.32	9.24143	9.21714	6.25808e-08	8.00163e-06	P	P	P	P	P	P	P	P	P	P	P	P	P	P	P	P	P	P	P	P	P	P	P	P	P	P	P	P	P	P	P	P	P	P	P	P	P	P	P	P	P
1607964_s_at	(Q8LBP6) Hypothetical protein (Putative lipoic acid synthase) (At5g08410)	01.06 lipid, fatty acid and isoprenoid metabolism	8.43857	8.60714	8.39	8.73714	0.00395367	0.0259157	P	P	P	P	P	P	P	P	P	P	P	P	P	P	P	P	P	P	P	P	P	P	P	P	P	P	P	P	P	P	P	P	P	P	P	P	P	P	P	P	P
1608930_at	(Q40362) Early nodulin	01.06 lipid, fatty acid and isoprenoid metabolism	7.35429	7.90857	8.51	7.48429	1.69731e-08	3.06152e-06	P	P	P	P	P	P	P	P	P	P	P	P	P	P	P	P	P	P	P	P	P	P	P	P	P	P	P	P	P	P	P	P	P	P	P	P	P	P	P	P	P
1609390_at	(Q8GTA1) Putative sterol 4-alpha-methyl-oxidase	01.06 lipid, fatty acid and isoprenoid metabolism	7.49857	7.70286	7.09571	7.59286	0.000690679	0.00735923	P	P	P	P	P	P	P	P	P	P	P	P	P	P	P	P	P	P	P	P	P	P	P	P	P	P	P	P	P	P	P	P	P	P	P	P	P	P	P	P	P
1609401_at	(Q9SX63) F11A17.15 protein	01.06 lipid, fatty acid and isoprenoid metabolism	8.94	8.29571	8.27714	8.48143	2.2355e-09	5.50752e-07	P	P	P	P	P	P	P	P	P	P	P	P	P	P	P	P	P	P	P	P	P	P	P	P	P	P	P	P	P	P	P	P	P	P	P	P	P	P	P	P	P
1609761_a_at	(Q56X96) Cyclopropyl isomerase	01.06 lipid, fatty acid and isoprenoid metabolism	7.87143	7.67571	7.64714	7.65429	0.000145811	0.00236791	P	P	P	P	P	P	P	P	P	P	P	P	P	P	P	P	P	P	P	P	P	P	P	P	P	P	P	P	P	P	P	P	P	P	P	P	P	P	P	P	P
1609923_at	(Q9LRR9) Probable (S)-2-hydroxy-acid oxidase, peroxisomal 2 (EC 1.1.3.15) (Glycolate oxidase 2) (GOX 2) (Short chain alpha-hydroxy acid oxidase 2)	01.06 lipid, fatty acid and isoprenoid metabolism	8.16429	8.50143	7.91714	8.61857	0.00169744	0.0141234	P	P	P	P	P	P	P	P	P	P	P	P	P	P	P	P	P	P	P	P	P	P	P	P	P	P	P	P	P	P	P	P	P	P	P	P	P	P	P	P	P
1610132_s_at	(Q93Y40) Oxysterol-binding protein	01.06 lipid, fatty acid and isoprenoid metabolism	9.50571	9.37286	9.59714	9.31714	0.000747613	0.00784993	P	P	P	P	P	P	P	P	P	P	P	P	P	P	P	P	P	P	P	P	P	P	P	P	P	P	P	P	P	P	P	P	P	P	P	P	P	P	P	P	P
1610134_at	(Q9M643) Cycloeucalenol cycloisomerase (EC 5.5.1.9) (Cycloeucalenol--obtusifoliol isomerase) (Cyclopropyl sterol isomerase)	01.06 lipid, fatty acid and isoprenoid metabolism	7.06571	6.80714	6.86286	6.86571	0.00340029	0.0234446	P	P	P	P	P	P	P	P	P	P	P	P	P	P	P	P	P	P	P	P	P	P	P	P	P	P	P	P	P	P	P	P	P	P	P	P	P	P	P	P	P
1610954_at	(Q8L6B0) Triacylglycerol lipase (EC 3.1.1.3)	01.06 lipid, fatty acid and isoprenoid metabolism	8.59857	8.45429	8.7	8.44143	0.0060992	0.0353787	P	P	P	P	P	P	P	P	P	P	P	P	P	P	P	P	P	P	P	P	P	P	P	P	P	P	P	P	P	P	P	P	P	P	P	P	P	P	P	P	P
1611968_at	(Q93WD7) Hypothetical protein At1g03110	01.06 lipid, fatty acid and isoprenoid metabolism	5.9	5.15286	6.07143	5.15429	0.00555419	0.033099	P	P	P	P	P	P	P	P	P	P	P	P	P	P	P	P	P	P	P	P	P	P	P	P	P	P	P	P	P	P	P	P	P	P	P	P	P	P	P	P	P
1613372_at	(Q9SDM5) P-glycoprotein	01.06 lipid, fatty acid and isoprenoid metabolism	7.63571	6.88286	7.04857	6.95714	3.67982e-05	0.00086707	P	P	P	P	P	P	P	P	P	P	P	P	P	P	P	P	P	P	P	P	P	P	P	P	P	P	P	P	P	P	P	P	P	P	P	P	P	P	P	P	P
1614465_at	(Q9SNB7) Hypothetical protein F12A12.130	01.06 lipid, fatty acid and isoprenoid metabolism	6.48143	6.59571	6.37857	6.64429	0.00237704	0.0180802	P	P	P	P	P	P	P	P	P	P	P	P	P	P	P	P	P	P	P	P	P	P	P	P	P	P	P	P	P	P	P	P	P	P	P	P	P	P	P	P	P
1614506_at	(Q9XE77) Patatin-like protein	01.06 lipid, fatty acid and isoprenoid metabolism	8.94143	9.38143	9.17429	9.23571	0.00754767	0.0407478	P	P	P	P	P	P	P	P	P	P	P	P	P	P	P	P	P	P	P	P	P	P	P	P	P	P	P	P	P	P	P	P	P	P	P	P	P	P	P	P	P
1614903_at	(Q9FGJ4) Putative acyl carrier protein	01.06 lipid, fatty acid and isoprenoid metabolism	7.84	7.42286	7.47571	7.50571	1.14568e-05	0.000388146	P	P	P	P	P	P	P	P	P	P	P	P	P	P	P	P	P	P	P	P	P	P	P	P	P	P	P	P	P	P	P	P	P	P	P	P	P	P	P	P	P
1615579_at	(P46253) Acyl-[acyl-carrier-protein] desaturase, chloroplast precursor (EC 1.14.19.2) (Stearoyl-ACP desaturase)	01.06 lipid, fatty acid and isoprenoid metabolism	10.4443	10.2371	10.2971	10.2357	0.000774304	0.00802179	P	P	P	P	P	P	P	P	P	P	P	P	P	P	P	P	P	P	P	P	P	P	P	P	P	P	P	P	P	P	P	P	P	P	P	P	P	P	P	P	P
1615654_at	(Q8GTX7) Putative Squalene monooxygenase	01.06 lipid, fatty acid and isoprenoid metabolism	7.31143	7.05857	7.41286	6.79857	0.000161073	0.00254888	P	P	P	P	P	P	P	P	P	P	P	P	P	P	P	P	P	P	P	P	P	P	P	P	P	P	P	P	P	P	P	P	P	P	P	P	P	P	P	P	P
1615705_s_at	(Q9SS48) Putative glycerol-3-phosphate dehydrogenase	01.06 lipid, fatty acid and isoprenoid metabolism	6.52571	6.43143	6.60286	6.36714	0.000363504	0.00464164	P	P	P	P	P	P	P	P	P	P	P	P	P	P	P	P	P	P	P	P	P	P	P	P	P	P	P	P	P	P	P	P	P	P	P	P	P	P	P	P	P
1616315_s_at	(Q945E3) Putative sterol-C-methyltransferase (Fragment)	01.06 lipid, fatty acid and isoprenoid metabolism	8.79429	8.94429	8.41571	8.84286	0.000596875	0.00656758	P	P	P	P	P	P	P	P	P	P	P	P	P	P	P	P	P	P	P	P	P	P	P	P	P	P	P	P	P	P	P	P	P	P	P	P	P	P	P	P	P
1616909_at	(Q93Y40) Oxysterol-binding protein	01.06 lipid, fatty acid and isoprenoid metabolism	8.99	8.74857	9.11	8.66143	0.00230197	0.0176958	P	P	P	P	P	P	P	P	P	P	P	P	P	P	P	P	P	P	P	P	P	P	P	P	P	P	P	P	P	P	P	P	P	P	P	P	P	P	P	P	P
1616972_at	(Q9SMN0) Hypothetical protein T8P19.200 (At3g48690)	01.06 lipid, fatty acid and isoprenoid metabolism	6.91429	6.00714	7.29286	5.79	0.000441039	0.00530923	P	P	P	P	P	P	P	P	P	P	P	P	P	P	P	P	P	P	P	P	P	P	P	P	P	P	P	P	P	P	P	P	P	P	P	P	P	P	P	P	P
1617683_at	(Q8H1Z0) Cuticle protein (Faceless pollen-1) (YORE-YORE protein)	01.06 lipid, fatty acid and isoprenoid metabolism	8.19714	7.48429	7.81	7.78286	7.86439e-06	0.000295309	P	P	P	P	P	P	P	P	P	P	P	P	P	P	P	P	P	P	P	P	P	P	P	P	P	P	P	P	P	P	P	P	P	P	P	P	P	P	P	P	P
1618480_s_at	(O22211) Putative UDP-N-acetylglucosamine--dolichyl-phosphate N-acetylglucosaminephosphotransferase (UDP-GlcNAc:dolichol phosphate N-acetylglucosamine-1-phosphate transferase) (T26J13.8/T26J13.8)	01.06 lipid, fatty acid and isoprenoid metabolism	8.47143	8.37	8.63286	8.30429	0.00583035	0.0342996	P	P	P	P	P	P	P	P	P	P	P	P	P	P	P	P	P	P	P	P	P	P	P	P	P	P	P	P	P	P	P	P	P	P	P	P	P	P	P	P	P
1618815_at	(Q9FYD3) Hypothetical protein F22J12_10	01.06 lipid, fatty acid and isoprenoid metabolism	6.12143	5.83143	5.74714	6.38429	0.000119098	0.00204942	P	P	P	P	P	P	P	P	P	P	P	P	P	P	P	P	P	P	P	P	P	P	P	P	P	P	P	P	P	P	P	P	P	P	P	P	P	P	P	P	P
1620651_at	(Q9C942) Putative lipase; 20450-21648 (At1g52760) (Putative lipase)	01.06 lipid, fatty acid and isoprenoid metabolism	7.70143	7.68	7.92714	7.45143	9.21652e-05	0.00168652	P	P	P	P	P	P	P	P	P	P	P	P	P	P	P	P	P	P	P	P	P	P	P	P	P	P	P	P	P	P	P	P	P	P	P	P	P	P	P	P	P
1620994_at	(Q9ATQ5) LRK33	01.06 lipid, fatty acid and isoprenoid metabolism	6.77571	8.24143	7.44714	7.97143	5.65502e-07	4.49774e-05	P	P	P	P	P	P	P	P	P	P	P	P	P	P	P	P	P	P	P	P	P	P	P	P	P	P	P	P	P	P	P	P	P	P	P	P	P	P	P	P	P
1621893_at	(Q8LPF5) At1g18460/F15H18_15	01.06 lipid, fatty acid and isoprenoid metabolism	8.73286	8.79571	8.93286	8.70429	0.00336479	0.0232634	P	P	P	P	P	P	P	P	P	P	P	P	P	P	P	P	P	P	P	P	P	P	P	P	P	P	P	P	P	P	P	P	P	P	P	P	P	P	P	P	P
1622096_at	(Q9FYC7) Hypothetical protein F28D10_20	01.06 lipid, fatty acid and isoprenoid metabolism	8.22286	8.00714	8.30857	7.76571	0.00746768	0.0405446	P	P	P	P	P	P	P	P	P	P	P	P	P	P	P	P	P	P	P	P	P	P	P	P	P	P	P	P	P	P	P	P	P	P	P	P	P	P	P	P	P
1622734_at	(Q9C942) Putative lipase; 20450-21648 (At1g52760) (Putative lipase)	01.06 lipid, fatty acid and isoprenoid metabolism	7.62286	7.63714	7.79143	7.48286	0.00126413	0.0113603	P	P	P	P	P	P	P	P	P	P	P	P	P	P	P	P	P	P	P	P	P	P	P	P	P	P	P	P	P	P	P	P	P	P	P	P	P	P	P	P	P
1607360_at	(Q76FS5) Solanesyl diphosphate synthase 2 (EC 2.5.1.11)	01.06.01 lipid, fatty acid and isoprenoid biosynthesis	7.66	7.87143	7.58143	8	0.000743303	0.00782094	P	P	P	P	P	P	P	P	P	P	P	P	P	P	P	P	P	P	P	P	P	P	P	P	P	P	P	P	P	P	P	P	P	P	P	P	P	P	P	P	P
1613715_at	(Q8GZR6) GcpE	01.06.01 lipid, fatty acid and isoprenoid biosynthesis	9.15286	9.32143	9.13143	9.46571	0.00133307	0.0118063	P	P	P	P	P	P	P	P	P	P	P	P	P	P	P	P	P	P	P	P	P	P	P	P	P	P	P	P	P	P	P	P	P	P	P	P	P	P	P	P	P
1621071_at	(P93470) Cholinephosphate cytidylyltransferase	01.06.01.01 phospholipid biosynthesis	7.55143	7.44143	7.66714	7.36	0.00346561	0.0236957	P	P	P	P	P	P	P	P	P	P	P	P	P	P	P	P	P	P	P	P	P	P	P	P	P	P	P	P	P	P	P	P	P	P	P	P	P	P	P	P	P
1609157_at	(Q8LAF8) Fatty acid elongase-like protein (Cer2-like)	01.06.01.05 fatty acid biosynthesis	7.55143	6.47	6.71571	6.57429	7.32619e-06	0.000279252	P	P	P	P	P	P	P	P	P	P	P	P	P	P	P	P	P	P	P	P	P	P	P	P	P	P	P	P	P	P	P	P	P	P	P	P	P	P	P	P	P
1617249_at	(Q944N0) Acyl carrier protein	01.06.01.05 fatty acid biosynthesis	6.87571	7.14	6.56714	7.13429	0.00215823	0.0169256	P	P	P	P	P	P	P	P	P	P	P	P	P	P	P	P	P	P	P	P	P	P	P	P	P	P	P	P	P	P	P	P	P	P	P	P	P	P	P	P	P
1618204_at	(O04945) Enoyl-ACP reductase precursor (EC 1.3.1.9)	01.06.01.05 fatty acid biosynthesis	6.43714	7.11	6.26571	7.16857	0.0020722	0.0164039	P	P	P	P	P	P	P	P	P	P	P	P	P	P	P	P	P	P	P	P	P	P	P	P	P	P	P	P	P	P	P	P	P	P	P	P	P	P	P	P	P
1619526_at	(Q9ZTG2) Omega-3 fatty acid desaturase (Fragment)	01.06.01.05 fatty acid biosynthesis	7.33857	6.80714	6.99714	6.86571	1.42144e-06	7.97663e-05	P	P	P	P	P	P	P	P	P	P	P	P	P	P	P	P	P	P	P	P	P	P	P	P	P	P	P	P	P	P	P	P	P	P	P	P	P	P	P	P	P
1620403_at	(Q461Q1) Omega-6 fatty acid desaturase	01.06.01.05 fatty acid biosynthesis	11.46	11.4886	11.2386	11.5914	7.79771e-08	9.48972e-06	P	P	P	P	P	P	P	P	P	P	P	P	P	P	P	P	P	P	P	P	P	P	P	P	P	P	P	P	P	P	P	P	P	P	P	P	P	P	P	P	P
1610794_at	(O24154) S-adenosyl-methionine-sterol-C-methyltransferase	01.06.01.07.11 tetracyclic and pentacyclic triterpenes (cholesterin, steroids and hopanoids) biosynthesis	9.67571	9.85429	9.25714	9.75429	0.00183154	0.0149197	P	P	P	P	P	P	P	P	P	P	P	P	P	P	P	P	P	P	P	P	P	P	P	P	P	P	P	P	P	P	P	P	P	P	P	P	P	P	P	P	P
1611487_at	(Q8GZV0) Obtusifoliol-14-demethylase	01.06.01.07.11 tetracyclic and pentacyclic triterpenes (cholesterin, steroids and hopanoids) biosynthesis	9.22286	8.69429	9.21429	8.39857	0.00818785	0.042897	P	P	P	P	P	P	P	P	P	P	P	P	P	P	P	P	P	P	P	P	P	P	P	P	P	P	P	P	P	P	P	P	P	P	P	P	P	P	P	P	P
1616409_at	(Q4ACU2) Sterol C-24 reductase	01.06.01.07.11 tetracyclic and pentacyclic triterpenes (cholesterin, steroids and hopanoids) biosynthesis	9.30857	8.39571	8.82714	8.23714	0.00395754	0.0259242	P	P	P	P	P	P	P	P	P	P	P	P	P	P	P	P	P	P	P	P	P	P	P	P	P	P	P	P	P	P	P	P	P	P	P	P	P	P	P	P	P
1607774_at	(Q9FVR9) Hypothetical protein F12K22.18 (Hypothetical protein At1g57770)	01.06.01.07.13 tetraterpenes (carotinoids) biosynthesis	5.67	5.60714	5.36857	5.64714	6.36114e-06	0.000250015	P	P	P	P	P	P	P	P	P	P	P	P	P	P	P	P	P	P	P	P	P	P	P	P	P	P	P	P	P	P	P	P	P	P	P	P	P	P	P	P	P
1610617_at	(Q9LVB6) Similarity to embryo-specific protein 3	01.06.04 degradation of lipids, fatty acids and isoprenoids	11.0443	10.5057	11.2914	10.3714	0.00616547	0.0356074	P	P	P	P	P	P	P	P	P	P	P	P	P	P	P	P	P	P	P	P	P	P	P	P	P	P	P	P	P	P	P	P	P	P	P	P	P	P	P	P	P
1620618_at	(Q8LAB2) Putative GDSL-motif lipase/hydrolase	01.06.04 degradation of lipids, fatty acids and isoprenoids	9.87143	9.22429	9.49143	9.47429	1.72824e-05	0.000506062	P	P	P	P	P	P	P	P	P	P	P	P	P	P	P	P	P	P	P	P	P	P	P	P	P	P	P	P	P	P	P	P	P	P	P	P	P	P	P	P	P
1610577_at	(Q9M604) Beta-ketoacyl-ACP synthase II	01.06.05 fatty acid metabolism	8.98857	8.91429	8.74429	8.91429	7.23313e-05	0.00141046	P	P	P	P	P	P	P	P	P	P	P	P	P	P	P	P	P	P	P	P	P	P	P	P	P	P	P	P	P	P	P	P	P	P	P	P	P	P	P	P	P
1606454_at	(Q6RSI0) Phytoene synthase	01.06.06 isoprenoid metabolism	6.89143	6.64571	6.57143	6.69714	0.00223324	0.0172858	P	P	P	P	P	P	P	P	P	P	P	P	P	P	P	P	P	P	P	P	P	P	P	P	P	P	P	P	P	P	P	P	P	P	P	P	P	P	P	P	P
1610176_at	(Q94ID7) Geranylgeranyl diphosphate synthase (EC 2.5.1.30)	01.06.06 isoprenoid metabolism	6.13429	6.63571	6.08571	6.75429	0.00913862	0.0465754	P	P	P	P	P	P	P	P	P	P	P	P	P	P	P	P	P	P	P	P	P	P	P	P	P	P	P	P	P	P	P	P	P	P	P	P	P	P	P	P	P
1611885_at	(Q52QW3) Carotenoid isomerase	01.06.06 isoprenoid metabolism	7.66571	6.97	7.46714	7.05571	0.00120993	0.0110148	P	P	P	P	P	P	P	P	P	P	P	P	P	P	P	P	P	P	P	P	P	P	P	P	P	P	P	P	P	P	P	P	P	P	P	P	P	P	P	P	P
1612130_at	(Q9LSD8) Geranylgeranylated protein ATGP4-like (Hypothetical protein At3g26980)	01.06.06 isoprenoid metabolism	9.08	8.73714	9.11429	8.68	0.0015527	0.0132241	P	P	P	P	P	P	P	P	P	P	P	P	P	P	P	P	P	P	P	P	P	P	P	P	P	P	P	P	P	P	P	P	P	P	P	P	P	P	P	P	P
1616059_at	(Q9SW27) Geranylgeranylated protein ATGP4 (At4g24990)	01.06.06 isoprenoid metabolism	8.37571	8.26143	8.38857	8.16	0.00899739	0.046167	P	P	P	P	P	P	P	P	P	P	P	P	P	P	P	P	P	P	P	P	P	P	P	P	P	P	P	P	P	P	P	P	P	P	P	P	P	P	P	P	P
1618836_at	(Q5PT36) Homogentisate geranylgeranyl transferase	01.06.06 isoprenoid metabolism	7.10429	7.49714	7.07	7.6	0.0100041	0.0496566	P	P	P	P	P	P	P	P	P	P	P	P	P	P	P	P	P	P	P	P	P	P	P	P	P	P	P	P	P	P	P	P	P	P	P	P	P	P	P	P	P
1621231_at	(Q56CY4) Farnesyl diphosphate synthase	01.06.06 isoprenoid metabolism	8.98	9.37857	8.98714	9.24429	0.00448281	0.0282923	P	P	P	P	P	P	P	P	P	P	P	P	P	P	P	P	P	P	P	P	P	P	P	P	P	P	P	P	P	P	P	P	P	P	P	P	P	P	P	P	P
1606454_at	(Q6RSI0) Phytoene synthase	01.06.06 isoprenoid metabolism	6.89143	6.64571	6.57143	6.69714	0.00223324	0.0172858	P	P	P	P	P	P	P	P	P	P	P	P	P	P	P	P	P	P	P	P	P	P	P	P	P	P	P	P	P	P	P	P	P	P	P	P	P	P	P	P	P
1618177_at	(O82139) Cycloartenol Synthase	01.06.06.09 triterpenes metabolism	8.86	9.10143	8.70857	9.09143	0.00841405	0.0438095	P	P	P	P	P	P	P	P	P	P	P	P	P	P	P	P	P	P	P	P	P	P	P	P	P	P	P	P	P	P	P	P	P	P	P	P	P	P	P	P	P
1621936_at	NA	01.06.06.09 triterpenes metabolism	6.65429	6.89	6.84286	6.79857	0.0082022	0.04293	P	P	P	P	P	P	P	P	P	P	P	P	P	P	P	P	P	P	P	P	P	P	P	P	P	P	P	P	P	P	P	P	P	P	P	P	P	P	P	P	P
1606970_at	(Q6L506) primeGTP cyclohydrolase II/3,4-dihydroxy-2-butanone-4-phosphate synthaseprime	01.07.01 biosynthesis of vitamins, cofactors, and prosthetic groups	4.59714	4.63857	4.38714	4.78857	0.00151517	0.0130143	A	P	P	P	P	P	P	P	P	P	P	P	P	P	P	P	P	P	P	P	P	P	P	P	P	P	P	P	P	P	P	P	P	P	P	P	P	P	P	P	P
1607253_s_at	(O23787) Thiazole biosynthetic enzyme, chloroplast precursor	01.07.01 biosynthesis of vitamins, cofactors, and prosthetic groups	11.7157	11.5029	11.4943	11.5843	9.16582e-06	0.000330657	P	P	P	P	P	P	P	P	P	P	P	P	P	P	P	P	P	P	P	P	P	P	P	P	P	P	P	P	P	P	P	P	P	P	P	P	P	P	P	P	P
1612311_at	(O82392) Putative thiamin biosynthesis protein	01.07.01 biosynthesis of vitamins, cofactors, and prosthetic groups	9.33571	8.55	9.18714	8.78286	5.53342e-07	4.43786e-05	P	P	P	P	P	P	P	P	P	P	P	P	P	P	P	P	P	P	P	P	P	P	P	P	P	P	P	P	P	P	P	P	P	P	P	P	P	P	P	P	P
1614175_at	(Q9SLR7) Thiamin biosynthetic enzyme	01.07.01 biosynthesis of vitamins, cofactors, and prosthetic groups	7.95286	7.07143	7.10857	7.71143	6.79065e-13	8.89346e-10	P	P	P	P	P	P	P	P	P	P	P	P	P	P	P	P	P	P	P	P	P	P	P	P	P	P	P	P	P	P	P	P	P	P	P	P	P	P	P	P	P
1621073_at	(Q7XEL0) Putative epimerase/dehydratase (GDP-mannose-3primeprime,5primeprime-epimerase)	01.07.01 biosynthesis of vitamins, cofactors, and prosthetic groups	11.0271	11.2143	10.7229	11.1757	2.25095e-05	0.000606317	P	P	P	P	P	P	P	P	P	P	P	P	P	P	P	P	P	P	P	P	P	P	P	P	P	P	P	P	P	P	P	P	P	P	P	P	P	P	P	P	P
1622464_at	(O23787) Thiazole biosynthetic enzyme, chloroplast precursor	01.07.01 biosynthesis of vitamins, cofactors, and prosthetic groups	12.0357	11.91	11.92	11.9457	0.000139481	0.00229836	P	P	P	P	P	P	P	P	P	P	P	P	P	P	P	P	P	P	P	P	P	P	P	P	P	P	P	P	P	P	P	P	P	P	P	P	P	P	P	P	P
1606891_at	(O49858) Cytochrome P450 82A3 (EC 1.14.-.-) (P450 CP6)	01.20 secondary metabolism	8.36429	9.38857	8.91714	9.33429	0.0036687	0.0246949	P	P	P	P	P	P	P	P	P	P	P	P	P	P	P	P	P	P	P	P	P	P	P	P	P	P	P	P	P	P	P	P	P	P	P	P	P	P	P	P	P
1608379_at	(Q8H8H7) Putative flavanone 3-hydroxylase	01.20 secondary metabolism	5.26857	9.10286	6.27857	8.90857	1.23793e-07	1.38937e-05	P	P	P	P	P	P	P	P	P	P	P	P	P	P	P	P	P	P	P	P	P	P	P	P	P	P	P	P	P	P	P	P	P	P	P	P	P	P	P	P	P
1609952_at	(P57681) Putative prenylcysteine oxidase precursor (EC 1.8.3.5)	01.20 secondary metabolism	8.57857	9.01429	8.60571	8.89143	0.000494387	0.00574001	P	P	P	P	P	P	P	P	P	P	P	P	P	P	P	P	P	P	P	P	P	P	P	P	P	P	P	P	P	P	P	P	P	P	P	P	P	P	P	P	P
1610415_at	(Q9M4G8) Putative ripening-related P-450 enzyme	01.20 secondary metabolism	6.70429	6.15571	6.27857	6.31571	2.75369e-06	0.000133726	M	P	P	P	P	P	P	P	P	P	P	P	P	P	P	P	P	P	P	P	P	P	P	P	P	P	P	P	P	P	P	P	P	P	P	P	P	P	P	P	P
1612386_at	(Q6XL72) Cytochrome P-450-like protein (Fragment)	01.20 secondary metabolism	6.74714	6.45571	6.04	6.44571	1.08694e-05	0.000373442	P	P	P	P	P	P	P	P	P	P	P	P	P	P	P	P	P	P	P	P	P	P	P	P	P	P	P	P	P	P	P	P	P	P	P	P	P	P	P	P	P
1613382_at	(Q8GSK5) Aldo/keto reductase family-like protein	01.20 secondary metabolism	6.70286	6.28571	6.64429	6.51286	0.00102565	0.00993893	P	P	P	P	P	P	P	P	P	P	P	P	P	P	P	P	P	P	P	P	P	P	P	P	P	P	P	P	P	P	P	P	P	P	P	P	P	P	P	P	P
1615310_s_at	(Q9LU69) Putative light-inducible protein ATLS1 (At5g57170)	01.20 secondary metabolism	6.93143	6.92571	6.70571	7.01714	1.22486e-05	0.000403007	P	P	P	P	P	P	P	P	P	P	P	P	P	P	P	P	P	P	P	P	P	P	P	P	P	P	P	P	P	P	P	P	P	P	P	P	P	P	P	P	P
1621739_s_at	(Q9M011) Light-inducible protein ATLS1	01.20 secondary metabolism	11.4657	11.58	11.3857	11.5914	0.00352401	0.0239382	P	P	P	P	P	P	P	P	P	P	P	P	P	P	P	P	P	P	P	P	P	P	P	P	P	P	P	P	P	P	P	P	P	P	P	P	P	P	P	P	P
1622316_at	(Q940U8) At1g64950/F13O11_25	01.20 secondary metabolism	5.68857	5.90714	6.05143	5.84857	0.000724739	0.007665	P	P	P	P	P	P	P	P	P	P	P	P	P	P	P	P	P	P	P	P	P	P	P	P	P	P	P	P	P	P	P	P	P	P	P	P	P	P	P	P	P
1622811_at	(Q9XIQ1) Putative cytochrome p450 protein	01.20 secondary metabolism	6.03857	7.56143	5.87	7.70714	0.000814252	0.00835849	P	P	P	P	P	P	P	P	P	P	P	P	P	P	P	P	P	P	P	P	P	P	P	P	P	P	P	P	P	P	P	P	P	P	P	P	P	P	P	P	P
1608882_at	(Q9M7I7) Chlorophyllase 2, chloroplast precursor (EC 3.1.1.14) (AtCLH2) (Chlorophyll-chlorophyllido hydrolase 2) (Chlase 2)	01.20.19.01 biosynthesis of porphyrins	7.09143	6.96429	6.89857	7.34429	1.13269e-07	1.31897e-05	P	P	P	P	P	P	P	P	P	P	P	P	P	P	P	P	P	P	P	P	P	P	P	P	P	P	P	P	P	P	P	P	P	P	P	P	P	P	P	P	P
1609639_at	(P24493) Delta-aminolevulinic acid dehydratase, chloroplast precursor (EC 4.2.1.24) (Porphobilinogen synthase) (ALADH) (ALAD)	01.20.19.01 biosynthesis of porphyrins	8.78857	9.29571	8.75571	9.53286	4.42114e-05	0.000993141	P	P	P	P	P	P	P	P	P	P	P	P	P	P	P	P	P	P	P	P	P	P	P	P	P	P	P	P	P	P	P	P	P	P	P	P	P	P	P	P	P
1613768_at	(Q93ZB6) AT3g14930/K15M2_7	01.20.19.01 biosynthesis of porphyrins	6.97286	6.91429	6.78571	6.91571	0.00669984	0.0377862	P	P	P	P	P	P	P	P	P	P	P	P	P	P	P	P	P	P	P	P	P	P	P	P	P	P	P	P	P	P	P	P	P	P	P	P	P	P	P	P	P
1616275_at	(Q9M7I7) Chlorophyllase 2, chloroplast precursor (EC 3.1.1.14) (AtCLH2) (Chlorophyll-chlorophyllido hydrolase 2) (Chlase 2)	01.20.19.01 biosynthesis of porphyrins	5.92286	5.81857	5.75286	6.23286	3.54574e-07	3.22662e-05	P	P	P	P	P	P	P	P	P	P	P	P	P	P	P	P	P	P	P	P	P	P	P	P	P	P	P	P	P	P	P	P	P	P	P	P	P	P	P	P	P
1620009_at	(Q38833) G4 protein (Chlorophyll synthetase)	01.20.19.01 biosynthesis of porphyrins	6.95429	7.25143	6.84429	7.38429	0.000408369	0.00504467	P	P	P	P	P	P	P	P	P	P	P	P	P	P	P	P	P	P	P	P	P	P	P	P	P	P	P	P	P	P	P	P	P	P	P	P	P	P	P	P	P
1620850_at	(Q9SDJ2) Putative ZIP	01.20.19.01 biosynthesis of porphyrins	8.74571	8.81143	8.52571	8.95429	5.86905e-05	0.00123507	P	P	P	P	P	P	P	P	P	P	P	P	P	P	P	P	P	P	P	P	P	P	P	P	P	P	P	P	P	P	P	P	P	P	P	P	P	P	P	P	P
1621020_at	(Q84RD7) ZIP	01.20.19.01 biosynthesis of porphyrins	8.09571	8.12286	7.83429	8.23857	0.000717094	0.0076006	P	P	P	P	P	P	P	P	P	P	P	P	P	P	P	P	P	P	P	P	P	P	P	P	P	P	P	P	P	P	P	P	P	P	P	P	P	P	P	P	P
1621374_at	(Q5W6H5) Putative chlorophyll synthase	01.20.19.01 biosynthesis of porphyrins	7.83714	8.17143	7.70714	8.23429	0.000409027	0.00504467	P	P	P	P	P	P	P	P	P	P	P	P	P	P	P	P	P	P	P	P	P	P	P	P	P	P	P	P	P	P	P	P	P	P	P	P	P	P	P	P	P
1613951_at	(O65917) Dehydroquinate dehydratase/shikimate:NADP oxidoreductase (EC 4.2.1.10) (EC 1.1.1.25)	01.20.35 biosynthesis of secondary products derived from L-phenylalanine and L-tyrosine	8.29429	8.18857	8.10714	8.19857	0.000257372	0.00359077	P	P	P	P	P	P	P	P	P	P	P	P	P	P	P	P	P	P	P	P	P	P	P	P	P	P	P	P	P	P	P	P	P	P	P	P	P	P	P	P	P
1619990_at	(O65917) Dehydroquinate dehydratase/shikimate:NADP oxidoreductase (EC 4.2.1.10) (EC 1.1.1.25)	01.20.35 biosynthesis of secondary products derived from L-phenylalanine and L-tyrosine	6.70857	6.75143	6.77857	6.46286	0.000514379	0.00588419	P	P	P	P	P	P	P	P	P	P	P	P	P	P	P	P	P	P	P	P	P	P	P	P	P	P	P	P	P	P	P	P	P	P	P	P	P	P	P	P	P
1607607_s_at	(Q8L8C8) Flavanone 3 beta-hydroxylase (EC 1.14.11.9)	01.20.35.01 biosynthesis of phenylpropanoids	10.8357	10.4886	10.69	10.5286	0.00965979	0.0485194	P	P	P	P	P	P	P	P	P	P	P	P	P	P	P	P	P	P	P	P	P	P	P	P	P	P	P	P	P	P	P	P	P	P	P	P	P	P	P	P	P
1609307_at	(O24145) 4-coumarate--CoA ligase 1 (EC 6.2.1.12) (4CL 1) (4-coumaroyl-CoA synthase 1)	01.20.35.01 biosynthesis of phenylpropanoids	9.42571	9.99143	10.0886	9.52143	1.17259e-10	4.99018e-08	P	P	P	P	P	P	P	P	P	P	P	P	P	P	P	P	P	P	P	P	P	P	P	P	P	P	P	P	P	P	P	P	P	P	P	P	P	P	P	P	P
1610206_at	(P45735) Phenylalanine ammonia-lyase 1 (EC 4.3.1.5)	01.20.35.01 biosynthesis of phenylpropanoids	9.35429	9.92	10.0614	9.31714	2.56466e-11	1.52386e-08	P	P	P	P	P	P	P	P	P	P	P	P	P	P	P	P	P	P	P	P	P	P	P	P	P	P	P	P	P	P	P	P	P	P	P	P	P	P	P	P	P
1610552_at	(Q5N6Y8) Putative 4-coumarate:coenzyme A ligase	01.20.35.01 biosynthesis of phenylpropanoids	5.62857	5.63286	5.30714	5.67714	0.001938	0.0155734	P	P	P	P	P	P	P	P	P	P	P	P	P	P	P	P	P	P	P	P	P	P	P	P	P	P	P	P	P	P	P	P	M	P	P	P	P	P	P	P	P
1610780_at	(Q00497) Shikimate kinase, chloroplast precursor (EC 2.7.1.71)	01.20.35.01 biosynthesis of phenylpropanoids	9.52	9.96714	9.70571	9.96	0.000520112	0.00592963	P	P	P	P	P	P	P	P	P	P	P	P	P	P	P	P	P	P	P	P	P	P	P	P	P	P	P	P	P	P	P	P	P	P	P	P	P	P	P	P	P
1611265_at	(Q49LX7) Putative 4-coumarate-CoA ligase (Fragment)	01.20.35.01 biosynthesis of phenylpropanoids	6.73143	6.20286	7.26286	6.22286	0.000901207	0.0090488	P	A	P	A	P	P	P	P	P	P	P	P	P	P	P	P	P	P	P	P	P	P	P	P	P	P	P	P	P	P	P	P	P	P	P	P	P	P	P	P	P
1612989_at	(Q9LW20) Similarity to shikimate kinase (At3g26900)	01.20.35.01 biosynthesis of phenylpropanoids	5.69143	6.04286	5.54571	6.15429	0.010061	0.0498412	P	P	P	P	P	P	P	P	P	P	P	P	P	P	P	P	P	P	P	P	P	P	P	P	P	P	P	P	P	P	P	P	P	P	P	P	P	P	P	P	P
1613113_at	(Q6UD65) Phenylalanine ammonia lyase (EC 4.3.1.5)	01.20.35.01 biosynthesis of phenylpropanoids	9.09	8.98143	9.40857	8.68857	1.68283e-05	0.000499949	P	P	P	P	P	P	P	P	P	P	P	P	P	P	P	P	P	P	P	P	P	P	P	P	P	P	P	P	P	P	P	P	P	P	P	P	P	P	P	P	P
1614045_at	(Q9SWR1) Aldehyde 5-hydroxylase	01.20.35.01 biosynthesis of phenylpropanoids	5.36429	6.46571	6.64	6.14714	1.20899e-08	2.30414e-06	P	P	P	P	P	P	P	P	P	P	P	P	P	P	P	P	P	P	P	P	P	P	P	P	P	P	P	P	P	P	P	P	P	P	P	P	P	P	P	P	P
1614643_at	(Q43237) Caffeoyl-CoA O-methyltransferase (EC 2.1.1.104) (Trans-caffeoyl-CoA 3-O-methyltransferase) (CCOAMT) (CCOAOMT)	01.20.35.01 biosynthesis of phenylpropanoids	8.49286	9.11143	9.41571	8.52571	4.634e-12	3.90067e-09	P	P	P	P	P	P	P	P	P	P	P	P	P	P	P	P	P	P	P	P	P	P	P	P	P	P	P	P	P	P	P	P	P	P	P	P	P	P	P	P	P
1616434_s_at	(Q9M560) Caffeic acid O-methyltransferase	01.20.35.01 biosynthesis of phenylpropanoids	9.89	10.3771	10.2371	9.96286	2.22916e-09	5.50752e-07	P	P	P	P	P	P	P	P	P	P	P	P	P	P	P	P	P	P	P	P	P	P	P	P	P	P	P	P	P	P	P	P	P	P	P	P	P	P	P	P	P
1618551_at	(Q7XJ89) Flavonol synthase (Fragment)	01.20.35.01 biosynthesis of phenylpropanoids	6.79143	6.80286	6.43286	7.43	0.00010552	0.00186014	P	P	P	P	P	P	P	P	P	P	P	P	P	P	P	P	P	P	P	P	P	P	P	P	P	P	P	P	P	P	P	P	P	P	P	P	P	P	P	P	P
1619320_at	(P31687) 4-coumarate--CoA ligase 2 (EC 6.2.1.12) (4CL 2) (4-coumaroyl-CoA synthase 2) (Clone 4CL16)	01.20.35.01 biosynthesis of phenylpropanoids	8.45857	7.90714	8.56857	7.66286	0.000985098	0.00964266	P	P	P	P	P	P	P	P	P	P	P	P	P	P	P	P	P	P	P	P	P	P	P	P	P	P	P	P	P	P	P	P	P	P	P	P	P	P	P	P	P
1619450_s_at	(Q00763) Caffeic acid 3-O-methyltransferase 1 (EC 2.1.1.68) (S-adenosysl-L-methionine:caffeic acid 3-O-methyltransferase 1) (COMT-1) (CAOMT-1)	01.20.35.01 biosynthesis of phenylpropanoids	10.0457	10.6243	10.4986	10.1043	1.23451e-11	8.31318e-09	P	P	P	P	P	P	P	P	P	P	P	P	P	P	P	P	P	P	P	P	P	P	P	P	P	P	P	P	P	P	P	P	P	P	P	P	P	P	P	P	P
1619682_x_at	(Q9M560) Caffeic acid O-methyltransferase	01.20.35.01 biosynthesis of phenylpropanoids	7.47857	8.15714	7.84286	7.65429	5.4949e-10	1.7345e-07	P	P	P	P	P	P	P	P	P	P	P	P	P	P	P	P	P	P	P	P	P	P	P	P	P	P	P	P	P	P	P	P	P	P	P	P	P	P	P	P	P
1620342_at	(Q00763) Caffeic acid 3-O-methyltransferase 1 (EC 2.1.1.68) (S-adenosysl-L-methionine:caffeic acid 3-O-methyltransferase 1) (COMT-1) (CAOMT-1)	01.20.35.01 biosynthesis of phenylpropanoids	6.13	6.65143	7.25286	6.69571	2.39465e-06	0.00012155	P	P	P	M	P	P	P	P	P	P	P	P	P	P	P	P	P	P	P	P	P	P	P	P	P	P	P	P	P	P	P	P	P	P	P	P	P	P	P	P	P
1620675_at	(P93799) Dihydroflavonol 4-reductase (EC 1.1.1.219)	01.20.35.01 biosynthesis of phenylpropanoids	10.2443	10.4643	10.3071	10.2343	0.00231796	0.0177637	P	P	P	P	P	P	P	P	P	P	P	P	P	P	P	P	P	P	P	P	P	P	P	P	P	P	P	P	P	P	P	P	P	P	P	P	P	P	P	P	P
1621728_at	(Q8GSM7) Hydroxycinnamoyl transferase	01.20.35.01 biosynthesis of phenylpropanoids	6.02143	6.91429	6.53286	6.42286	3.50788e-10	1.26547e-07	P	P	P	P	P	P	P	P	P	P	P	P	P	P	P	P	P	P	P	P	P	P	P	P	P	P	P	P	P	P	P	P	P	P	P	P	P	P	P	P	P
1614502_at	(Q9SBP8) Ferulate-5-hydroxylase precursor	01.20.35.01 metabolism of phenylpropanoids	7.25571	8.44714	8.43	7.95286	8.36447e-11	4.02331e-08	P	P	P	P	P	P	P	P	P	P	P	P	P	P	P	P	P	P	P	P	P	P	P	P	P	P	P	P	P	P	P	P	P	P	P	P	P	P	P	P	P
1608094_at	(Q6L5E8) Putative cinnamoyl CoA reductase	01.20.35.01.03 biosynthesis of lignins	8.96286	8.52571	8.96143	8.14571	0.00106324	0.0101415	P	P	P	P	P	P	P	P	P	P	P	P	P	P	P	P	P	P	P	P	P	P	P	P	P	P	P	P	P	P	P	P	P	P	P	P	P	P	P	P	P
1610821_at	(Q3HM04) Cinnamate-4-hydroxylse	01.20.35.01.03 biosynthesis of lignins	9.89571	9.93857	10.2486	9.63714	2.96957e-07	2.82978e-05	P	P	P	P	P	P	P	P	P	P	P	P	P	P	P	P	P	P	P	P	P	P	P	P	P	P	P	P	P	P	P	P	P	P	P	P	P	P	P	P	P
1614423_at	(Q6DMZ8) Cinnamoyl CoA reductase	01.20.35.01.03 biosynthesis of lignins	8.68143	9.37143	9.36571	8.95143	6.17593e-08	7.99783e-06	P	P	P	P	P	P	P	P	P	P	P	P	P	P	P	P	P	P	P	P	P	P	P	P	P	P	P	P	P	P	P	P	P	P	P	P	P	P	P	P	P
1615439_at	(P30359) Cinnamyl-alcohol dehydrogenase (EC 1.1.1.195) (CAD)	01.20.35.01.03 biosynthesis of lignins	9.67571	9.9	9.82	9.76571	0.0015331	0.0131236	P	P	P	P	P	P	P	P	P	P	P	P	P	P	P	P	P	P	P	P	P	P	P	P	P	P	P	P	P	P	P	P	P	P	P	P	P	P	P	P	P
1616191_s_at	(Q3HM04) Cinnamate-4-hydroxylse	01.20.35.01.03 biosynthesis of lignins	10.2286	10.2771	10.6029	9.95714	4.2292e-08	6.01666e-06	P	P	P	P	P	P	P	P	P	P	P	P	P	P	P	P	P	P	P	P	P	P	P	P	P	P	P	P	P	P	P	P	P	P	P	P	P	P	P	P	P
1619065_at	(O82219) Putative cinnamoyl CoA reductase	01.20.35.01.03 biosynthesis of lignins	8.86143	8.54857	8.98143	8.28571	0.00105106	0.0101016	P	P	P	P	P	P	P	P	P	P	P	P	P	P	P	P	P	P	P	P	P	P	P	P	P	P	P	P	P	P	P	P	P	P	P	P	P	P	P	P	P
1607732_at	(O22519) Chalcone synthase	01.20.35.01.05 biosynthesis of stilbenes, flavonoids	11.4286	10.6986	11.4357	10.9257	0.00844599	0.0439079	P	P	P	P	P	P	P	P	P	P	P	P	P	P	P	P	P	P	P	P	P	P	P	P	P	P	P	P	P	P	P	P	P	P	P	P	P	P	P	P	P
1610824_s_at	(Q93YX5) Stilbene synthase 3	01.20.35.01.05 biosynthesis of stilbenes, flavonoids	5.56	7.58	7.82714	6.84571	1.55145e-10	6.2685e-08	P	P	P	P	P	P	P	P	P	P	P	P	P	P	P	P	P	P	P	P	P	P	P	P	P	P	P	P	P	P	P	P	P	P	P	P	P	P	P	P	P
1611389_at	(Q3KN67) Isoflavone reductase-like protein 6	01.20.35.01.05 biosynthesis of stilbenes, flavonoids	8.97571	11.2486	8.48857	11.2243	0.000252038	0.00353098	P	P	P	P	P	P	P	P	P	P	P	P	P	P	P	P	P	P	P	P	P	P	P	P	P	P	P	P	P	P	P	P	P	P	P	P	P	P	P	P	P
1615912_at	(P51117) Chalcone--flavonone isomerase (EC 5.5.1.6) (Chalcone isomerase)	01.20.35.01.05 biosynthesis of stilbenes, flavonoids	10.3886	10.4743	10.4014	10.22	0.00712737	0.0393065	P	P	P	P	P	P	P	P	P	P	P	P	P	P	P	P	P	P	P	P	P	P	P	P	P	P	P	P	P	P	P	P	P	P	P	P	P	P	P	P	P
1618991_s_at	(Q3KN67) Isoflavone reductase-like protein 6	01.20.35.01.05 biosynthesis of stilbenes, flavonoids	8.56	11.2457	8.10857	11.2071	0.00867021	0.0448269	P	P	P	P	P	P	P	P	P	P	P	P	P	P	P	P	P	P	P	P	P	P	P	P	P	P	P	P	P	P	P	P	P	P	P	P	P	P	P	P	P
1619011_at	(Q9MAM3) T25K16.11 (Putative fatty acid elongase 3-ketoacyl-CoA synthase 1)	01.20.35.01.05 biosynthesis of stilbenes, flavonoids	7.67429	7.24143	6.96143	7.14571	1.98939e-05	0.000562407	P	P	P	P	P	P	P	P	P	P	P	P	P	P	P	P	P	P	P	P	P	P	P	P	P	P	P	P	P	P	P	P	P	P	P	P	P	P	P	P	P
1607805_s_at	(Q8H224) Putative cytochrome P450 (Fragment)	01.20.35.01.05 metabolism of stilbenes, flavonoids	8.60714	9.83286	9.17429	9.70571	2.05344e-05	0.000574564	P	P	P	P	P	P	P	P	P	P	P	P	P	P	P	P	P	P	P	P	P	P	P	P	P	P	P	P	P	P	P	P	P	P	P	P	P	P	P	P	P
1608026_at	(Q9FIC9) Germin-like protein subfamily 1 member 15 precursor	01.25 extracellular metabolism	8.56857	8.15286	9.35714	7.77429	8.57296e-05	0.00160958	P	P	P	P	P	P	P	P	P	P	P	P	P	P	M	P	P	P	P	P	P	P	P	P	P	P	P	P	P	P	P	P	P	P	P	P	P	P	P	P	P
1608799_at	(Q4ABV3) 52O08_4	01.25 extracellular metabolism	8.59429	9.10429	8.21143	9.03286	0.00405174	0.0263765	P	P	P	P	P	P	P	P	P	P	P	P	P	P	P	P	P	P	P	P	P	P	P	P	P	P	P	P	P	P	P	P	P	P	P	P	P	P	P	P	P
1609840_at	(Q9FZ32) T24C10.11 protein (Hypothetical protein F14C21.53) (At1g55000/F14C21_4)	01.25 extracellular metabolism	6.60429	6.14143	6.73571	6.08143	0.00286711	0.0209708	P	P	P	P	P	P	P	P	P	P	P	P	P	P	P	P	P	P	P	P	P	P	P	P	P	P	P	P	P	P	P	P	P	P	P	P	P	P	P	P	P
1611611_at	(Q9AR81) Germin-like protein precursor	01.25 extracellular metabolism	7.16571	8.26714	7.91143	8.06	0.00028648	0.00388421	P	P	P	P	P	P	P	P	P	P	P	P	P	P	P	P	P	P	P	P	P	P	P	P	P	P	P	P	P	P	P	P	P	P	P	P	P	P	P	P	P
1617939_s_at	(Q41695) Pectinacetylesterase precursor	01.25 extracellular metabolism	10.5129	10.8114	10.3586	10.17	2.13706e-05	0.000593035	P	P	P	P	P	P	P	P	P	P	P	P	P	P	P	P	P	P	P	P	P	P	P	P	P	P	P	P	P	P	P	P	P	P	P	P	P	P	P	P	P
1622369_at	(Q8H2A6) Germin-like protein	01.25 extracellular metabolism	5.19	7.31714	6.27857	7.42	5.48576e-06	0.000223044	P	P	P	P	P	P	P	P	P	P	P	P	P	P	P	P	P	P	P	P	P	P	P	P	P	P	P	P	P	P	P	P	P	P	P	P	P	P	P	P	P
1610722_at	(Q944B1) Beta-1,3-glucanase	01.25.01 extracellular polysaccharide degradation	6.33	6.71571	6.65	6.57143	0.0005508	0.00619558	P	P	P	P	P	P	P	P	P	P	P	P	P	P	P	P	P	P	P	P	P	P	P	P	P	P	P	P	P	P	P	P	P	P	P	P	P	P	P	P	P
1611001_at	(Q4ZGK1) Beta-1,3-glucanase 1	01.25.01 extracellular polysaccharide degradation	8.04857	8.12286	8.20429	8.04571	0.000277258	0.00379483	P	P	P	P	P	P	P	P	P	P	P	P	P	P	P	P	P	P	P	P	P	P	P	P	P	P	P	P	P	P	P	P	P	P	P	P	P	P	P	P	P
1615595_at	(Q9M563) Beta-1,3-glucanase	01.25.01 extracellular polysaccharide degradation	6.29429	8.08857	7.30143	7.88714	1.80167e-05	0.000522829	P	P	P	P	P	P	P	P	P	P	P	P	P	P	P	P	P	P	P	P	P	P	P	P	P	P	P	P	P	P	P	P	P	P	P	P	P	P	P	P	P
1618425_at	(Q9M3U4) Beta 1-3 glucanase	01.25.01 extracellular polysaccharide degradation	5.95857	8.85714	7.30571	8.26571	1.04339e-08	2.06652e-06	P	P	P	P	P	P	P	P	P	P	P	P	P	P	P	P	P	P	P	P	P	P	P	P	P	P	P	P	P	P	P	P	P	P	P	P	P	P	P	P	P
1618576_at	(Q94FT5) Pectate lyase (Fragment)	01.25.01 extracellular polysaccharide degradation	10.1014	8.90857	9.39286	8.91857	0.00205417	0.0162866	P	P	P	P	P	P	P	P	P	P	P	P	P	P	P	P	P	P	P	P	P	P	P	P	P	P	P	P	P	P	P	P	P	P	P	P	P	P	P	P	P
1619383_s_at	(Q5CCQ0) Beta-D-galactosidase (EC 3.2.1.23)	01.25.01 extracellular polysaccharide degradation	8.11	7.52429	7.59571	7.35857	0.00152529	0.0130789	P	P	P	P	P	P	P	P	P	P	P	P	P	P	P	P	P	P	P	P	P	P	P	P	P	P	P	P	P	P	P	P	P	P	P	P	P	P	P	P	P
1620063_at	(Q9M3U4) Beta 1-3 glucanase	01.25.01 extracellular polysaccharide degradation	9.70571	11.1071	10.7086	11.0071	3.89623e-06	0.000173179	P	P	P	P	P	P	P	P	P	P	P	P	P	P	P	P	P	P	P	P	P	P	P	P	P	P	P	P	P	P	P	P	P	P	P	P	P	P	P	P	P
1622770_at	(O65186) Cellulase	01.25.01 extracellular polysaccharide degradation	9.42714	8.88143	8.95	8.98571	0.000132207	0.00221047	P	P	P	P	P	P	P	P	P	P	P	P	P	P	P	P	P	P	P	P	P	P	P	P	P	P	P	P	P	P	P	P	P	P	P	P	P	P	P	P	P
1606434_at	(P54240) Glucose-6-phosphate isomerase, cytosolic 1 (EC 5.3.1.9) (GPI) (Phosphoglucose isomerase) (PGI) (Phosphohexose isomerase) (PHI)	02.01 glycolysis and gluconeogenesis	8.96143	8.85857	8.74286	8.83286	0.00735542	0.0401172	P	P	P	P	P	P	P	P	P	P	P	P	P	P	P	P	P	P	P	P	P	P	P	P	P	P	P	P	P	P	P	P	P	P	P	P	P	P	P	P	P
1606774_at	(Q8L7J4) Pyruvate kinase (EC 2.7.1.40)	02.01 glycolysis and gluconeogenesis	7.54429	7.11571	7.78571	6.96429	0.00701378	0.0389051	P	P	P	P	P	P	P	P	P	P	P	P	P	P	P	P	P	P	P	P	P	P	P	P	P	P	P	P	P	P	P	P	P	P	P	P	P	P	P	P	P
1607548_at	(P93338) NADP-dependent glyceraldehyde-3-phosphate dehydrogenase (EC 1.2.1.9) (Non-phosphorylating glyceraldehyde 3-phosphate dehydrogenase) (Glyceraldehyde-3-phosphate dehydrogenase [NADP+]) (Triosephosphate dehydrogenase)	02.01 glycolysis and gluconeogenesis	8.87	7.81143	8.79143	8.28286	3.51901e-06	0.000159397	P	P	P	P	P	P	P	P	P	P	P	P	P	P	P	P	P	P	P	P	P	P	P	P	P	P	P	P	P	P	P	P	P	P	P	P	P	P	P	P	P
1608207_at	(Q84V96) Aldehyde dehydrogenase 1 precursor (EC 1.2.1.3)	02.01 glycolysis and gluconeogenesis	10.3629	10.5257	10.2429	10.6257	0.00260248	0.0193862	P	P	P	P	P	P	P	P	P	P	P	P	P	P	P	P	P	P	P	P	P	P	P	P	P	P	P	P	P	P	P	P	P	P	P	P	P	P	P	P	P
1608530_at	(Q8LGT9) Phosphoglycerate mutase-like protein	02.01 glycolysis and gluconeogenesis	8.52286	8.65143	8.33286	8.66714	0.00405531	0.0263765	P	P	P	P	P	P	P	P	P	P	P	P	P	P	P	P	P	P	P	P	P	P	P	P	P	P	P	P	P	P	P	P	P	P	P	P	P	P	P	P	P
1608869_s_at	(Q9FX54) Putative glyceraldehyde-3-phosphate dehydrogenase (At1g13440/F13B4_8)	02.01 glycolysis and gluconeogenesis	12.74	12.6957	12.6643	12.6886	0.00083865	0.00856347	P	P	P	P	P	P	P	P	P	P	P	P	P	P	P	P	P	P	P	P	P	P	P	P	P	P	P	P	P	P	P	P	P	P	P	P	P	P	P	P	P
1609004_s_at	(Q9LEJ0) Enolase 1 (EC 4.2.1.11) (2-phosphoglycerate dehydratase 1) (2-phospho-D-glycerate hydro-lyase 1) (Allergen Hev b 9)	02.01 glycolysis and gluconeogenesis	11.52	11.4843	11.3643	11.5043	0.000185847	0.00283143	P	P	P	P	P	P	P	P	P	P	P	P	P	P	P	P	P	P	P	P	P	P	P	P	P	P	P	P	P	P	P	P	P	P	P	P	P	P	P	P	P
1609310_at	(Q42961) Phosphoglycerate kinase, chloroplast precursor (EC 2.7.2.3)	02.01 glycolysis and gluconeogenesis	8.81571	9.15143	8.62714	9.18143	0.00019313	0.00291165	P	P	P	P	P	P	P	P	P	P	P	P	P	P	P	P	P	P	P	P	P	P	P	P	P	P	P	P	P	P	P	P	P	P	P	P	P	P	P	P	P
1610469_at	(P48495) Triosephosphate isomerase, cytosolic (EC 5.3.1.1) (TIM) (Triose-phosphate isomerase)	02.01 glycolysis and gluconeogenesis	11.7171	11.7429	11.8314	11.7214	0.00116235	0.0107419	P	P	P	P	P	P	P	P	P	P	P	P	P	P	P	P	P	P	P	P	P	P	P	P	P	P	P	P	P	P	P	P	P	P	P	P	P	P	P	P	P
1611394_at	(Q9FM11) Arabidopsis thaliana genomic DNA, chromosome 5, P1 clone:MQB2 (Hypothetical protein)	02.01 glycolysis and gluconeogenesis	5.10714	5.37857	4.94714	5.53	0.00117588	0.0107933	P	P	P	P	P	P	P	P	P	P	P	P	P	P	P	P	P	P	P	P	P	P	P	P	P	P	P	P	P	P	P	P	P	P	P	P	P	P	P	P	P
1612272_at	(Q9XGG5) Fructose-1,6-bisphosphatase (EC 3.1.3.11)	02.01 glycolysis and gluconeogenesis	8.63143	8.69286	8.37143	8.77714	6.78624e-05	0.00136008	P	P	P	P	P	P	P	P	P	P	P	P	P	P	P	P	P	P	P	P	P	P	P	P	P	P	P	P	P	P	P	P	P	P	P	P	P	P	P	P	P
1613060_at	(Q9M3B6) Putative pyruvate kinase	02.01 glycolysis and gluconeogenesis	5.49857	5.48429	5.78143	5.36857	0.00438236	0.0279282	P	P	P	P	P	P	P	P	P	P	P	P	P	P	P	P	P	P	P	P	P	P	P	P	P	P	P	P	P	P	P	P	P	P	P	P	P	P	P	P	P
1613332_at	(Q9ZP05) Malate dehydrogenase, glyoxysomal precursor (EC 1.1.1.37) (mbNAD-MDH)	02.01 glycolysis and gluconeogenesis	6.93143	7.24286	6.63	7.56571	2.28652e-05	0.000612629	P	P	P	P	P	P	P	P	P	P	P	P	P	P	P	P	P	P	P	P	P	P	P	P	P	P	P	P	P	P	P	P	P	P	P	P	P	P	P	P	P
1613939_at	(Q947H4) Non-cell-autonomous protein pathway2	02.01 glycolysis and gluconeogenesis	7.29857	8.10286	7.79857	7.96	7.78098e-06	0.000293268	P	P	P	P	P	P	P	P	P	P	P	P	P	P	P	P	P	P	P	P	P	P	P	P	P	P	P	P	P	P	P	P	P	P	P	P	P	P	P	P	P
1614156_at	(Q42796) Fructose-1,6-bisphosphatase, chloroplast precursor (EC 3.1.3.11) (D-fructose-1,6-bisphosphate 1-phosphohydrolase) (FBPase)	02.01 glycolysis and gluconeogenesis	5.27571	5.66	4.95286	5.86857	0.000115764	0.00201565	P	P	P	P	P	P	P	P	P	P	P	P	P	P	P	P	P	P	P	P	P	P	P	P	P	P	P	P	P	P	P	P	P	P	P	P	P	P	P	P	P
1616002_s_at	(Q8LL68) Latex plastidic aldolase-like protein	02.01 glycolysis and gluconeogenesis	9.69714	9.77571	9.61143	10.0557	0.000458777	0.00544548	P	P	P	P	P	P	P	P	P	P	P	P	P	P	P	P	P	P	P	P	P	P	P	P	P	P	P	P	P	P	P	P	P	P	P	P	P	P	P	P	P
1617428_at	(Q38IX0) Glyceraldehyde-3-phosphate dehydrogenase B subunit	02.01 glycolysis and gluconeogenesis	9.53714	9.62	9.37429	9.73714	0.000123469	0.00209255	P	P	P	P	P	P	P	P	P	P	P	P	P	P	P	P	P	P	P	P	P	P	P	P	P	P	P	P	P	P	P	P	P	P	P	P	P	P	P	P	P
1617613_at	(Q9FWX0) T28K15.4 protein (Expressed protein) (At1g12230)	02.01 glycolysis and gluconeogenesis	8.99286	9.08286	8.67	9.08143	8.28857e-07	5.77399e-05	P	P	P	P	P	P	P	P	P	P	P	P	P	P	P	P	P	P	P	P	P	P	P	P	P	P	P	P	P	P	P	P	P	P	P	P	P	P	P	P	P
1617925_at	(Q8GYI4) Putative carboxyphosphonoenolpyruvate mutase	02.01 glycolysis and gluconeogenesis	8.98143	9.01429	8.90857	9.06143	0.00705333	0.0389869	P	P	P	P	P	P	P	P	P	P	P	P	P	P	P	P	P	P	P	P	P	P	P	P	P	P	P	P	P	P	P	P	P	P	P	P	P	P	P	P	P
1618249_at	(Q6Z9G0) Glyceraldehyde-3-phosphate dehydrogenase	02.01 glycolysis and gluconeogenesis	8.58	7.62571	8.49571	8.09714	4.87413e-07	4.09825e-05	P	P	P	P	P	P	P	P	P	P	P	P	P	P	P	P	P	P	P	P	P	P	P	P	P	P	P	P	P	P	P	P	P	P	P	P	P	P	P	P	P
1620184_at	(P46488) Malate dehydrogenase, glyoxysomal precursor (EC 1.1.1.37)	02.01 glycolysis and gluconeogenesis	6.55143	6.87286	6.30286	7.14571	0.000200648	0.00297176	P	P	P	P	P	P	P	P	P	P	P	P	P	P	P	P	P	P	P	P	P	P	P	P	P	P	P	P	P	P	A	P	P	P	P	M	P	P	P	M	P
1621944_at	(Q8LL68) Latex plastidic aldolase-like protein	02.01 glycolysis and gluconeogenesis	8.29714	8.55286	7.88429	8.96857	3.99431e-08	5.99983e-06	P	P	P	P	P	P	P	P	P	P	P	P	P	P	P	P	P	P	P	P	P	P	P	P	P	P	P	P	P	P	P	P	P	P	P	P	P	P	P	P	P
1622065_at	(Q94FA7) Fructose-1,6-bisphosphatase	02.01 glycolysis and gluconeogenesis	6.74429	7.19429	6.19571	7.18143	1.62439e-05	0.000486883	P	P	P	P	P	P	P	P	P	P	P	P	P	P	P	P	P	P	P	P	P	P	P	P	P	P	P	P	P	P	P	P	P	P	P	P	P	P	P	P	P
1622715_s_at	(P12858) Glyceraldehyde-3-phosphate dehydrogenase A, chloroplast precursor (EC 1.2.1.13) (NADP-dependent glyceraldehydephosphate dehydrogenase subunit A)	02.01 glycolysis and gluconeogenesis	9.21429	9.67571	8.87429	9.91143	8.24244e-09	1.66514e-06	P	P	P	P	P	P	P	P	P	P	P	P	P	P	P	P	P	P	P	P	P	P	P	P	P	P	P	P	P	P	P	P	P	P	P	P	P	P	P	P	P
1606434_at	(P54240) Glucose-6-phosphate isomerase, cytosolic 1 (EC 5.3.1.9) (GPI) (Phosphoglucose isomerase) (PGI) (Phosphohexose isomerase) (PHI)	02.01 glycolysis and gluconeogenesis	8.96143	8.85857	8.74286	8.83286	0.00735542	0.0401172	P	P	P	P	P	P	P	P	P	P	P	P	P	P	P	P	P	P	P	P	P	P	P	P	P	P	P	P	P	P	P	P	P	P	P	P	P	P	P	P	P
1608235_at	(P26969) Glycine dehydrogenase [decarboxylating], mitochondrial precursor (EC 1.4.4.2) (Glycine decarboxylase) (Glycine cleavage system P-protein)	02.04 glyoxylate cycle	6.77	6.47571	6.74286	6.17429	0.00544603	0.0326084	P	P	P	P	P	P	P	P	P	P	P	P	P	P	P	P	P	P	P	P	P	P	P	P	P	P	P	P	P	P	P	P	P	P	P	P	P	P	P	P	P
1617066_at	(O49954) Glycine dehydrogenase [decarboxylating], mitochondrial precursor (EC 1.4.4.2) (Glycine decarboxylase) (Glycine cleavage system P-protein)	02.04 glyoxylate cycle	8.64857	8.92	8.34286	9.04571	7.36208e-06	0.000279565	P	P	P	P	P	P	P	P	P	P	P	P	P	P	P	P	P	P	P	P	P	P	P	P	P	P	P	P	P	P	P	P	P	P	P	P	P	P	P	P	P
1622249_at	(Q39640) Glycolate oxidase (EC 1.1.3.1)	02.04 glyoxylate cycle	9.97429	10.1471	9.81286	10.2057	0.000678214	0.00726473	P	P	P	P	P	P	P	P	P	P	P	P	P	P	P	P	P	P	P	P	P	P	P	P	P	P	P	P	P	P	P	P	P	P	P	P	P	P	P	P	P
1610248_at	(P37830) Glucose-6-phosphate 1-dehydrogenase, cytoplasmic isoform (EC 1.1.1.49) (G6PD)	02.07 pentose-phosphate pathway	9.79143	9.65	9.93429	9.50857	6.51489e-06	0.000254081	P	P	P	P	P	P	P	P	P	P	P	P	P	P	P	P	P	P	P	P	P	P	P	P	P	P	P	P	P	P	P	P	P	P	P	P	P	P	P	P	P
1612550_at	(Q84VC8) Putative gamma hydroxybutyrate dehydrogenase (Hypothetical protein)	02.07 pentose-phosphate pathway	8.53857	8.30571	8.33286	8.34286	6.1819e-05	0.00126866	P	P	P	P	P	P	P	P	P	P	P	P	P	P	P	P	P	P	P	P	P	P	P	P	P	P	P	P	P	P	P	P	P	P	P	P	P	P	P	P	P
1613102_s_at	(P27774) Phosphoribulokinase, chloroplast precursor (EC 2.7.1.19) (Phosphopentokinase) (PRKASE) (PRK)	02.07 pentose-phosphate pathway	9.26	9.52714	8.96714	9.81429	9.47776e-07	6.21496e-05	P	P	P	P	P	P	P	P	P	P	P	P	P	P	P	P	P	P	P	P	P	P	P	P	P	P	P	P	P	P	P	P	P	P	P	P	P	P	P	P	P
1613167_s_at	(Q84JG8) Sedoheptulose-1,7-bisphosphatase	02.07 pentose-phosphate pathway	9.65429	9.75571	9.38714	9.96143	1.8989e-05	0.00054646	P	P	P	P	P	P	P	P	P	P	P	P	P	P	P	P	P	P	P	P	P	P	P	P	P	P	P	P	P	P	P	P	P	P	P	P	P	P	P	P	P
1618284_at	(P46283) Sedoheptulose-1,7-bisphosphatase, chloroplast precursor (EC 3.1.3.37) (Sedoheptulose-bisphosphatase) (SBPASE) (SED(1,7)P2ASE)	02.07 pentose-phosphate pathway	8.26	8.26857	8.01571	8.55857	5.62912e-05	0.00119705	P	P	P	P	P	P	P	P	P	P	P	P	P	P	P	P	P	P	P	P	P	P	P	P	P	P	P	P	P	P	P	P	P	P	P	P	P	P	P	P	P
1619252_at	(Q60CZ3) Putative D-ribulose-5-phosphate 3-epimerase	02.07 pentose-phosphate pathway	7.47857	6.90286	7.55	6.81857	0.00691312	0.0386225	P	P	P	P	P	P	P	P	P	P	P	P	P	P	P	P	P	P	P	P	P	P	P	P	P	P	P	P	P	P	P	P	P	P	P	P	P	P	P	P	P
1621372_at	(Q9SZE1) Hypothetical protein F19B15.150 (Hypothetical protein At4g29120)	02.07 pentose-phosphate pathway	10.2714	10.3429	10.1329	10.3186	0.00173688	0.0143452	P	P	P	P	P	P	P	P	P	P	P	P	P	P	P	P	P	P	P	P	P	P	P	P	P	P	P	P	P	P	P	P	P	P	P	P	P	P	P	P	P
1621539_s_at	(Q9SAU2) Ribulose-5-phosphate-3-epimerase (EC 5.1.3.1)	02.07 pentose-phosphate pathway	9.86571	9.92429	9.66286	10.02	0.000376623	0.00473757	P	P	P	P	P	P	P	P	P	P	P	P	P	P	P	P	P	P	P	P	P	P	P	P	P	P	P	P	P	P	P	P	P	P	P	P	P	P	P	P	P
1613065_at	(Q6Z702) Putative 3-isopropylmalate dehydratase large subunit	02.10 tricarboxylic-acid pathway (citrate cycle, Krebs cycle, TCA cycle)	9.27	9.25286	9.17429	9.32	0.000300356	0.00402373	P	P	P	P	P	P	P	P	P	P	P	P	P	P	P	P	P	P	P	P	P	P	P	P	P	P	P	P	P	P	P	P	P	P	P	P	P	P	P	P	P
1617448_at	(Q9M6B3) Malate dehydrogenase	02.10 tricarboxylic-acid pathway (citrate cycle, Krebs cycle, TCA cycle)	7.71429	7.98143	8.05571	8.02286	0.00196707	0.0157516	P	P	P	P	P	P	P	P	P	P	P	P	P	P	P	P	P	P	P	P	P	P	P	P	P	P	P	P	P	P	P	P	P	P	P	P	P	P	P	P	P
1618782_at	(Q5XLJ2) Citrate synthase	02.10 tricarboxylic-acid pathway (citrate cycle, Krebs cycle, TCA cycle)	9.17	9.22571	9.28286	9.20143	0.00683372	0.0383079	P	P	P	P	P	P	P	P	P	P	P	P	P	P	P	P	P	P	P	P	P	P	P	P	P	P	P	P	P	P	P	P	P	P	P	P	P	P	P	P	P
1618945_at	(Q7XK23) OSJNBa0044K18.22 protein	02.10 tricarboxylic-acid pathway (citrate cycle, Krebs cycle, TCA cycle)	8.61286	8.29857	8.64286	8.15714	0.00230747	0.0177245	P	P	P	P	P	P	P	P	P	P	P	P	P	P	P	P	P	P	P	P	P	P	P	P	P	P	P	P	P	P	P	P	P	P	P	P	P	P	P	P	P
1606704_s_at	(P59702) Cytochrome b559 alpha subunit (PSII reaction center subunit V)	02.11 electron transport and membrane-associated energy conservation	5.93143	6.06429	5.80714	6.39143	0.00219841	0.0171609	P	P	P	P	P	P	P	P	P	P	P	P	P	P	P	P	P	P	P	P	P	P	P	P	P	P	P	P	P	P	P	P	P	P	P	P	P	P	P	P	P
1606948_at	NA	02.11 electron transport and membrane-associated energy conservation	9.64571	9.54	9.25571	9.68429	6.09884e-05	0.00126239	P	P	P	P	P	P	P	P	P	P	P	P	P	P	P	P	P	P	P	P	P	P	P	P	P	P	P	P	P	P	P	P	P	P	P	P	P	P	P	P	P
1607397_at	(Q9FXX6) Arabidopsis thaliana genomic DNA, chromosome 5, P1 clone:MTH16	02.11 electron transport and membrane-associated energy conservation	8.11857	8.20857	8.19	8.17286	0.00322027	0.0226209	P	P	P	P	P	P	P	P	P	P	P	P	P	P	P	P	P	P	P	P	P	P	P	P	P	P	P	P	P	P	P	P	P	P	P	P	P	P	P	P	P
1607776_at	(Q9FY06) Inner membrane protein PPF-1, chloroplast precursor (Post-floral-specific protein 1)	02.11 electron transport and membrane-associated energy conservation	9.23286	9.17286	9.10429	9.3	8.8156e-06	0.000322632	P	P	P	P	P	P	P	P	P	P	P	P	P	P	P	P	P	P	P	P	P	P	P	P	P	P	P	P	P	P	P	P	P	P	P	P	P	P	P	P	P
1607800_at	(Q84WN3) Putative cytochrome c oxidoreductase	02.11 electron transport and membrane-associated energy conservation	6.67857	6.44286	6.11429	6.30429	0.000940256	0.00934245	P	P	P	P	P	P	P	P	P	P	P	P	P	P	P	P	P	P	P	P	P	P	P	P	P	A	P	P	P	M	P	P	P	P	P	P	P	P	P	P	P
1608108_at	NA	02.11 electron transport and membrane-associated energy conservation	8.72429	8.53714	8.67571	8.61571	0.0063791	0.0365829	P	P	P	P	P	P	P	P	P	P	P	P	P	P	P	P	P	P	P	P	P	P	P	P	P	P	P	P	P	P	P	P	P	P	P	P	P	P	P	P	P
1609151_at	(Q94BV7) AT4g05020/T32N4_4	02.11 electron transport and membrane-associated energy conservation	5.24429	5.62571	6.02429	5.74714	5.16173e-07	4.23892e-05	P	P	P	P	P	P	P	P	P	P	P	P	P	P	P	P	P	P	P	P	P	P	P	P	P	P	P	P	P	P	P	P	P	P	P	P	P	P	P	P	P
1609667_at	(Q6STH5) [4Fe-4S] cluster assembly factor	02.11 electron transport and membrane-associated energy conservation	6.41286	6.24	6.16429	6.34571	1.31798e-05	0.000423979	P	P	P	P	P	P	P	P	P	P	P	P	P	P	P	P	P	P	P	P	P	P	P	P	P	P	P	P	P	P	P	P	P	P	P	P	P	P	P	P	P
1609931_at	(O48717) Expressed protein (At2g26500/T9J22.17) (Hypothetical protein) (At2g26500)	02.11 electron transport and membrane-associated energy conservation	8.31571	8.60714	7.87714	8.53571	0.00111398	0.0104478	P	P	P	P	P	P	P	P	P	P	P	P	P	P	P	P	P	P	P	P	P	P	P	P	P	P	P	P	P	P	P	P	P	P	P	P	P	P	P	P	P
1610220_at	(O81500) F9D12.16 protein (At5g26330) (Copper binding protein-like, predicted GPI-anchored protein)	02.11 electron transport and membrane-associated energy conservation	7.98	7.59429	7.44143	7.65714	6.81832e-05	0.0013638	P	P	P	P	P	P	P	P	P	P	P	P	P	P	P	P	P	P	P	P	P	P	P	P	P	P	P	P	P	P	P	P	P	P	P	P	P	P	P	P	P
1611287_at	(Q5JKQ4) Thioredoxin family Trp26-like protein	02.11 electron transport and membrane-associated energy conservation	7.15571	7.31286	7.34429	7.31	0.00550495	0.0328638	P	P	P	P	P	P	P	P	P	P	P	P	P	P	P	P	P	P	P	P	P	P	P	P	P	P	P	P	P	P	P	P	P	P	P	P	P	P	P	P	P
1611580_at	(Q9FI47) Arabidopsis thaliana genomic DNA, chromosome 5, TAC clone:K3K7 (Hypothetical protein At5g51010)	02.11 electron transport and membrane-associated energy conservation	7.91714	8.22714	7.63714	8.40286	0.000670034	0.00720768	P	P	P	P	P	P	P	P	P	P	P	P	P	P	P	P	P	P	P	P	P	P	P	P	P	P	P	P	P	P	P	P	P	P	P	P	P	P	P	P	P
1612195_at	(Q9M5M4) Hypothetical protein	02.11 electron transport and membrane-associated energy conservation	6.38	6.69571	5.93714	6.79	0.00384111	0.0254254	P	P	P	P	P	P	P	P	P	P	P	P	P	P	P	P	P	P	P	P	P	P	P	P	P	P	P	P	P	P	P	P	P	P	P	P	P	P	P	P	P
1613346_at	NA	02.11 electron transport and membrane-associated energy conservation	7.53857	7.59714	7.70714	8.21857	0.00135453	0.0119495	P	P	P	P	P	P	P	P	P	P	P	P	P	P	P	P	P	P	P	P	P	P	P	P	P	P	P	P	P	P	P	P	P	P	P	P	P	P	P	P	P
1613394_at	(P06262) NAD(P)H-quinone oxidoreductase chain 4, chloroplast (EC 1.6.5.-) (NAD(P)H dehydrogenase, chain 4) (NADH-plastoquinone oxidoreductase chain 4)	02.11 electron transport and membrane-associated energy conservation	11.3443	11.3286	11.1829	11.4	0.00322272	0.0226218	P	P	P	P	P	P	P	P	P	P	P	P	P	P	P	P	P	P	P	P	P	P	P	P	P	P	P	P	P	P	P	P	P	P	P	P	P	P	P	P	P
1613398_at	(Q9FXS4) NtEIG-A1 protein	02.11 electron transport and membrane-associated energy conservation	5.3	6.56286	6.2	6.36857	1.9351e-09	5.08908e-07	P	P	P	P	P	P	P	P	P	P	P	P	P	P	P	P	P	P	P	P	P	P	P	P	P	P	P	P	P	P	P	P	P	P	P	P	P	P	P	P	P
1614231_s_at	(Q95AH9) Putative thioredoxin m2	02.11 electron transport and membrane-associated energy conservation	9.90143	10.0329	9.81286	10.1571	9.56707e-05	0.00172875	P	P	P	P	P	P	P	P	P	P	P	P	P	P	P	P	P	P	P	P	P	P	P	P	P	P	P	P	P	P	P	P	P	P	P	P	P	P	P	P	P
1614616_at	(Q7Y0D4) Putative thioredoxin-like protein	02.11 electron transport and membrane-associated energy conservation	8.07429	7.90857	7.97143	8.01429	0.00178048	0.0146216	P	P	P	P	P	P	P	P	P	P	P	P	P	P	P	P	P	P	P	P	P	P	P	P	P	P	P	P	P	P	P	P	P	P	P	P	P	P	P	P	P
1614720_at	(Q93WJ7) AT4g25650/L73G19_30 (Hypothetical protein At4g25650) (LLS1-like protein)	02.11 electron transport and membrane-associated energy conservation	8.04571	7.71571	7.95286	7.95429	0.00201732	0.0160441	P	P	P	P	P	P	P	P	P	P	P	P	P	P	P	P	P	P	P	P	P	P	P	P	P	P	P	P	P	P	P	P	P	P	P	P	P	P	P	P	P
1615926_at	(P07591) Thioredoxin M-type, chloroplast precursor (TRX-M)	02.11 electron transport and membrane-associated energy conservation	7.65429	8.18714	7.22857	8.3	0.000311764	0.00415644	P	P	P	P	P	P	P	P	P	P	P	P	P	P	P	P	P	P	P	P	P	P	P	P	P	P	P	P	P	P	P	P	P	P	P	P	P	P	P	P	P
1616930_at	(Q5N7I5) Hypothetical protein B1065E10.26	02.11 electron transport and membrane-associated energy conservation	7.06714	7.52857	6.92714	7.90286	9.53686e-07	6.21496e-05	P	P	P	P	P	P	P	P	P	P	P	P	P	P	P	P	P	P	P	P	P	P	P	P	P	P	P	P	P	P	P	P	P	P	P	P	P	P	P	P	P
1617575_s_at	(Q4U0W0) Thioredoxin H	02.11 electron transport and membrane-associated energy conservation	10.5257	10.27	10.8071	10.2157	0.000631831	0.00687728	P	P	P	P	P	P	P	P	P	P	P	P	P	P	P	P	P	P	P	P	P	P	P	P	P	P	P	P	P	P	P	P	P	P	P	P	P	P	P	P	P
1618107_at	(Q8W496) Hypothetical protein At4g25650	02.11 electron transport and membrane-associated energy conservation	8.49143	8.23857	8.29857	8.35	0.000762528	0.00793997	P	P	P	P	P	P	P	P	P	P	P	P	P	P	P	P	P	P	P	P	P	P	P	P	P	P	P	P	P	P	P	P	P	P	P	P	P	P	P	P	P
1618535_at	(Q6V5G1) Cu2+ plastocyanin-like	02.11 electron transport and membrane-associated energy conservation	5.18286	5.06286	5.49	4.74857	9.27243e-05	0.00168954	P	P	P	P	P	P	P	P	P	P	P	P	P	P	P	P	P	P	P	P	P	P	P	P	P	P	P	P	P	P	P	P	P	P	P	P	P	M	P	P	P
1620744_at	(P17340) Plastocyanin, chloroplast precursor	02.11 electron transport and membrane-associated energy conservation	9.92571	10.5	9.75714	10.7157	0.000311908	0.00415644	P	P	P	P	P	P	P	P	P	P	P	P	P	P	P	P	P	P	P	P	P	P	P	P	P	P	P	P	P	P	P	P	P	P	P	P	P	P	P	P	P
1621220_at	(Q9M510) Dicyanin	02.11 electron transport and membrane-associated energy conservation	9.00571	8.82857	9.76714	8.82571	0.00501252	0.03063	P	P	P	P	P	P	P	P	P	P	P	P	P	P	P	P	P	P	P	P	P	P	P	P	P	P	P	P	P	P	P	P	P	P	P	P	P	P	P	P	P
1622345_at	(Q7XTZ0) OSJNBa0019K04.7 protein	02.11 electron transport and membrane-associated energy conservation	8.94	8.74286	8.40571	8.93857	2.70666e-05	0.000688664	P	P	P	P	P	P	P	P	P	P	P	P	P	P	P	P	P	P	P	P	P	P	P	P	P	P	P	P	P	P	P	P	P	P	P	P	P	P	P	P	P
1607356_at	(Q8LCF6) Hypothetical protein	02.11.05 accessory proteins of electron transport and membrane-associated energy conservation	8.54143	8.43571	8.26714	8.59429	0.00422607	0.0271895	P	P	P	P	P	P	P	P	P	P	P	P	P	P	P	P	P	P	P	P	P	P	P	P	P	P	P	P	P	P	P	P	P	P	P	P	P	P	P	P	P
1617530_s_at	(Q8GS72) Hypothetical protein P0524G08.101 (Hypothetical protein OJ1340_C08.134)	02.11.05 accessory proteins of electron transport and membrane-associated energy conservation	9.81857	9.61714	9.83571	9.52429	0.00688094	0.038464	P	P	P	P	P	P	P	P	P	P	P	P	P	P	P	P	P	P	P	P	P	P	P	P	P	P	P	P	P	P	P	P	P	P	P	P	P	P	P	P	P
1621903_at	(Q9FE29) Hypothetical protein At4g15610	02.11.05 accessory proteins of electron transport and membrane-associated energy conservation	10.7071	10.6371	10.94	10.5714	0.00334704	0.0231724	P	P	P	P	P	P	P	P	P	P	P	P	P	P	P	P	P	P	P	P	P	P	P	P	P	P	P	P	P	P	P	P	P	P	P	P	P	P	P	P	P
1607193_at	(Q9M432) Alternative oxidase	02.13 respiration	5.54429	6.78429	6.66286	7.02143	0.0002445	0.00346868	P	P	P	P	P	P	P	P	P	P	P	P	P	P	P	P	P	P	P	P	P	P	P	P	P	P	P	P	P	P	P	P	P	P	P	P	P	P	P	P	P
1607619_s_at	(Q6ZXG7) Hypothetical protein ORF (Fragment)	02.13 respiration	6.70571	8.65286	7.77714	8.86429	1.3442e-05	0.000427098	P	P	P	P	P	P	P	P	P	P	P	P	P	P	P	P	P	P	P	P	P	P	P	P	P	P	P	P	P	P	P	P	P	P	P	P	P	P	P	P	P
1612378_at	(Q93XV7) Hydroxypyruvate reductase (EC 1.1.1.29)	02.13 respiration	5.86857	6.18	5.66286	6.39714	0.00131693	0.0117201	P	P	P	P	P	P	P	P	P	P	P	P	P	P	P	P	P	P	P	P	P	P	P	P	P	P	P	P	P	P	P	P	P	P	P	P	P	P	P	P	P
1615827_at	(Q84V47) Alternative oxidase 1a	02.13 respiration	7.92143	8.17286	8.42857	8.19143	0.0054618	0.0326641	P	P	P	P	P	P	P	P	P	P	P	P	P	P	P	P	P	P	P	P	P	P	P	P	P	P	P	P	P	P	P	P	P	P	P	P	P	P	P	P	P
1617382_s_at	(Q93XV7) Hydroxypyruvate reductase (EC 1.1.1.29)	02.13 respiration	9.65	9.92	9.53714	10.16	0.000137439	0.00227213	P	P	P	P	P	P	P	P	P	P	P	P	P	P	P	P	P	P	P	P	P	P	P	P	P	P	P	P	P	P	P	P	P	P	P	P	P	P	P	P	P
1620467_s_at	(Q94C12) AT3g18410/MYF24_12 (Hypothetical protein)	02.13 respiration	10.1957	10.08	10.2957	9.99429	0.000434589	0.00526353	P	P	P	P	P	P	P	P	P	P	P	P	P	P	P	P	P	P	P	P	P	P	P	P	P	P	P	P	P	P	P	P	P	P	P	P	P	P	P	P	P
1609373_at	(Q6KGY1) NADH dehydrogenase subunit B (Fragment)	02.13.03 aerobic respiration	7.80429	8.07286	7.45571	8.11857	0.00611185	0.0353787	P	P	P	P	P	P	P	P	P	P	P	P	P	P	P	P	P	P	P	P	P	P	P	P	P	P	P	P	P	P	P	P	P	P	P	P	P	P	P	P	P
1610760_at	(Q6ZDY8) Putative succinate dehydrogenase flavoprotein alpha subunit	02.13.03 aerobic respiration	10.2157	10.1157	10.1114	10.19	9.94062e-05	0.00177403	P	P	P	P	P	P	P	P	P	P	P	P	P	P	P	P	P	P	P	P	P	P	P	P	P	P	P	P	P	P	P	P	P	P	P	P	P	P	P	P	P
1612005_s_at	(Q68S01) NADH dehydrogenase subunit 3	02.13.03 aerobic respiration	9.85714	9.94143	9.53	10.0614	0.000182359	0.00279	P	P	P	P	P	P	P	P	P	P	P	P	P	P	P	P	P	P	P	P	P	P	P	P	P	P	P	P	P	P	P	P	P	P	P	P	P	P	P	P	P
1613796_at	(Q4JIY3) Pyruvate dehydrogenase (Fragment)	02.13.03 aerobic respiration	8.46429	8.07	8.49	7.92286	0.00236464	0.0179995	P	P	P	P	P	P	P	P	P	P	P	P	P	P	P	P	P	P	P	P	P	P	P	P	P	P	P	P	P	P	P	P	P	P	P	P	P	P	P	P	P
1617935_at	(Q7YJS8) NADH dehydrogenase 49kDa subunit	02.13.03 aerobic respiration	7.56429	7.82714	7.23571	8.18286	0.00305171	0.021971	P	P	P	P	P	P	P	P	P	P	P	P	P	P	P	P	P	P	P	P	P	P	P	P	P	P	P	P	P	P	P	P	P	P	P	P	P	P	P	P	P
1608892_at	(Q6X5R6) Lipoxygenase (Fragment)	02.25 oxidation of fatty acids	10.9314	10.7571	10.7871	11.0671	0.00380338	0.025325	P	P	P	P	P	P	P	P	P	P	P	P	P	P	P	P	P	P	P	P	P	P	P	P	P	P	P	P	P	P	P	P	P	P	P	P	P	P	P	P	P
1617444_s_at	(Q6X5R6) Lipoxygenase (Fragment)	02.25 oxidation of fatty acids	10.4171	10.2429	10.2443	10.4957	0.00573711	0.0339091	P	P	P	P	P	P	P	P	P	P	P	P	P	P	P	P	P	P	P	P	P	P	P	P	P	P	P	P	P	P	P	P	P	P	P	P	P	P	P	P	P
1622019_s_at	(Q6X5R6) Lipoxygenase (Fragment)	02.25 oxidation of fatty acids	10.0843	9.98429	9.93429	10.2286	0.00110626	0.0103865	P	P	P	P	P	P	P	P	P	P	P	P	P	P	P	P	P	P	P	P	P	P	P	P	P	P	P	P	P	P	P	P	P	P	P	P	P	P	P	P	P
1607106_s_at	(Q6ZYB1) Rubisco large subunit	02.30 photosynthesis	7.69571	7.46571	7.56	8.10571	0.000324446	0.00426723	P	P	P	P	P	P	P	P	P	P	P	P	P	P	P	P	P	P	P	P	P	P	P	P	P	P	P	P	P	P	P	P	P	P	P	P	P	P	P	P	P
1607673_at	(O65808) Magnesium chelatase subunit	02.30 photosynthesis	8.58857	8.63857	8.17286	8.71143	1.15209e-06	6.96841e-05	P	P	P	P	P	P	P	P	P	P	P	P	P	P	P	P	P	P	P	P	P	P	P	P	P	P	P	P	P	P	P	P	P	P	P	P	P	P	P	P	P
1607961_at	(P31336) Photosystem II 5 kDa protein, chloroplast precursor (PSII-T) (Light-regulated unknown 11 kDa protein)	02.30 photosynthesis	9.75429	10.3457	9.59857	10.5457	0.000119566	0.00205398	P	P	P	P	P	P	P	P	P	P	P	P	P	P	P	P	P	P	P	P	P	P	P	P	P	P	P	P	P	P	P	P	P	P	P	P	P	P	P	P	P
1608000_at	(Q6QY23) Photosystem II protein D2	02.30 photosynthesis	7.50857	8.18143	7.27571	8.22143	0.00906306	0.0463994	P	P	P	P	P	P	P	P	P	P	P	P	P	P	P	P	P	P	P	P	P	P	P	P	P	P	P	P	P	P	P	P	P	P	P	P	P	P	P	P	P
1608100_at	(Q8S569) PEP carboxylase (Fragment)	02.30 photosynthesis	10.0857	10.2371	9.73	10.4614	3.0175e-07	2.84857e-05	P	P	P	P	P	P	P	P	P	P	P	P	P	P	P	P	P	P	P	P	P	P	P	P	P	P	P	P	P	P	P	P	P	P	P	P	P	P	P	P	P
1608606_at	(Q6H667) Thylakoid lumenal protein-like	02.30 photosynthesis	7.10571	7.19857	7.00857	7.69571	2.73946e-07	2.6607e-05	P	P	P	P	P	P	P	P	P	P	P	P	P	P	P	P	P	P	P	P	P	P	P	P	P	P	P	P	P	P	P	P	P	P	P	P	P	P	P	P	P
1609160_at	(Q6NKS4) At5g47110	02.30 photosynthesis	10.0843	10.1571	9.92571	10.1686	0.000348083	0.0045019	P	P	P	P	P	P	P	P	P	P	P	P	P	P	P	P	P	P	P	P	P	P	P	P	P	P	P	P	P	P	P	P	P	P	P	P	P	P	P	P	P
1609335_at	(Q6XGX7) Putative oxygen evolving enhancer protein (Fragment)	02.30 photosynthesis	5.76	5.80429	5.50143	6.06714	1.08675e-06	6.7345e-05	P	P	P	P	P	P	P	P	P	P	P	P	P	P	P	P	P	P	P	P	P	P	P	P	P	P	P	P	P	P	P	P	P	P	P	P	P	P	P	P	P
1609784_s_at	(Q9ZUC1) Quinone oxidoreductase-like protein At1g23740, chloroplast precursor (EC 1.-.-.-)	02.30 photosynthesis	7.07714	7.27286	6.78714	7.57143	0.000179944	0.00276233	P	P	P	P	P	P	P	P	P	P	P	P	P	P	P	P	P	P	P	P	P	P	P	P	P	P	P	P	P	P	P	P	P	P	P	P	P	P	P	P	P
1610124_at	(Q41351) Ribulose bisphosphate carboxylase small chain, chloroplast precursor (EC 4.1.1.39) (RuBisCO small subunit)	02.30 photosynthesis	9.27714	9.15857	8.11	8.94714	2.74307e-08	4.54225e-06	P	P	P	P	P	P	P	P	P	P	P	P	P	P	P	P	P	P	P	P	P	P	P	P	P	P	P	P	P	P	P	P	P	P	P	P	P	P	P	P	P
1610360_at	(Q6Q9W1) Ultraviolet-B-repressible protein	02.30 photosynthesis	9.43429	10.06	9.27857	10.1757	0.00557282	0.0331905	P	P	P	P	P	P	P	P	P	P	P	P	P	P	P	P	P	P	P	P	P	P	P	P	P	P	P	P	P	P	P	P	P	P	P	P	P	P	P	P	P
1610459_s_at	(Q3HKB2) Hypothetical protein	02.30 photosynthesis	9.55714	9.99143	9.03714	10.0886	0.000739279	0.00779484	P	P	P	P	P	P	P	P	P	P	P	P	P	P	P	P	P	P	P	P	P	P	P	P	P	P	P	P	P	P	P	P	P	P	P	P	P	P	P	P	P
1611270_s_at	(Q70JE5) PSII K protein	02.30 photosynthesis	9.24571	9.53	8.82286	9.64	0.000436967	0.00527521	P	P	P	P	P	P	P	P	P	P	P	P	P	P	P	P	P	P	P	P	P	P	P	P	P	P	P	P	P	P	P	P	P	P	P	P	P	P	P	P	P
1611364_at	(Q9XQB4) Photosystem I reaction center subunit III	02.30 photosynthesis	9.18143	9.69	9.19	10.0086	0.0048339	0.029882	P	P	P	P	P	P	P	P	P	P	P	P	P	P	P	P	P	P	P	P	P	P	P	P	P	P	P	P	P	P	P	P	P	P	P	P	P	P	P	P	P
1611476_at	(Q8LCA1) Thylakoid membrane phosphoprotein 14 kDa, chloroplast precursor	02.30 photosynthesis	7.1	7.39571	6.58571	7.72143	2.35685e-06	0.000120235	P	P	P	P	P	P	P	P	P	P	P	P	P	P	P	P	P	P	P	P	P	P	P	P	P	P	P	P	P	P	P	P	P	P	P	P	P	P	P	P	P
1611515_s_at	(O65101) Photosystem I reaction center subunit VI, chloroplast precursor (PSI-H) (Light-harvesting complex I 11 kDa protein)	02.30 photosynthesis	9.48143	9.79571	9.31286	10.0629	3.91524e-05	0.000909147	P	P	P	P	P	P	P	P	P	P	P	P	P	P	P	P	P	P	P	P	P	P	P	P	P	P	P	P	P	P	P	P	P	P	P	P	P	P	P	P	P
1611582_s_at	(Q02060) Photosystem II 22 kDa protein, chloroplast precursor (CP22)	02.30 photosynthesis	10.1271	10.51	9.99	10.8286	4.34836e-06	0.000185328	P	P	P	P	P	P	P	P	P	P	P	P	P	P	P	P	P	P	P	P	P	P	P	P	P	P	P	P	P	P	P	P	P	P	P	P	P	P	P	P	P
1611733_s_at	(Q70PN9) Putative photosystem I reaction centre PSI-D subunit precursor	02.30 photosynthesis	10.4571	10.54	10.1743	10.6971	8.25447e-05	0.00155847	P	P	P	P	P	P	P	P	P	P	P	P	P	P	P	P	P	P	P	P	P	P	P	P	P	P	P	P	P	P	P	P	P	P	P	P	P	P	P	P	P
1612085_at	(Q41387) Photosystem II reaction center W protein, chloroplast precursor (PSII 6.1 kDa protein)	02.30 photosynthesis	7.44286	7.77429	7.16714	7.96857	1.77224e-05	0.000517381	P	P	P	P	P	P	P	P	P	P	P	P	P	P	P	P	P	P	P	P	P	P	P	P	P	P	P	P	P	P	P	P	P	P	P	P	P	P	P	P	P
1612480_at	(Q5NRN3) Putative oxygen evolving enhancer protein 3	02.30 photosynthesis	6.16429	6.27143	5.96857	6.34	0.00119626	0.0109253	P	P	P	P	P	P	P	P	P	P	P	P	P	P	P	P	P	P	P	P	P	P	P	P	P	P	P	P	P	P	P	P	P	P	P	P	P	P	P	P	P
1613428_at	(Q5PYQ5) Chloroplast oxygen-evolving enhancer protein	02.30 photosynthesis	9.88143	10.3186	9.85857	10.57	0.00997356	0.0495782	P	P	P	P	P	P	P	P	P	P	P	P	P	P	P	P	P	P	P	P	P	P	P	P	P	P	P	P	P	P	P	P	P	P	P	P	P	P	P	P	P
1613494_s_at	(Q9SLQ8) Oxygen-evolving enhancer protein 2, chloroplast precursor (OEE2) (23 kDa subunit of oxygen evolving system of photosystem II) (OEC 23 kDa subunit) (23 kDa thylakoid membrane protein) (OEC23)	02.30 photosynthesis	10.3543	10.8843	10.28	11.2514	2.01424e-05	0.000566736	P	P	P	P	P	P	P	P	P	P	P	P	P	P	P	P	P	P	P	P	P	P	P	P	P	P	P	P	P	P	P	P	P	P	P	P	P	P	P	P	P
1613588_at	(Q6EW21) Cytochrome b6/f complex subunit IV	02.30 photosynthesis	11.5929	11.6657	11.4286	11.7686	6.94681e-05	0.00137317	P	P	P	P	P	P	P	P	P	P	P	P	P	P	P	P	P	P	P	P	P	P	P	P	P	P	P	P	P	P	P	P	P	P	P	P	P	P	P	P	P
1613786_at	(Q6QY10) Photosystem I P700 chlorophyll A apoprotein A1	02.30 photosynthesis	6.97714	7.16571	6.73286	7.90286	0.00014663	0.00237556	P	P	P	P	P	P	P	P	P	P	P	P	P	P	P	P	P	P	P	P	P	P	P	P	P	P	P	P	P	P	P	P	P	P	P	P	P	P	P	P	P
1613936_x_at	(O22077) Ribulose bisphosphate carboxylase small chain, chloroplast precursor (EC 4.1.1.39) (RuBisCO small subunit)	02.30 photosynthesis	11.0414	10.5843	10.7357	10.78	3.32799e-06	0.000153865	P	P	P	P	P	P	P	P	P	P	P	P	P	P	P	P	P	P	P	P	P	P	P	P	P	P	P	P	P	P	P	P	P	P	P	P	P	P	P	P	P
1614178_at	(P10896) Ribulose bisphosphate carboxylase/oxygenase activase, chloroplast precursor (RuBisCO activase) (RA)	02.30 photosynthesis	10.21	10.0743	10.0157	10.2757	0.000197438	0.00294582	P	P	P	P	P	P	P	P	P	P	P	P	P	P	P	P	P	P	P	P	P	P	P	P	P	P	P	P	P	P	P	P	P	P	P	P	P	P	P	P	P
1614317_at	(Q40459) Oxygen-evolving enhancer protein 1, chloroplast precursor (OEE1) (33 kDa subunit of oxygen evolving system of photosystem II) (OEC 33 kDa subunit) (33 kDa thylakoid membrane protein)	02.30 photosynthesis	7.84143	8.25714	7.63143	8.31714	0.00472952	0.0294712	P	P	P	P	P	P	P	P	P	P	P	P	P	P	P	P	P	P	P	P	P	P	P	P	P	P	P	P	P	P	P	P	P	P	P	P	P	P	P	P	P
1614462_at	(Q6SSE1) Photosystem II CP43 protein	02.30 photosynthesis	8.69857	8.32571	8.36857	8.56571	0.002635	0.0195707	P	P	P	P	P	P	P	P	P	P	P	P	P	P	P	P	P	P	P	P	P	P	P	P	P	P	P	P	P	P	P	P	P	P	P	P	P	P	P	P	P
1614593_at	(Q00321) Type I (26 kD) CP29 polypeptide	02.30 photosynthesis	9.91429	10.1329	9.96857	10.46	0.00334938	0.0231726	P	P	P	P	P	P	P	P	P	P	P	P	P	P	P	P	P	P	P	P	P	P	P	P	P	P	P	P	P	P	P	P	P	P	P	P	P	P	P	P	P
1614655_at	(P93162) Magnesium-chelatase subunit chlI, chloroplast precursor (EC 6.6.1.1) (Mg-protoporphyrin IX chelatase)	02.30 photosynthesis	8.33	8.37571	8.19714	8.48143	0.000131608	0.0022046	P	P	P	P	P	P	P	P	P	P	P	P	P	P	P	P	P	P	P	P	P	P	P	P	P	P	P	P	P	P	P	P	P	P	P	P	P	P	P	P	P
1616325_at	(Q6Q2Z9) Phosphoenolpyruvate carboxylase (EC 4.1.1.31)	02.30 photosynthesis	9.19143	8.98	9.02	9.11286	0.00313691	0.0222827	P	P	P	P	P	P	P	P	P	P	P	P	P	P	P	P	P	P	P	P	P	P	P	P	P	P	P	P	P	P	P	P	P	P	P	P	P	P	P	P	P
1616847_s_at	(O22077) Ribulose bisphosphate carboxylase small chain, chloroplast precursor (EC 4.1.1.39) (RuBisCO small subunit)	02.30 photosynthesis	11.91	12.1157	11.6814	12.2871	4.41806e-06	0.000186723	P	P	P	P	P	P	P	P	P	P	P	P	P	P	P	P	P	P	P	P	P	P	P	P	P	P	P	P	P	P	P	P	P	P	P	P	P	P	P	P	P
1616918_s_at	(Q40281) Ribulose bisphosphate carboxylase/oxygenase activase, chloroplast precursor (RuBisCO activase) (RA)	02.30 photosynthesis	10.5729	11.0757	10.1443	11.1486	1.98417e-05	0.000562407	P	P	P	P	P	P	P	P	P	P	P	P	P	P	P	P	P	P	P	P	P	P	P	P	P	P	P	P	P	P	P	P	P	P	P	P	P	P	P	P	P
1617771_at	(Q8RVJ8) Putative photosystem I reaction centre subunit IV	02.30 photosynthesis	9.55857	10.0714	9.62714	10.4514	0.00399398	0.0260783	P	P	P	P	P	P	P	P	P	P	P	P	P	P	P	P	P	P	P	P	P	P	P	P	P	P	P	P	P	P	P	P	P	P	P	P	P	P	P	P	P
1618031_s_at	(Q8GV53) Photosystem II 10 kDa protein	02.30 photosynthesis	11.0543	11.2186	10.9743	11.53	0.000193971	0.00291563	P	P	P	P	P	P	P	P	P	P	P	P	P	P	P	P	P	P	P	P	P	P	P	P	P	P	P	P	P	P	P	P	P	P	P	P	P	P	P	P	P
1618274_at	(Q4FFQ9) Photosystem II phosphoprotein (Fragment)	02.30 photosynthesis	8.59714	8.74143	8.39286	9.18143	0.00114459	0.0106519	P	P	P	P	P	P	P	P	P	P	P	P	P	P	P	P	P	P	P	P	P	P	P	P	P	P	P	P	P	P	P	P	P	P	P	P	P	P	P	P	P
1618370_at	(Q9SUI4) Photosystem I reaction center subunit XI, chloroplast precursor (PSI-L) (PSI subunit V)	02.30 photosynthesis	9.12571	9.32857	8.94286	9.71	1.43357e-05	0.000445552	P	P	P	P	P	P	P	P	P	P	P	P	P	P	P	P	P	P	P	P	P	P	P	P	P	P	P	P	P	P	P	P	P	P	P	P	P	P	P	P	P
1618679_s_at	(Q9BBT1) Photosystem II 44 kDa reaction center protein (P6 protein) (CP43)	02.30 photosynthesis	8.13	8.17143	7.80857	8.68429	0.000451578	0.005383	P	P	P	P	P	P	P	P	P	P	P	P	P	P	P	P	P	P	P	P	P	P	P	P	P	P	P	P	P	P	P	P	P	P	P	P	P	P	P	P	P
1619283_s_at	(Q33332) Photosystem I P700 chlorophyll A apoprotein A2 (PsaB) (PSI-B)	02.30 photosynthesis	10.1971	10.2629	9.85143	10.5443	1.95262e-05	0.00055559	P	P	P	P	P	P	P	P	P	P	P	P	P	P	P	P	P	P	P	P	P	P	P	P	P	P	P	P	P	P	P	P	P	P	P	P	P	P	P	P	P
1619503_at	(O82660) Photosystem II stability/assembly factor HCF136, chloroplast precursor	02.30 photosynthesis	7.84714	8.03429	7.56857	8.17	1.45844e-05	0.000449823	P	P	P	P	P	P	P	P	P	P	P	P	P	P	P	P	P	P	P	P	P	P	P	P	P	P	P	P	P	P	P	P	P	P	P	P	P	P	P	P	P
1619903_at	(Q40512) Photosystem I light-harvesting chlorophyll a/b-binding protein	02.30 photosynthesis	10.0157	10.4429	10.0514	10.7971	0.00773375	0.0414422	P	P	P	P	P	P	P	P	P	P	P	P	P	P	P	P	P	P	P	P	P	P	P	P	P	P	P	P	P	P	P	P	P	P	P	P	P	P	P	P	P
1620292_at	(Q6Q9W1) Ultraviolet-B-repressible protein	02.30 photosynthesis	8.31	8.67857	8.10429	8.85429	0.00105482	0.0101088	P	P	P	P	P	P	P	P	P	P	P	P	P	P	P	P	P	P	P	P	P	P	P	P	P	P	P	P	P	P	P	P	P	P	P	P	P	P	P	P	P
1620883_at	(Q5M9W2) Hypothetical protein orf101d	02.30 photosynthesis	6.60429	6.65857	6.20286	6.88	0.00022984	0.00329947	P	P	P	P	P	P	P	P	P	P	P	P	P	P	P	P	P	P	P	P	P	P	P	P	P	P	P	P	P	P	P	P	P	P	P	P	P	P	P	P	P
1620884_at	(Q56WW0) Hypothetical protein At1g68830 (Fragment); STN7 protein kinase	02.30 photosynthesis	6.78	6.82	6.70571	6.99286	0.00113519	0.0106089	P	P	P	P	P	P	P	P	P	P	P	P	P	P	P	P	P	P	P	P	P	P	P	P	P	P	P	P	P	P	P	P	P	P	P	P	P	P	P	P	P
1620919_at	(P26291) Cytochrome B6-F complex iron-sulfur subunit, chloroplast precursor (EC 1.10.99.1) (Rieske iron-sulfur protein) (RISP)	02.30 photosynthesis	9.47429	9.60857	9.27143	9.82857	8.97606e-07	6.08504e-05	P	P	P	P	P	P	P	P	P	P	P	P	P	P	P	P	P	P	P	P	P	P	P	P	P	P	P	P	P	P	P	P	P	P	P	P	P	P	P	P	P
1622286_at	(Q9XQA8) Photosystem II D2 protein (Photosystem Q(A) protein) (PSII D2 protein)	02.30 photosynthesis	6.61286	6.87429	6.55429	7.47714	0.00670836	0.0378131	P	P	P	P	P	P	P	P	P	P	P	P	P	P	P	P	P	P	P	P	P	P	P	P	P	P	P	P	P	P	P	P	P	P	P	P	P	P	P	P	P
1622302_s_at	(Q40459) Oxygen-evolving enhancer protein 1, chloroplast precursor (OEE1) (33 kDa subunit of oxygen evolving system of photosystem II) (OEC 33 kDa subunit) (33 kDa thylakoid membrane protein)	02.30 photosynthesis	10.2071	10.6043	10.13	10.8214	0.000241821	0.00344032	P	P	P	P	P	P	P	P	P	P	P	P	P	P	P	P	P	P	P	P	P	P	P	P	P	P	P	P	P	P	P	P	P	P	P	P	P	P	P	P	P
1622875_at	(Q7YJY8) PSII 32 kD protein	02.30 photosynthesis	8.66857	8.67714	8.46143	9.04	0.00506111	0.0308306	P	P	P	P	P	P	P	P	P	P	P	P	P	P	P	P	P	P	P	P	P	P	P	P	P	P	P	P	P	P	P	P	P	P	P	P	P	P	P	P	P
1611072_at	(Q84TL1) Glycine decarboxylase complex H-protein	02.30 photosynthesis (photorespiration)	8.25571	7.83714	8.47143	7.77286	0.00321547	0.022618	P	P	P	P	P	P	P	P	P	P	P	P	P	P	P	P	P	P	P	P	P	P	P	P	P	P	P	P	P	P	P	P	P	P	P	P	P	P	P	P	P
1618636_at	(P50433) Serine hydroxymethyltransferase, mitochondrial precursor (EC 2.1.2.1) (Serine methylase) (Glycine hydroxymethyltransferase) (SHMT)	02.30 photosynthesis (photorespiration)	8.01429	7.94	7.86429	8.43429	1.2294e-05	0.000403188	P	P	P	P	P	P	P	P	P	P	P	P	P	P	P	P	P	P	P	P	P	P	P	P	P	P	P	P	P	P	P	P	P	P	P	P	P	P	P	P	P
1613691_s_at	(P27518) Chlorophyll a-b binding protein 151, chloroplast precursor (LHCII type II CAB-151) (LHCP)	02.30.07 accessory proteins of photosynthetic electron transport	10.6271	11.0114	10.5657	11.2229	6.54026e-05	0.00131863	P	P	P	P	P	P	P	P	P	P	P	P	P	P	P	P	P	P	P	P	P	P	P	P	P	P	P	P	P	P	P	P	P	P	P	P	P	P	P	P	P
1614348_at	(Q68RV1) NADH-plastoquinone oxidoreductase chain 1, chloroplast	02.30.07 accessory proteins of photosynthetic electron transport	9.04	9.14286	8.86571	9.27	0.000926735	0.00926069	P	P	P	P	P	P	P	P	P	P	P	P	P	P	P	P	P	P	P	P	P	P	P	P	P	P	P	P	P	P	P	P	P	P	P	P	P	P	P	P	P
1614409_at	(P13869) Chlorophyll a-b binding protein, chloroplast precursor (LHCI type II CAB)	02.30.07 accessory proteins of photosynthetic electron transport	9.56286	9.95857	9.49571	10.3557	6.96033e-05	0.00137317	P	P	P	P	P	P	P	P	P	P	P	P	P	P	P	P	P	P	P	P	P	P	P	P	P	P	P	P	P	P	P	P	P	P	P	P	P	P	P	P	P
1614598_at	(Q9XQB2) Chlorophyll a/b binding protein CP29	02.30.07 accessory proteins of photosynthetic electron transport	10.3186	10.6371	10.3014	10.9114	0.00154142	0.0131614	P	P	P	P	P	P	P	P	P	P	P	P	P	P	P	P	P	P	P	P	P	P	P	P	P	P	P	P	P	P	P	P	P	P	P	P	P	P	P	P	P
1621351_s_at	(Q40961) Light-harvesting chlorophyll a/b-binding protein precursor	02.30.07 accessory proteins of photosynthetic electron transport	9.81571	10.2571	9.66429	10.5543	0.000271584	0.00374116	P	P	P	P	P	P	P	P	P	P	P	P	P	P	P	P	P	P	P	P	P	P	P	P	P	P	P	P	P	P	P	P	P	P	P	P	P	P	P	P	P
1608138_s_at	(Q68S21) ATP synthase alpha chain	02.45.15 energy generation (e.g. ATP synthase)	11.9686	11.86	11.8314	11.9357	0.000413429	0.00506802	P	P	P	P	P	P	P	P	P	P	P	P	P	P	P	P	P	P	P	P	P	P	P	P	P	P	P	P	P	P	P	P	P	P	P	P	P	P	P	P	P
1609916_s_at	(Q68S21) ATP synthase alpha chain	02.45.15 energy generation (e.g. ATP synthase)	6.82143	6.23429	6.43429	6.40286	0.00217136	0.0170022	P	P	P	P	P	P	P	P	P	P	P	P	P	P	P	P	P	P	P	P	P	P	P	P	P	P	P	P	P	P	P	P	P	P	P	P	P	P	P	P	P
1610039_s_at	(Q9MU41) ATP synthase beta subunit	02.45.15 energy generation (e.g. ATP synthase)	11.5986	11.6286	11.3486	11.72	5.20619e-05	0.00112849	P	P	P	P	P	P	P	P	P	P	P	P	P	P	P	P	P	P	P	P	P	P	P	P	P	P	P	P	P	P	P	P	P	P	P	P	P	P	P	P	P
1612645_at	(P32980) ATP synthase delta chain, chloroplast precursor (EC 3.6.3.14)	02.45.15 energy generation (e.g. ATP synthase)	7.25571	7.72143	7.04286	7.85714	0.000505749	0.00582236	P	P	P	P	P	P	P	P	P	P	P	P	P	P	P	P	P	P	P	P	P	P	P	P	P	P	P	P	P	P	P	P	P	P	P	P	P	P	P	P	P
1612889_s_at	(Q9SCD3) ATP synthase beta subunit (Fragment)	02.45.15 energy generation (e.g. ATP synthase)	7.18571	7.47286	6.91857	7.68143	0.00474845	0.0295346	P	P	P	P	P	P	P	P	P	P	P	P	P	P	P	P	P	P	P	P	P	P	P	P	P	P	P	P	P	P	P	P	P	P	P	P	P	P	P	P	P
1614676_s_at	(Q68S21) ATP synthase alpha chain	02.45.15 energy generation (e.g. ATP synthase)	9.25286	9.30429	8.92286	9.40571	0.00277905	0.0204601	P	P	P	P	P	P	P	P	P	P	P	P	P	P	P	P	P	P	P	P	P	P	P	P	P	P	P	P	P	P	P	P	P	P	P	P	P	P	P	P	P
1615003_s_at	(Q96253) ATP synthase epsilon chain, mitochondrial (EC 3.6.3.14)	02.45.15 energy generation (e.g. ATP synthase)	6.22571	6.44714	6.34857	6.38429	0.00232131	0.0177637	P	P	P	P	P	P	P	P	P	P	P	P	P	P	P	P	P	P	P	P	P	P	P	P	P	P	P	P	P	P	P	P	P	P	P	P	P	P	P	P	P
1615602_at	(P29790) ATP synthase gamma chain, chloroplast precursor (EC 3.6.3.14)	02.45.15 energy generation (e.g. ATP synthase)	8.37143	8.70143	8.07429	8.94714	4.99428e-06	0.000206751	P	P	P	P	P	P	P	P	P	P	P	P	P	P	P	P	P	P	P	P	P	P	P	P	P	P	P	P	P	P	P	P	P	P	P	P	P	P	P	P	P
1616533_at	(P31853) ATP synthase Bprime chain, chloroplast precursor (EC 3.6.3.14) (Subunit II)	02.45.15 energy generation (e.g. ATP synthase)	8.26286	8.38571	8.01143	8.48714	0.00861934	0.044694	P	P	P	P	P	P	P	P	P	P	P	P	P	P	P	P	P	P	P	P	P	P	P	P	P	P	P	P	P	P	P	P	P	P	P	P	P	P	P	P	P
1620265_at	(Q9MU41) ATP synthase beta subunit	02.45.15 energy generation (e.g. ATP synthase)	5.74429	5.94429	5.37429	6.01	6.16654e-05	0.0012686	P	P	P	P	P	P	P	P	P	P	P	P	P	P	P	P	P	P	P	P	P	P	P	P	P	P	P	P	P	P	P	P	P	P	P	P	P	P	P	P	P
1610600_at	(Q7XYW1) Seed specific protein Bn15D18B	04.01 storage facilitating proteins	7.89571	8.60714	8.36714	8.65714	0.00993578	0.0494635	P	P	P	P	P	P	P	P	P	P	P	P	P	P	P	P	P	P	P	P	P	P	P	P	P	P	P	P	P	P	P	P	P	P	P	P	P	P	P	P	P
1618128_at	(Q93ZR2) Putative storage protein	04.02 stored proteins	8.59714	8.58	8.72286	8.57571	0.00967864	0.0485663	P	P	P	P	P	P	P	P	P	P	P	P	P	P	P	P	P	P	P	P	P	P	P	P	P	P	P	P	P	P	P	P	P	P	P	P	P	P	P	P	P
1607474_at	(Q9M9V0) F6A14.10 protein	10.01 DNA processing	9.53857	9.55429	9.80143	9.60286	0.000476185	0.00562567	P	P	P	P	P	P	P	P	P	P	P	P	P	P	P	P	P	P	P	P	P	P	P	P	P	P	P	P	P	P	P	P	P	P	P	P	P	P	P	P	P
1607444_at	(Q60DW1) Hypothetical protein P0426G01.11	10.01.01 cellular DNA uptake	8.13714	7.96429	7.98571	7.96	7.78444e-05	0.00149488	P	P	P	P	P	P	P	P	P	P	P	P	P	P	P	P	P	P	P	P	P	P	P	P	P	P	P	P	P	P	P	P	P	P	P	P	P	P	P	P	P
1606865_at	(O23326) Replication control protein 1 like	10.01.03 DNA synthesis and replication	7.41429	7.17	7.07571	7.07571	0.00168395	0.0140575	P	P	P	P	P	P	P	P	P	P	P	P	P	P	P	P	P	P	P	P	P	P	P	P	P	P	P	P	P	P	P	P	P	P	P	P	P	P	P	P	P
1608380_at	(Q6PDS7) Hist1h4h protein (Fragment)	10.01.03.01 DNA topology	6.16429	5.98286	5.91	6.05714	0.00596301	0.0348836	P	P	P	P	P	P	P	P	P	P	P	P	P	P	P	P	P	P	P	P	P	P	P	P	P	P	P	P	P	P	P	P	P	P	P	P	P	P	P	P	P
1619121_at	(Q6PDS7) Hist1h4h protein (Fragment)	10.01.03.01 DNA topology	9.67143	9.36	9.48714	9.29857	0.00475224	0.0295399	P	P	P	P	P	P	P	P	P	P	P	P	P	P	P	P	P	P	P	P	P	P	P	P	P	P	P	P	P	P	P	P	P	P	P	P	P	P	P	P	P
1607998_at	(Q84L31) Putative DNA repair protein RAD23-3 (RAD23-like protein 3) (AtRAD23-3)	10.01.05.01 DNA repair	10.1329	10.1514	10.0157	10.1729	1.83233e-06	9.69025e-05	P	P	P	P	P	P	P	P	P	P	P	P	P	P	P	P	P	P	P	P	P	P	P	P	P	P	P	P	P	P	P	P	P	P	P	P	P	P	P	P	P
1608713_at	(Q75LK9) Expressed protein	10.01.05.01 DNA repair	6.91857	6.60143	7.17286	6.53857	0.000475182	0.00562039	P	P	P	P	P	P	P	P	P	P	P	P	P	P	P	P	P	P	P	P	P	P	P	P	P	P	P	P	P	P	P	P	P	P	P	P	P	P	P	P	P
1611024_at	(Q8GYB7) Hypothetical protein At1g19340/F18O14_3	10.01.05.01 DNA repair	6.12143	6.28	6.32429	6.28857	0.00513491	0.0310984	P	P	P	P	P	P	P	P	P	P	P	P	P	P	P	P	P	P	P	P	P	P	P	P	P	P	P	P	P	P	P	P	P	P	P	P	P	P	P	P	P
1611793_at	(Q93Z55) AT3g58470/F14P22_60	10.01.05.01 DNA repair	6.12857	5.86714	6.34571	5.83286	0.00071524	0.00758914	P	P	P	P	P	P	P	P	P	P	P	P	P	P	P	P	P	P	P	P	P	P	P	P	P	P	P	P	P	P	P	P	P	P	P	P	P	P	P	P	P
1616208_at	NA	10.01.05.01 DNA repair	7.31857	7.12429	7.13429	7.06143	0.00719678	0.0395725	P	P	P	P	P	P	P	P	P	P	P	P	P	P	P	P	P	P	P	P	P	P	P	P	P	P	P	P	P	P	P	P	P	P	P	P	P	P	P	P	P
1619861_s_at	(Q9SUZ5) Hypothetical protein F4F15.210	10.01.05.01 DNA repair	8.64143	8.71714	8.89286	8.69143	0.00256608	0.0191858	P	P	P	P	P	P	P	P	P	P	P	P	P	P	P	P	P	P	P	P	P	P	P	P	P	P	P	P	P	P	P	P	P	P	P	P	P	P	P	P	P
1620875_at	(Q6E7D1) DNA damage binding protein 1 (UV-damaged DNA-binding protein 1)	10.01.05.01 DNA repair	8.53714	8.55857	8.37	8.53	0.00808532	0.0425807	P	P	P	P	P	P	P	P	P	P	P	P	P	P	P	P	P	P	P	P	P	P	P	P	P	P	P	P	P	P	P	P	P	P	P	P	P	P	P	P	P
1619974_at	(Q944N1) Heterochromatin protein 1-like protein	10.01.09.05 DNA conformation modification (e.g. chromatin)	7.83	7.80143	7.64857	7.81286	0.00444024	0.028155	P	P	P	P	P	P	P	P	P	P	P	P	P	P	P	P	P	P	P	P	P	P	P	P	P	P	P	P	P	P	P	P	P	P	P	P	P	P	P	P	P
1606790_at	(Q8H7Q4) Hypothetical protein OJ1384D03.7	10.03 cell cycle	9.3	9.31429	9.37143	9.22571	0.00961193	0.0483998	P	P	P	P	P	P	P	P	P	P	P	P	P	P	P	P	P	P	P	P	P	P	P	P	P	P	P	P	P	P	P	P	P	P	P	P	P	P	P	P	P
1609726_at	(Q9FJA7) Arabidopsis thaliana genomic DNA, chromosome 5, P1 clone:MOK9	10.03 cell cycle	5.39	5.20143	5.25714	5.33571	0.00534249	0.0321217	P	P	P	P	P	P	P	P	P	P	P	P	P	P	P	P	P	P	P	P	P	P	P	P	P	P	P	P	P	P	P	P	P	P	P	P	P	P	P	P	P
1616023_at	(Q9LPN2) F2J10.1 protein	10.03 cell cycle	6.98286	6.91286	6.82143	6.92571	0.00211597	0.016646	P	P	P	P	P	P	P	P	P	P	P	P	P	P	P	P	P	P	P	P	P	P	P	P	P	P	P	P	P	P	P	P	P	P	P	P	P	P	P	P	P
1607867_at	(Q9SLK2) F20D21.14 protein (At1g54320/F20D21_50)	10.03.01 mitotic cell cycle and cell cycle control	8.28571	8.46429	8.46143	8.41429	0.000120247	0.00205519	P	P	P	P	P	P	P	P	P	P	P	P	P	P	P	P	P	P	P	P	P	P	P	P	P	P	P	P	P	P	P	P	P	P	P	P	P	P	P	P	P
1613765_at	(Q43361) Cdc2Pa protein	10.03.01 mitotic cell cycle and cell cycle control	9.40429	9.4	9.16571	9.29143	0.00372551	0.0249449	P	P	P	P	P	P	P	P	P	P	P	P	P	P	P	P	P	P	P	P	P	P	P	P	P	P	P	P	P	P	P	P	P	P	P	P	P	P	P	P	P
1620266_at	(Q94JT6) At1g78070/F28K19_28	10.03.01 mitotic cell cycle and cell cycle control	9.18857	9.53857	9.43571	9.53143	0.000110407	0.00192944	P	P	P	P	P	P	P	P	P	P	P	P	P	P	P	P	P	P	P	P	P	P	P	P	P	P	P	P	P	P	P	P	P	P	P	P	P	P	P	P	P
1621888_at	weakly similar to UP|Q6XNP6_HEVBR (Q6XNP6) Latex abundant protein 1	10.03.01.01.11 M phase	12.0729	11.9371	12.0257	12.0086	0.000191872	0.00290457	P	P	P	P	P	P	P	P	P	P	P	P	P	P	P	P	P	P	P	P	P	P	P	P	P	P	P	P	P	P	P	P	P	P	P	P	P	P	P	P	P
1621964_at	(Q6HYZ2) Penicillin-binding protein 1A	10.03.01.01.11 M phase	7.42	7.51571	7.34429	7.61857	1.1561e-05	0.000389257	P	P	P	P	P	P	P	P	P	P	P	P	P	P	P	P	P	P	P	P	P	P	P	P	P	P	P	P	P	P	P	P	P	P	P	P	P	P	P	P	P
1615788_at	(Q84W73) Putative cell division-related protein	10.03.03 cytokinesis (cell division) /septum formation	8.10857	7.99857	7.79286	7.99429	2.11769e-06	0.000109137	P	P	P	P	P	P	P	P	P	P	P	P	P	P	P	P	P	P	P	P	P	P	P	P	P	P	P	P	P	P	P	P	P	P	P	P	P	P	P	P	P
1610004_at	(Q7XSZ4) OSJNBb0056F09.1 protein (OSJNBb0067G11.14 protein)	10.03.03 cytokinesis (cell division) /septum formation and hydrolysis	8.74714	8.74714	8.36714	8.74857	3.48147e-05	0.000833325	P	P	P	P	P	P	P	P	P	P	P	P	P	P	P	P	P	P	P	P	P	P	P	P	P	P	P	P	P	P	P	P	P	P	P	P	P	P	P	P	P
1619317_at	(Q5Z974) Putative chloroplast FtsH protease	10.03.03 cytokinesis (cell division) /septum formation and hydrolysis	10.0043	10.1386	9.96571	10.3457	0.000119976	0.00205479	P	P	P	P	P	P	P	P	P	P	P	P	P	P	P	P	P	P	P	P	P	P	P	P	P	P	P	P	P	P	P	P	P	P	P	P	P	P	P	P	P
1609617_at	(Q9M343) Hypothetical protein F5K20_130	10.03.04.03 chromosome condensation	7.49857	7.98143	7.60571	7.70714	0.00219415	0.0171409	P	P	P	P	P	P	P	P	P	P	P	P	P	P	P	P	P	P	P	P	P	P	P	P	P	P	P	P	P	P	P	P	P	P	P	P	P	P	P	P	P
1619063_at	(Q9C944) Putative histone H2A; 14481-15293 (Putative histone H2A) (At1g52740/F14G24_1)	10.03.04.03 chromosome condensation	8.70571	8.72143	8.88714	8.77286	0.00163146	0.0137066	P	P	P	P	P	P	P	P	P	P	P	P	P	P	P	P	P	P	P	P	P	P	P	P	P	P	P	P	P	P	P	P	P	P	P	P	P	P	P	P	P
1606722_at	(Q8SAG3) Actin-depolymerizing factor (ADF)	10.03.05.03 cell cycle dependent actin filament reorganization	12.0471	11.93	11.9786	12.0343	0.00121213	0.0110204	P	P	P	P	P	P	P	P	P	P	P	P	P	P	P	P	P	P	P	P	P	P	P	P	P	P	P	P	P	P	P	P	P	P	P	P	P	P	P	P	P
1618754_at	(Q9FVI2) Actin-depolymerizing factor 1 (ADF 1)	10.03.05.03 cell cycle dependent actin filament reorganization	9.48857	9.42	9.44571	9.21714	0.00755901	0.0407871	P	P	P	P	P	P	P	P	P	P	P	P	P	P	P	P	P	P	P	P	P	P	P	P	P	P	P	P	P	P	P	P	P	P	P	P	P	P	P	P	P
1612781_at	(Q506K3) Squalene monooxygenase	11.02.02 tRNA synthesis	8.76	8.57286	8.89286	8.20857	6.40239e-07	4.86244e-05	P	P	P	P	P	P	P	P	P	P	P	P	P	P	P	P	P	P	P	P	P	P	P	P	P	P	P	P	P	P	P	P	P	P	P	P	P	P	P	P	P
1608232_at	(O64543) YUP8H12R.30 protein	11.02.03 mRNA synthesis	6.26857	6.19143	6.01571	6.22	6.05127e-05	0.00125769	P	P	P	P	P	P	P	P	P	P	P	P	P	P	P	P	P	P	P	P	P	P	P	P	P	P	P	P	P	P	P	P	P	P	P	P	P	P	P	P	P
1610886_at	NA	11.02.03 mRNA synthesis	7.82143	7.98571	7.66857	8.03	0.00217743	0.0170366	P	P	P	P	P	P	P	P	P	P	P	P	P	P	P	P	P	P	P	P	P	P	P	P	P	P	P	P	P	P	P	P	P	P	P	P	P	P	P	P	P
1611197_at	(Q8GWH5) Hypothetical protein At1g78895/F9K20.31 (Hypothetical protein At1g78895)	11.02.03 mRNA synthesis	7.26857	7.14714	7.49286	7.16714	0.000490712	0.0057373	P	P	P	P	P	P	P	P	P	P	P	P	P	P	P	P	P	P	P	P	P	P	P	P	P	P	P	P	P	P	P	P	P	P	P	P	P	P	P	P	P
1613137_at	(Q49L07) RNA polymerase beta subunit	11.02.03 mRNA synthesis	6.17857	6.49286	5.98429	6.66286	0.00788717	0.0418807	P	P	P	P	P	P	P	P	P	P	P	P	P	P	P	P	P	P	P	P	P	P	P	P	P	P	P	P	P	P	P	P	P	P	P	P	P	P	P	P	P
1614503_at	(Q8S8V9) DNA-directed RNA polymerase alpha chain (EC 2.7.7.6) (PEP) (Plastid-encoded RNA polymerase alpha subunit) (RNA polymerase alpha subunit)	11.02.03 mRNA synthesis	10.8814	10.9986	10.4814	11	0.00234756	0.0179135	P	P	P	P	P	P	P	P	P	P	P	P	P	P	P	P	P	P	P	P	P	P	P	P	P	P	P	P	P	P	P	P	P	P	P	P	P	P	P	P	P
1615863_at	(Q9C8S4) DNA-directed RNA polymerase subunit, putative; 8546-1198	11.02.03 mRNA synthesis	6.17143	6.58286	6.1	6.64143	0.00878357	0.0452437	P	P	P	P	P	P	P	P	P	P	P	P	P	P	P	P	P	P	P	P	P	P	P	P	P	P	P	P	P	P	P	P	P	P	P	P	P	P	P	P	P
1617792_at	(Q5W6Z0) Hypothetical protein OSJNBa0036C12.7 (Hypothetical protein OJ1537_B05.15)	11.02.03 mRNA synthesis	6.16429	6.29286	5.95429	6.26857	0.000510544	0.00585359	P	P	P	P	P	P	P	P	P	P	P	P	P	P	P	P	P	P	P	P	P	P	P	P	P	P	P	P	P	P	P	P	P	P	P	P	P	P	P	P	P
1618229_at	(Q9FKF1) DNA-directed RNA polymerase subunit	11.02.03 mRNA synthesis	6.53571	6.61429	6.45857	6.69143	0.00240868	0.0182933	P	P	P	P	P	P	P	P	P	P	P	P	P	P	P	P	P	P	P	P	P	P	P	P	P	P	P	P	P	P	P	P	P	P	P	P	P	P	P	P	P
1619282_at	(Q42877) DNA-directed RNA polymerase II 135 kDa polypeptide (EC 2.7.7.6) (RNA polymerase II subunit 2)	11.02.03 mRNA synthesis	8.11714	8.32	7.99286	8.37143	0.000190788	0.00289362	P	P	P	P	P	P	P	P	P	P	P	P	P	P	P	P	P	P	P	P	P	P	P	P	P	P	P	P	P	P	P	P	P	P	P	P	P	P	P	P	P
1619735_at	(Q39211) DNA-directed RNA polymerase II 36 kDa polypeptide A (EC 2.7.7.6) (RNA polymerase II subunit 3)	11.02.03 mRNA synthesis	8.76714	8.62429	8.63429	8.63429	0.00194435	0.0156119	P	P	P	P	P	P	P	P	P	P	P	P	P	P	P	P	P	P	P	P	P	P	P	P	P	P	P	P	P	P	P	P	P	P	P	P	P	P	P	P	P
1620468_at	(Q9ZUY1) Hypothetical protein At2g27800	11.02.03 mRNA synthesis	4.91143	4.90286	5.21714	4.95286	0.00312436	0.0222092	P	P	P	P	P	P	P	P	P	P	P	P	P	P	P	P	P	P	P	P	P	P	P	P	P	P	P	P	P	M	P	P	P	P	P	P	P	P	P	P	P
1621368_at	(O64543) YUP8H12R.30 protein	11.02.03 mRNA synthesis	4.94143	4.58714	4.52286	4.70429	5.11748e-05	0.00111946	P	P	P	P	P	P	P	P	P	P	P	P	P	P	P	P	P	P	P	P	P	P	P	P	P	P	P	P	A	P	P	M	P	P	P	P	P	P	P	P	P
1622010_at	(Q8S8V9) DNA-directed RNA polymerase alpha chain (EC 2.7.7.6) (PEP) (Plastid-encoded RNA polymerase alpha subunit) (RNA polymerase alpha subunit)	11.02.03 mRNA synthesis	10.4343	10.7286	10.1129	10.8243	0.00268676	0.0199112	P	P	P	P	P	P	P	P	P	P	P	P	P	P	P	P	P	P	P	P	P	P	P	P	P	P	P	P	P	P	P	P	P	P	P	P	P	P	P	P	P
1606947_at	(Q9ZVX7) Expressed protein (Hypothetical protein At2g16860)	11.02.03.01 general transcription activities	8.36714	8.34286	8.46714	8.33714	0.00759189	0.0409351	P	P	P	P	P	P	P	P	P	P	P	P	P	P	P	P	P	P	P	P	P	P	P	P	P	P	P	P	P	P	P	P	P	P	P	P	P	P	P	P	P
1607383_at	(Q6EU09) Putative DNA-directed RNA polymerase II (Putative DNA-directed RNA polymerase III)	11.02.03.01 general transcription activities	6.76286	6.24429	6.56286	6.27286	0.00013571	0.00225092	P	P	P	P	P	P	P	P	P	P	P	P	P	P	P	P	P	P	P	P	P	P	P	P	P	P	P	P	P	P	P	P	P	P	P	P	P	P	P	P	P
1609770_at	(Q9LTT3) High mobility group protein-like (Hypothetical protein) (AT3g13350/MDC11_14)	11.02.03.01 general transcription activities	7.18571	7.00429	7.34429	6.98286	0.00426843	0.0273749	P	P	P	P	P	P	P	P	P	P	P	P	P	P	P	P	P	P	P	P	P	P	P	P	P	P	P	P	P	P	P	P	P	P	P	P	P	P	P	P	P
1616472_at	(Q8LFR3) Hypothetical protein	11.02.03.01 general transcription activities	7.23714	7.74	7.29857	8.20143	0.000844511	0.00859303	P	P	P	P	P	P	P	P	P	P	P	P	P	P	P	P	P	P	P	P	P	P	P	P	P	P	P	P	P	P	P	P	P	P	P	P	P	P	P	P	P
1620966_at	(Q8LEK1) Hypothetical protein	11.02.03.01 general transcription activities	8.89	9.03857	8.61857	9.03143	2.92518e-05	0.000731368	P	P	P	P	P	P	P	P	P	P	P	P	P	P	P	P	P	P	P	P	P	P	P	P	P	P	P	P	P	P	P	P	P	P	P	P	P	P	P	P	P
1615847_at	(Q9MTH3) Sigma factor 2 precursor	11.02.03.01.01 transcription initiation	5.90571	5.77143	5.62	5.77571	8.10558e-05	0.00154609	P	P	P	P	P	P	P	P	P	P	P	P	P	P	P	P	P	P	P	P	P	P	P	P	P	P	P	P	P	P	P	P	P	P	P	P	P	P	P	P	P
1608744_at	(Q9SJH8) Expressed protein (Hypothetical protein At2g42780) (At2g42780/F7D19.22)	11.02.03.01.04 transcription elongation	8.52571	8.13286	8.57714	7.98857	4.44017e-05	0.00099446	P	P	P	P	P	P	P	P	P	P	P	P	P	P	P	P	P	P	P	P	P	P	P	P	P	P	P	P	P	P	P	P	P	P	P	P	P	P	P	P	P
1619047_at	(Q6NLH0) At3g16980	11.02.03.01.04 transcription elongation	7.20571	7.55286	7.09286	7.67286	0.0022427	0.0173457	P	P	P	P	P	P	P	P	P	P	P	P	P	P	P	P	P	P	P	P	P	P	P	P	P	P	P	P	P	P	P	P	P	P	P	P	P	P	P	P	P
1606781_at	(Q5VPH6) Putative TAF14b	11.02.03.04 transcriptional control	7.62571	7.83857	7.25857	7.83714	0.00234849	0.0179135	P	P	P	P	P	P	P	P	P	P	P	P	P	P	P	P	P	P	P	P	P	P	P	P	P	P	P	P	P	P	P	P	P	P	P	P	P	P	P	P	P
1608602_at	(Q94AA3) AT3g09210/F3L24_8	11.02.03.04 transcriptional control	5.47286	5.31857	5.37	5.40429	0.00838192	0.0436647	P	P	P	P	P	P	P	P	P	P	P	P	P	P	P	P	P	P	P	P	P	P	P	P	P	P	P	P	P	P	P	P	P	P	P	P	P	P	P	P	P
1610974_at	(Q9LFV8) Hypothetical protein F14F8_60	11.02.03.04 transcriptional control	4.76857	5.07143	4.88143	4.96714	0.00192845	0.0155213	P	P	P	P	P	P	P	P	P	P	P	P	P	P	P	P	P	P	P	P	P	P	P	P	P	P	P	P	P	P	P	P	P	P	P	P	P	P	P	P	P
1611042_at	(Q3EB36) Protein At3g20270	11.02.03.04 transcriptional control	6.17571	6.33	6.31857	6.32857	0.00937826	0.0476269	P	P	P	P	P	P	P	P	P	P	P	P	P	P	P	P	P	P	P	P	P	P	P	P	P	P	P	P	P	P	P	P	P	P	P	P	P	P	P	P	P
1611065_at	(Q9SYZ4) Hypothetical protein AT4g34290	11.02.03.04 transcriptional control	9.42	9.53571	9.36	9.83571	1.58085e-07	1.66335e-05	P	P	P	P	P	P	P	P	P	P	P	P	P	P	P	P	P	P	P	P	P	P	P	P	P	P	P	P	P	P	P	P	P	P	P	P	P	P	P	P	P
1611193_at	(Q9LEB8) Common plant regulatory factor 5	11.02.03.04 transcriptional control	7.02286	7.13857	7.20143	6.91571	4.71075e-07	4.0829e-05	P	P	P	P	P	P	P	P	P	P	P	P	P	P	P	P	P	P	P	P	P	P	P	P	P	P	P	P	P	P	P	P	P	P	P	P	P	P	P	P	P
1611225_at	(Q8LFA6) Hypothetical protein	11.02.03.04 transcriptional control	7.44143	7.50286	7.11857	7.45286	0.00965126	0.0485194	P	P	P	P	P	P	P	P	P	P	P	P	P	P	P	P	P	P	P	P	P	P	P	P	P	P	P	P	P	P	P	P	P	P	P	P	P	P	P	P	P
1611267_at	(Q941D6) AT4g33470/F17M5_230	11.02.03.04 transcriptional control	5.9	6.58857	5.62	6.86286	1.16347e-07	1.33548e-05	P	P	P	P	P	P	P	P	P	P	P	P	P	P	P	P	P	P	P	P	P	P	P	P	P	P	P	P	P	P	P	P	P	P	P	P	P	P	P	P	P
1612832_at	(Q6NQ54) Hypothetical protein At3g27100	11.02.03.04 transcriptional control	9.10571	8.79857	9.27571	8.79286	0.00960834	0.0483998	P	P	P	P	P	P	P	P	P	P	P	P	P	P	P	P	P	P	P	P	P	P	P	P	P	P	P	P	P	P	P	P	P	P	P	P	P	P	P	P	P
1613100_at	(Q6Z2J8) Hypothetical protein P0643A10.26	11.02.03.04 transcriptional control	6.98286	6.69429	6.83857	6.77	2.65244e-05	0.000681737	P	P	P	P	P	P	P	P	P	P	P	P	P	P	P	P	P	P	P	P	P	P	P	P	P	P	P	P	P	P	P	P	P	P	P	P	P	P	P	P	P
1613122_at	(Q9LR38) F26F24.8	11.02.03.04 transcriptional control	7.51714	7.34	7.39	7.40857	0.000779832	0.00807078	P	P	P	P	P	P	P	P	P	P	P	P	P	P	P	P	P	P	P	P	P	P	P	P	P	P	P	P	P	P	P	P	P	P	P	P	P	P	P	P	P
1613477_at	(Q9LJ87) Arabidopsis thaliana genomic DNA, chromosome 3, BAC clone:F16J14 (Hypothetical protein At3g22590)	11.02.03.04 transcriptional control	8.79571	8.69286	8.86429	8.64143	0.00497376	0.0304453	P	P	P	P	P	P	P	P	P	P	P	P	P	P	P	P	P	P	P	P	P	P	P	P	P	P	P	P	P	P	P	P	P	P	P	P	P	P	P	P	P
1614203_at	(Q8GT93) Hypothetical protein	11.02.03.04 transcriptional control	7.89	7.73143	7.78714	7.75714	0.000482214	0.00567307	P	P	P	P	P	P	P	P	P	P	P	P	P	P	P	P	P	P	P	P	P	P	P	P	P	P	P	P	P	P	P	P	P	P	P	P	P	P	P	P	P
1614665_s_at	(Q68Y48) Putative tubby protein	11.02.03.04 transcriptional control	10.3943	10.52	10.4657	10.4743	0.00329926	0.0229486	P	P	P	P	P	P	P	P	P	P	P	P	P	P	P	P	P	P	P	P	P	P	P	P	P	P	P	P	P	P	P	P	P	P	P	P	P	P	P	P	P
1619095_s_at	(Q8VZP2) Hypothetical protein At5g63280 (Zinc finger-like protein)	11.02.03.04 transcriptional control	6.38857	6.69429	6.45714	6.56714	0.00382914	0.0254254	P	P	P	P	P	P	P	P	P	P	P	P	P	P	P	P	P	P	P	P	P	P	P	P	P	P	P	P	P	P	P	P	P	P	P	P	P	P	P	P	P
1620172_at	(Q9LFY2) T7N9.11	11.02.03.04 transcriptional control	8.68571	8.50143	8.78571	8.48714	0.000537503	0.00607986	P	P	P	P	P	P	P	P	P	P	P	P	P	P	P	P	P	P	P	P	P	P	P	P	P	P	P	P	P	P	P	P	P	P	P	P	P	P	P	P	P
1620990_at	(Q8LA64) Hypothetical protein At1g19330	11.02.03.04 transcriptional control	9.68143	9.37571	9.41	9.39143	0.00451339	0.0284225	P	P	P	P	P	P	P	P	P	P	P	P	P	P	P	P	P	P	P	P	P	P	P	P	P	P	P	P	P	P	P	P	P	P	P	P	P	P	P	P	P
1622828_at	(Q6Z2G9) Putative tubby-like protein	11.02.03.04 transcriptional control	8.06286	7.91286	7.85	7.86143	0.00318642	0.022492	P	P	P	P	P	P	P	P	P	P	P	P	P	P	P	P	P	P	P	P	P	P	P	P	P	P	P	P	P	P	P	P	P	P	P	P	P	P	P	P	P
1606659_s_at	(Q6DXS6) Putative WRKY transcription factor	11.02.03.04.01 transcription activation	7.18286	8.43286	7.73857	8.39857	5.12705e-05	0.00111946	P	P	P	P	P	P	P	P	P	P	P	P	P	P	P	P	P	P	P	P	P	P	P	P	P	P	P	P	P	P	P	P	P	P	P	P	P	P	P	P	P
1606678_at	(Q8LF13) NAM, no apical meristem,-like protein	11.02.03.04.01 transcription activation	5.99143	6.45	6.85429	6.70714	0.000285438	0.00387753	P	P	P	P	P	P	P	P	P	P	P	P	P	P	P	P	P	P	P	P	P	P	P	P	P	P	P	P	P	P	P	P	P	P	P	P	P	P	P	P	P
1606893_at	(O82496) T12H20.15 protein	11.02.03.04.01 transcription activation	5.52286	5.67571	5.88571	5.76	0.00505527	0.0308167	P	P	P	P	P	P	P	P	P	P	P	P	P	P	P	P	P	P	P	P	P	P	P	P	P	P	P	P	P	P	P	P	P	P	P	P	P	P	P	P	P
1607122_at	(Q39927) Homeodomain protein	11.02.03.04.01 transcription activation	7.04857	7.30143	6.84286	7.40143	0.00153575	0.0131351	P	P	P	P	P	P	P	P	P	P	P	P	P	P	P	P	P	P	P	P	P	P	P	P	P	P	P	P	P	P	P	P	P	P	P	P	P	P	P	P	P
1607284_at	(Q8LLE1) BEL1-related homeotic protein 14 (Fragment)	11.02.03.04.01 transcription activation	6.10143	6.68286	5.65143	6.58143	0.000324133	0.00426723	P	P	P	P	P	P	P	P	P	P	P	P	P	P	P	P	P	P	P	P	P	P	P	P	P	P	P	P	P	P	P	P	P	P	P	P	P	P	P	P	P
1607678_at	(Q5D1M4) Class III HD-Zip protein 3	11.02.03.04.01 transcription activation	6.24429	6.07714	5.90286	6.07714	0.00409089	0.0265737	P	P	P	P	P	P	P	P	P	P	P	P	P	P	P	P	P	P	P	P	P	P	P	P	P	P	P	P	P	P	P	P	P	P	P	P	P	P	P	P	P
1608182_at	(Q5QMM3) Putative HB2 homeodomain protein	11.02.03.04.01 transcription activation	8.28714	8.14429	8.17429	8.25571	0.000198238	0.00295339	P	P	P	P	P	P	P	P	P	P	P	P	P	P	P	P	P	P	P	P	P	P	P	P	P	P	P	P	P	P	P	P	P	P	P	P	P	P	P	P	P
1608328_s_at	(Q9LEB7) Common plant regulatory factor 6	11.02.03.04.01 transcription activation	6.35143	7.16143	6.31143	7.49714	0.00127793	0.0114639	P	P	P	P	P	P	P	P	P	P	P	P	P	P	P	P	P	P	P	P	P	P	P	P	P	P	P	P	P	P	P	P	P	P	P	P	P	P	P	P	P
1608352_at	(Q93XA1) TGA-type basic leucine zipper protein TGA2.1	11.02.03.04.01 transcription activation	8.60286	8.62429	8.52857	8.68714	0.00161069	0.013558	P	P	P	P	P	P	P	P	P	P	P	P	P	P	P	P	P	P	P	P	P	P	P	P	P	P	P	P	P	P	P	P	P	P	P	P	P	P	P	P	P
1608564_at	NA	11.02.03.04.01 transcription activation	8.56286	8.39714	8.64571	8.33714	0.0011573	0.0107068	P	P	P	P	P	P	P	P	P	P	P	P	P	P	P	P	P	P	P	P	P	P	P	P	P	P	P	P	P	P	P	P	P	P	P	P	P	P	P	P	P
1608709_at	(Q6AVK7) Putative transcription factor	11.02.03.04.01 transcription activation	6.54286	6.55714	6.48571	6.66	0.00800112	0.0422474	P	P	P	P	P	P	P	P	P	P	P	P	P	P	P	P	P	P	P	P	P	P	P	P	P	P	P	P	P	P	P	P	P	P	P	P	P	P	P	P	P
1608899_at	(Q9C610) Hypothetical protein F14G11.2	11.02.03.04.01 transcription activation	7.40429	7.25857	7.10571	7.19571	7.2246e-05	0.00141046	P	P	P	P	P	P	P	P	P	P	P	P	P	P	P	P	P	P	P	P	P	P	P	P	P	P	P	P	P	P	P	P	P	P	P	P	P	P	P	P	P
1608918_at	(Q5Z8K9) Zinc finger protein-like	11.02.03.04.01 transcription activation	8.17143	7.88857	8.30714	7.76571	4.97254e-05	0.00109667	P	P	P	P	P	P	P	P	P	P	P	P	P	P	P	P	P	P	P	P	P	P	P	P	P	P	P	P	P	P	P	P	P	P	P	P	P	P	P	P	P
1608961_at	(Q4F6Y8) Putative AP2-binding protein	11.02.03.04.01 transcription activation	8.10429	8.44571	8.26714	9.10571	0.000350734	0.00451883	P	P	P	P	P	P	P	P	P	P	P	P	P	P	P	P	P	P	P	P	P	P	P	P	P	P	P	P	P	P	P	P	P	P	P	P	P	P	P	P	P
1609052_at	(Q84UQ3) Putative zinc finger protein	11.02.03.04.01 transcription activation	7.18714	7.55286	7.30429	7.51143	0.00472944	0.0294712	P	P	P	P	P	P	P	P	P	P	P	P	P	P	P	P	P	P	P	P	P	P	P	P	P	P	P	P	P	P	P	P	P	P	P	P	P	P	P	P	P
1609054_s_at	(Q84T61) Putative heat shock transcription factor (Heat shock factor RHSF3)	11.02.03.04.01 transcription activation	8.06429	7.8	8.12143	7.65	0.00464443	0.0290665	P	P	P	P	P	P	P	P	P	P	P	P	P	P	P	P	P	P	P	P	P	P	P	P	P	P	P	P	P	P	P	P	P	P	P	P	P	P	P	P	P
1609074_at	(Q9FYR7) SCARECROW transcriptional regulator-like	11.02.03.04.01 transcription activation	10.6286	10.5329	10.6257	10.69	0.00609755	0.0353787	P	P	P	P	P	P	P	P	P	P	P	P	P	P	P	P	P	P	P	P	P	P	P	P	P	P	P	P	P	P	P	P	P	P	P	P	P	P	P	P	P
1609141_at	(Q84WC8) Putative bZIP family transcription factor (At1g58110)	11.02.03.04.01 transcription activation	8.21286	8.26143	8.31	8.24714	0.00280084	0.0205749	P	P	P	P	P	P	P	P	P	P	P	P	P	P	P	P	P	P	P	P	P	P	P	P	P	P	P	P	P	P	P	P	P	P	P	P	P	P	P	P	P
1609403_at	(Q67V42) MutT domain protein-like	11.02.03.04.01 transcription activation	6.04143	5.93	6.29143	5.89	0.000807957	0.00831077	P	P	P	P	P	P	P	P	P	P	P	P	P	P	P	P	P	P	P	P	P	P	P	P	P	P	P	P	P	P	P	P	P	P	P	P	P	P	P	P	P
1609496_at	(Q9M0B9) Hypothetical protein AT4g30410 (BHLH transcription factor)	11.02.03.04.01 transcription activation	7.97	7.52	7.73	7.67857	0.00403817	0.0263158	P	P	P	P	P	P	P	P	P	P	P	P	P	P	P	P	P	P	P	P	P	P	P	P	P	P	P	P	P	P	P	P	P	P	P	P	P	P	P	P	P
1609540_at	(Q9ZP50) FtsH-like protein Pftf precursor	11.02.03.04.01 transcription activation	9.16571	9.52571	9.13429	9.73857	0.000249382	0.00350104	P	P	P	P	P	P	P	P	P	P	P	P	P	P	P	P	P	P	P	P	P	P	P	P	P	P	P	P	P	P	P	P	P	P	P	P	P	P	P	P	P
1609703_at	(Q8LPN1) Knotted-1-like protein 1	11.02.03.04.01 transcription activation	6.30857	5.54714	5.87571	5.43571	0.00789849	0.0418807	P	P	P	P	P	P	P	P	P	P	P	P	P	P	P	P	P	P	P	P	P	P	P	P	P	P	P	P	P	A	P	A	P	M	P	P	P	A	P	P	P
1609798_at	(Q8H181) Hypothetical protein (At5g28300); MYB TF	11.02.03.04.01 transcription activation	8.64571	8.2	8.37571	8.27857	0.000719947	0.00762284	P	P	P	P	P	P	P	P	P	P	P	P	P	P	P	P	P	P	P	P	P	P	P	P	P	P	P	P	P	P	P	P	P	P	P	P	P	P	P	P	P
1609990_at	(Q6TKQ3) Putative ethylene response factor ERF3b	11.02.03.04.01 transcription activation	8.05	8.49571	8.35286	9.22571	0.00975578	0.0488415	P	P	P	P	P	P	P	P	P	P	P	P	P	P	P	P	P	P	P	P	P	P	P	P	P	P	P	P	P	P	P	P	P	P	P	P	P	P	P	P	P
1610187_a_at	(Q8W4I8) SCARECROW gene regulator	11.02.03.04.01 transcription activation	7.75143	7.69857	7.59143	7.89	6.65004e-06	0.000258354	P	P	P	P	P	P	P	P	P	P	P	P	P	P	P	P	P	P	P	P	P	P	P	P	P	P	P	P	P	P	P	P	P	P	P	P	P	P	P	P	P
1610238_s_at	(Q9ZP50) FtsH-like protein Pftf precursor	11.02.03.04.01 transcription activation	9.34429	9.50143	9.34429	9.73	0.000187673	0.00285495	P	P	P	P	P	P	P	P	P	P	P	P	P	P	P	P	P	P	P	P	P	P	P	P	P	P	P	P	P	P	P	P	P	P	P	P	P	P	P	P	P
1610300_at	(Q8L7R5) Ethylene responsive element binding protein, putative (At3g23220)	11.02.03.04.01 transcription activation	5.59	5.18286	5.59	5.02714	0.00376571	0.025157	P	P	P	P	P	P	P	P	P	P	P	P	P	P	P	P	P	P	P	P	P	P	P	P	P	P	P	P	P	P	A	P	P	P	P	P	P	P	P	P	P
1610309_at	(Q8H181) Hypothetical protein (At5g28300); MYB TF	11.02.03.04.01 transcription activation	6.23571	5.77429	6	5.88143	0.00639457	0.0365829	P	P	P	P	P	P	P	P	P	P	P	P	P	P	P	P	P	P	P	P	P	P	P	P	P	P	P	P	P	P	P	P	P	P	P	P	P	P	P	P	P
1610475_at	(Q8W194) Zinc finger protein LSD2	11.02.03.04.01 transcription activation	9.58714	9.45	9.64	9.37714	0.00507127	0.0308584	P	P	P	P	P	P	P	P	P	P	P	P	P	P	P	P	P	P	P	P	P	P	P	P	P	P	P	P	P	P	P	P	P	P	P	P	P	P	P	P	P
1610775_s_at	(Q5DJU0) WRKY transcription factor-b	11.02.03.04.01 transcription activation	7.06714	7.98714	8.09571	7.93714	2.03621e-08	3.46693e-06	P	P	P	P	P	P	P	P	P	P	P	P	P	P	P	P	P	P	P	P	P	P	P	P	P	P	P	P	P	P	P	P	P	P	P	P	P	P	P	P	P
1611013_at	(Q6YXC5) Putative zinc finger protein ID1	11.02.03.04.01 transcription activation	8.42143	9.23286	8.72	8.98857	8.12411e-08	9.76924e-06	P	P	P	P	P	P	P	P	P	P	P	P	P	P	P	P	P	P	P	P	P	P	P	P	P	P	P	P	P	P	P	P	P	P	P	P	P	P	P	P	P
1611070_at	(Q6AVI1) Expressed protein (Putative calcium-responsive transcription coactivator)	11.02.03.04.01 transcription activation	5.42714	6.17	5.25286	6.42571	0.000668635	0.00720031	P	P	P	P	P	P	P	P	P	P	P	P	P	P	P	P	P	P	P	P	P	P	P	P	P	P	P	P	P	P	P	P	P	P	P	P	P	P	P	P	P
1611285_s_at	(Q6IEL3) WRKY transcription factor 68	11.02.03.04.01 transcription activation	7.74571	8.12429	8.19143	8.28857	0.00131333	0.0116984	P	P	P	P	P	P	P	P	P	P	P	P	P	P	P	P	P	P	P	P	P	P	P	P	P	P	P	P	P	P	P	P	P	P	P	P	P	P	P	P	P
1611684_at	(Q9LSQ8) Arabidopsis thaliana genomic DNA, chromosome 5, BAC clone:F24B18	11.02.03.04.01 transcription activation	8.57286	8.11	8.50571	8.32857	0.00513534	0.0310984	P	P	P	P	P	P	P	P	P	P	P	P	P	P	P	P	P	P	P	P	P	P	P	P	P	P	P	P	P	P	P	P	P	P	P	P	P	P	P	P	P
1611910_s_at	(Q6TKQ3) Putative ethylene response factor ERF3b	11.02.03.04.01 transcription activation	7.74143	8.00429	8.02571	8.83286	0.00132867	0.0117914	P	P	P	P	P	P	P	P	P	P	P	P	P	P	P	P	P	P	P	P	P	P	P	P	P	P	P	P	P	P	P	P	P	P	P	P	P	P	P	P	P
1611920_at	(Q9M9A3) F27J15.20 (Hypothetical protein) (MYB transcription factor)	11.02.03.04.01 transcription activation	6.45857	6.24571	6.02857	6.15286	0.0099044	0.0493315	P	P	P	P	P	P	P	P	P	P	P	P	P	P	P	P	P	P	P	P	P	P	P	P	P	P	P	P	P	P	P	P	P	P	P	P	P	P	P	P	P
1612043_at	(Q5U8L7) BHLH transcription factor	11.02.03.04.01 transcription activation	8.55	8.33286	8.36857	8.31143	0.00305784	0.0219807	P	P	P	P	P	P	P	P	P	P	P	P	P	P	P	P	P	P	P	P	P	P	P	P	P	P	P	P	P	P	P	P	P	P	P	P	P	P	P	P	P
1612445_at	(O82180) Hypothetical protein At2g35110	11.02.03.04.01 transcription activation	8.64571	8.70143	8.35429	8.67286	0.00110642	0.0103865	P	P	P	P	P	P	P	P	P	P	P	P	P	P	P	P	P	P	P	P	P	P	P	P	P	P	P	P	P	P	P	P	P	P	P	P	P	P	P	P	P
1612485_at	(Q93XA0) TGA-type basic leucine zipper protein TGA2.2	11.02.03.04.01 transcription activation	6.22857	6.63429	6.49286	6.49429	6.32374e-05	0.00128523	P	P	P	P	P	P	P	P	P	P	P	P	P	P	P	P	P	P	P	P	P	P	P	P	P	P	P	P	P	P	P	P	P	P	P	P	P	P	P	P	P
1613123_at	(Q8S3D1) Putative bHLH transcription factor (Hypothetical protein F19B15.130) (Hypothetical protein AT4g29100)	11.02.03.04.01 transcription activation	7.84429	7.93571	7.37714	7.82857	2.96594e-06	0.000140652	P	P	P	P	P	P	P	P	P	P	P	P	P	P	P	P	P	P	P	P	P	P	P	P	P	P	P	P	P	P	P	P	P	P	P	P	P	P	P	P	P
1613141_at	(Q8S7I7) Putative NAM (No apical meristem) protein (Putative NAC domain protein)	11.02.03.04.01 transcription activation	4.94857	7.61286	6.94	7.28286	1.52489e-15	1.54029e-11	P	P	P	P	P	P	P	P	P	P	P	P	P	P	P	P	P	P	P	P	P	P	P	P	P	P	P	P	P	P	P	P	P	P	P	P	P	P	P	P	P
1613486_at	(Q84UB0) Transcription factor Myb1	11.02.03.04.01 transcription activation	9.02	8.99143	8.96286	8.68429	0.00562644	0.0334507	P	P	P	P	P	P	P	P	P	P	P	P	P	P	P	P	P	P	P	P	P	P	P	P	P	P	P	P	P	P	P	P	P	P	P	P	P	P	P	P	P
1613501_at	(Q8LNT1) Hypothetical protein OSJNBa0041P03.6	11.02.03.04.01 transcription activation	6.56143	6.56143	6.49429	6.69	0.00503199	0.0307305	P	P	P	P	P	P	P	P	P	P	P	P	P	P	P	P	P	P	P	P	P	P	P	P	P	P	P	P	P	P	P	P	P	P	P	P	P	P	P	P	P
1613611_at	(Q6AVK7) Putative transcription factor	11.02.03.04.01 transcription activation	8.91143	9.00571	8.94	9.22	0.00121042	0.0110148	P	P	P	P	P	P	P	P	P	P	P	P	P	P	P	P	P	P	P	P	P	P	P	P	P	P	P	P	P	P	P	P	P	P	P	P	P	P	P	P	P
1613748_at	(Q7XBL0) SEPALLATA1-like MADS-box (Fragment)	11.02.03.04.01 transcription activation	7.14714	6.78	6.81429	6.79429	8.13847e-05	0.00154609	P	P	P	P	P	P	P	P	P	P	P	P	P	P	P	P	P	P	P	P	P	P	P	P	P	P	P	P	P	P	P	P	P	P	P	P	P	P	P	P	P
1613776_at	(Q8GT89) Hypothetical transcription factor	11.02.03.04.01 transcription activation	7.69714	8.03	7.44286	8.13143	1.16844e-05	0.000390809	P	P	P	P	P	P	P	P	P	P	P	P	P	P	P	P	P	P	P	P	P	P	P	P	P	P	P	P	P	P	P	P	P	P	P	P	P	P	P	P	P
1614104_a_at	(Q39236) Transcription initiation factor IIA gamma chain (TFIIA-gamma)	11.02.03.04.01 transcription activation	9.19286	9.39714	9.32286	9.37714	0.00652487	0.0370893	P	P	P	P	P	P	P	P	P	P	P	P	P	P	P	P	P	P	P	P	P	P	P	P	P	P	P	P	P	P	P	P	P	P	P	P	P	P	P	P	P
1614298_at	(Q6SRZ8) YABBY2-like transcription factor YAB2	11.02.03.04.01 transcription activation	8.89714	8.36286	8.68714	8.37143	0.00760354	0.0409618	P	P	P	P	P	P	P	P	P	P	P	P	P	P	P	P	P	P	P	P	P	P	P	P	P	P	P	P	P	P	P	P	P	P	P	P	P	P	P	P	P
1614418_at	(O65211) PTD protein; MADS Box TF TM6; Apetala3	11.02.03.04.01 transcription activation	10.3571	10.27	10.1886	10.3329	0.00036277	0.00464164	P	P	P	P	P	P	P	P	P	P	P	P	P	P	P	P	P	P	P	P	P	P	P	P	P	P	P	P	P	P	P	P	P	P	P	P	P	P	P	P	P
1614469_at	(P93755) Putative CCCH-type zinc finger protein (At2g41900/T6D20.20)	11.02.03.04.01 transcription activation	10.5743	10.49	10.4343	10.4871	0.0015214	0.0130567	P	P	P	P	P	P	P	P	P	P	P	P	P	P	P	P	P	P	P	P	P	P	P	P	P	P	P	P	P	P	P	P	P	P	P	P	P	P	P	P	P
1614953_at	(P81392) MYB-related protein 306	11.02.03.04.01 transcription activation	7.94571	7.80571	7.64429	8.07429	5.26222e-10	1.73197e-07	P	P	P	P	P	P	P	P	P	P	P	P	P	P	P	P	P	P	P	P	P	P	P	P	P	P	P	P	P	P	P	P	P	P	P	P	P	P	P	P	P
1615073_at	(Q9FIG5) Gb|AAF18661.1	11.02.03.04.01 transcription activation	8.31571	8.28143	8.23857	8.32429	0.00170626	0.0141851	P	P	P	P	P	P	P	P	P	P	P	P	P	P	P	P	P	P	P	P	P	P	P	P	P	P	P	P	P	P	P	P	P	P	P	P	P	P	P	P	P
1615266_at	(Q9ZTK8) CONSTANS-like protein 1	11.02.03.04.01 transcription activation	9.64286	10.0714	9.67286	9.88714	0.00341003	0.0234637	P	P	P	P	P	P	P	P	P	P	P	P	P	P	P	P	P	P	P	P	P	P	P	P	P	P	P	P	P	P	P	P	P	P	P	P	P	P	P	P	P
1615428_at	(Q8LLR2) MADS-box protein 2	11.02.03.04.01 transcription activation	8.76143	9.21714	8.46143	9.20571	0.000367304	0.00466097	P	P	P	P	P	P	P	P	P	P	P	P	P	P	P	P	P	P	P	P	P	P	P	P	P	P	P	P	P	P	P	P	P	P	P	P	P	P	P	P	P
1616623_at	(Q93WV4) Probable WRKY transcription factor 71 (WRKY DNA-binding protein 71)	11.02.03.04.01 transcription activation	5.98143	6.43429	6.47	6.21857	5.52034e-06	0.000223044	P	P	P	P	P	P	P	P	P	P	P	P	P	P	P	P	P	P	P	P	P	P	P	P	P	P	P	P	P	P	P	P	P	P	P	P	P	P	P	P	P
1616675_at	NA	11.02.03.04.01 transcription activation	6.13	6.07857	5.90286	6.14571	0.00108118	0.0102641	P	P	P	P	P	P	P	P	P	P	P	P	P	P	P	P	P	P	P	P	P	P	P	P	P	P	P	P	P	P	P	P	P	P	P	P	P	P	P	P	P
1617055_at	NA	11.02.03.04.01 transcription activation	9.10714	8.72429	9.46	8.7	0.00132961	0.0117914	P	P	P	P	P	P	P	P	P	P	P	P	P	P	P	P	P	P	P	P	P	P	P	P	P	P	P	P	P	P	P	P	P	P	P	P	P	P	P	P	P
1617480_at	(Q6Z433) Putative GATA zinc finger protein	11.02.03.04.01 transcription activation	7.57429	7.39286	7.29143	7.33857	0.00899939	0.046167	P	P	P	P	P	P	P	P	P	P	P	P	P	P	P	P	P	P	P	P	P	P	P	P	P	P	P	P	P	P	P	P	P	P	P	P	P	P	P	P	P
1617553_at	(Q9ZRZ4) HB2 homeodomain protein (Fragment)	11.02.03.04.01 transcription activation	7.03857	7.10286	7.26429	7.03571	1.01864e-06	6.51224e-05	P	P	P	P	P	P	P	P	P	P	P	P	P	P	P	P	P	P	P	P	P	P	P	P	P	P	P	P	P	P	P	P	P	P	P	P	P	P	P	P	P
1617630_at	(Q95DV5) FtsZ-like protein	11.02.03.04.01 transcription activation	8.05429	8.03143	7.97286	8.09286	0.000562643	0.00627927	P	P	P	P	P	P	P	P	P	P	P	P	P	P	P	P	P	P	P	P	P	P	P	P	P	P	P	P	P	P	P	P	P	P	P	P	P	P	P	P	P
1617809_at	(Q8GYN7) Putative SCARECROW gene regulator	11.02.03.04.01 transcription activation	9.02857	9.08714	8.92286	9.34714	3.90665e-05	0.000909147	P	P	P	P	P	P	P	P	P	P	P	P	P	P	P	P	P	P	P	P	P	P	P	P	P	P	P	P	P	P	P	P	P	P	P	P	P	P	P	P	P
1617897_at	(Q9FLM8) Similarity to metallothionein-I gene transcription activator (Hypothetical protein At5g41010) (DNA directed RNA polymerase II polypeptide K)	11.02.03.04.01 transcription activation	10.1929	9.95	10.1286	9.95	0.00943472	0.0478035	P	P	P	P	P	P	P	P	P	P	P	P	P	P	P	P	P	P	P	P	P	P	P	P	P	P	P	P	P	P	P	P	P	P	P	P	P	P	P	P	P
1618129_at	(Q5N9E6) BHLH transcription factor-like protein	11.02.03.04.01 transcription activation	8.79286	8.33143	8.52714	8.47429	1.33025e-06	7.67822e-05	P	P	P	P	P	P	P	P	P	P	P	P	P	P	P	P	P	P	P	P	P	P	P	P	P	P	P	P	P	P	P	P	P	P	P	P	P	P	P	P	P
1618219_at	(Q5TM85) YABBY5 like protein (Fragment)	11.02.03.04.01 transcription activation	7.53143	7.99143	7.01429	7.75286	0.00813412	0.0427263	P	P	P	P	P	P	P	P	P	P	P	P	P	P	P	P	P	P	P	P	P	P	P	P	P	P	P	P	P	P	P	P	P	P	P	P	P	P	P	P	P
1618260_s_at	(Q8L5N7) Myb-related transcription factor VlMYBB1-2	11.02.03.04.01 transcription activation	4.33857	5.88857	5.49286	6.14714	1.71781e-05	0.000505879	P	P	P	P	P	P	P	P	P	P	P	P	P	P	P	P	P	P	P	P	P	P	P	P	P	P	P	P	P	P	P	P	P	P	P	P	P	P	P	P	P
1618437_at	(Q93XA4) Homeodomain leucine zipper protein HDZ2	11.02.03.04.01 transcription activation	7.13571	7.13714	7.40857	7.01571	0.000371936	0.00470792	P	P	P	P	P	P	P	P	P	P	P	P	P	P	P	P	P	P	P	P	P	P	P	P	P	P	P	P	P	P	P	P	P	P	P	P	P	P	P	P	P
1618519_at	(Q850Z5) Putative zinc finger protein (Putative GATA-type zinc finger protein)	11.02.03.04.01 transcription activation	6.24429	6.05143	6.03429	6.07286	0.00221894	0.0172469	P	P	P	P	P	P	P	P	P	P	P	P	P	P	P	P	P	P	P	P	P	P	P	P	P	P	P	P	P	P	P	P	P	P	P	P	P	P	P	P	P
1618534_at	(P93839) G/HBF-1	11.02.03.04.01 transcription activation	8.14429	8.15571	8.28857	8.13143	0.00221712	0.0172469	P	P	P	P	P	P	P	P	P	P	P	P	P	P	P	P	P	P	P	P	P	P	P	P	P	P	P	P	P	P	P	P	P	P	P	P	P	P	P	P	P
1618763_at	(Q9LEB7) Common plant regulatory factor 6	11.02.03.04.01 transcription activation	5.71286	6.42286	5.67143	6.73857	0.00754666	0.0407478	P	P	P	P	P	P	P	P	P	P	P	P	P	P	P	P	P	P	P	P	P	P	P	P	P	P	P	P	P	P	P	P	P	P	P	P	P	P	P	P	P
1619311_at	(O04681) Pathogenesis-related genes transcriptional activator PTI5	11.02.03.04.01 transcription activation	5.58857	7.24	6.44571	7.41571	7.74444e-07	5.4324e-05	P	P	P	P	P	P	P	P	P	P	P	P	P	P	P	P	P	P	P	P	P	P	P	P	P	P	P	P	P	P	P	P	P	P	P	P	P	P	P	P	P
1619334_at	(Q8W4I8) SCARECROW gene regulator	11.02.03.04.01 transcription activation	8.28143	8.10429	8.18286	8.32571	1.0462e-05	0.000365663	P	P	P	P	P	P	P	P	P	P	P	P	P	P	P	P	P	P	P	P	P	P	P	P	P	P	P	P	P	P	P	P	P	P	P	P	P	P	P	P	P
1619410_at	(Q93XA4) Homeodomain leucine zipper protein HDZ2	11.02.03.04.01 transcription activation	8.77	8.92429	9.02714	8.79714	0.000182575	0.00279	P	P	P	P	P	P	P	P	P	P	P	P	P	P	P	P	P	P	P	P	P	P	P	P	P	P	P	P	P	P	P	P	P	P	P	P	P	P	P	P	P
1619627_at	(Q8LK56) Transcriptional activator DEMETER (DNA glycosylase-related protein DME)	11.02.03.04.01 transcription activation	6.47571	6.61286	6.21714	6.71143	0.00314823	0.022316	P	P	P	P	P	P	P	P	P	P	P	P	P	P	P	P	P	P	P	P	P	P	P	P	P	P	P	P	P	P	P	P	P	P	P	P	P	P	P	P	P
1619742_at	(Q93XH4) MAD-box transcripion factor	11.02.03.04.01 transcription activation	10.5943	10.5857	10.3257	10.49	0.00651796	0.0370709	P	P	P	P	P	P	P	P	P	P	P	P	P	P	P	P	P	P	P	P	P	P	P	P	P	P	P	P	P	P	P	P	P	P	P	P	P	P	P	P	P
1619985_at	(Q7XLZ1) OSJNBa0086O06.18 protein	11.02.03.04.01 transcription activation	7.39143	8.00571	7.34714	8.52857	1.91129e-05	0.000548463	P	P	P	P	P	P	P	P	P	P	P	P	P	P	P	P	P	P	P	P	P	P	P	P	P	P	P	P	P	P	P	P	P	P	P	P	P	P	P	P	P
1620319_s_at	(Q8L5N7) Myb-related transcription factor VlMYBB1-2	11.02.03.04.01 transcription activation	4.49571	5.83143	5.70714	5.67857	8.50552e-10	2.52689e-07	P	P	P	A	P	P	P	P	P	P	P	P	P	P	P	P	P	P	P	P	P	P	P	P	P	P	P	P	P	P	P	P	P	P	P	P	P	P	P	P	P
1620641_at	(Q39540) AOBP (Ascorbate oxidase promoter-binding protein)	11.02.03.04.01 transcription activation	7.18143	6.72	7.14429	6.31143	0.00156608	0.0133268	P	P	P	P	P	P	P	P	P	P	P	P	P	P	P	P	P	P	P	P	P	P	P	P	P	P	P	P	P	P	P	P	P	P	P	P	P	P	P	P	P
1621420_at	(Q84LP9) MADS-box protein 6	11.02.03.04.01 transcription activation	6.01714	5.61286	5.63	5.61857	1.05856e-05	0.000366346	P	P	P	P	P	P	P	P	P	P	P	P	P	P	P	P	P	P	P	P	P	P	P	P	P	P	P	P	P	P	M	P	P	P	P	P	P	P	P	P	P
1621571_at	(Q8GYN7) Putative SCARECROW gene regulator	11.02.03.04.01 transcription activation	4.32429	4.48429	4.28429	4.66571	0.00193273	0.0155434	P	P	P	P	P	P	P	P	P	P	P	P	P	P	P	P	P	P	P	P	P	P	P	P	P	P	P	P	P	P	P	P	P	P	P	P	P	P	P	P	P
1621612_at	(Q5D1M1) Class III HD-Zip protein 6	11.02.03.04.01 transcription activation	6.06714	6.00714	6.03857	6.23286	0.00106036	0.0101331	P	P	P	P	P	P	P	P	P	P	P	P	P	P	P	P	P	P	P	P	P	P	P	P	P	P	P	P	P	P	P	P	P	P	P	P	P	P	P	P	P
1621722_at	(Q9C8M2) Transcriptional regulator, putative; 35498-34111	11.02.03.04.01 transcription activation	9.37143	9.47857	9.32857	9.58429	0.00971955	0.048699	P	P	P	P	P	P	P	P	P	P	P	P	P	P	P	P	P	P	P	P	P	P	P	P	P	P	P	P	P	P	P	P	P	P	P	P	P	P	P	P	P
1621723_at	(Q50J79) NAM-like protein	11.02.03.04.01 transcription activation	10.7257	10.5243	10.5314	10.58	0.000865976	0.00879118	P	P	P	P	P	P	P	P	P	P	P	P	P	P	P	P	P	P	P	P	P	P	P	P	P	P	P	P	P	P	P	P	P	P	P	P	P	P	P	P	P
1621760_at	(Q5MJ54) AT-rich element binding factor 2	11.02.03.04.01 transcription activation	9.88714	9.92143	10.1143	10.0014	0.000756905	0.00790641	P	P	P	P	P	P	P	P	P	P	P	P	P	P	P	P	P	P	P	P	P	P	P	P	P	P	P	P	P	P	P	P	P	P	P	P	P	P	P	P	P
1622245_at	(O23297) Hypothetical protein dl3245w (Hypothetical protein AT4g14410) (Putative bHLH transcription factor)	11.02.03.04.01 transcription activation	8.08143	8.17714	7.98429	8.39143	0.000110313	0.00192944	P	P	P	P	P	P	P	P	P	P	P	P	P	P	P	P	P	P	P	P	P	P	P	P	P	P	P	P	P	P	P	P	P	P	P	P	P	P	P	P	P
1622273_at	(Q93YU8) Putative bZIP protein	11.02.03.04.01 transcription activation	8.07571	8.04714	8.15714	7.88857	0.00163561	0.013722	P	P	P	P	P	P	P	P	P	P	P	P	P	P	P	P	P	P	P	P	P	P	P	P	P	P	P	P	P	P	P	P	P	P	P	P	P	P	P	P	P
1622296_at	(Q8GTZ1) BZIP transcription factor	11.02.03.04.01 transcription activation	8.25857	8.41857	8.05429	8.68571	9.25544e-07	6.13096e-05	P	P	P	P	P	P	P	P	P	P	P	P	P	P	P	P	P	P	P	P	P	P	P	P	P	P	P	P	P	P	P	P	P	P	P	P	P	P	P	P	P
1622399_at	(Q9XFF0) DNA-binding protein WRKY3	11.02.03.04.01 transcription activation	6.46714	6.67143	6.87	6.82429	0.00833993	0.0434683	P	P	P	P	P	P	P	P	P	P	P	P	P	P	P	P	P	P	P	P	P	P	P	P	P	P	P	P	P	P	P	P	P	P	P	P	P	P	P	P	P
1622490_at	(Q9LF17) Hypothetical protein T21H19_30	11.02.03.04.01 transcription activation	10.6886	10.6043	10.7514	10.5214	0.00980477	0.049053	P	P	P	P	P	P	P	P	P	P	P	P	P	P	P	P	P	P	P	P	P	P	P	P	P	P	P	P	P	P	P	P	P	P	P	P	P	P	P	P	P
1622642_at	(Q9LU63) Arabidopsis thaliana genomic DNA, chromosome 5, P1 clone:MWD22 (AT5g51110/MWD22_5) (PCD/DCoH-like protein 1)	11.02.03.04.01 transcription activation	9.57571	9.16714	9.43286	9.26857	2.81713e-05	0.000707857	P	P	P	P	P	P	P	P	P	P	P	P	P	P	P	P	P	P	P	P	P	P	P	P	P	P	P	P	P	P	P	P	P	P	P	P	P	P	P	P	P
1615961_at	(O65502) Hypothetical protein F23E12.190 (AT4g35250/F23E12_190) (Hypothetical protein AT4g35250)	11.02.03.04.03 transcriptional repressor	7.06429	6.99714	7.02286	7.24	0.00187598	0.0151715	P	P	P	P	P	P	P	P	P	P	P	P	P	P	P	P	P	P	P	P	P	P	P	P	P	P	P	P	P	P	P	P	P	P	P	P	P	P	P	P	P
1611866_at	(P49313) 30 kDa ribonucleoprotein, chloroplast precursor (CP-RBP30)	11.04 RNA processing	9.09286	8.92143	8.98857	9.15429	3.57483e-06	0.000160951	P	P	P	P	P	P	P	P	P	P	P	P	P	P	P	P	P	P	P	P	P	P	P	P	P	P	P	P	P	P	P	P	P	P	P	P	P	P	P	P	P
1613933_at	NA	11.04 RNA processing	7.03143	6.70429	6.97286	6.77714	0.00259749	0.0193633	P	P	P	P	P	P	P	P	P	P	P	P	P	P	P	P	P	P	P	P	P	P	P	P	P	P	P	P	P	P	P	P	P	P	P	P	P	P	P	P	P
1614532_at	(Q8RWG2) Hypothetical protein At3g17040	11.04 RNA processing	7.10714	6.85143	6.93143	7.08286	3.01564e-06	0.000142341	P	P	P	P	P	P	P	P	P	P	P	P	P	P	P	P	P	P	P	P	P	P	P	P	P	P	P	P	P	P	P	P	P	P	P	P	P	P	P	P	P
1615508_s_at	(Q9FYL8) F21J9.11 (At1g24450/F21J9_210)	11.04 RNA processing	9.86143	9.84714	9.76714	9.84286	0.00777263	0.0415624	P	P	P	P	P	P	P	P	P	P	P	P	P	P	P	P	P	P	P	P	P	P	P	P	P	P	P	P	P	P	P	P	P	P	P	P	P	P	P	P	P
1618906_at	(Q8GYD9) Probable RNA helicase SDE3 (EC 3.6.1.-) (Silencing defective protein 3)	11.04 RNA processing	5.65571	5.53	5.23571	5.37286	0.00209681	0.0165339	P	P	P	P	P	P	P	P	P	P	P	P	P	P	P	P	P	P	P	P	P	P	P	P	P	P	P	P	P	P	P	P	P	P	P	P	P	P	P	P	P
1618915_at	(Q9M839) T27C4.13 protein	11.04 RNA processing	6.75143	7.41857	6.58429	7.4	0.00810023	0.0426148	P	P	P	P	P	P	P	P	P	P	P	P	P	P	P	P	P	P	P	P	P	P	P	P	P	P	P	P	P	P	P	P	P	P	P	P	P	P	P	P	P
1621474_at	(Q9SB96) RNA helicase	11.04 RNA processing	9.22857	9.05857	9.07286	9.28571	1.50093e-08	2.77934e-06	P	P	P	P	P	P	P	P	P	P	P	P	P	P	P	P	P	P	P	P	P	P	P	P	P	P	P	P	P	P	P	P	P	P	P	P	P	P	P	P	P
1621843_at	(Q5VPH4) Putative RNA processing factor 1	11.04 RNA processing	7.38429	7.40286	7.58	7.36714	7.58184e-06	0.000286832	P	P	P	P	P	P	P	P	P	P	P	P	P	P	P	P	P	P	P	P	P	P	P	P	P	P	P	P	P	P	P	P	P	P	P	P	P	P	P	P	P
1609122_at	(Q8L633) Ribonuclease Z, chloroplast precursor (EC 3.1.26.11) (RNase Z) (tRNA 3 endonuclease) (Zinc phosphodiesterase CPZ)	11.04.02 tRNA processing	6.61286	6.74143	6.57143	6.92857	0.000883362	0.00893177	P	P	P	P	P	P	P	P	P	P	P	P	P	P	P	P	P	P	P	P	P	P	P	P	P	P	P	P	P	P	P	P	P	P	P	P	P	P	P	P	P
1617761_at	(Q8RY25) At1g10390/F14N23_29	11.04.02 tRNA processing	5.25429	5.68143	5.70286	5.69571	0.000141649	0.0023265	P	P	P	P	P	P	P	P	P	P	P	P	P	P	P	P	P	P	P	P	P	P	P	P	P	P	P	P	P	P	P	P	P	P	P	P	P	P	P	P	P
1607789_at	(Q94JR9) F15M4.4/F15M4.4 (At1g76460/F15M4.4)	11.04.03 mRNA processing (splicing, 5prime-, 3prime-end processing)	7.13	7.35	6.85286	7.25	0.00160208	0.013528	P	P	P	P	P	P	P	P	P	P	P	P	P	P	P	P	P	P	P	P	P	P	P	P	P	P	P	P	P	P	P	P	P	P	P	P	P	P	P	P	P
1608632_at	(Q6K542) Putative pre-mRNA splicing factor	11.04.03 mRNA processing (splicing, 5prime-, 3prime-end processing)	8.10571	8.35429	8.42714	8.45857	9.34801e-06	0.00033603	P	P	P	P	P	P	P	P	P	P	P	P	P	P	P	P	P	P	P	P	P	P	P	P	P	P	P	P	P	P	P	P	P	P	P	P	P	P	P	P	P
1609588_at	(Q6NNL2) At4g18372	11.04.03 mRNA processing (splicing, 5prime-, 3prime-end processing)	8.69429	8.68714	8.87714	8.66571	0.00754727	0.0407478	P	P	P	P	P	P	P	P	P	P	P	P	P	P	P	P	P	P	P	P	P	P	P	P	P	P	P	P	P	P	P	P	P	P	P	P	P	P	P	P	P
1611599_at	(Q94A38) AT5g46250/MPL12_3	11.04.03 mRNA processing (splicing, 5prime-, 3prime-end processing)	10.1957	10.1186	10.3329	10.0229	0.000434272	0.00526353	P	P	P	P	P	P	P	P	P	P	P	P	P	P	P	P	P	P	P	P	P	P	P	P	P	P	P	P	P	P	P	P	P	P	P	P	P	P	P	P	P
1611632_at	(Q9SSD2) F18B13.15 protein	11.04.03 mRNA processing (splicing, 5prime-, 3prime-end processing)	10.3443	10.35	10.22	10.3857	0.00120025	0.0109431	P	P	P	P	P	P	P	P	P	P	P	P	P	P	P	P	P	P	P	P	P	P	P	P	P	P	P	P	P	P	P	P	P	P	P	P	P	P	P	P	P
1615452_at	(Q6YXY3) Putative splicing factor 3b, subunit 3, 130kDa	11.04.03 mRNA processing (splicing, 5prime-, 3prime-end processing)	8.49286	8.44571	8.33571	8.43	0.00714379	0.0393454	P	P	P	P	P	P	P	P	P	P	P	P	P	P	P	P	P	P	P	P	P	P	P	P	P	P	P	P	P	P	P	P	P	P	P	P	P	P	P	P	P
1616539_s_at	(Q8LHF3) Splicing factor-like	11.04.03 mRNA processing (splicing, 5prime-, 3prime-end processing)	9.43143	9.53714	9.57429	9.53714	0.00477514	0.0295912	P	P	P	P	P	P	P	P	P	P	P	P	P	P	P	P	P	P	P	P	P	P	P	P	P	P	P	P	P	P	P	P	P	P	P	P	P	P	P	P	P
1606680_at	(Q84K41) Hypothetical protein At2g02570	11.04.03.01 splicing	7.35286	7.45429	7.47286	7.43857	0.00251513	0.0188888	P	P	P	P	P	P	P	P	P	P	P	P	P	P	P	P	P	P	P	P	P	P	P	P	P	P	P	P	P	P	P	P	P	P	P	P	P	P	P	P	P
1608436_at	(Q20648) Hypothetical protein	11.04.03.01 splicing	7.34714	7.53429	7.59714	7.58857	0.00508788	0.0309061	P	P	P	P	P	P	P	P	P	P	P	P	P	P	P	P	P	P	P	P	P	P	P	P	P	P	P	P	P	P	P	P	P	P	P	P	P	P	P	P	P
1610434_at	(Q93ZR3) Hypothetical protein At1g04080	11.04.03.01 splicing	8.36	8.47714	8.23429	8.50714	0.00314394	0.0223029	P	P	P	P	P	P	P	P	P	P	P	P	P	P	P	P	P	P	P	P	P	P	P	P	P	P	P	P	P	P	P	P	P	P	P	P	P	P	P	P	P
1613970_at	(Q7XPV9) OSJNBa0032F06.22 protein	11.04.03.01 splicing	7.63429	7.53714	7.73571	7.47286	0.00285157	0.0208886	P	P	P	P	P	P	P	P	P	P	P	P	P	P	P	P	P	P	P	P	P	P	P	P	P	P	P	P	P	P	P	P	P	P	P	P	P	P	P	P	P
1617263_at	(Q8RY91) Putative RNA helicase (Fragment)	11.04.03.01 splicing	7.16286	7.21571	7.11714	7.34	0.0061987	0.0357789	P	P	P	P	P	P	P	P	P	P	P	P	P	P	P	P	P	P	P	P	P	P	P	P	P	P	P	P	P	P	P	P	P	P	P	P	P	P	P	P	P
1618476_s_at	(Q719E3) Maturase K (Fragment)	11.04.03.01 splicing	10.2214	10.3371	9.76429	10.3814	0.00158638	0.0134423	P	P	P	P	P	P	P	P	P	P	P	P	P	P	P	P	P	P	P	P	P	P	P	P	P	P	P	P	P	P	P	P	P	P	P	P	P	P	P	P	P
1619641_at	(Q719E3) Maturase K (Fragment)	11.04.03.01 splicing	7.82286	8.12	7.53571	8.27571	0.000926894	0.00926069	P	P	P	P	P	P	P	P	P	P	P	P	P	P	P	P	P	P	P	P	P	P	P	P	P	P	P	P	P	P	P	P	P	P	P	P	P	P	P	P	P
1620432_s_at	(Q9ZVT4) F15K9.7 protein	11.04.03.01 splicing	10.31	10.16	10.2186	10.1771	0.00109237	0.0103367	P	P	P	P	P	P	P	P	P	P	P	P	P	P	P	P	P	P	P	P	P	P	P	P	P	P	P	P	P	P	P	P	P	P	P	P	P	P	P	P	P
1620320_at	(Q9SA55) F10O3.3 protein (Hypothetical protein At1g03140)	11.04.03.03 5prime-end processing	8.11714	7.92429	8.23429	7.92714	0.00942619	0.0478035	P	P	P	P	P	P	P	P	P	P	P	P	P	P	P	P	P	P	P	P	P	P	P	P	P	P	P	P	P	P	P	P	P	P	P	P	P	P	P	P	P
1622856_at	(O82021) Putative arginine/serine-rich splicing factor	11.04.03.05 3prime-end processing	9.92714	9.95714	9.97143	10.1371	0.00103923	0.0100325	P	P	P	P	P	P	P	P	P	P	P	P	P	P	P	P	P	P	P	P	P	P	P	P	P	P	P	P	P	P	P	P	P	P	P	P	P	P	P	P	P
1621399_s_at	(Q9M1X0) Ribosome recycling factor, chloroplast precursor (Ribosome releasing factor, chloroplast) (RRF) (CpFrr) (RRFHCP)	12 PROTEIN SYNTHESIS	5.97143	6.28714	5.71286	6.32429	8.87298e-05	0.0016385	P	P	P	P	P	P	P	P	P	P	P	P	P	P	P	P	P	P	P	P	P	P	P	P	P	P	P	P	P	P	P	P	P	P	P	P	P	P	P	P	P
1607919_x_at	homologue to gb|M37430.1|PEACPDKAA Pea Chloroplast 4.5S, 5S, 16S and 23S mRNA	12.01 ribosome biogenesis	7.02	6.84	6.67143	7.03	0.000987417	0.00965528	P	P	P	P	P	P	P	P	P	P	P	P	P	P	P	P	P	P	P	P	P	P	P	P	P	P	P	P	P	P	P	P	P	P	P	P	P	P	P	P	P
1609835_at	(O23428) Hypothetical protein AT4g15770	12.01 ribosome biogenesis	8.28286	7.59714	8.14857	7.65714	0.00116589	0.0107615	P	P	P	P	P	P	P	P	P	P	P	P	P	P	P	P	P	P	P	P	P	P	P	P	P	P	P	P	P	P	P	P	P	P	P	P	P	P	P	P	P
1611705_s_at	homologue to gb|M37430.1|PEACPDKAA Pea Chloroplast 4.5S, 5S, 16S and 23S mRNA	12.01 ribosome biogenesis	8.94714	8.63571	8.65857	9.05286	3.62103e-07	3.26571e-05	P	P	P	P	P	P	P	P	P	P	P	P	P	P	P	P	P	P	P	P	P	P	P	P	P	P	P	P	P	P	P	P	P	P	P	P	P	P	P	P	P
1621590_at	homologue to gb|M37430.1|PEACPDKAA Pea Chloroplast 4.5S, 5S, 16S and 23S mRNA	12.01 ribosome biogenesis	10.0057	10.2643	9.87857	10.2929	0.00965909	0.0485194	P	P	P	P	P	P	P	P	P	P	P	P	P	P	P	P	P	P	P	P	P	P	P	P	P	P	P	P	P	P	P	P	P	P	P	P	P	P	P	P	P
1606458_at	(P25864) 50S ribosomal protein L9, chloroplast precursor (CL9)	12.01.01 ribosomal proteins	7.60714	7.55571	7.44857	7.69714	0.00172068	0.0142581	P	P	P	P	P	P	P	P	P	P	P	P	P	P	P	P	P	P	P	P	P	P	P	P	P	P	P	P	P	P	P	P	P	P	P	P	P	P	P	P	P
1606797_at	(Q8LCR3) Ribosomal protein L17-like protein	12.01.01 ribosomal proteins	8.77571	8.96143	8.66571	9.09	0.000387282	0.00484864	P	P	P	P	P	P	P	P	P	P	P	P	P	P	P	P	P	P	P	P	P	P	P	P	P	P	P	P	P	P	P	P	P	P	P	P	P	P	P	P	P
1606900_at	(P42732) 30S ribosomal protein S13, chloroplast precursor (CS13)	12.01.01 ribosomal proteins	7.71571	7.75571	7.62	7.96571	0.000418614	0.00512535	P	P	P	P	P	P	P	P	P	P	P	P	P	P	P	P	P	P	P	P	P	P	P	P	P	P	P	P	P	P	P	P	P	P	P	P	P	P	P	P	P
1607273_at	(P82411) Plastid-specific 50S ribosomal protein 6, chloroplast precursor (PSRP-6)	12.01.01 ribosomal proteins	8.35571	8.16143	8.12714	8.26	0.000122214	0.00207972	P	P	P	P	P	P	P	P	P	P	P	P	P	P	P	P	P	P	P	P	P	P	P	P	P	P	P	P	P	P	P	P	P	P	P	P	P	P	P	P	P
1607287_a_at	(Q9M4R3) Ribosomal protein 5 precursor	12.01.01 ribosomal proteins	7.34857	7.62714	7.2	7.73286	0.00745079	0.0405062	P	P	P	P	P	P	P	P	P	P	P	P	P	P	P	P	P	P	P	P	P	P	P	P	P	P	P	P	P	P	P	P	P	P	P	P	P	P	P	P	P
1607398_at	(Q9M3K7) Chloroplast 30S ribosomal protein S18	12.01.01 ribosomal proteins	6.62857	6.68714	6.48286	6.90857	0.001334	0.0118063	P	P	P	P	P	P	P	P	P	P	P	P	P	P	P	P	P	P	P	P	P	P	P	P	P	P	P	P	P	P	P	P	P	P	P	P	P	P	P	P	P
1607422_s_at	(P30956) 50S ribosomal protein L28, chloroplast precursor (CL28)	12.01.01 ribosomal proteins	7.72714	7.91143	7.42143	8.03143	5.75634e-07	4.54256e-05	P	P	P	P	P	P	P	P	P	P	P	P	P	P	P	P	P	P	P	P	P	P	P	P	P	P	P	P	P	P	P	P	P	P	P	P	P	P	P	P	P
1607466_at	(O23049) YUP8H12.20 protein (Putative chloroplast 50S ribosomal protein L6)	12.01.01 ribosomal proteins	6.47714	6.58857	6.21857	6.65429	5.41165e-05	0.00116106	P	P	P	P	P	P	P	P	P	P	P	P	P	P	P	P	P	P	P	P	P	P	P	P	P	P	P	P	P	P	P	P	P	P	P	P	P	P	P	P	P
1607660_at	(Q7X9K1) Ribosomal Pr 117 (Fragment)	12.01.01 ribosomal proteins	11.8129	11.9643	11.8786	11.9214	0.00100256	0.00977499	P	P	P	P	P	P	P	P	P	P	P	P	P	P	P	P	P	P	P	P	P	P	P	P	P	P	P	P	P	P	P	P	P	P	P	P	P	P	P	P	P
1607975_s_at	(Q940B0) Putative 60S ribosomal protein	12.01.01 ribosomal proteins	10.8986	10.7529	10.9257	10.6671	0.00863061	0.0447295	P	P	P	P	P	P	P	P	P	P	P	P	P	P	P	P	P	P	P	P	P	P	P	P	P	P	P	P	P	P	P	P	P	P	P	P	P	P	P	P	P
1608158_at	(Q7X752) OSJNBb0070J16.13 protein (OSJNBb0072M01.9 protein)	12.01.01 ribosomal proteins	8.92857	8.85857	8.96857	8.74286	0.00679058	0.0381699	P	P	P	P	P	P	P	P	P	P	P	P	P	P	P	P	P	P	P	P	P	P	P	P	P	P	P	P	P	P	P	P	P	P	P	P	P	P	P	P	P
1608376_at	(Q9ZAE3) 50S ribosomal protein L18	12.01.01 ribosomal proteins	8.34857	8.44714	8.09714	8.62571	4.58766e-10	1.59793e-07	P	P	P	P	P	P	P	P	P	P	P	P	P	P	P	P	P	P	P	P	P	P	P	P	P	P	P	P	P	P	P	P	P	P	P	P	P	P	P	P	P
1608921_x_at	(Q5GMM4) 60S ribosomal protein L37a	12.01.01 ribosomal proteins	7.71714	7.53	7.86429	7.49	0.00172824	0.0142973	P	P	P	P	P	P	P	P	P	P	P	P	P	P	P	P	P	P	P	P	P	P	P	P	P	P	P	P	P	P	P	P	P	P	P	P	P	P	P	P	P
1609125_at	(Q05462) 60S ribosomal protein L27	12.01.01 ribosomal proteins	9.8	9.67429	9.83	9.54571	0.000178614	0.00275028	P	P	P	P	P	P	P	P	P	P	P	P	P	P	P	P	P	P	P	P	P	P	P	P	P	P	P	P	P	P	P	P	P	P	P	P	P	P	P	P	P
1609627_s_at	NA	12.01.01 ribosomal proteins	10.2743	10.3014	10.3657	10.2329	0.00759453	0.0409351	P	P	P	P	P	P	P	P	P	P	P	P	P	P	P	P	P	P	P	P	P	P	P	P	P	P	P	P	P	P	P	P	P	P	P	P	P	P	P	P	P
1609656_s_at	(Q6EN96) Orf109	12.01.01 ribosomal proteins	6.40714	6.25286	6.22286	6.66429	5.17852e-05	0.00112733	P	P	P	P	P	P	P	P	P	P	P	P	P	P	P	P	P	P	P	P	P	P	P	P	P	P	P	P	M	P	P	P	P	P	P	P	P	P	P	P	M
1610728_at	(Q49KW0) Ribosomal protein S3	12.01.01 ribosomal proteins	11.6629	11.79	11.5057	11.7943	0.00268289	0.0198971	P	P	P	P	P	P	P	P	P	P	P	P	P	P	P	P	P	P	P	P	P	P	P	P	P	P	P	P	P	P	P	P	P	P	P	P	P	P	P	P	P
1611008_at	(Q9AV87) 60S ribosomal protein L21	12.01.01 ribosomal proteins	10.3686	10.9371	10.0971	10.8814	4.758e-05	0.00105165	P	P	P	P	P	P	P	P	P	P	P	P	P	P	P	P	P	P	P	P	P	P	P	P	P	P	P	P	P	P	P	P	P	P	P	P	P	P	P	P	P
1611279_s_at	(Q9TL49) NADH dehydrogenase subunit F	12.01.01 ribosomal proteins	9.88143	10.0914	9.81	10.1829	0.00591359	0.0346883	P	P	P	P	P	P	P	P	P	P	P	P	P	P	P	P	P	P	P	P	P	P	P	P	P	P	P	P	P	P	P	P	P	P	P	P	P	P	P	P	P
1611293_at	(Q6YXY5) Putative 50S ribosomal protein L3	12.01.01 ribosomal proteins	8.84714	8.82857	8.63857	8.89429	0.000391491	0.00488808	P	P	P	P	P	P	P	P	P	P	P	P	P	P	P	P	P	P	P	P	P	P	P	P	P	P	P	P	P	P	P	P	P	P	P	P	P	P	P	P	P
1611294_at	(Q75G91) Putative ribosomal protein	12.01.01 ribosomal proteins	8.96	8.86429	9.04714	8.81286	0.00856445	0.0444674	P	P	P	P	P	P	P	P	P	P	P	P	P	P	P	P	P	P	P	P	P	P	P	P	P	P	P	P	P	P	P	P	P	P	P	P	P	P	P	P	P
1611933_at	(Q8VYM4) Hypothetical protein At3g52150	12.01.01 ribosomal proteins	7.64	7.74571	7.46429	7.99	7.14063e-06	0.00027321	P	P	P	P	P	P	P	P	P	P	P	P	P	P	P	P	P	P	P	P	P	P	P	P	P	P	P	P	P	P	P	P	P	P	P	P	P	P	P	P	P
1612076_at	(Q6TKQ9) Ribosomal protein L3B	12.01.01 ribosomal proteins	9.21	9.16286	9.33571	9.06857	4.25618e-06	0.000183725	P	P	P	P	P	P	P	P	P	P	P	P	P	P	P	P	P	P	P	P	P	P	P	P	P	P	P	P	P	P	P	P	P	P	P	P	P	P	P	P	P
1612081_at	(Q75LC1) Putative ribosomal S1 protein (With alternative splicing)	12.01.01 ribosomal proteins	7.99429	8.06429	7.85143	8.10857	0.00308905	0.0220825	P	P	P	P	P	P	P	P	P	P	P	P	P	P	P	P	P	P	P	P	P	P	P	P	P	P	P	P	P	P	P	P	P	P	P	P	P	P	P	P	P
1612544_at	(Q9FLN4) 50S ribosomal protein L27, chloroplast precursor	12.01.01 ribosomal proteins	7.86	8.03714	7.73571	8.19429	0.000195354	0.0029277	P	P	P	P	P	P	P	P	P	P	P	P	P	P	P	P	P	P	P	P	P	P	P	P	P	P	P	P	P	P	P	P	P	P	P	P	P	P	P	P	P
1612626_at	(Q45KX4) Putative 60S ribosomal protein L35	12.01.01 ribosomal proteins	11.04	11.0643	11.0843	11.0057	0.00471393	0.0294438	P	P	P	P	P	P	P	P	P	P	P	P	P	P	P	P	P	P	P	P	P	P	P	P	P	P	P	P	P	P	P	P	P	P	P	P	P	P	P	P	P
1613008_at	(Q69UI8) Putative acidic ribosomal protein P1a	12.01.01 ribosomal proteins	9.02143	9.02714	9.16286	8.91714	0.000889109	0.00895803	P	P	P	P	P	P	P	P	P	P	P	P	P	P	P	P	P	P	P	P	P	P	P	P	P	P	P	P	P	P	P	P	P	P	P	P	P	P	P	P	P
1613550_at	(P51412) 50S ribosomal protein L21, chloroplast precursor (CL21)	12.01.01 ribosomal proteins	8.22143	8.28	8.06571	8.45143	4.29678e-06	0.000184037	P	P	P	P	P	P	P	P	P	P	P	P	P	P	P	P	P	P	P	P	P	P	P	P	P	P	P	P	P	P	P	P	P	P	P	P	P	P	P	P	P
1613729_at	(P16180) 30S ribosomal protein S17, chloroplast precursor (CS17)	12.01.01 ribosomal proteins	8.95714	8.82571	8.70714	8.88286	0.000141291	0.00232439	P	P	P	P	P	P	P	P	P	P	P	P	P	P	P	P	P	P	P	P	P	P	P	P	P	P	P	P	P	P	P	P	P	P	P	P	P	P	P	P	P
1614138_at	(P82412) Plastid-specific 30S ribosomal protein 3, chloroplast precursor (PSRP-3)	12.01.01 ribosomal proteins	7.33714	7.43714	7.11429	7.53143	0.000320921	0.0042541	P	P	P	P	P	P	P	P	P	P	P	P	P	P	P	P	P	P	P	P	P	P	P	P	P	P	P	P	P	P	P	P	P	P	P	P	P	P	P	P	P
1614745_at	(Q8VZ55) Putative chloroplast ribosomal protein L35	12.01.01 ribosomal proteins	8.20429	8.69286	8.03	8.77857	7.15973e-05	0.00140428	P	P	P	P	P	P	P	P	P	P	P	P	P	P	P	P	P	P	P	P	P	P	P	P	P	P	P	P	P	P	P	P	P	P	P	P	P	P	P	P	P
1615470_at	NA	12.01.01 ribosomal proteins	5.70571	5.82286	5.47571	5.87571	0.000571608	0.00634485	P	P	P	P	P	P	P	P	P	P	P	P	P	P	P	P	P	P	P	P	P	P	P	P	P	P	P	P	P	P	P	P	P	P	P	P	P	P	P	P	P
1615609_at	(P25873) 50S ribosomal protein L15, chloroplast precursor (CL15)	12.01.01 ribosomal proteins	6.88429	7.16857	6.7	7.35143	7.28689e-05	0.00141748	P	P	P	P	P	P	P	P	P	P	P	P	P	P	P	P	P	P	P	P	P	P	P	P	P	P	P	P	P	P	P	P	P	P	P	P	P	P	P	P	P
1616219_at	(Q9SS17) 40S ribosomal protein S24	12.01.01 ribosomal proteins	9.35143	9.41143	9.43571	9.35143	0.00134088	0.0118497	P	P	P	P	P	P	P	P	P	P	P	P	P	P	P	P	P	P	P	P	P	P	P	P	P	P	P	P	P	P	P	P	P	P	P	P	P	P	P	P	P
1616231_s_at	(Q4LB27) OSJNBa0042L16.19 protein	12.01.01 ribosomal proteins	9.61	9.87286	9.68143	9.82143	0.00329697	0.0229486	P	P	P	P	P	P	P	P	P	P	P	P	P	P	P	P	P	P	P	P	P	P	P	P	P	P	P	P	P	P	P	P	P	P	P	P	P	P	P	P	P
1616390_at	(Q9M4Y3) Plastid ribosomal protein S10 precursor	12.01.01 ribosomal proteins	8.28286	8.25429	8.2	8.49286	9.91653e-06	0.000349013	P	P	P	P	P	P	P	P	P	P	P	P	P	P	P	P	P	P	P	P	P	P	P	P	P	P	P	P	P	P	P	P	P	P	P	P	P	P	P	P	P
1616502_at	(O65059) 40S ribosomal protein S15	12.01.01 ribosomal proteins	10.9971	11.1414	11.1614	11.0743	6.19197e-05	0.00126866	P	P	P	P	P	P	P	P	P	P	P	P	P	P	P	P	P	P	P	P	P	P	P	P	P	P	P	P	P	P	P	P	P	P	P	P	P	P	P	P	P
1616667_a_at	(Q9FJP3) 50S ribosomal protein L29, chloroplast precursor	12.01.01 ribosomal proteins	7.83286	7.87571	7.65	7.97571	5.70894e-05	0.00121147	P	P	P	P	P	P	P	P	P	P	P	P	P	P	P	P	P	P	P	P	P	P	P	P	P	P	P	P	P	P	P	P	P	P	P	P	P	P	P	P	P
1617074_s_at	(Q4VZK2) Ribosomal protein S11	12.01.01 ribosomal proteins	8.99857	9.36286	8.60143	9.58571	0.00324068	0.0226377	P	P	P	P	P	P	P	P	P	P	P	P	P	P	P	P	P	P	P	P	P	P	P	P	P	P	P	P	P	P	P	P	P	P	P	P	P	P	P	P	P
1617122_s_at	(O80439) 30S ribosomal protein S31 (At2g38140/F16M14.7) (Plastid-specific ribosomal protein 4 precursor)	12.01.01 ribosomal proteins	8.35857	8.30143	8.13286	8.33857	0.000162325	0.00255795	P	P	P	P	P	P	P	P	P	P	P	P	P	P	P	P	P	P	P	P	P	P	P	P	P	P	P	P	P	P	P	P	P	P	P	P	P	P	P	P	P
1617195_s_at	(Q9AV87) 60S ribosomal protein L21	12.01.01 ribosomal proteins	9.44143	9.39857	9.24857	9.37571	0.000174012	0.00268761	P	P	P	P	P	P	P	P	P	P	P	P	P	P	P	P	P	P	P	P	P	P	P	P	P	P	P	P	P	P	P	P	P	P	P	P	P	P	P	P	P
1617204_at	(Q9ST69) Ribosomal protein S5	12.01.01 ribosomal proteins	8.26286	8.39143	8.05714	8.43571	0.000506633	0.00582236	P	P	P	P	P	P	P	P	P	P	P	P	P	P	P	P	P	P	P	P	P	P	P	P	P	P	P	P	P	P	P	P	P	P	P	P	P	P	P	P	P
1618079_at	NA	12.01.01 ribosomal proteins	10.5229	10.5586	10.7229	10.5529	0.00307908	0.0220402	P	P	P	P	P	P	P	P	P	P	P	P	P	P	P	P	P	P	P	P	P	P	P	P	P	P	P	P	P	P	P	P	P	P	P	P	P	P	P	P	P
1618253_at	(Q53U38) Similar to 60S ribosomal protein L35	12.01.01 ribosomal proteins	10.2614	10.3671	10.1957	10.4	0.00202138	0.0160519	P	P	P	P	P	P	P	P	P	P	P	P	P	P	P	P	P	P	P	P	P	P	P	P	P	P	P	P	P	P	P	P	P	P	P	P	P	P	P	P	P
1618474_at	(Q3HKA5) Hypothetical protein	12.01.01 ribosomal proteins	6.55571	6.43143	6.49571	6.92429	0.00287382	0.0209895	P	P	P	P	P	P	P	P	P	P	P	P	P	P	P	P	P	P	P	P	P	P	P	P	P	P	P	P	P	P	P	P	P	P	P	P	P	P	P	P	P
1618847_s_at	(Q9LY66) Chloroplast ribosomal L1-like protein (AT3g63490/MAA21_120)	12.01.01 ribosomal proteins	8.41286	8.53	8.30429	8.60857	0.000441484	0.00530923	P	P	P	P	P	P	P	P	P	P	P	P	P	P	P	P	P	P	P	P	P	P	P	P	P	P	P	P	P	P	P	P	P	P	P	P	P	P	P	P	P
1619416_at	(Q6H8J2) 40S ribosomal protein S9	12.01.01 ribosomal proteins	9.38	9.59714	9.49143	9.59	0.00639595	0.0365829	P	P	P	P	P	P	P	P	P	P	P	P	P	P	P	P	P	P	P	P	P	P	P	P	P	P	P	P	P	P	P	P	P	P	P	P	P	P	P	P	P
1619423_at	(Q9XF97) 60S ribosomal protein L4 (L1)	12.01.01 ribosomal proteins	9.85143	9.77571	9.91857	9.68571	0.0063948	0.0365829	P	P	P	P	P	P	P	P	P	P	P	P	P	P	P	P	P	P	P	P	P	P	P	P	P	P	P	P	P	P	P	P	P	P	P	P	P	P	P	P	P
1620178_s_at	(Q5GMM4) 60S ribosomal protein L37a	12.01.01 ribosomal proteins	8.14	7.76857	8.34286	7.77143	0.00724078	0.0397393	P	P	P	P	P	P	P	P	P	P	P	P	P	P	P	P	P	P	P	P	P	P	P	P	P	P	P	P	P	P	P	P	P	P	P	P	P	P	P	P	P
1620434_at	(Q5ZC75) 30S ribosomal protein S1-like	12.01.01 ribosomal proteins	5.98429	6.00571	5.88857	6.10429	0.00158892	0.0134423	P	P	P	P	P	P	P	P	P	P	P	P	P	P	P	P	P	P	P	P	P	P	P	P	P	P	P	P	P	P	P	P	P	P	P	P	P	P	P	P	P
1620684_at	(Q8VY91) Plastid ribosomal protein S6, putative	12.01.01 ribosomal proteins	6.16857	6.25286	5.99286	6.37857	0.00154859	0.0132114	P	P	P	P	P	P	P	P	P	P	P	P	P	P	P	P	P	P	P	P	P	P	P	P	P	P	P	P	P	P	P	P	P	P	P	P	P	P	P	P	P
1620854_at	(P82244) 50S ribosomal protein L34, chloroplast precursor	12.01.01 ribosomal proteins	7.62	7.73429	7.42	7.80429	0.00141853	0.0123736	P	P	P	P	P	P	P	P	P	P	P	P	P	P	P	P	P	P	P	P	P	P	P	P	P	P	P	P	P	P	P	P	P	P	P	P	P	P	P	P	P
1621569_at	(P24929) 50S ribosomal protein L12, chloroplast precursor (CL12)	12.01.01 ribosomal proteins	8.98857	9.27714	8.87429	9.39714	3.71388e-05	0.000868378	P	P	P	P	P	P	P	P	P	P	P	P	P	P	P	P	P	P	P	P	P	P	P	P	P	P	P	P	P	P	P	P	P	P	P	P	P	P	P	P	P
1622099_at	(Q6EN96) Orf109	12.01.01 ribosomal proteins	5.98286	6.02143	5.81714	6.58571	0.000205291	0.00303164	P	P	P	P	P	P	P	P	P	P	P	P	P	P	P	P	P	P	P	P	P	P	P	P	P	P	P	P	P	P	P	P	P	P	P	P	P	P	P	P	P
1622364_at	NA	12.01.01 ribosomal proteins	5.72571	5.97	5.61143	6.11571	0.00953347	0.048197	P	P	P	P	P	P	P	P	P	P	P	P	P	P	P	P	P	P	P	P	P	P	P	P	P	P	P	P	P	P	P	P	P	P	P	P	P	P	P	P	P
1622495_at	(Q9XJ27) 30S ribosomal protein S9, chloroplast precursor	12.01.01 ribosomal proteins	7.78143	7.89286	7.59429	8.04571	6.09827e-05	0.00126239	P	P	P	P	P	P	P	P	P	P	P	P	P	P	P	P	P	P	P	P	P	P	P	P	P	P	P	P	P	P	P	P	P	P	P	P	P	P	P	P	P
1622744_at	(P07816) Chloroplast 30S ribosomal protein S19	12.01.01 ribosomal proteins	9.15429	9.17	8.77714	9.24714	0.00415781	0.0268701	P	P	P	P	P	P	P	P	P	P	P	P	P	P	P	P	P	P	P	P	P	P	P	P	P	P	P	P	P	P	P	P	P	P	P	P	P	P	P	P	P
1618292_at	(Q60D33) Hypothetical protein PGEC979H09.4	12.04 translation	7.41571	7.15286	7.39286	7.82143	0.00123061	0.0111243	P	P	P	P	P	P	P	P	P	P	P	P	P	P	P	P	P	P	P	P	P	P	P	P	P	P	P	P	P	P	P	P	P	P	P	P	P	P	P	P	P
1619277_at	(Q6JJ25) Hypothetical protein	12.04 translation	8.09571	7.92	7.95286	7.94714	0.00823163	0.0430149	P	P	P	P	P	P	P	P	P	P	P	P	P	P	P	P	P	P	P	P	P	P	P	P	P	P	P	P	P	P	P	P	P	P	P	P	P	P	P	P	P
1620247_at	(Q9SFB3) F17A17.35 protein (Hypothetical protein At3g08010)	12.04 translation	6.52571	6.92143	6.39714	7.02857	0.00317418	0.0224684	P	P	P	P	P	P	P	P	P	P	P	P	P	P	P	P	P	P	P	P	P	P	P	P	P	P	P	P	P	P	P	P	P	P	P	P	P	P	P	P	P
1610924_at	(O64760) Putative translation initiation factor eIF-2B epsilon subunit (At2g34970)	12.04.01 translation initiation	6.62571	6.59429	6.34714	6.59429	0.00604119	0.0352118	P	P	P	P	P	P	P	P	P	P	P	P	P	P	P	P	P	P	P	P	P	P	P	P	P	P	P	P	P	P	P	P	P	P	P	P	P	P	P	P	P
1612258_at	(Q9SHI1) Translation initiation factor IF-2, chloroplast precursor	12.04.01 translation initiation	8.58143	8.53286	8.43571	8.54857	0.00108702	0.0103002	P	P	P	P	P	P	P	P	P	P	P	P	P	P	P	P	P	P	P	P	P	P	P	P	P	P	P	P	P	P	P	P	P	P	P	P	P	P	P	P	P
1618212_at	(Q8GRX2) Hypothetical protein	12.04.01 translation initiation	9.83286	9.71	9.91	9.63857	0.00104123	0.0100357	P	P	P	P	P	P	P	P	P	P	P	P	P	P	P	P	P	P	P	P	P	P	P	P	P	P	P	P	P	P	P	P	P	P	P	P	P	P	P	P	P
1618321_at	(Q6YVX8) Putative Ligatin (Hepatocellular carcinoma-associated antigen 56)	12.04.01 translation initiation	7.12286	7.08429	7.37429	7.07571	0.000252623	0.00353427	P	P	P	P	P	P	P	P	P	P	P	P	P	P	P	P	P	P	P	P	P	P	P	P	P	P	P	P	P	P	P	P	P	P	P	P	P	P	P	P	P
1621593_s_at	(Q95GN2) Translation initiation factor IF1	12.04.01 translation initiation	7.69143	8.04571	7.30286	8.36571	0.00459475	0.028845	P	P	P	P	P	P	P	P	P	P	P	P	P	P	P	P	P	P	P	P	P	P	P	P	P	P	P	P	P	P	P	P	P	P	P	P	P	P	P	P	P
1607549_at	(Q9LKR8) T26D3.4 protein (Hypothetical protein At5g28500)	12.04.02 translation elongation	7.56857	7.91143	7.39143	8.14286	0.000171595	0.00266659	P	P	P	P	P	P	P	P	P	P	P	P	P	P	P	P	P	P	P	P	P	P	P	P	P	P	P	P	P	P	P	P	P	P	P	P	P	P	P	P	P
1608205_at	(P46280) Elongation factor Tu, chloroplast precursor (EF-Tu)	12.04.02 translation elongation	9.03857	9.20143	8.75571	9.39714	3.4789e-06	0.00015829	P	P	P	P	P	P	P	P	P	P	P	P	P	P	P	P	P	P	P	P	P	P	P	P	P	P	P	P	P	P	P	P	P	P	P	P	P	P	P	P	P
1610136_a_at	(Q43467) Elongation factor Tu, chloroplast precursor (EF-Tu)	12.04.02 translation elongation	9.32143	9.36429	9.25286	9.44	0.00800111	0.0422474	P	P	P	P	P	P	P	P	P	P	P	P	P	P	P	P	P	P	P	P	P	P	P	P	P	P	P	P	P	P	P	P	P	P	P	P	P	P	P	P	P
1617679_at	(Q9ZT91) Elongation factor Tu, mitochondrial precursor	12.04.02 translation elongation	6.36286	5.98429	6.18714	6.09	0.0056399	0.0334913	P	P	P	P	P	P	P	P	P	P	P	P	P	P	P	P	P	P	P	P	P	P	P	P	P	P	P	P	P	P	P	P	P	P	P	P	P	P	P	P	P
1618385_at	(Q5J1K3) Elongation factor 1-alpha 1	12.04.02 translation elongation	11.8986	11.8329	11.8414	11.8443	0.00370651	0.0248767	P	P	P	P	P	P	P	P	P	P	P	P	P	P	P	P	P	P	P	P	P	P	P	P	P	P	P	P	P	P	P	P	P	P	P	P	P	P	P	P	P
1620113_at	(P34811) Elongation factor G, chloroplast precursor (EF-G)	12.04.02 translation elongation	8.99714	8.93	8.88714	9.09	5.06522e-06	0.000208427	P	P	P	P	P	P	P	P	P	P	P	P	P	P	P	P	P	P	P	P	P	P	P	P	P	P	P	P	P	P	P	P	P	P	P	P	P	P	P	P	P
1617928_at	(Q8RX79) AT3g62910/T20O10_10 (Chloroplast Release Factor 1)	12.04.03 translation termination	5.29	5.68857	5.24286	5.80429	0.00577631	0.0340507	P	P	P	P	P	P	P	P	P	P	P	P	P	P	P	P	P	P	P	P	P	P	P	P	P	P	P	P	P	P	P	P	P	P	P	P	P	P	P	P	P
1606671_at	(O81126) 9G8-like SR protein (RSZp22 splicing factor)	12.07 translational control	10.2086	9.95143	10.0943	10.0429	0.00095987	0.00945917	P	P	P	P	P	P	P	P	P	P	P	P	P	P	P	P	P	P	P	P	P	P	P	P	P	P	P	P	P	P	P	P	P	P	P	P	P	P	P	P	P
1607652_a_at	(Q9CAU9) Hypothetical protein T9J14.22 (Contains similarity to O-linked GlcNAc transferases) (Expressed protein)	12.07 translational control	8.19143	7.97286	8.17429	7.80286	0.0020961	0.0165339	P	P	P	P	P	P	P	P	P	P	P	P	P	P	P	P	P	P	P	P	P	P	P	P	P	P	P	P	P	P	P	P	P	P	P	P	P	P	P	P	P
1614493_at	(Q8SMH8) RNA-binding protein	12.07 translational control	8.46571	8.64714	8.47	8.80286	0.00937479	0.0476269	P	P	P	P	P	P	P	P	P	P	P	P	P	P	P	P	P	P	P	P	P	P	P	P	P	P	P	P	P	P	P	P	P	P	P	P	P	P	P	P	P
1617311_at	(Q8SMH8) RNA-binding protein	12.07 translational control	9.25857	9.40429	9.17	9.57857	2.47823e-06	0.000123313	P	P	P	P	P	P	P	P	P	P	P	P	P	P	P	P	P	P	P	P	P	P	P	P	P	P	P	P	P	P	P	P	P	P	P	P	P	P	P	P	P
1607285_s_at	(Q9FYR6) Prolyl tRNA synthetase (At5g52520)	12.10 aminoacyl-tRNA-synthetases	7.19714	7.30571	7.10714	7.38714	0.0031988	0.0225636	P	P	P	P	P	P	P	P	P	P	P	P	P	P	P	P	P	P	P	P	P	P	P	P	P	P	P	P	P	P	P	P	P	P	P	P	P	P	P	P	P
1608490_s_at	(P93111) Glutamyl-tRNA reductase 1, chloroplast precursor (EC 1.2.1.-) (GluTR)	12.10 aminoacyl-tRNA-synthetases	7.64143	8.13714	7.66	8.02	0.0088898	0.0457176	P	P	P	P	P	P	P	P	P	P	P	P	P	P	P	P	P	P	P	P	P	P	P	P	P	P	P	P	P	P	P	P	P	P	P	P	P	P	P	P	P
1609523_at	(Q9FEA2) Glutamyl-tRNA synthetase (EC 6.1.1.17) (Glutamate--tRNA ligase) (GluRS)	12.10 aminoacyl-tRNA-synthetases	6.63571	6.45857	6.52	6.5	0.00297006	0.0215367	P	P	P	P	P	P	P	P	P	P	P	P	P	P	P	P	P	P	P	P	P	P	P	P	P	P	P	P	P	P	P	P	P	P	P	P	P	P	P	P	P
1609725_at	(O04630) Threonyl-tRNA synthetase, mitochondrial precursor (EC 6.1.1.3) (Threonine--tRNA ligase) (ThrRS)	12.10 aminoacyl-tRNA-synthetases	8.12286	8.43714	8.29857	8.43	0.00867159	0.0448269	P	P	P	P	P	P	P	P	P	P	P	P	P	P	P	P	P	P	P	P	P	P	P	P	P	P	P	P	P	P	P	P	P	P	P	P	P	P	P	P	P
1610107_at	(Q9ZTS1) Probable methionyl-tRNA synthetase (EC 6.1.1.10) (Methionine--tRNA ligase) (MetRS)	12.10 aminoacyl-tRNA-synthetases	8.94143	8.32714	9.17429	8.23143	0.00163242	0.0137066	P	P	P	P	P	P	P	P	P	P	P	P	P	P	P	P	P	P	P	P	P	P	P	P	P	P	P	P	P	P	P	P	P	P	P	P	P	P	P	P	P
1610877_at	(Q9M8R8) Putative histidyl tRNA synthetase	12.10 aminoacyl-tRNA-synthetases	8.1	7.82143	8.27857	7.75286	0.00261148	0.0194246	P	P	P	P	P	P	P	P	P	P	P	P	P	P	P	P	P	P	P	P	P	P	P	P	P	P	P	P	P	P	P	P	P	P	P	P	P	P	P	P	P
1613168_at	(O23627) Glycyl-tRNA synthetase, mitochondrial precursor (EC 6.1.1.14) (Glycine--tRNA ligase) (GlyRS)	12.10 aminoacyl-tRNA-synthetases	10.3243	10.46	10.2643	10.5243	0.00306828	0.0219807	P	P	P	P	P	P	P	P	P	P	P	P	P	P	P	P	P	P	P	P	P	P	P	P	P	P	P	P	P	P	P	P	P	P	P	P	P	P	P	P	P
1613425_at	(Q9FFC7) Alanyl-tRNA synthetase	12.10 aminoacyl-tRNA-synthetases	5.84286	5.93857	5.62	5.98143	0.00096713	0.00951216	P	P	P	P	P	P	P	P	P	P	P	P	P	P	P	P	P	P	P	P	P	P	P	P	P	P	P	P	P	P	P	P	P	P	P	P	P	P	P	P	P
1613593_at	(O81983) Seryl-tRNA synthetase (EC 6.1.1.11) (Serine--tRNA ligase) (SerRS)	12.10 aminoacyl-tRNA-synthetases	8.78857	8.73	8.90714	8.67143	0.00114522	0.0106519	P	P	P	P	P	P	P	P	P	P	P	P	P	P	P	P	P	P	P	P	P	P	P	P	P	P	P	P	P	P	P	P	P	P	P	P	P	P	P	P	P
1614439_at	(Q9FV81) Glu-tRNA(Gln) amidotransferase subunit B (At1g48520/T1N15_12)	12.10 aminoacyl-tRNA-synthetases	6.01857	6.01143	5.81143	6.18	4.20609e-06	0.000182342	P	P	P	P	P	P	P	P	P	P	P	P	P	P	P	P	P	P	P	P	P	P	P	P	P	P	P	P	P	P	P	P	P	P	P	P	P	P	P	P	P
1615947_at	NA	12.10 aminoacyl-tRNA-synthetases	9.31143	9.35571	9.30286	9.22857	0.00562279	0.0334487	P	P	P	P	P	P	P	P	P	P	P	P	P	P	P	P	P	P	P	P	P	P	P	P	P	P	P	P	P	P	P	P	P	P	P	P	P	P	P	P	P
1620553_at	(Q94K73) Putative phenylalanine-tRNA synthetase	12.10 aminoacyl-tRNA-synthetases	7.58571	7.74143	7.44	7.79286	0.00144969	0.0125263	P	P	P	P	P	P	P	P	P	P	P	P	P	P	P	P	P	P	P	P	P	P	P	P	P	P	P	P	P	P	P	P	P	P	P	P	P	P	P	P	P
1606529_s_at	(P93739) Hypothetical protein At2g42080	14.01 protein folding and stabilization	6.98143	7.11429	7.16714	7.12429	0.0022695	0.0175262	P	P	P	P	P	P	P	P	P	P	P	P	P	P	P	P	P	P	P	P	P	P	P	P	P	P	P	P	P	P	P	P	P	P	P	P	P	P	P	P	P
1607003_at	(Q9ATG0) Putative chaperon P13.9	14.01 protein folding and stabilization	6.52857	6.45143	6.35571	6.71429	9.75416e-05	0.00175315	P	P	P	P	P	P	P	P	P	P	P	P	P	P	P	P	P	P	P	P	P	P	P	P	P	P	P	P	P	P	P	P	P	P	P	P	P	P	P	P	P
1607392_at	(Q564C8) Heat shock factor protein hsf8-related	14.01 protein folding and stabilization	7.48429	7.22429	7.54571	7.05857	0.00270527	0.020019	P	P	P	P	P	P	P	P	P	P	P	P	P	P	P	P	P	P	P	P	P	P	P	P	P	P	P	P	P	P	P	P	P	P	P	P	P	P	P	P	P
1608628_at	(O49939) Peptidyl-prolyl cis-trans isomerase, chloroplast precursor (EC 5.2.1.8) (40 kDa thylakoid lumen PPIase) (40 kDa thylakoid lumen rotamase)	14.01 protein folding and stabilization	6.65143	6.63429	6.44143	6.68857	0.00608887	0.0353672	P	P	P	P	P	P	P	P	P	P	P	P	P	P	P	P	P	P	P	P	P	P	P	P	P	P	P	P	P	P	P	P	P	P	P	P	P	P	P	P	P
1609381_at	(Q6K3F5) F-box family protein-like	14.01 protein folding and stabilization	6.38429	6.19	7.01714	6.42	0.00391593	0.0257686	P	P	P	P	P	P	P	P	P	P	P	P	P	P	P	P	P	P	P	P	P	P	P	P	P	P	P	P	P	P	P	P	P	P	P	P	P	P	P	P	P
1609497_at	(Q8LD91) Heat shock protein, putative	14.01 protein folding and stabilization	9.18857	9.57714	8.97857	9.99429	2.46906e-06	0.000123313	P	P	P	P	P	P	P	P	P	P	P	P	P	P	P	P	P	P	P	P	P	P	P	P	P	P	P	P	P	P	P	P	P	P	P	P	P	P	P	P	P
1609580_at	(Q9SJI1) Expressed protein (At2g42750/F7D19.25) (Hypothetical protein)	14.01 protein folding and stabilization	6.45	6.14714	6.24571	6.51857	2.16625e-05	0.000594374	P	P	P	P	P	P	P	P	P	P	P	P	P	P	P	P	P	P	P	P	P	P	P	P	P	P	P	P	P	P	P	P	P	P	P	P	P	P	P	P	P
1610033_s_at	(Q84M38) Hypothetical protein OSJNBa0059E14.7	14.01 protein folding and stabilization	6.80143	7.22857	7.21857	7.32857	0.00372451	0.0249449	P	P	P	P	P	P	P	P	P	P	P	P	P	P	P	P	P	P	P	P	P	P	P	P	P	P	P	P	P	P	P	P	P	P	P	P	P	P	P	P	P
1610195_at	(Q5Z907) Putative T complex protein	14.01 protein folding and stabilization	9.03286	9.07286	8.82571	9.01286	0.00777199	0.0415624	P	P	P	P	P	P	P	P	P	P	P	P	P	P	P	P	P	P	P	P	P	P	P	P	P	P	P	P	P	P	P	P	P	P	P	P	P	P	P	P	P
1610774_at	(Q9SCY3) FKBP like protein (EC 5.2.1.8)	14.01 protein folding and stabilization	5.49571	5.42714	5.26286	5.55857	0.000117884	0.00203683	P	P	P	P	P	P	P	P	P	P	P	P	P	P	P	P	P	P	P	P	P	P	P	P	P	P	P	P	P	P	P	P	P	P	P	P	P	P	P	P	P
1610952_at	NA	14.01 protein folding and stabilization	8.37143	8.00286	8.01857	7.98857	1.64286e-05	0.000490963	P	P	P	P	P	P	P	P	P	P	P	P	P	P	P	P	P	P	P	P	P	P	P	P	P	P	P	P	P	P	P	P	P	P	P	P	P	P	P	P	P
1612009_at	(Q949S5) Hypothetical protein At1g80110	14.01 protein folding and stabilization	5.61714	5.88857	5.92429	5.79	5.23814e-05	0.00113299	P	P	P	P	P	P	P	P	P	P	P	P	P	P	P	P	P	P	P	P	P	P	P	P	P	P	P	P	P	P	P	P	P	P	P	P	P	P	P	P	P
1612062_at	(Q6NPT8) At2g02230	14.01 protein folding and stabilization	6.32571	6.38571	6.60714	6.32286	0.000989852	0.00966972	P	P	P	P	P	P	P	P	P	P	P	P	P	P	P	P	P	P	P	P	P	P	P	P	P	P	P	P	P	P	P	P	P	P	P	P	P	P	P	P	P
1612175_s_at	(Q6V8R2) Putative DnaJ protein (Fragment)	14.01 protein folding and stabilization	9.04429	9.79429	9.24	9.71286	0.00132541	0.0117748	P	P	P	P	P	P	P	P	P	P	P	P	P	P	P	P	P	P	P	P	P	P	P	P	P	P	P	P	P	P	P	P	P	P	P	P	P	P	P	P	P
1612296_at	(Q5Z9H8) Putative cyclophilin	14.01 protein folding and stabilization	7.65571	7.10571	7.89143	7.07429	0.0074226	0.0404181	P	P	P	P	P	P	P	P	P	P	P	P	P	P	P	P	P	P	P	P	P	P	P	P	P	P	P	P	P	P	P	P	P	P	P	P	P	P	P	P	P
1612310_at	(Q9SXK9) Heat shock factor	14.01 protein folding and stabilization	8.94714	8.95	9.15429	8.85571	0.00113148	0.0105923	P	P	P	P	P	P	P	P	P	P	P	P	P	P	P	P	P	P	P	P	P	P	P	P	P	P	P	P	P	P	P	P	P	P	P	P	P	P	P	P	P
1613057_at	Putative heat shock protein (At2g04030/F3C11.14)	14.01 protein folding and stabilization	8.32857	8.89714	8.24	9.14429	0.000551604	0.00619772	P	P	P	P	P	P	P	P	P	P	P	P	P	P	P	P	P	P	P	P	P	P	P	P	P	P	P	P	P	P	P	P	P	P	P	P	P	P	P	P	P
1613405_at	(Q9AQU0) Putative peptidyl-prolyl cis-trans isomerase, chloroplast	14.01 protein folding and stabilization	8.73143	8.81857	8.57	8.98571	1.55347e-05	0.000472638	P	P	P	P	P	P	P	P	P	P	P	P	P	P	P	P	P	P	P	P	P	P	P	P	P	P	P	P	P	P	P	P	P	P	P	P	P	P	P	P	P
1613630_s_at	(Q9M6R1) High molecular weight heat shock protein	14.01 protein folding and stabilization	12.0814	12.1086	12.16	12.0143	0.000953567	0.00944312	P	P	P	P	P	P	P	P	P	P	P	P	P	P	P	P	P	P	P	P	P	P	P	P	P	P	P	P	P	P	P	P	P	P	P	P	P	P	P	P	P
1613818_at	(Q9C580) Hypothetical protein At5g22080 (Hypothetical protein At5g22080/T6G21_190)	14.01 protein folding and stabilization	7.32286	7.18714	7.38	7.11143	0.00232312	0.0177637	P	P	P	P	P	P	P	P	P	P	P	P	P	P	P	P	P	P	P	P	P	P	P	P	P	P	P	P	P	P	P	P	P	P	P	P	P	P	P	P	P
1614346_at	(Q8LN96) Putative DnaJ domain containing protein	14.01 protein folding and stabilization	6.86143	7.29286	6.66714	7.33	0.000145676	0.00236791	P	P	P	P	P	P	P	P	P	P	P	P	P	P	P	P	P	P	P	P	P	P	P	P	P	P	P	P	P	P	P	P	P	P	P	P	P	P	P	P	P
1614750_s_at	(Q6V8R2) Putative DnaJ protein (Fragment)	14.01 protein folding and stabilization	6.09	6.77857	6.43286	6.78	0.00051531	0.00588817	P	P	P	P	P	P	P	P	P	P	P	P	P	P	P	P	P	P	P	P	P	P	P	P	P	P	P	P	P	P	P	P	P	P	P	P	P	P	P	P	P
1614856_at	(Q6B4V4) Chloroplast chaperonin 21	14.01 protein folding and stabilization	8.27571	8.04429	8.23	8.13571	0.00684425	0.0383079	P	P	P	P	P	P	P	P	P	P	P	P	P	P	P	P	P	P	P	P	P	P	P	P	P	P	P	P	P	P	P	P	P	P	P	P	P	P	P	P	P
1614944_at	(Q8LB27) Hypothetical protein	14.01 protein folding and stabilization	6.78714	6.75143	6.74857	6.9	0.00249174	0.018727	P	P	P	P	P	P	P	P	P	P	P	P	P	P	P	P	P	P	P	P	P	P	P	P	P	P	P	P	P	P	P	P	P	P	P	P	P	P	P	P	P
1615682_s_at	(Q8VX73) Cyclophilin (EC 5.2.1.8)	14.01 protein folding and stabilization	12.7314	12.7543	12.6857	12.7971	0.00279447	0.0205436	P	P	P	P	P	P	P	P	P	P	P	P	P	P	P	P	P	P	P	P	P	P	P	P	P	P	P	P	P	P	P	P	P	P	P	P	P	P	P	P	P
1616222_at	(Q9ATG0) Putative chaperon P13.9	14.01 protein folding and stabilization	8.74429	8.70571	8.60143	8.88857	8.54299e-05	0.00160694	P	P	P	P	P	P	P	P	P	P	P	P	P	P	P	P	P	P	P	P	P	P	P	P	P	P	P	P	P	P	P	P	P	P	P	P	P	P	P	P	P
1617914_at	(O80799) T8F5.5 protein	14.01 protein folding and stabilization	8.13429	8.33429	8.23143	8.26429	0.00734123	0.0400615	P	P	P	P	P	P	P	P	P	P	P	P	P	P	P	P	P	P	P	P	P	P	P	P	P	P	P	P	P	P	P	P	P	P	P	P	P	P	P	P	P
1618619_at	(Q9M5X2) Heat-shock protein 80 (Fragment)	14.01 protein folding and stabilization	9.31571	9.78857	9.83143	9.71571	0.0017238	0.0142723	P	P	P	P	P	P	P	P	P	P	P	P	P	P	P	P	P	P	P	P	P	P	P	P	P	P	P	P	P	P	P	P	P	P	P	P	P	P	P	P	P
1619434_at	(Q9FMD2) Arabidopsis thaliana genomic DNA, chromosome 5, P1 clone:MTG13 (Hypothetical protein) (AT5g16650/MTG13_10)	14.01 protein folding and stabilization	6.95143	7.17286	7.07571	7.08	0.000562274	0.00627927	P	P	P	P	P	P	P	P	P	P	P	P	P	P	P	P	P	P	P	P	P	P	P	P	P	P	P	P	P	P	P	P	P	P	P	P	P	P	P	P	P
1619560_at	(Q53RK7) Peptidyl-prolyl cis-trans isomerase, FKBP-type, putative	14.01 protein folding and stabilization	6.04	6.78857	5.85857	7.02714	0.00270795	0.0200203	P	P	P	P	P	P	P	P	P	P	P	P	P	P	P	P	P	P	P	P	P	P	P	P	P	P	P	P	P	P	P	P	P	P	P	P	P	P	P	P	P
1619591_at	(Q8GT66) Chloroplast protein translocon component Tic40	14.01 protein folding and stabilization	8.67571	8.87429	8.60429	8.93571	0.000347709	0.0045019	P	P	P	P	P	P	P	P	P	P	P	P	P	P	P	P	P	P	P	P	P	P	P	P	P	P	P	P	P	P	P	P	P	P	P	P	P	P	P	P	P
1620181_at	(Q8VYD8) Hypothetical protein At5g06130	14.01 protein folding and stabilization	7.79714	7.65286	7.67429	7.69286	0.00455301	0.0286363	P	P	P	P	P	P	P	P	P	P	P	P	P	P	P	P	P	P	P	P	P	P	P	P	P	P	P	P	P	P	P	P	P	P	P	P	P	P	P	P	P
1621357_s_at	(Q40151) Hsc70	14.01 protein folding and stabilization	9.88714	10.2514	10.3071	10.2257	0.00330417	0.0229486	P	P	P	P	P	P	P	P	P	P	P	P	P	P	P	P	P	P	P	P	P	P	P	P	P	P	P	P	P	P	P	P	P	P	P	P	P	P	P	P	P
1622269_at	NA	14.01 protein folding and stabilization	8.17571	7.82857	8.38429	7.72714	3.11823e-05	0.000771992	P	P	P	P	P	P	P	P	P	P	P	P	P	P	P	P	P	P	P	P	P	P	P	P	P	P	P	P	P	P	P	P	P	P	P	P	P	P	P	P	P
1607857_at	(Q9FND0) Gb|AAD20086.1 (Hypothetical protein At5g43960)	14.04 protein targeting, sorting and translocation	7.70571	7.60286	7.58571	7.62857	0.00796897	0.04221	P	P	P	P	P	P	P	P	P	P	P	P	P	P	P	P	P	P	P	P	P	P	P	P	P	P	P	P	P	P	P	P	P	P	P	P	P	P	P	P	P
1613539_at	(P37107) Signal recognition particle 54 kDa protein, chloroplast precursor (SRP54) (54 chloroplast protein) (54CP) (FFC)	14.04 protein targeting, sorting and translocation	7.42571	7.57857	7.38	7.76571	0.00185068	0.0150513	P	P	P	P	P	P	P	P	P	P	P	P	P	P	P	P	P	P	P	P	P	P	P	P	P	P	P	P	P	P	P	P	P	P	P	P	P	P	P	P	P
1620790_at	(Q9FND0) Gb|AAD20086.1 (Hypothetical protein At5g43960)	14.04 protein targeting, sorting and translocation	9.19714	9.50286	8.94	9.43286	0.000429728	0.00521717	P	P	P	P	P	P	P	P	P	P	P	P	P	P	P	P	P	P	P	P	P	P	P	P	P	P	P	P	P	P	P	P	P	P	P	P	P	P	P	P	P
1613050_at	(Q9RQT1) Hypothetical protein pspC (Fragment)	14.07 protein modification	7.69714	7.55714	7.37429	7.47143	0.000176248	0.00271798	P	P	P	P	P	P	P	P	P	P	P	P	P	P	P	P	P	P	P	P	P	P	P	P	P	P	P	P	P	P	P	P	P	P	P	P	P	P	P	P	P
1606784_at	(Q6K4E1) Hypothetical protein OJ1506_A04.22 (Hypothetical protein OJ1001_G09.8)	14.07.01 modification with fatty acids (e.g. myristylation, palmitylation, farnesylation)	8.93857	8.60571	9.16286	8.54429	4.31076e-07	3.81956e-05	P	P	P	P	P	P	P	P	P	P	P	P	P	P	P	P	P	P	P	P	P	P	P	P	P	P	P	P	P	P	P	P	P	P	P	P	P	P	P	P	P
1612828_at	(Q8LAH5) Palmitoyl-protein thioesterase-like	14.07.01 modification with fatty acids (e.g. myristylation, palmitylation, farnesylation)	8.11714	8.43429	8.16857	8.64571	0.00706903	0.03904	P	P	P	P	P	P	P	P	P	P	P	P	P	P	P	P	P	P	P	P	P	P	P	P	P	P	P	P	P	P	P	P	P	P	P	P	P	P	P	P	P
1617965_at	(Q851I9) Hypothetical protein OSJNBb0021O11.23	14.07.01 modification with fatty acids (e.g. myristylation, palmitylation, farnesylation)	7.88857	8.04857	7.94571	8.36571	0.00586248	0.0344484	P	P	P	P	P	P	P	P	P	P	P	P	P	P	P	P	P	P	P	P	P	P	P	P	P	P	P	P	P	P	P	P	P	P	P	P	P	P	P	P	P
1619713_at	(Q851I9) Hypothetical protein OSJNBb0021O11.23	14.07.01 modification with fatty acids (e.g. myristylation, palmitylation, farnesylation)	7.19714	7.21	7.45143	7.10714	2.32687e-07	2.37411e-05	P	P	P	P	P	P	P	P	P	P	P	P	P	P	P	P	P	P	P	P	P	P	P	P	P	P	P	P	P	P	P	P	P	P	P	P	P	P	P	P	P
1607909_at	(O23050) YUP8H12.22 protein (At1g05170/YUP8H12_22)	14.07.02 modification with sugar residues (e.g. glycosylation)	8.70143	8.64714	8.91857	8.50714	9.73714e-06	0.00034502	P	P	P	P	P	P	P	P	P	P	P	P	P	P	P	P	P	P	P	P	P	P	P	P	P	P	P	P	P	P	P	P	P	P	P	P	P	P	P	P	P
1606447_at	NA	14.07.03 modification by phosphorylation, dephosphorylation, autophosphorylation	7.57571	6.22429	7.38857	5.79143	0.00630049	0.0362422	P	P	P	P	P	P	P	P	P	P	P	P	P	P	P	P	P	P	P	P	P	P	P	P	P	P	P	P	P	P	P	P	P	P	P	P	P	P	P	P	P
1607779_at	(Q9SNS9) MutT/nudix protein-like	14.07.03 modification by phosphorylation, dephosphorylation, autophosphorylation	8.76	9.11857	8.97714	9.14	0.00277755	0.0204601	P	P	P	P	P	P	P	P	P	P	P	P	P	P	P	P	P	P	P	P	P	P	P	P	P	P	P	P	P	P	P	P	P	P	P	P	P	P	P	P	P
1609305_at	(Q93X44) Protein tyrosine phosphatase	14.07.03 modification by phosphorylation, dephosphorylation, autophosphorylation	9.05857	8.95286	8.90429	9.05429	0.00010867	0.001909	P	P	P	P	P	P	P	P	P	P	P	P	P	P	P	P	P	P	P	P	P	P	P	P	P	P	P	P	P	P	P	P	P	P	P	P	P	P	P	P	P
1609545_at	(Q4R0T9) ADP-sugar diphosphatase (EC 3.6.1.21)	14.07.03 modification by phosphorylation, dephosphorylation, autophosphorylation	4.01714	4.40571	4.33571	4.19143	3.66086e-05	0.000866003	P	P	P	P	P	P	P	P	P	P	P	P	P	P	P	P	P	P	P	P	P	P	P	P	P	P	P	P	P	P	P	P	P	P	P	P	P	P	P	P	P
1609872_at	(Q7FAK8) OSJNBa0060N03.23 protein	14.07.03 modification by phosphorylation, dephosphorylation, autophosphorylation	8.24286	8.27143	8.46286	8.25857	0.00370313	0.0248705	P	P	P	P	P	P	P	P	P	P	P	P	P	P	P	P	P	P	P	P	P	P	P	P	P	P	P	P	P	P	P	P	P	P	P	P	P	P	P	P	P
1612593_at	(Q41493) Stpk1 protein kinase	14.07.03 modification by phosphorylation, dephosphorylation, autophosphorylation	7.82429	7.58571	7.54286	7.53571	8.69844e-05	0.00161684	P	P	P	P	P	P	P	P	P	P	P	P	P	P	P	P	P	P	P	P	P	P	P	P	P	P	P	P	P	P	P	P	P	P	P	P	P	P	P	P	P
1613079_at	(Q6K461) Putative tyrosine specific protein phosphatase protein	14.07.03 modification by phosphorylation, dephosphorylation, autophosphorylation	8.66	8.13143	9.21857	8.29	0.00989638	0.0493315	P	P	P	P	P	P	P	P	P	P	P	P	P	P	P	P	P	P	P	P	P	P	P	P	P	P	P	P	P	P	P	P	P	P	P	P	P	P	P	P	P
1613085_at	(Q40269) Protein kinase (Fragment)	14.07.03 modification by phosphorylation, dephosphorylation, autophosphorylation	7.15429	6.88857	6.61286	6.68286	0.00232305	0.0177637	P	P	P	P	P	P	P	P	P	P	P	P	P	P	P	P	P	P	P	P	P	P	P	P	P	P	P	P	P	P	P	P	P	P	P	P	P	P	P	P	P
1613210_at	(Q9M3V7) S6 ribosomal protein kinase	14.07.03 modification by phosphorylation, dephosphorylation, autophosphorylation	6.93143	6.76571	6.76714	6.83571	0.00643413	0.0367068	P	P	P	P	P	P	P	P	P	P	P	P	P	P	P	P	P	P	P	P	P	P	P	P	P	P	P	P	P	P	P	P	P	P	P	P	P	P	P	P	P
1613265_s_at	(Q940L5) Hypothetical protein At4g03960/T24M8_4 (Contains similarity to C3HC4-type zinc fingers)	14.07.03 modification by phosphorylation, dephosphorylation, autophosphorylation	6.76	7.04857	7.11143	6.97714	0.000296311	0.00398271	P	P	P	P	P	P	P	P	P	P	P	P	P	P	P	P	P	P	P	P	P	P	P	P	P	P	P	P	P	P	P	P	P	P	P	P	P	P	P	P	P
1613915_s_at	(Q9M598) Protein kinase MK5	14.07.03 modification by phosphorylation, dephosphorylation, autophosphorylation	8.75	8.89286	8.83429	8.8	0.0007708	0.00800191	P	P	P	P	P	P	P	P	P	P	P	P	P	P	P	P	P	P	P	P	P	P	P	P	P	P	P	P	P	P	P	P	P	P	P	P	P	P	P	P	P
1614314_at	(Q5XF05) At1g56440	14.07.03 modification by phosphorylation, dephosphorylation, autophosphorylation	7.26	7.69714	7.50143	7.72857	0.00425655	0.0273334	P	P	P	P	P	P	P	P	P	P	P	P	P	P	P	P	P	P	P	P	P	P	P	P	P	P	P	P	P	P	P	P	P	P	P	P	P	P	P	P	P
1614339_at	(Q8W0Z0) AT5g44100/MLN1_2	14.07.03 modification by phosphorylation, dephosphorylation, autophosphorylation	9.23857	9.19857	9.09	9.15571	0.00115623	0.0107068	P	P	P	P	P	P	P	P	P	P	P	P	P	P	P	P	P	P	P	P	P	P	P	P	P	P	P	P	P	P	P	P	P	P	P	P	P	P	P	P	P
1614563_at	(Q9LME4) T16E15.10 protein (Hypothetical protein At1g22280)	14.07.03 modification by phosphorylation, dephosphorylation, autophosphorylation	7.74857	7.64714	7.83	7.55714	0.00109294	0.0103367	P	P	P	P	P	P	P	P	P	P	P	P	P	P	P	P	P	P	P	P	P	P	P	P	P	P	P	P	P	P	P	P	P	P	P	P	P	P	P	P	P
1615767_at	(Q9M3V7) S6 ribosomal protein kinase	14.07.03 modification by phosphorylation, dephosphorylation, autophosphorylation	7.81143	7.67429	7.63143	7.72286	0.00033531	0.00437592	P	P	P	P	P	P	P	P	P	P	P	P	P	P	P	P	P	P	P	P	P	P	P	P	P	P	P	P	P	P	P	P	P	P	P	P	P	P	P	P	P
1616670_a_at	(Q9LME4) T16E15.10 protein (Hypothetical protein At1g22280)	14.07.03 modification by phosphorylation, dephosphorylation, autophosphorylation	7.66714	7.80857	7.77143	7.73714	0.000266265	0.00368936	P	P	P	P	P	P	P	P	P	P	P	P	P	P	P	P	P	P	P	P	P	P	P	P	P	P	P	P	P	P	P	P	P	P	P	P	P	P	P	P	P
1616753_at	(Q84TS1) Hypothetical protein OSJNBb0097F01.10	14.07.03 modification by phosphorylation, dephosphorylation, autophosphorylation	7.81857	7.54	7.87286	7.42429	0.00666989	0.0376449	P	P	P	P	P	P	P	P	P	P	P	P	P	P	P	P	P	P	P	P	P	P	P	P	P	P	P	P	P	P	P	P	P	P	P	P	P	P	P	P	P
1617842_at	(Q38950) Protein phosphatase 2A 65 kDa regulatory subunit	14.07.03 modification by phosphorylation, dephosphorylation, autophosphorylation	7.80857	7.69714	8.01286	7.68286	0.00889747	0.0457176	P	P	P	P	P	P	P	P	P	P	P	P	P	P	P	P	P	P	P	P	P	P	P	P	P	P	P	P	P	P	P	P	P	P	P	P	P	P	P	P	P
1618234_at	(Q9C6Z2) Diadenosine 5,5-P1,P4-tetraphosphate hydrolase, putative	14.07.03 modification by phosphorylation, dephosphorylation, autophosphorylation	9.33286	8.92	9.33143	8.74571	6.00113e-05	0.00125352	P	P	P	P	P	P	P	P	P	P	P	P	P	P	P	P	P	P	P	P	P	P	P	P	P	P	P	P	P	P	P	P	P	P	P	P	P	P	P	P	P
1618620_at	(Q9LY49) Hypothetical protein F27K19_140 (Hypothetical protein At3g55960)	14.07.03 modification by phosphorylation, dephosphorylation, autophosphorylation	8.28571	8.38429	8.38857	8.37143	0.00869817	0.0449226	P	P	P	P	P	P	P	P	P	P	P	P	P	P	P	P	P	P	P	P	P	P	P	P	P	P	P	P	P	P	P	P	P	P	P	P	P	P	P	P	P
1619614_at	(Q9LUL4) Serine/threonine protein kinase-like protein (Strubbelig receptor family 7)	14.07.03 modification by phosphorylation, dephosphorylation, autophosphorylation	7.97143	7.77571	7.79714	7.77857	0.00431224	0.0275509	P	P	P	P	P	P	P	P	P	P	P	P	P	P	P	P	P	P	P	P	P	P	P	P	P	P	P	P	P	P	P	P	P	P	P	P	P	P	P	P	P
1622743_at	(Q7XJ53) At3g06270	14.07.03 modification by phosphorylation, dephosphorylation, autophosphorylation	7.09	7.06429	6.74429	6.93143	0.00201865	0.0160441	P	P	P	P	P	P	P	P	P	P	P	P	P	P	P	P	P	P	P	P	P	P	P	P	P	P	P	P	P	P	P	P	P	P	P	P	P	P	P	P	P
1606447_at	NA	14.07.03 modification by phosphorylation, dephosphorylation, autophosphorylation	7.57571	6.22429	7.38857	5.79143	0.00630049	0.0362422	P	P	P	P	P	P	P	P	P	P	P	P	P	P	P	P	P	P	P	P	P	P	P	P	P	P	P	P	P	P	P	P	P	P	P	P	P	P	P	P	P
1606575_at	(Q7XQX6) OSJNBb0108J11.16 protein	14.07.05 modification by ubiquitination, deubiquitination	7.2	7.18143	7.28429	7.63429	0.00137464	0.0120741	P	P	P	P	P	P	P	P	P	P	P	P	P	P	P	P	P	P	P	P	P	P	P	P	P	P	P	P	P	P	P	P	P	P	P	P	P	P	P	P	P
1606924_a_at	(P35135) Ubiquitin-conjugating enzyme E2-17 kDa (EC 6.3.2.19) (Ubiquitin-protein ligase) (Ubiquitin carrier protein)	14.07.05 modification by ubiquitination, deubiquitination	11.1929	11.16	11.0457	11.1743	0.00489581	0.030154	P	P	P	P	P	P	P	P	P	P	P	P	P	P	P	P	P	P	P	P	P	P	P	P	P	P	P	P	P	P	P	P	P	P	P	P	P	P	P	P	P
1606968_at	(Q49RB5) Ubiquitin carrier protein	14.07.05 modification by ubiquitination, deubiquitination	9.70429	9.88714	9.72429	9.64143	0.00475875	0.0295469	P	P	P	P	P	P	P	P	P	P	P	P	P	P	P	P	P	P	P	P	P	P	P	P	P	P	P	P	P	P	P	P	P	P	P	P	P	P	P	P	P
1607728_at	(Q9ZT44) RING-H2 finger protein RHB1a	14.07.05 modification by ubiquitination, deubiquitination	9.12143	9.11143	9.12286	8.96857	0.00182097	0.0148554	P	P	P	P	P	P	P	P	P	P	P	P	P	P	P	P	P	P	P	P	P	P	P	P	P	P	P	P	P	P	P	P	P	P	P	P	P	P	P	P	P
1608101_at	(Q4TU31) RING finger family protein	14.07.05 modification by ubiquitination, deubiquitination	8.57429	8.45571	8.70286	8.43429	0.000836535	0.00855247	P	P	P	P	P	P	P	P	P	P	P	P	P	P	P	P	P	P	P	P	P	P	P	P	P	P	P	P	P	P	P	P	P	P	P	P	P	P	P	P	P
1608813_s_at	(Q45W77) Ubiquitin-conjugating enzyme 1	14.07.05 modification by ubiquitination, deubiquitination	10.3814	10.3886	10.3229	10.4186	0.0061035	0.0353787	P	P	P	P	P	P	P	P	P	P	P	P	P	P	P	P	P	P	P	P	P	P	P	P	P	P	P	P	P	P	P	P	P	P	P	P	P	P	P	P	P
1609250_at	(Q9XGC2) SINA1p	14.07.05 modification by ubiquitination, deubiquitination	8.00857	7.73571	7.74571	7.61429	0.00814069	0.0427386	P	P	P	P	P	P	P	P	P	P	P	P	P	P	P	P	P	P	P	P	P	P	P	P	P	P	P	P	P	P	P	P	P	P	P	P	P	P	P	P	P
1609603_s_at	(Q9M551) Polyubiquitin	14.07.05 modification by ubiquitination, deubiquitination	8.62286	9.90857	8.44286	9.89143	0.00323717	0.0226288	P	P	P	P	P	P	P	P	P	P	P	P	P	P	P	P	P	P	P	P	P	P	P	P	P	P	P	P	P	P	P	P	P	P	P	P	P	P	P	P	P
1610964_at	(Q6Z7V6) F-box protein-like	14.07.05 modification by ubiquitination, deubiquitination	8.79429	8.57571	8.52857	8.50143	0.00413969	0.0267702	P	P	P	P	P	P	P	P	P	P	P	P	P	P	P	P	P	P	P	P	P	P	P	P	P	P	P	P	P	P	P	P	P	P	P	P	P	P	P	P	P
1611113_at	(Q8W3M6) Hypothetical protein	14.07.05 modification by ubiquitination, deubiquitination	8.75286	8.81286	8.63714	8.83571	0.000653907	0.00706453	P	P	P	P	P	P	P	P	P	P	P	P	P	P	P	P	P	P	P	P	P	P	P	P	P	P	P	P	P	P	P	P	P	P	P	P	P	P	P	P	P
1611374_at	(Q94B30) Hypothetical protein	14.07.05 modification by ubiquitination, deubiquitination	6.76714	6.77286	7.04857	6.71	3.99098e-08	5.99983e-06	P	P	P	P	P	P	P	P	P	P	P	P	P	P	P	P	P	P	P	P	P	P	P	P	P	P	P	P	P	P	P	P	P	P	P	P	P	P	P	P	P
1613124_s_at	(Q867D7) Polyubiquitin (Fragment)	14.07.05 modification by ubiquitination, deubiquitination	11.9371	11.5971	12.1771	11.6186	2.30957e-05	0.00061554	P	P	P	P	P	P	P	P	P	P	P	P	P	P	P	P	P	P	P	P	P	P	P	P	P	P	P	P	P	P	P	P	P	P	P	P	P	P	P	P	P
1613337_x_at	(Q5BXG4) Hypothetical protein (Fragment)	14.07.05 modification by ubiquitination, deubiquitination	8.88857	9.08571	8.69143	9.17286	1.99329e-05	0.000562407	P	P	P	P	P	P	P	P	P	P	P	P	P	P	P	P	P	P	P	P	P	P	P	P	P	P	P	P	P	P	P	P	P	P	P	P	P	P	P	P	P
1614146_at	NA	14.07.05 modification by ubiquitination, deubiquitination	8.22714	5.93857	8.39143	5.80857	0.00954927	0.048245	P	P	P	P	P	P	P	P	P	P	P	P	P	P	P	P	P	P	P	P	P	P	P	P	P	P	P	P	P	P	P	P	P	P	P	P	P	P	P	P	P
1614527_at	(Q6ZAX4) Putative SKP1 interacting partner 1	14.07.05 modification by ubiquitination, deubiquitination	9.58571	9.40286	9.71571	9.34143	0.000123885	0.00209608	P	P	P	P	P	P	P	P	P	P	P	P	P	P	P	P	P	P	P	P	P	P	P	P	P	P	P	P	P	P	P	P	P	P	P	P	P	P	P	P	P
1615632_a_at	(Q8H8G9) Putative ubiquitin-conjugating enzyme	14.07.05 modification by ubiquitination, deubiquitination	10.0829	10.0157	10.07	10.1157	0.00739631	0.0402967	P	P	P	P	P	P	P	P	P	P	P	P	P	P	P	P	P	P	P	P	P	P	P	P	P	P	P	P	P	P	P	P	P	P	P	P	P	P	P	P	P
1615660_at	(P35135) Ubiquitin-conjugating enzyme E2-17 kDa (EC 6.3.2.19) (Ubiquitin-protein ligase) (Ubiquitin carrier protein)	14.07.05 modification by ubiquitination, deubiquitination	10.7129	10.91	10.8843	10.9229	0.00514457	0.0311356	P	P	P	P	P	P	P	P	P	P	P	P	P	P	P	P	P	P	P	P	P	P	P	P	P	P	P	P	P	P	P	P	P	P	P	P	P	P	P	P	P
1615849_at	(O04829) Ubiquitin extension protein	14.07.05 modification by ubiquitination, deubiquitination	10.8114	10.9071	10.9157	10.9029	0.00722178	0.0396883	P	P	P	P	P	P	P	P	P	P	P	P	P	P	P	P	P	P	P	P	P	P	P	P	P	P	P	P	P	P	P	P	P	P	P	P	P	P	P	P	P
1616170_at	(Q49RB5) Ubiquitin carrier protein	14.07.05 modification by ubiquitination, deubiquitination	9.94857	9.93286	10.07	9.77286	4.21788e-07	3.77034e-05	P	P	P	P	P	P	P	P	P	P	P	P	P	P	P	P	P	P	P	P	P	P	P	P	P	P	P	P	P	P	P	P	P	P	P	P	P	P	P	P	P
1616979_s_at	(Q9AYE3) Putative ubiquitin-conjugating enzyme E2	14.07.05 modification by ubiquitination, deubiquitination	9.52	9.56714	9.56429	9.51857	0.00628811	0.0361969	P	P	P	P	P	P	P	P	P	P	P	P	P	P	P	P	P	P	P	P	P	P	P	P	P	P	P	P	P	P	P	P	P	P	P	P	P	P	P	P	P
1617307_at	(Q9ZT50) RING-H2 zinc finger protein RHA2a	14.07.05 modification by ubiquitination, deubiquitination	10.1171	10.4743	9.88429	10.51	0.000425838	0.00517616	P	P	P	P	P	P	P	P	P	P	P	P	P	P	P	P	P	P	P	P	P	P	P	P	P	P	P	P	P	P	P	P	P	P	P	P	P	P	P	P	P
1617504_s_at	(Q4PCU0) Hypothetical protein	14.07.05 modification by ubiquitination, deubiquitination	9.14286	10.1743	8.99714	10.19	0.00395104	0.0259157	P	P	P	P	P	P	P	P	P	P	P	P	P	P	P	P	P	P	P	P	P	P	P	P	P	P	P	P	P	P	P	P	P	P	P	P	P	P	P	P	P
1618172_at	(Q9FFJ5) Gb|AAD32776.1 (At5g05830)	14.07.05 modification by ubiquitination, deubiquitination	8.26286	7.67143	7.83714	7.63571	8.14296e-05	0.00154609	P	P	P	P	P	P	P	P	P	P	P	P	P	P	P	P	P	P	P	P	P	P	P	P	P	P	P	P	P	P	P	P	P	P	P	P	P	P	P	P	P
1618769_at	(P35135) Ubiquitin-conjugating enzyme E2-17 kDa (EC 6.3.2.19) (Ubiquitin-protein ligase) (Ubiquitin carrier protein)	14.07.05 modification by ubiquitination, deubiquitination	12.1171	12.1086	12.0986	12.1886	0.00323613	0.0226288	P	P	P	P	P	P	P	P	P	P	P	P	P	P	P	P	P	P	P	P	P	P	P	P	P	P	P	P	P	P	P	P	P	P	P	P	P	P	P	P	P
1619162_at	(Q9M2V1) RING finger-like protein (AT3g54360/T12E18_50)	14.07.05 modification by ubiquitination, deubiquitination	5.33429	5.55857	5.52857	5.43286	0.00497946	0.0304464	P	P	P	P	P	P	P	P	P	P	P	P	P	P	P	P	P	P	P	P	P	P	P	P	P	P	P	P	P	P	P	P	P	P	P	P	P	P	P	P	P
1619626_at	(Q4FE34) At5g42200	14.07.05 modification by ubiquitination, deubiquitination	8.89714	8.85571	9.12143	8.65429	0.00633724	0.0364121	P	P	P	P	P	P	P	P	P	P	P	P	P	P	P	P	P	P	P	P	P	P	P	P	P	P	P	P	P	P	P	P	P	P	P	P	P	P	P	P	P
1620263_at	(Q6K6K6) Putative Ubiquitin activating enzyme	14.07.05 modification by ubiquitination, deubiquitination	7.45714	7.32571	7.28857	7.28857	0.00577793	0.0340507	P	P	P	P	P	P	P	P	P	P	P	P	P	P	P	P	P	P	P	P	P	P	P	P	P	P	P	P	P	P	P	P	P	P	P	P	P	P	P	P	P
1621012_s_at	(P55852) Ubiquitin-like protein SMT3	14.07.05 modification by ubiquitination, deubiquitination	10.4214	10.6757	10.6943	10.6471	2.62527e-06	0.000128727	P	P	P	P	P	P	P	P	P	P	P	P	P	P	P	P	P	P	P	P	P	P	P	P	P	P	P	P	P	P	P	P	P	P	P	P	P	P	P	P	P
1621565_s_at	(Q3E951) Protein At5g25560	14.07.05 modification by ubiquitination, deubiquitination	9.48429	10.0086	9.99286	10.14	1.61362e-05	0.000485093	P	P	P	P	P	P	P	P	P	P	P	P	P	P	P	P	P	P	P	P	P	P	P	P	P	P	P	P	P	P	P	P	P	P	P	P	P	P	P	P	P
1621779_s_at	(Q3HVN0) Ubiquitin-conjugating enzyme family protein-like protein	14.07.05 modification by ubiquitination, deubiquitination	11.1071	11.05	11.0186	11.06	0.00272457	0.0201176	P	P	P	P	P	P	P	P	P	P	P	P	P	P	P	P	P	P	P	P	P	P	P	P	P	P	P	P	P	P	P	P	P	P	P	P	P	P	P	P	P
1621952_at	(Q940X7) RING-box protein 1a (RBX1a-At) (At-Rbx1;1) (RBX1-2)	14.07.05 modification by ubiquitination, deubiquitination	9.56571	9.54143	9.61429	9.44429	0.00186794	0.0151308	P	P	P	P	P	P	P	P	P	P	P	P	P	P	P	P	P	P	P	P	P	P	P	P	P	P	P	P	P	P	P	P	P	P	P	P	P	P	P	P	P
1622184_at	(Q8L775) RING finger-like protein (At5g24870)	14.07.05 modification by ubiquitination, deubiquitination	7.28571	7.27	7.44143	7.26429	0.00122264	0.011106	P	P	P	P	P	P	P	P	P	P	P	P	P	P	P	P	P	P	P	P	P	P	P	P	P	P	P	P	P	P	P	P	P	P	P	P	P	P	P	P	P
1622801_at	(Q8L9G0) Hypothetical protein	14.07.05 modification by ubiquitination, deubiquitination	7.23429	6.95857	7.01429	7.07286	0.000189269	0.0028749	P	P	P	P	P	P	P	P	P	P	P	P	P	P	P	P	P	P	P	P	P	P	P	P	P	P	P	P	P	P	P	P	P	P	P	P	P	P	P	P	P
1622807_at	(Q9LN67) F18O14.3 (At1g19310/F18O14_14) (Hypothetical protein)	14.07.05 modification by ubiquitination, deubiquitination	7.88143	7.88429	8.16286	7.96286	0.00480647	0.0297643	P	P	P	P	P	P	P	P	P	P	P	P	P	P	P	P	P	P	P	P	P	P	P	P	P	P	P	P	P	P	P	P	P	P	P	P	P	P	P	P	P
1609644_at	(Q67WZ5) Putative prolylcarboxypeptidase isoform 1	14.07.11 protein processing (proteolytic)	6.24286	6.64857	5.67286	6.65714	0.000205886	0.003036	P	P	P	P	P	P	P	P	P	P	P	P	P	P	P	P	P	P	P	P	P	P	P	P	P	P	P	P	P	P	P	P	P	P	P	P	P	P	P	P	P
1610113_at	(O49434) HyuC-like protein	14.07.11 protein processing (proteolytic)	8.75143	8.70571	8.9	8.60143	3.45779e-05	0.000829623	P	P	P	P	P	P	P	P	P	P	P	P	P	P	P	P	P	P	P	P	P	P	P	P	P	P	P	P	P	P	P	P	P	P	P	P	P	P	P	P	P
1610574_at	(Q8VZH2) AT4g33090/F4I10_20 (Aminopeptidase M)	14.07.11 protein processing (proteolytic)	10.5986	10.4914	10.5743	10.5814	4.66638e-06	0.000195581	P	P	P	P	P	P	P	P	P	P	P	P	P	P	P	P	P	P	P	P	P	P	P	P	P	P	P	P	P	P	P	P	P	P	P	P	P	P	P	P	P
1610620_s_at	(Q40983) Metalloendopeptidase	14.07.11 protein processing (proteolytic)	8.15857	8.20429	8.11143	8.34857	0.00577134	0.0340507	P	P	P	P	P	P	P	P	P	P	P	P	P	P	P	P	P	P	P	P	P	P	P	P	P	P	P	P	P	P	P	P	P	P	P	P	P	P	P	P	P
1611891_at	(Q8L7B2) Serine carboxypeptidase 1-like protein	14.07.11 protein processing (proteolytic)	4.67429	5.29571	4.63429	5.75571	0.000104131	0.00183886	P	P	P	P	P	P	P	P	P	P	P	P	P	P	P	P	P	P	P	P	P	P	P	P	P	P	P	P	P	P	P	P	P	P	P	P	P	P	P	P	P
1612222_at	(Q75G54) Hypothetical protein B1003C08.3 (Hypothetical protein OSJNBb0043H23.1)	14.07.11 protein processing (proteolytic)	8.04429	8.17286	8.00143	8.03	0.00599047	0.0349969	P	P	P	P	P	P	P	P	P	P	P	P	P	P	P	P	P	P	P	P	P	P	P	P	P	P	P	P	P	P	P	P	P	P	P	P	P	P	P	P	P
1612525_at	(Q5Z4E5) Putative 41 kD chloroplast nucleoid DNA binding protein	14.07.11 protein processing (proteolytic)	9.67714	9.17571	9.35286	9.25429	0.000949691	0.00941396	P	P	P	P	P	P	P	P	P	P	P	P	P	P	P	P	P	P	P	P	P	P	P	P	P	P	P	P	P	P	P	P	P	P	P	P	P	P	P	P	P
1612961_a_at	(Q6ERE8) Pyrrolidone carboxyl peptidase-like protein	14.07.11 protein processing (proteolytic)	8.96286	8.93429	8.87571	8.68143	0.0053543	0.0321545	P	P	P	P	P	P	P	P	P	P	P	P	P	P	P	P	P	P	P	P	P	P	P	P	P	P	P	P	P	P	P	P	P	P	P	P	P	P	P	P	P
1613175_at	(Q7XIH3) Putative insulin degrading enzyme	14.07.11 protein processing (proteolytic)	6.48714	7.08857	6.63	6.96571	8.68114e-05	0.00161684	P	P	P	P	P	P	P	P	P	P	P	P	P	P	P	P	P	P	P	P	P	P	P	P	P	P	P	P	P	P	P	P	P	P	P	P	P	P	P	P	P
1614424_at	(Q8L780) X-Pro dipeptidase-like protein	14.07.11 protein processing (proteolytic)	7.94571	7.80714	8.00714	7.71429	0.000748697	0.00785316	P	P	P	P	P	P	P	P	P	P	P	P	P	P	P	P	P	P	P	P	P	P	P	P	P	P	P	P	P	P	P	P	P	P	P	P	P	P	P	P	P
1614542_a_at	(Q8GVF6) Pyrrolidone carboxyl peptidase-like protein	14.07.11 protein processing (proteolytic)	8.65571	8.58571	8.61714	8.37571	0.00380711	0.0253331	P	P	P	P	P	P	P	P	P	P	P	P	P	P	P	P	P	P	P	P	P	P	P	P	P	P	P	P	P	P	P	P	P	P	P	P	P	P	P	P	P
1615289_at	(Q9M8Z0) T6K12.4 protein	14.07.11 protein processing (proteolytic)	6.63429	6.35143	6.50714	6.44143	0.000256319	0.00358102	P	P	P	P	P	P	P	P	P	P	P	P	P	P	P	P	P	P	P	P	P	P	P	P	P	P	P	P	P	P	P	P	P	P	P	P	P	P	P	P	P
1615544_at	(Q6ERE8) Pyrrolidone carboxyl peptidase-like protein	14.07.11 protein processing (proteolytic)	6.89571	7.36143	7.00286	7.03857	9.92333e-05	0.00177403	P	P	P	P	P	P	P	P	P	P	P	P	P	P	P	P	P	P	P	P	P	P	P	P	P	P	P	P	P	P	P	P	P	P	P	P	P	P	P	P	P
1615659_at	(Q9LNJ3) F6F3.10 protein (Chloroplast nucleoid DNA binding protein, putative) (At1g01300)	14.07.11 protein processing (proteolytic)	8.70286	9.36143	8.94286	9.17857	0.00511032	0.030984	P	P	P	P	P	P	P	P	P	P	P	P	P	P	P	P	P	P	P	P	P	P	P	P	P	P	P	P	P	P	P	P	P	P	P	P	P	P	P	P	P
1615792_x_at	(Q40983) Metalloendopeptidase	14.07.11 protein processing (proteolytic)	5.77857	5.77286	5.73429	5.89571	0.00105309	0.0101088	P	P	P	P	P	P	P	P	P	P	M	P	M	P	P	P	P	P	P	P	P	P	P	P	P	P	P	M	P	P	P	P	P	P	P	P	P	P	P	P	P
1616345_at	(O65568) SERINE CARBOXYPEPTIDASE II-like protein	14.07.11 protein processing (proteolytic)	8.39286	8.47	8.39429	8.33429	0.00523448	0.031573	P	P	P	P	P	P	P	P	P	P	P	P	P	P	P	P	P	P	P	P	P	P	P	P	P	P	P	P	P	P	P	P	P	P	P	P	P	P	P	P	P
1617830_at	(Q5M760) At5g61540	14.07.11 protein processing (proteolytic)	6.58	6.3	6.66714	6.24143	0.00658294	0.0373354	P	P	P	P	P	P	P	P	P	P	P	P	P	P	P	P	P	P	P	P	P	P	P	P	P	P	P	P	P	P	P	P	P	P	P	P	P	P	P	P	P
1618990_at	NA	14.07.11 protein processing (proteolytic)	6.31857	6.07143	5.98429	6.00143	0.00829899	0.043322	P	P	P	P	P	P	P	P	P	P	P	P	P	P	P	P	P	P	P	P	P	P	P	P	P	P	P	P	P	P	P	P	P	P	P	P	P	P	P	P	P
1619057_at	(Q8GVF6) Pyrrolidone carboxyl peptidase-like protein	14.07.11 protein processing (proteolytic)	9.50143	9.49571	9.41286	9.25286	0.000330414	0.0043232	P	P	P	P	P	P	P	P	P	P	P	P	P	P	P	P	P	P	P	P	P	P	P	P	P	P	P	P	P	P	P	P	P	P	P	P	P	P	P	P	P
1619701_at	(Q9MA44) T20M3.9 protein	14.07.11 protein processing (proteolytic)	9.26714	9.36143	9.23143	9.21714	0.00383904	0.0254254	P	P	P	P	P	P	P	P	P	P	P	P	P	P	P	P	P	P	P	P	P	P	P	P	P	P	P	P	P	P	P	P	P	P	P	P	P	P	P	P	P
1619712_at	(Q7XV33) OSJNBa0086B14.26 protein	14.07.11 protein processing (proteolytic)	7.94286	8.05857	8.04857	7.98	5.19025e-05	0.00112746	P	P	P	P	P	P	P	P	P	P	P	P	P	P	P	P	P	P	P	P	P	P	P	P	P	P	P	P	P	P	P	P	P	P	P	P	P	P	P	P	P
1620722_at	(Q8GVF6) Pyrrolidone carboxyl peptidase-like protein	14.07.11 protein processing (proteolytic)	7.28	7.57	7.31857	7.26143	0.000161497	0.00254888	P	P	P	P	P	P	P	P	P	P	P	P	P	P	P	P	P	P	P	P	P	P	P	P	P	P	P	P	P	P	P	P	P	P	P	P	P	P	P	P	P
1621917_at	(Q9SRP6) T21P5.16 protein (Hypothetical protein At3g03420)	14.07.11 protein processing (proteolytic)	8.34571	8.02	8.43429	7.93857	0.00340433	0.0234564	P	P	P	P	P	P	P	P	P	P	P	P	P	P	P	P	P	P	P	P	P	P	P	P	P	P	P	P	P	P	P	P	P	P	P	P	P	P	P	P	P
1607464_at	(Q949Y5) Hypothetical protein At5g35220	14.13 protein degradation	6.90857	7.01857	6.86143	7.19857	2.42267e-06	0.000121748	P	P	P	P	P	P	P	P	P	P	P	P	P	P	P	P	P	P	P	P	P	P	P	P	P	P	P	P	P	P	P	P	P	P	P	P	P	P	P	P	P
1608126_at	(Q53KK6) Hypothetical protein	14.13 protein degradation	8.36429	8.37286	8.24286	8.35143	0.00389246	0.0256554	P	P	P	P	P	P	P	P	P	P	P	P	P	P	P	P	P	P	P	P	P	P	P	P	P	P	P	P	P	P	P	P	P	P	P	P	P	P	P	P	P
1608712_at	(Q5BXC0) Hypothetical protein (Fragment)	14.13 protein degradation	7.37571	7.32	7.21857	7.27429	0.00732661	0.0400033	P	P	P	P	P	P	P	P	P	P	P	P	P	P	P	P	P	P	P	P	P	P	P	P	P	P	P	P	P	P	P	P	P	P	P	P	P	P	P	P	P
1608792_s_at	(P31542) ATP-dependent Clp protease ATP-binding subunit clpA homolog CD4B, chloroplast precursor	14.13 protein degradation	10.87	10.9786	10.8629	11.09	0.00902204	0.0462597	P	P	P	P	P	P	P	P	P	P	P	P	P	P	P	P	P	P	P	P	P	P	P	P	P	P	P	P	P	P	P	P	P	P	P	P	P	P	P	P	P
1609766_at	NA	14.13 protein degradation	8.85714	8.63429	8.99143	8.60857	0.00705555	0.0389869	P	P	P	P	P	P	P	P	P	P	P	P	P	P	P	P	P	P	P	P	P	P	P	P	P	P	P	P	P	P	P	P	P	P	P	P	P	P	P	P	P
1609882_s_at	(Q4FGH4) ATP-depedent Clp protease proteolytic subunit (Fragment)	14.13 protein degradation	10.37	10.7671	10.1029	10.8743	0.00107385	0.0102084	P	P	P	P	P	P	P	P	P	P	P	P	P	P	P	P	P	P	P	P	P	P	P	P	P	P	P	P	P	P	P	P	P	P	P	P	P	P	P	P	P
1612366_at	(O22609) Protease Do-like 1, chloroplast precursor (EC 3.4.21.-)	14.13 protein degradation	6.65429	6.68143	6.43714	6.75	0.00122881	0.0111227	P	P	P	P	P	P	P	P	P	P	P	P	P	P	P	P	P	P	P	P	P	P	P	P	P	P	P	P	P	P	P	P	P	P	P	P	P	P	P	P	P
1612759_at	(Q680D2) ClpP protease complex subunit ClpR3 (Fragment)	14.13 protein degradation	8.37714	8.22	8.33429	8.36143	0.000839307	0.00856347	P	P	P	P	P	P	P	P	P	P	P	P	P	P	P	P	P	P	P	P	P	P	P	P	P	P	P	P	P	P	P	P	P	P	P	P	P	P	P	P	P
1613223_at	(Q9S834) ATP-dependent Clp protease subunit ClpP (NClpP1) (ATP-dependent Clp protease proteolytic subunit ClpP5)	14.13 protein degradation	9.22571	9.26571	9.18571	9.38429	0.00109394	0.0103367	P	P	P	P	P	P	P	P	P	P	P	P	P	P	P	P	P	P	P	P	P	P	P	P	P	P	P	P	P	P	P	P	P	P	P	P	P	P	P	P	P
1613390_at	(Q8RUN6) AT3g19170/MVI11_8 (Putative metalloprotease)	14.13 protein degradation	8.44	8.35571	8.46143	8.57429	0.00473604	0.0294937	P	P	P	P	P	P	P	P	P	P	P	P	P	P	P	P	P	P	P	P	P	P	P	P	P	P	P	P	P	P	P	P	P	P	P	P	P	P	P	P	P
1614874_at	(Q9ZSP8) Latex-abundant protein	14.13 protein degradation	9.13714	9.32286	9.02429	9.51143	7.7568e-05	0.00149241	P	P	P	P	P	P	P	P	P	P	P	P	P	P	P	P	P	P	P	P	P	P	P	P	P	P	P	P	P	P	P	P	P	P	P	P	P	P	P	P	P
1615098_at	(Q4FGH2) ATP-depedent Clp protease proteolytic subunit (Fragment)	14.13 protein degradation	11.4214	11.7157	11.2571	11.7343	0.00208941	0.016511	P	P	P	P	P	P	P	P	P	P	P	P	P	P	P	P	P	P	P	P	P	P	P	P	P	P	P	P	P	P	P	P	P	P	P	P	P	P	P	P	P
1615946_s_at	(Q7X9M5) ATP-dependent Clp protease proteolytic subunit (Fragment)	14.13 protein degradation	7.51	7.36429	7.30857	7.42143	0.000212793	0.0031183	P	P	P	P	P	P	P	P	P	P	P	P	P	P	P	P	P	P	P	P	P	P	P	P	P	P	P	P	P	P	P	P	P	P	P	P	P	P	P	P	P
1616095_at	(Q9SXJ6) NClpP3 (ATP-dependent Clp protease proteolytic subunit ClpP3)	14.13 protein degradation	8.46714	8.61429	8.46571	8.75429	0.000295279	0.00397892	P	P	P	P	P	P	P	P	P	P	P	P	P	P	P	P	P	P	P	P	P	P	P	P	P	P	P	P	P	P	P	P	P	P	P	P	P	P	P	P	P
1616214_at	(Q8GWE7) Hypothetical protein At3g26085/MPE11.26	14.13 protein degradation	5.80429	5.38571	5.70429	5.54714	0.00330369	0.0229486	P	P	P	P	P	P	P	P	P	P	P	P	P	P	P	P	P	P	P	P	P	P	P	P	P	P	P	P	P	P	P	P	P	P	P	P	P	P	P	P	P
1616949_at	(Q6A167) Ftsh-like protease	14.13 protein degradation	6.82714	7.29571	6.66857	7.34	1.14293e-05	0.000388146	P	P	P	P	P	P	P	P	P	P	P	P	P	P	P	P	P	P	P	P	P	P	P	P	P	P	P	P	P	P	P	P	P	P	P	P	P	P	P	P	P
1617431_at	(Q8H4X8) Putative subtilisin-like serine protease AIR3	14.13 protein degradation	4.42143	6.45429	4.9	6.11143	0.00032776	0.00430318	P	P	P	P	P	P	P	P	P	P	P	P	P	P	P	P	P	P	P	P	P	P	P	P	P	P	P	P	P	P	P	P	P	P	P	P	P	P	P	P	P
1618767_at	(Q9C9C0) Putative protease IV; 48713-44371	14.13 protein degradation	5.03286	4.83	4.89	5.06286	0.0001223	0.00207972	A	P	P	A	P	P	P	P	P	P	P	A	P	P	P	P	P	P	P	P	P	P	P	P	P	P	P	M	P	P	P	P	P	P	P	P	P	P	P	P	P
1620287_at	(Q8RVJ7) Putative serine protease	14.13 protein degradation	9.96571	8.73	9.10143	8.36714	0.00486842	0.0300586	P	P	P	P	P	P	P	P	P	P	P	P	P	P	P	P	P	P	P	P	P	P	P	P	P	P	P	P	P	P	P	P	P	P	P	P	P	P	P	P	P
1608072_at	(Q9CAQ7) Nucellin-like protein; 27671-25467	14.13 protein/peptide degradation	5.59714	6.65286	6.00286	6.81143	0.00783847	0.0417919	P	P	P	P	P	P	P	P	P	P	P	P	P	P	P	P	P	P	P	P	P	P	P	P	P	P	P	P	P	P	P	P	P	P	P	P	P	P	P	P	P
1608455_at	(Q9XI10) F8K7.10 protein (Hypothetical protein At1g21680)	14.13 protein/peptide degradation	10.0371	10.1429	9.87143	10.32	7.08268e-07	5.11015e-05	P	P	P	P	P	P	P	P	P	P	P	P	P	P	P	P	P	P	P	P	P	P	P	P	P	P	P	P	P	P	P	P	P	P	P	P	P	P	P	P	P
1611915_at	(Q67ZD0) Major surface like glycoprotein	14.13 protein/peptide degradation	8.69	8.48714	8.38714	8.54	1.09655e-06	6.75381e-05	P	P	P	P	P	P	P	P	P	P	P	P	P	P	P	P	P	P	P	P	P	P	P	P	P	P	P	P	P	P	P	P	P	P	P	P	P	P	P	P	P
1612117_at	(Q945B9) Growth-on protein GRO11	14.13 protein/peptide degradation	9.17714	9.49	9.09429	9.53571	0.00765053	0.0411272	P	P	P	P	P	P	P	P	P	P	P	P	P	P	P	P	P	P	P	P	P	P	P	P	P	P	P	P	P	P	P	P	P	P	P	P	P	P	P	P	P
1612153_at	NA	14.13 protein/peptide degradation	5.95429	6.15857	5.74286	6.32571	3.58519e-06	0.000160951	P	P	P	P	P	P	P	P	P	P	P	P	P	P	P	P	P	P	P	P	P	P	P	P	P	P	P	P	P	P	P	P	P	P	P	P	P	P	P	P	P
1612850_at	(Q67ZD0) Major surface like glycoprotein	14.13 protein/peptide degradation	7.78429	7.39	7.49143	7.50286	7.91826e-05	0.00151604	P	P	P	P	P	P	P	P	P	P	P	P	P	P	P	P	P	P	P	P	P	P	P	P	P	P	P	P	P	P	P	P	P	P	P	P	P	P	P	P	P
1612873_at	(O49607) Subtilisin proteinase-like (Putative subtilisin serine protease) (Putative subtilisin serine proteinase)	14.13 protein/peptide degradation	10.6	10.5886	10.1571	10.5043	3.15881e-05	0.000780127	P	P	P	P	P	P	P	P	P	P	P	P	P	P	P	P	P	P	P	P	P	P	P	P	P	P	P	P	P	P	P	P	P	P	P	P	P	P	P	P	P
1613138_at	(Q9LX20) Hypothetical protein T31P16_70	14.13 protein/peptide degradation	6.40714	6.35857	6.50714	6.26857	0.00494308	0.0303157	P	P	P	P	P	P	P	P	P	P	P	P	P	P	P	P	P	P	P	P	P	P	P	P	P	P	P	P	P	P	P	P	P	P	P	P	P	P	P	P	P
1614808_at	(Q9MAH3) F12M16.18 (Hypothetical protein At1g53280)	14.13 protein/peptide degradation	9.55857	9.74143	9.46143	9.82	0.000625369	0.00682165	P	P	P	P	P	P	P	P	P	P	P	P	P	P	P	P	P	P	P	P	P	P	P	P	P	P	P	P	P	P	P	P	P	P	P	P	P	P	P	P	P
1615015_at	(Q8H0S9) Putative aminopeptidase (At1g63770) (M1 aminopeptidase)	14.13 protein/peptide degradation	10.9414	10.55	10.7843	10.5557	6.01926e-05	0.00125362	P	P	P	P	P	P	P	P	P	P	P	P	P	P	P	P	P	P	P	P	P	P	P	P	P	P	P	P	P	P	P	P	P	P	P	P	P	P	P	P	P
1616418_at	(Q9M513) Wound-inducible carboxypeptidase	14.13 protein/peptide degradation	9.30429	8.62429	9.07429	8.71143	4.87271e-06	0.000203078	P	P	P	P	P	P	P	P	P	P	P	P	P	P	P	P	P	P	P	P	P	P	P	P	P	P	P	P	P	P	P	P	P	P	P	P	P	P	P	P	P
1618189_at	(Q6K9T1) Oligopeptidase A-like	14.13 protein/peptide degradation	5.54857	5.98571	5.82429	5.81286	1.32879e-05	0.000424749	P	P	P	P	P	P	P	P	P	P	P	P	P	P	P	P	P	P	P	P	P	P	P	P	P	P	P	P	P	P	P	P	P	P	P	P	P	P	P	P	P
1619650_at	(Q9XI10) F8K7.10 protein (Hypothetical protein At1g21680)	14.13 protein/peptide degradation	8.98143	9.09714	8.84714	9.32	8.20601e-05	0.00155223	P	P	P	P	P	P	P	P	P	P	P	P	P	P	P	P	P	P	P	P	P	P	P	P	P	P	P	P	P	P	P	P	P	P	P	P	P	P	P	P	P
1619887_at	(Q8S9K2) At1g75460/F1B16_22	14.13 protein/peptide degradation	8.76286	8.50143	8.60286	8.61	1.69672e-05	0.000501129	P	P	P	P	P	P	P	P	P	P	P	P	P	P	P	P	P	P	P	P	P	P	P	P	P	P	P	P	P	P	P	P	P	P	P	P	P	P	P	P	P
1621271_at	(Q682J5) Hypothetical protein At1g35340	14.13 protein/peptide degradation	5.80857	5.73	5.39286	5.82	4.87466e-07	4.09825e-05	P	P	P	P	P	P	P	P	P	P	P	P	P	P	P	P	P	P	P	P	P	P	P	P	P	P	P	P	P	P	P	P	P	P	P	P	P	P	P	P	P
1622218_at	(O23053) Hypothetical protein YUP8H12.25	14.13 protein/peptide degradation	7.65143	7.64857	7.38286	7.71571	1.2447e-05	0.000404266	P	P	P	P	P	P	P	P	P	P	P	P	P	P	P	P	P	P	P	P	P	P	P	P	P	P	P	P	P	P	P	P	P	P	P	P	P	P	P	P	P
1610510_s_at	(O23716) Proteasome subunit beta type. Multicatalytic endopeptidase complex, proteasome, beta subunit (EC 3.4.99.46) (AT4g31300/F8F16_120) (20S proteasome subunit PBA1)	14.13.01.01 proteasomal degradation (ubiquitin/proteasomal pathway)	9.36143	9.3	9.38857	9.22714	0.00943672	0.0478035	P	P	P	P	P	P	P	P	P	P	P	P	P	P	P	P	P	P	P	P	P	P	P	P	P	P	P	P	P	P	P	P	P	P	P	P	P	P	P	P	P
1612633_at	(Q9SG87) Putative RING zinc finger protein	14.13.01.01 proteasomal degradation (ubiquitin/proteasomal pathway)	6.57143	6.31571	6.23286	6.33286	0.00820264	0.04293	P	P	P	P	P	P	P	P	P	P	P	P	P	P	P	P	P	P	P	P	P	P	P	P	P	P	P	P	P	P	P	P	P	P	P	P	P	P	P	P	P
1612924_s_at	(O23714) Proteasome subunit beta type 2-1 (EC 3.4.25.1) (20S proteasome alpha subunit D1)	14.13.01.01 proteasomal degradation (ubiquitin/proteasomal pathway)	10.5771	10.4757	10.6257	10.4071	0.00929919	0.0472728	P	P	P	P	P	P	P	P	P	P	P	P	P	P	P	P	P	P	P	P	P	P	P	P	P	P	P	P	P	P	P	P	P	P	P	P	P	P	P	P	P
1616646_at	(Q65XW6) Putative ring-H2 finger protein	14.13.01.01 proteasomal degradation (ubiquitin/proteasomal pathway)	8.74714	8.72286	8.82143	8.61286	0.000618239	0.00675793	P	P	P	P	P	P	P	P	P	P	P	P	P	P	P	P	P	P	P	P	P	P	P	P	P	P	P	P	P	P	P	P	P	P	P	P	P	P	P	P	P
1616931_s_at	(Q8VZC4) Proteasome subunit	14.13.01.01 proteasomal degradation (ubiquitin/proteasomal pathway)	10.0757	10.09	10.1514	10.0329	0.00633462	0.0364121	P	P	P	P	P	P	P	P	P	P	P	P	P	P	P	P	P	P	P	P	P	P	P	P	P	P	P	P	P	P	P	P	P	P	P	P	P	P	P	P	P
1620260_s_at	(Q94BQ2) 26S proteasome AAA-ATPase subunit RPT6a-like protein	14.13.01.01 proteasomal degradation (ubiquitin/proteasomal pathway)	7.83857	7.70714	7.91429	7.57286	0.000478634	0.00564799	P	P	P	P	P	P	P	P	P	P	P	P	P	P	P	P	P	P	P	P	P	P	P	P	P	P	P	P	P	P	P	P	P	P	P	P	P	P	P	P	P
1621695_at	(Q8LG38) Putative RING zinc finger protein	14.13.01.01 proteasomal degradation (ubiquitin/proteasomal pathway)	9.79429	9.73286	9.76	9.60143	0.000688674	0.00734561	P	P	P	P	P	P	P	P	P	P	P	P	P	P	P	P	P	P	P	P	P	P	P	P	P	P	P	P	P	P	P	P	P	P	P	P	P	P	P	P	P
1622077_s_at	(O23709) 20S proteasome beta subunit PBB2 (EC 3.4.99.46)	14.13.01.01 proteasomal degradation (ubiquitin/proteasomal pathway)	9.46857	9.48	9.51143	9.40857	0.000570141	0.00633553	P	P	P	P	P	P	P	P	P	P	P	P	P	P	P	P	P	P	P	P	P	P	P	P	P	P	P	P	P	P	P	P	P	P	P	P	P	P	P	P	P
1618395_at	(O81629) F8M12.21 protein (Hypothetical protein F25I24.50) (Hypothetical protein AT4g10840) (AT4g10840/F25I24_50)	16 PROTEIN WITH BINDING FUNCTION OR COFACTOR REQUIREMENT (structural or catalytic)	8.91571	8.75571	8.87	8.56857	0.000957397	0.00945324	P	P	P	P	P	P	P	P	P	P	P	P	P	P	P	P	P	P	P	P	P	P	P	P	P	P	P	P	P	P	P	P	P	P	P	P	P	P	P	P	P
1609364_at	(O22197) Expressed protein (At2g40830) (RING-H2 finger protein RHC1a)	16.01 protein binding	9.32857	9.40429	9.44	9.36714	0.0012451	0.0112092	P	P	P	P	P	P	P	P	P	P	P	P	P	P	P	P	P	P	P	P	P	P	P	P	P	P	P	P	P	P	P	P	P	P	P	P	P	P	P	P	P
1609573_at	(Q5SMN3) Non-phototropic hypocotyl 3-like	16.01 protein binding	7.52857	7.45429	7.39	7.49	0.0069202	0.0386277	P	P	P	P	P	P	P	P	P	P	P	P	P	P	P	P	P	P	P	P	P	P	P	P	P	P	P	P	P	P	P	P	P	P	P	P	P	P	P	P	P
1611523_at	(Q9LSX7) Arabidopsis thaliana genomic DNA, chromosome 3, P1 clone: MSD21 (Hypothetical protein At3g21865)	16.01 protein binding	9.73286	9.56429	9.77429	9.48857	8.95971e-05	0.00164549	P	P	P	P	P	P	P	P	P	P	P	P	P	P	P	P	P	P	P	P	P	P	P	P	P	P	P	P	P	P	P	P	P	P	P	P	P	P	P	P	P
1612757_at	(Q9S9Q9) F26G16.2 protein	16.01 protein binding	7.64571	7.54714	7.23286	7.40143	6.52164e-05	0.0013175	P	P	P	P	P	P	P	P	P	P	P	P	P	P	P	P	P	P	P	P	P	P	P	P	P	P	P	P	P	P	P	P	P	P	P	P	P	P	P	P	P
1612816_at	(Q8LI88) Putative zinc finger POZ domain protein	16.01 protein binding	8.19857	8.01714	8.39	8.03286	0.00142034	0.0123787	P	P	P	P	P	P	P	P	P	P	P	P	P	P	P	P	P	P	P	P	P	P	P	P	P	P	P	P	P	P	P	P	P	P	P	P	P	P	P	P	P
1613826_at	binding / protein binding; similar to rubredoxin family protein [Arabidopsis thaliana] (TAIR:AT5G17170.2); similar to PDZ/DHR/GLGF; Tetratricopeptide-like helical [Medicago truncatula]	16.01 protein binding	7.63286	7.29429	7.14143	7.25143	1.24364e-05	0.000404266	P	P	P	P	P	P	P	P	P	P	P	P	P	P	P	P	P	P	P	P	P	P	P	P	P	P	P	P	P	P	P	P	P	P	P	P	P	P	P	P	P
1614637_at	(Q9SA62) F10O3.10 protein	16.01 protein binding	8.97714	8.74	9.05286	8.57857	4.52369e-05	0.00101092	P	P	P	P	P	P	P	P	P	P	P	P	P	P	P	P	P	P	P	P	P	P	P	P	P	P	P	P	P	P	P	P	P	P	P	P	P	P	P	P	P
1614814_s_at	(O24136) CP12 precursor (Chloroplast protein 12)	16.01 protein binding	10.8443	10.9343	10.7371	11.3157	2.85977e-05	0.000716787	P	P	P	P	P	P	P	P	P	P	P	P	P	P	P	P	P	P	P	P	P	P	P	P	P	P	P	P	P	P	P	P	P	P	P	P	P	P	P	P	P
1617217_at	(Q9FPW6) POZ/BTB containing-protein AtPOB1	16.01 protein binding	9.92	9.79857	10.14	9.89571	0.00712895	0.0393065	P	P	P	P	P	P	P	P	P	P	P	P	P	P	P	P	P	P	P	P	P	P	P	P	P	P	P	P	P	P	P	P	P	P	P	P	P	P	P	P	P
1620169_at	(Q6K649) Kelch repeat-containing F-box protein-like	16.01 protein binding	6.74	6.87	6.90143	6.51857	4.70369e-08	6.33493e-06	P	P	P	P	P	P	P	P	P	P	P	P	P	P	P	P	P	P	P	P	P	P	P	P	P	P	P	P	P	P	P	P	P	P	P	P	P	P	P	P	P
1614577_at	(Q45NM5) Hypothetical protein (Fragment)	16.03 nucleic acid binding	9.32143	9.26429	9.23143	9.28429	0.00699491	0.0388757	P	P	P	P	P	P	P	P	P	P	P	P	P	P	P	P	P	P	P	P	P	P	P	P	P	P	P	P	P	P	P	P	P	P	P	P	P	P	P	P	P
1608738_at	(O80834) Putative AT-hook DNA-binding protein (At2g45850/F4I18.17)	16.03.01 DNA binding	8.39286	8.68714	8.20714	8.72429	3.57745e-05	0.000852261	P	P	P	P	P	P	P	P	P	P	P	P	P	P	P	P	P	P	P	P	P	P	P	P	P	P	P	P	P	P	P	P	P	P	P	P	P	P	P	P	P
1608942_at	(Q8GYC1) Putative C2H2-type zinc finger protein (At2g02080)	16.03.01 DNA binding	6.84	6.82857	6.73429	6.91143	0.00769226	0.04128	P	P	P	P	P	P	P	P	P	P	P	P	P	P	P	P	P	P	P	P	P	P	P	P	P	P	P	P	P	P	P	P	P	P	P	P	P	P	P	P	P
1611313_at	(O82027) Dof zinc finger protein (Fragment)	16.03.01 DNA binding	6.69	6.29714	7	6.27143	0.0096399	0.0485165	P	P	P	P	P	P	P	P	P	P	P	P	P	P	P	P	P	P	P	P	P	P	P	P	P	P	P	P	P	P	P	P	P	P	P	P	P	P	P	P	P
1612058_at	(Q5JML8) DNA-binding protein-related-like	16.03.01 DNA binding	8.53571	8.37	8.30286	8.34	0.000636412	0.00691969	P	P	P	P	P	P	P	P	P	P	P	P	P	P	P	P	P	P	P	P	P	P	P	P	P	P	P	P	P	P	P	P	P	P	P	P	P	P	P	P	P
1612576_at	(Q75GK2) Putative single-strand binding protein	16.03.01 DNA binding	7.16143	6.99571	6.94429	7.03286	0.0015695	0.0133421	P	P	P	P	P	P	P	P	P	P	P	P	P	P	P	P	P	P	P	P	P	P	P	P	P	P	P	P	P	P	P	P	P	P	P	P	P	P	P	P	P
1614022_at	(Q67TQ6) Remorin protein-like	16.03.01 DNA binding	6.90143	7.18571	6.53429	7.15857	0.000321409	0.00425498	P	P	P	P	P	P	P	P	P	P	P	P	P	P	P	P	P	P	P	P	P	P	P	P	P	P	P	P	P	P	P	P	P	P	P	P	P	P	P	P	P
1616745_at	(Q9ZRR7) SAP1 protein	16.03.01 DNA binding	7.85143	8.05714	7.85857	8.22	0.00584495	0.0343654	P	P	P	P	P	P	P	P	P	P	P	P	P	P	P	P	P	P	P	P	P	P	P	P	P	P	P	P	P	P	P	P	P	P	P	P	P	P	P	P	P
1621975_at	(Q6Z701) Putative AT-hook DNA-binding protein	16.03.01 DNA binding	7.16143	7.12143	7.32857	6.97429	0.000229231	0.00329838	P	P	P	P	P	P	P	P	P	P	P	P	P	P	P	P	P	P	P	P	P	P	P	P	P	P	P	P	P	P	P	P	P	P	P	P	P	P	P	P	P
1608903_at	(Q6YZW2) Putative oligouridylate binding protein	16.03.03 RNA binding	9.28429	9.22429	9.19571	9.24286	0.00842147	0.043825	P	P	P	P	P	P	P	P	P	P	P	P	P	P	P	P	P	P	P	P	P	P	P	P	P	P	P	P	P	P	P	P	P	P	P	P	P	P	P	P	P
1613249_at	(Q9LRR6) Similarity to RNA-binding protein	16.03.03 RNA binding	8.71857	8.69	8.60571	8.72714	0.00552571	0.0329488	P	P	P	P	P	P	P	P	P	P	P	P	P	P	P	P	P	P	P	P	P	P	P	P	P	P	P	P	P	P	P	P	P	P	P	P	P	P	P	P	P
1616828_s_at	(Q8VX74) Glycine-rich RNA-binding protein	16.03.03 RNA binding	12.1829	12.0871	12.0386	12.0943	0.0086376	0.0447405	P	P	P	P	P	P	P	P	P	P	P	P	P	P	P	P	P	P	P	P	P	P	P	P	P	P	P	P	P	P	P	P	P	P	P	P	P	P	P	P	P
1621554_s_at	(O24601) Glycine-rich RNA binding protein 2 (Glycine-rich RNA binding protein 1)	16.03.03 RNA binding	11.55	11.4929	11.38	11.5014	0.00580221	0.0341738	P	P	P	P	P	P	P	P	P	P	P	P	P	P	P	P	P	P	P	P	P	P	P	P	P	P	P	P	P	P	P	P	P	P	P	P	P	P	P	P	P
1621900_s_at	(Q9LHL2) Similarity to RNA binding protein (Hypothetical protein At3g13224)	16.03.03 RNA binding	8.00286	7.62429	7.94143	7.38143	0.00416984	0.0268882	P	P	P	P	P	P	P	P	P	P	P	P	P	P	P	P	P	P	P	P	P	P	P	P	P	P	P	P	P	P	P	P	P	P	P	P	P	P	P	P	P
1618718_at	(Q9ZSZ9) Fibrillin (Fragment)	16.07 structural protein	8.51714	8.36	8.37714	8.42286	9.55224e-05	0.00172875	P	P	P	P	P	P	P	P	P	P	P	P	P	P	P	P	P	P	P	P	P	P	P	P	P	P	P	P	P	P	P	P	P	P	P	P	P	P	P	P	P
1607354_at	(O49285) F22K20.9 protein (Hypothetical protein At1g76990) (ACR3)	16.11 amino acid binding	7.70857	8.03	7.28714	7.91143	0.00142941	0.0124244	P	P	P	P	P	P	P	P	P	P	P	P	P	P	P	P	P	P	P	P	P	P	P	P	P	P	P	P	P	P	P	P	P	P	P	P	P	P	P	P	P
1610210_at	(Q9FFJ2) Arabidopsis thaliana genomic DNA, chromosome 5, P1 clone:MKP11 (Hypothetical protein At5g17170)	16.17.09 heavy metal binding (Cu, Fe, Zn)	7.45429	7.27143	7.25571	7.55429	2.42013e-05	0.000633678	P	P	P	P	P	P	P	P	P	P	P	P	P	P	P	P	P	P	P	P	P	P	P	P	P	P	P	P	P	P	P	P	P	P	P	P	P	P	P	P	P
1613509_at	(Q6NLD7) At1g64640	16.17.09 heavy metal binding (Cu, Fe, Zn)	6.24429	5.82857	5.75714	5.82429	0.00206445	0.0163553	P	P	P	P	P	P	P	P	P	P	P	P	P	P	P	P	P	P	P	P	P	P	P	P	P	P	P	P	P	P	P	P	P	P	P	P	P	P	P	P	P
1618411_at	(Q9LPJ4) F6N18.8	16.17.09 heavy metal binding (Cu, Fe, Zn)	9.37143	8.94429	9.54571	8.78857	2.71726e-05	0.000689624	P	P	P	P	P	P	P	P	P	P	P	P	P	P	P	P	P	P	P	P	P	P	P	P	P	P	P	P	P	P	P	P	P	P	P	P	P	P	P	P	P
1622850_at	(O48631) Ethylene-forming-enzyme-like dioxygenase	16.17.09 heavy metal binding (Cu, Fe, Zn)	6.25143	6.34714	6.48	6.29143	0.00666068	0.0376284	P	P	P	P	P	P	P	P	P	P	P	P	P	P	P	P	P	P	P	P	P	P	P	P	P	P	P	P	P	P	P	P	P	P	P	P	P	P	P	P	P
1607163_at	(Q8LSQ3) Putative AMP-binding protein	16.19 nucleotide binding	8.26714	8.41286	8.20571	8.62429	0.00209904	0.0165385	P	P	P	P	P	P	P	P	P	P	P	P	P	P	P	P	P	P	P	P	P	P	P	P	P	P	P	P	P	P	P	P	P	P	P	P	P	P	P	P	P
1609399_a_at	(Q6YW54) Putative transformer-SR ribonucleoprotein	16.19 nucleotide binding	9.08	9.01143	8.97714	9.08143	0.000234096	0.0033493	P	P	P	P	P	P	P	P	P	P	P	P	P	P	P	P	P	P	P	P	P	P	P	P	P	P	P	P	P	P	P	P	P	P	P	P	P	P	P	P	P
1611666_s_at	(Q6YEY6) Protease inhibitor	18.02.01.02.03 protease inhibitor	7.49857	9.15	7.99	8.68571	0.000143223	0.00233715	P	P	P	P	P	P	P	P	P	P	P	P	P	P	P	P	P	P	P	P	P	P	P	P	P	P	P	P	P	P	P	P	P	P	P	P	P	P	P	P	P
1615360_at	(Q9FQ13) Cystatin-like protein	18.02.01.02.03 protease inhibitor	8.91857	8.79143	9.26429	8.79143	0.000216261	0.00314763	P	P	P	P	P	P	P	P	P	P	P	P	P	P	P	P	P	P	P	P	P	P	P	P	P	P	P	P	P	P	P	P	P	P	P	P	P	P	P	P	P
1619140_at	(Q75JC9) Similar to Leishmania major. Ppg3 (Hypothetical protein)	20 CELLULAR TRANSPORT, TRANSPORT FACILITATION AND TRANSPORT ROUTES	7.51714	7.63	7.73857	7.47286	0.00462323	0.0289877	P	P	P	P	P	P	P	P	P	P	P	P	P	P	P	P	P	P	P	P	P	P	P	P	P	P	P	P	P	P	P	P	P	P	P	P	P	P	P	P	P
1606682_at	(Q8RXL8) Hypothetical protein At1g06890	20.01 transported compounds (substrates)	7.49143	7.22429	7.20571	7.11286	0.00563656	0.0334911	P	P	P	P	P	P	P	P	P	P	P	P	P	P	P	P	P	P	P	P	P	P	P	P	P	P	P	P	P	P	P	P	P	P	P	P	P	P	P	P	P
1607669_at	(Q940M4) AT3g13050/MGH6_16	20.01 transported compounds (substrates)	7.62571	7.64286	7.75143	7.45429	3.46146e-06	0.00015829	P	P	P	P	P	P	P	P	P	P	P	P	P	P	P	P	P	P	P	P	P	P	P	P	P	P	P	P	P	P	P	P	P	P	P	P	P	P	P	P	P
1613918_at	(O48940) Polyphosphoinositide binding protein Ssh2p	20.01 transported compounds (substrates)	7.99286	8.20286	7.88286	8.44857	0.000522336	0.00594404	P	P	P	P	P	P	P	P	P	P	P	P	P	P	P	P	P	P	P	P	P	P	P	P	P	P	P	P	P	P	P	P	P	P	P	P	P	P	P	P	P
1615383_at	(Q6K5Y4) Putative UDP-N-acetylglucosamine transporter	20.01 transported compounds (substrates)	6.38857	6.56714	6.43	6.42143	0.000653122	0.00706453	P	P	P	P	P	P	P	P	P	P	P	P	P	P	P	P	P	P	P	P	P	P	P	P	P	P	P	P	P	P	P	P	P	P	P	P	P	P	P	P	P
1616141_at	(Q9CAW4) Hypothetical protein T9J14.5 (Hypothetical protein At3g05000)	20.01 transported compounds (substrates)	8.60571	8.46	8.65143	8.31857	0.000764209	0.00794164	P	P	P	P	P	P	P	P	P	P	P	P	P	P	P	P	P	P	P	P	P	P	P	P	P	P	P	P	P	P	P	P	P	P	P	P	P	P	P	P	P
1616707_at	(Q6ET95) Tetracycline transporter protein-like	20.01 transported compounds (substrates)	6.50429	7.57143	6.3	7.79571	3.80939e-05	0.000888653	P	P	P	P	P	P	P	P	P	P	P	P	P	P	P	P	P	P	P	P	P	P	P	P	P	P	P	P	P	P	P	P	P	P	P	P	P	P	P	P	P
1612831_s_at	(Q9M4S1) H+-pyrophosphatase (EC 3.6.1.1)	20.01.01 ion transport	10.8471	11.2114	10.88	11.0643	0.00199776	0.0159521	P	P	P	P	P	P	P	P	P	P	P	P	P	P	P	P	P	P	P	P	P	P	P	P	P	P	P	P	P	P	P	P	P	P	P	P	P	P	P	P	P
1620928_at	(Q9M4S1) H+-pyrophosphatase (EC 3.6.1.1)	20.01.01 ion transport	7.6	8.06857	7.8	7.88857	7.20266e-07	5.15986e-05	P	P	P	P	P	P	P	P	P	P	P	P	P	P	P	P	P	P	P	P	P	P	P	P	P	P	P	P	P	P	P	P	P	P	P	P	P	P	P	P	P
1621283_at	(Q9M4S1) H+-pyrophosphatase (EC 3.6.1.1)	20.01.01 ion transport	10.7557	11.0986	10.8286	10.9786	0.00394258	0.0258933	P	P	P	P	P	P	P	P	P	P	P	P	P	P	P	P	P	P	P	P	P	P	P	P	P	P	P	P	P	P	P	P	P	P	P	P	P	P	P	P	P
1607916_at	(Q9FLG2) Similarity to unknown protein (Hypothetical protein At5g64560) (Putative magnesium transporter) (MRS2-2)	20.01.01.01 cation transport (H+, Na+, K+, Ca2+ , NH4+, etc.)	6.77	6.98286	6.53714	7.02143	0.000847135	0.00860857	P	P	P	P	P	P	P	P	P	P	P	P	P	P	P	P	P	P	P	P	P	P	P	P	P	P	P	P	P	P	P	P	P	P	P	P	P	P	P	P	P
1617027_at	(Q84Y95) CAXIP1 protein	20.01.01.01 cation transport (H+, Na+, K+, Ca2+ , NH4+, etc.)	8.63143	8.70286	8.46286	8.66	0.0060871	0.0353672	P	P	P	P	P	P	P	P	P	P	P	P	P	P	P	P	P	P	P	P	P	P	P	P	P	P	P	P	P	P	P	P	P	P	P	P	P	P	P	P	P
1610744_at	(Q9FSH3) Ammonium transporter (AMT1.1)	20.01.01.01 cation transport (Na, K, Ca , NH4, etc.)	7.53714	8.10429	7.62286	7.79857	0.00102627	0.00993893	P	P	P	P	P	P	P	P	P	P	P	P	P	P	P	P	P	P	P	P	P	P	P	P	P	P	P	P	P	P	P	P	P	P	P	P	P	P	P	P	P
1612006_at	(Q9LD18) Potassium transporter 4 (AtPOT4) (AtKUP3) (AtKT4)	20.01.01.01 cation transport (Na, K, Ca , NH4, etc.)	10.0543	10.0114	9.90857	10.1014	1.0751e-05	0.000370634	P	P	P	P	P	P	P	P	P	P	P	P	P	P	P	P	P	P	P	P	P	P	P	P	P	P	P	P	P	P	P	P	P	P	P	P	P	P	P	P	P
1614920_at	(Q94KC6) Potassium transporter HAK2p	20.01.01.01 cation transport (Na, K, Ca , NH4, etc.)	9.23714	9.14143	8.94143	9.18	0.00036111	0.00462889	P	P	P	P	P	P	P	P	P	P	P	P	P	P	P	P	P	P	P	P	P	P	P	P	P	P	P	P	P	P	P	P	P	P	P	P	P	P	P	P	P
1615318_at	(Q9M7K4) Potassium transporter 5 (AtPOT5) (AtHAK1) (AtHAK5)	20.01.01.01 cation transport (Na, K, Ca , NH4, etc.)	9.13143	10.0914	9.63571	9.74429	6.10889e-07	4.67469e-05	P	P	P	P	P	P	P	P	P	P	P	P	P	P	P	P	P	P	P	P	P	P	P	P	P	P	P	P	P	P	P	P	P	P	P	P	P	P	P	P	P
1607534_at	(O80905) Hypothetical protein At2g38460	20.01.01.01.01 heavy metal ion transport (Cu, Fe, etc.)	7.07286	7.47714	7.26	7.35429	0.00363085	0.0244828	P	P	P	P	P	P	P	P	P	P	P	P	P	P	P	P	P	P	P	P	P	P	P	P	P	P	P	P	P	P	P	P	P	P	P	P	P	P	P	P	P
1607957_a_at	(Q8W102) AT5g17860/MVA3_210	20.01.01.01.01 heavy metal ion transport (Cu, Fe, etc.)	8.95429	8.32286	8.76143	8.45857	0.0056136	0.0334137	P	P	P	P	P	P	P	P	P	P	P	P	P	P	P	P	P	P	P	P	P	P	P	P	P	P	P	P	P	P	P	P	P	P	P	P	P	P	P	P	P
1608136_s_at	(Q941P4) Zinc transporter protein ZIP1	20.01.01.01.01 heavy metal ion transport (Cu, Fe, etc.)	7.82	8.92143	8.09714	8.70143	0.00299653	0.0216972	P	P	P	P	P	P	P	P	P	P	P	P	P	P	P	P	P	P	P	P	P	P	P	P	P	P	P	P	P	P	P	P	P	P	P	P	P	P	P	P	P
1608259_at	(Q9AWG7) Zinc transporter	20.01.01.01.01 heavy metal ion transport (Cu, Fe, etc.)	5.23286	5.76	5.87143	5.29	1.11263e-13	2.80967e-10	P	P	P	P	P	P	P	P	P	P	P	P	P	P	P	P	P	P	P	P	P	P	P	P	P	P	P	P	P	P	P	P	P	P	P	P	P	P	P	P	P
1608566_s_at	(Q84TK8) Hypothetical protein	20.01.01.01.01 heavy metal ion transport (Cu, Fe, etc.)	6.03429	7.45714	6.82571	7.5	1.55161e-05	0.000472638	P	P	P	P	P	P	P	P	P	P	P	P	P	P	P	P	P	P	P	P	P	P	P	P	P	P	P	P	P	P	P	P	P	P	P	P	P	P	P	P	P
1609425_at	(Q9LF57) Farnesylated protein ATFP6-like protein	20.01.01.01.01 heavy metal ion transport (Cu, Fe, etc.)	7.90571	8.10857	8.07571	7.77	3.29664e-05	0.000806846	P	P	P	P	P	P	P	P	P	P	P	P	P	P	P	P	P	P	P	P	P	P	P	P	P	P	P	P	P	P	P	P	P	P	P	P	P	P	P	P	P
1610394_at	(Q4EWB8) Ferritin	20.01.01.01.01 heavy metal ion transport (Cu, Fe, etc.)	8.75	9.10571	9.44143	8.99	0.000328032	0.00430318	P	P	P	P	P	P	P	P	P	P	P	P	P	P	P	P	P	P	P	P	P	P	P	P	P	P	P	P	P	P	P	P	P	P	P	P	P	P	P	P	P
1610741_at	(Q7XJV3) OSJNBa0016O02.17 protein	20.01.01.01.01 heavy metal ion transport (Cu, Fe, etc.)	9.20429	9.75429	10.1271	10.03	0.00105618	0.0101123	P	P	P	P	P	P	P	P	P	P	P	P	P	P	P	P	P	P	P	P	P	P	P	P	P	P	P	P	P	P	P	P	P	P	P	P	P	P	P	P	P
1618422_s_at	(Q7XJV3) OSJNBa0016O02.17 protein	20.01.01.01.01 heavy metal ion transport (Cu, Fe, etc.)	7.58571	8.20143	8.28857	8.53286	0.00308095	0.0220402	P	P	P	P	P	P	P	P	P	P	P	P	P	P	P	P	P	P	P	P	P	P	P	P	P	P	P	P	P	P	P	P	P	P	P	P	P	P	P	P	P
1618607_s_at	(Q9AWG7) Zinc transporter	20.01.01.01.01 heavy metal ion transport (Cu, Fe, etc.)	5.85857	6.49857	6.61429	6.13429	6.04576e-13	8.89346e-10	P	P	P	P	P	P	P	P	P	P	P	P	P	P	P	P	P	P	P	P	P	P	P	P	P	P	P	P	P	P	P	P	P	P	P	P	P	P	P	P	P
1619295_at	(Q93VK7) AT5g14910/F2G14_30 (Hypothetical protein)	20.01.01.01.01 heavy metal ion transport (Cu, Fe, etc.)	8.58571	8.47857	8.39429	8.63286	2.49594e-06	0.000123586	P	P	P	P	P	P	P	P	P	P	P	P	P	P	P	P	P	P	P	P	P	P	P	P	P	P	P	P	P	P	P	P	P	P	P	P	P	P	P	P	P
1620384_s_at	(Q8LCK3) Hypothetical protein	20.01.01.01.01 heavy metal ion transport (Cu, Fe, etc.)	8.61857	8.16571	8.69857	7.95857	0.00146088	0.01258	P	P	P	P	P	P	P	P	P	P	P	P	P	P	P	P	P	P	P	P	P	P	P	P	P	P	P	P	P	P	P	P	P	P	P	P	P	P	P	P	P
1617180_s_at	(Q6J338) Copper chaperone	20.01.01.01.01 heavy metal ion transport (Cu+, Fe3+, etc.)	11.5829	11.3829	11.7414	11.3771	0.0012258	0.0111148	P	P	P	P	P	P	P	P	P	P	P	P	P	P	P	P	P	P	P	P	P	P	P	P	P	P	P	P	P	P	P	P	P	P	P	P	P	P	P	P	P
1613896_at	(Q9FRU5) Nitrate transporter NRT1-2	20.01.01.07.01 nitrate transport	7.56429	7.86714	7.71714	7.52714	0.00643578	0.0367068	P	P	P	P	P	P	P	P	P	P	P	P	P	P	P	P	P	P	P	P	P	P	P	P	P	P	P	P	P	P	P	P	P	P	P	P	P	P	P	P	P
1615359_at	(Q9FRU2) Nitrate transporter NRT1-5 (Fragment)	20.01.01.07.01 nitrate transport	7.88	7.52	7.41857	7.51857	0.000115938	0.00201565	P	P	P	P	P	P	P	P	P	P	P	P	P	P	P	P	P	P	P	P	P	P	P	P	P	P	P	P	P	P	P	P	P	P	P	P	P	P	P	P	P
1616788_at	(Q5K409) Nitrate transporter	20.01.01.07.01 nitrate transport	5.59143	6.45571	5.91429	5.92714	1.47556e-06	8.14461e-05	P	P	P	P	P	P	P	P	P	P	P	P	P	P	P	P	P	P	P	P	P	P	P	P	P	P	P	P	P	P	P	P	P	P	P	P	P	P	P	P	P
1617400_at	(Q9SV13) Sulfate transporter 3.1 (AST12) (AtST1)	20.01.01.07.05 sulfate transport	8.58857	10.1686	8.07429	10.2071	0.000412064	0.00505938	P	P	P	P	P	P	P	P	P	P	P	P	P	P	P	P	P	P	P	P	P	P	P	P	P	P	P	P	P	P	P	P	P	P	P	P	P	P	P	P	P
1607681_at	(O22055) Phosphate transporter	20.01.01.07.07 phosphate transport	9.69429	10.0214	9.85714	9.72143	0.000117963	0.00203683	P	P	P	P	P	P	P	P	P	P	P	P	P	P	P	P	P	P	P	P	P	P	P	P	P	P	P	P	P	P	P	P	P	P	P	P	P	P	P	P	P
1616118_at	(O82390) Putative Na+-dependent inorganic phosphate cotransporter	20.01.01.07.07 phosphate transport	5.85571	6.03143	5.92714	6.32857	0.0053295	0.0320627	P	P	P	P	P	P	P	P	P	P	P	P	P	P	P	P	P	P	P	P	P	P	P	P	P	P	P	P	P	P	P	P	P	P	P	P	P	P	P	P	P
1617645_s_at	(P11869) Triose phosphate/phosphate translocator, chloroplast precursor (CTPT) (P36) (E29)	20.01.01.07.07 phosphate transport	9.64429	9.84571	9.56857	9.95143	0.000972373	0.00955442	P	P	P	P	P	P	P	P	P	P	P	P	P	P	P	P	P	P	P	P	P	P	P	P	P	P	P	P	P	P	P	P	P	P	P	P	P	P	P	P	P
1618367_at	(P93070) Mitochondrial phosphate translocator	20.01.01.07.07 phosphate transport	9.1	8.70429	9.18571	8.56143	0.00725023	0.0397393	P	P	P	P	P	P	P	P	P	P	P	P	P	P	P	P	P	P	P	P	P	P	P	P	P	P	P	P	P	P	P	P	P	P	P	P	P	P	P	P	P
1620639_at	(Q3EAZ6) Protein At3g26570	20.01.01.07.07 phosphate transport	7.17857	7.06857	6.72571	6.91571	0.0072319	0.0397224	P	P	P	P	P	P	P	P	P	P	P	P	P	P	P	P	P	P	P	P	P	P	P	P	P	P	P	P	P	P	P	P	P	P	P	P	P	P	P	P	P
1611299_s_at	(Q8LGE9) Putative CMP-sialic acid transporter	20.01.03 C-compound and carbohydrate transport	7.02571	6.70857	6.76571	6.65429	0.000161173	0.00254888	P	P	P	P	P	P	P	P	P	P	P	P	P	P	P	P	P	P	P	P	P	P	P	P	P	P	P	P	P	P	P	P	P	P	P	P	P	P	P	P	P
1616363_at	(Q7XBY3) Putative carnitine/acylcarnitine translocase	20.01.03 C-compound and carbohydrate transport	6.98857	6.79286	6.79286	6.84143	0.00385315	0.0254883	P	P	P	P	P	P	P	P	P	P	P	P	P	P	P	P	P	P	P	P	P	P	P	P	P	P	P	P	P	P	P	P	P	P	P	P	P	P	P	P	P
1618058_at	(Q6V7U8) Putative anthocyanin permease	20.01.03 C-compound and carbohydrate transport	8.24286	7.69429	8.39286	7.50286	0.000260509	0.00362952	P	P	P	P	P	P	P	P	P	P	P	P	P	P	P	P	P	P	P	P	P	P	P	P	P	P	P	P	P	P	P	P	P	P	P	P	P	P	P	P	P
1620378_at	(Q8GX78) Hypothetical protein At4g00370/A_IG005I10_nn (At4g00370)	20.01.03 C-compound and carbohydrate transport	7.83286	7.86857	7.62286	7.99857	0.00300016	0.0216972	P	P	P	P	P	P	P	P	P	P	P	P	P	P	P	P	P	P	P	P	P	P	P	P	P	P	P	P	P	P	P	P	P	P	P	P	P	P	P	P	P
1611326_at	(Q9LEG2) Putative sugar transporter	20.01.03.01 sugar transport	9.40714	9.31429	8.70286	9.13	0.00186242	0.0150991	P	P	P	P	P	P	P	P	P	P	P	P	P	P	P	P	P	P	P	P	P	P	P	P	P	P	P	P	P	P	P	P	P	P	P	P	P	P	P	P	P
1611383_at	(Q9C757) Hypothetical protein F12P21.2 (Hypothetical protein At1g30220)	20.01.03.01 sugar transport	9.38429	10.1643	9.59714	9.99143	0.000389729	0.00487209	P	P	P	P	P	P	P	P	P	P	P	P	P	P	P	P	P	P	P	P	P	P	P	P	P	P	P	P	P	P	P	P	P	P	P	P	P	P	P	P	P
1616798_s_at	(Q9C757) Hypothetical protein F12P21.2 (Hypothetical protein At1g30220)	20.01.03.01 sugar transport	8.12857	8.92571	8.28286	8.74429	0.00285173	0.0208886	P	P	P	P	P	P	P	P	P	P	P	P	P	P	P	P	P	P	P	P	P	P	P	P	P	P	P	P	P	P	P	P	P	P	P	P	P	P	P	P	P
1620088_at	(Q6H4F0) Membrane transport protein-like	20.01.03.01 sugar transport	6.36571	6.41143	6.60429	6.36714	0.000411996	0.00505938	P	P	P	P	P	P	P	P	P	P	P	P	P	P	P	P	P	P	P	P	P	P	P	P	P	P	P	P	P	P	P	P	P	P	P	P	P	P	P	P	P
1620255_at	(Q9C757) Hypothetical protein F12P21.2 (Hypothetical protein At1g30220); Inositol transporter 2	20.01.03.01 sugar transport	8.72857	9.15857	8.88857	9.06714	0.00187898	0.0151837	P	P	P	P	P	P	P	P	P	P	P	P	P	P	P	P	P	P	P	P	P	P	P	P	P	P	P	P	P	P	P	P	P	P	P	P	P	P	P	P	P
1622433_at	(Q539E7) Plastid hexose transporter	20.01.03.01 sugar transport	9.14857	9.24571	9.10714	9.32714	0.00641428	0.036667	P	P	P	P	P	P	P	P	P	P	P	P	P	P	P	P	P	P	P	P	P	P	P	P	P	P	P	P	P	P	P	P	P	P	P	P	P	P	P	P	P
1610358_at	(Q3E6T0) Protein At5g25400	20.01.03.03 C4-dicarboxylate transport (e.g. malate, succinate, fumarate)	8.25286	7.58571	7.94714	7.52286	0.00355634	0.024093	P	P	P	P	P	P	P	P	P	P	P	P	P	P	P	P	P	P	P	P	P	P	P	P	P	P	P	P	P	P	P	P	P	P	P	P	P	P	P	P	P
1615344_at	(Q9SJE9) T27G7.11	20.01.03.03 C4-dicarboxylate transport (e.g. malate, succinate, fumarate)	7.54286	7.23714	8.00143	7.22429	0.000100458	0.00178949	P	P	P	P	P	P	P	P	P	P	P	P	P	P	P	P	P	P	P	P	P	P	P	P	P	P	P	P	P	P	P	P	P	P	P	P	P	P	P	P	P
1608784_at	(Q6NNI1) At3g56210	20.01.07 amino acid transport	5.98	5.27571	6.17429	5.20286	0.00122511	0.0111148	P	P	P	P	P	P	P	P	P	P	P	P	P	P	P	P	P	P	P	P	P	P	P	P	P	P	P	P	P	P	P	P	P	P	P	P	P	P	P	P	P
1608940_at	(Q8LP44) Betaine/proline transporter	20.01.07 amino acid transport	7.76	8.10857	8.13	8.09	0.00946383	0.0479169	P	P	P	P	P	P	P	P	P	P	P	P	P	P	P	P	P	P	P	P	P	P	P	P	P	P	P	P	P	P	P	P	P	P	P	P	P	P	P	P	P
1611892_s_at	(P92961) Proline transporter 1	20.01.07 amino acid transport	8.10143	8.42429	8.41714	8.40143	0.00875552	0.0451913	P	P	P	P	P	P	P	P	P	P	P	P	P	P	P	P	P	P	P	P	P	P	P	P	P	P	P	P	P	P	P	P	P	P	P	P	P	P	P	P	P
1613261_at	(Q9FMC0) Amino acid transporter-like protein	20.01.07 amino acid transport	7.84857	7.1	7.12571	6.83	1.71304e-06	9.25317e-05	P	P	P	P	P	P	P	P	P	P	P	P	P	P	P	P	P	P	P	P	P	P	P	P	P	P	P	P	P	P	P	P	P	P	P	P	P	P	P	P	P
1613603_at	(Q43537) ORF (Fragment)	20.01.07 amino acid transport	8.02857	8.93143	8.78714	9.07571	0.000148661	0.0024026	P	P	P	P	P	P	P	P	P	P	P	P	P	P	P	P	P	P	P	P	P	P	P	P	P	P	P	P	P	P	P	P	P	P	P	P	P	P	P	P	P
1613837_at	(Q7XSP9) OSJNBa0084K11.20 protein	20.01.07 amino acid transport	5.79143	6.53857	6.50429	6.76714	0.00445377	0.028223	P	P	P	A	P	P	P	P	P	P	P	P	P	P	P	P	P	P	P	P	P	P	P	P	P	P	P	P	P	P	P	P	P	P	P	P	P	P	P	P	P
1617040_at	NA	20.01.07 amino acid transport	6.78429	6.75571	7.04571	6.61857	3.33596e-06	0.000153865	P	P	P	P	P	P	P	P	P	P	P	P	P	P	P	P	P	P	P	P	P	P	P	P	P	P	P	P	P	P	P	P	P	P	P	P	P	P	P	P	P
1617470_s_at	(Q9FKS8) Amino acid permease (AT5g40780/K1B16_3)	20.01.07 amino acid transport	8.86714	9.33	9.51	9.37714	0.000407945	0.00504467	P	P	P	P	P	P	P	P	P	P	P	P	P	P	P	P	P	P	P	P	P	P	P	P	P	P	P	P	P	P	P	P	P	P	P	P	P	P	P	P	P
1619984_at	(Q9ZRS1) Amino acid carrier	20.01.07 amino acid transport	9.97714	9.74857	10.1329	10.2443	0.00448	0.0282923	P	P	P	P	P	P	P	P	P	P	P	P	P	P	P	P	P	P	P	P	P	P	P	P	P	P	P	P	P	P	P	P	P	P	P	P	P	P	P	P	P
1613466_at	(Q8GT81) Fiber protein Fb12 (Fragment)	20.01.07 amino acid/amino acid derivatives transport	9.1	8.99286	9.38143	8.97857	8.45284e-07	5.84809e-05	P	P	P	P	P	P	P	P	P	P	P	P	P	P	P	P	P	P	P	P	P	P	P	P	P	P	P	P	P	P	P	P	P	P	P	P	P	P	P	P	P
1607621_at	(Q9LYR6) Peptide transporter-like protein	20.01.09 peptide transport	7.73571	7.78571	7.32857	7.98	1.28188e-05	0.000415007	P	P	P	P	P	P	P	P	P	P	P	P	P	P	P	P	P	P	P	P	P	P	P	P	P	P	P	P	P	P	P	P	P	P	P	P	P	P	P	P	P
1611295_at	(Q9SRI2) Putative peptide transporter	20.01.09 peptide transport	4.59286	4.60857	4.28286	4.89429	0.000249554	0.00350104	P	P	P	P	P	P	P	P	P	P	P	P	P	P	P	P	P	P	P	P	P	P	P	P	P	P	P	P	P	P	P	P	P	P	P	P	P	P	P	P	P
1613916_at	(Q8S2I4) Isp4 protein-like	20.01.09 peptide transport	8.52571	8.91857	8.84571	8.71	3.69036e-05	0.00086707	P	P	P	P	P	P	P	P	P	P	P	P	P	P	P	P	P	P	P	P	P	P	P	P	P	P	P	P	P	P	P	P	P	P	P	P	P	P	P	P	P
1615540_s_at	(Q8VZK3) Putative peptide transporter protein	20.01.09 peptide transport	6.02286	7.46	6.71857	6.85286	1.26576e-09	3.55151e-07	P	P	P	P	P	P	P	P	P	P	P	P	P	P	P	P	P	P	P	P	P	P	P	P	P	P	P	P	P	P	P	P	P	P	P	P	P	P	P	P	P
1606856_at	(O23140) AP47/50p	20.01.10 protein transport	10.02	9.97714	10.0071	9.86571	0.00550278	0.0328638	P	P	P	P	P	P	P	P	P	P	P	P	P	P	P	P	P	P	P	P	P	P	P	P	P	P	P	P	P	P	P	P	P	P	P	P	P	P	P	P	P
1609432_at	(P38389) Protein transport protein SEC61 beta subunit	20.01.10 protein transport	10.1543	10.2143	10.2886	10.1814	0.00450479	0.0284038	P	P	P	P	P	P	P	P	P	P	P	P	P	P	P	P	P	P	P	P	P	P	P	P	P	P	P	P	P	P	P	P	P	P	P	P	P	P	P	P	P
1609534_at	(Q8GZW5) Putative mitochondrial inner membrane protein	20.01.10 protein transport	7.71857	7.74	7.89	7.71714	0.00598588	0.0349904	P	P	P	P	P	P	P	P	P	P	P	P	P	P	P	P	P	P	P	P	P	P	P	P	P	P	P	P	P	P	P	P	P	P	P	P	P	P	P	P	P
1611379_at	(Q9FGP3) St12p protein	20.01.10 protein transport	8.67571	8.88571	8.70286	8.82714	0.00611021	0.0353787	P	P	P	P	P	P	P	P	P	P	P	P	P	P	P	P	P	P	P	P	P	P	P	P	P	P	P	P	P	P	P	P	P	P	P	P	P	P	P	P	P
1614345_s_at	(Q94EH2) AT4g26670/F10M23_10 (Hypothetical protein)	20.01.10 protein transport	8.39714	8.77714	8.34857	8.89857	2.64563e-05	0.000681722	P	P	P	P	P	P	P	P	P	P	P	P	P	P	P	P	P	P	P	P	P	P	P	P	P	P	P	P	P	P	P	P	P	P	P	P	P	P	P	P	P
1616831_at	(O24293) Chloroplast inner envelope protein, 110 kD (IEP110) precursor	20.01.10 protein transport	7.73	7.74857	7.63857	7.85	3.7011e-05	0.000867397	P	P	P	P	P	P	P	P	P	P	P	P	P	P	P	P	P	P	P	P	P	P	P	P	P	P	P	P	P	P	P	P	P	P	P	P	P	P	P	P	P
1616860_at	(O22402) GDP dissociation inhibitor	20.01.10 protein transport	10.7671	10.81	10.6243	10.7586	0.00988303	0.049298	P	P	P	P	P	P	P	P	P	P	P	P	P	P	P	P	P	P	P	P	P	P	P	P	P	P	P	P	P	P	P	P	P	P	P	P	P	P	P	P	P
1617656_at	(Q5CZ54) Pom14 protein	20.01.10 protein transport	9.69429	9.24286	9.81286	9.59857	0.00958447	0.0483097	P	P	P	P	P	P	P	P	P	P	P	P	P	P	P	P	P	P	P	P	P	P	P	P	P	P	P	P	P	P	P	P	P	P	P	P	P	P	P	P	P
1618102_at	(O63066) Preprotein translocase secY subunit, chloroplast precursor (CpSecY)	20.01.10 protein transport	4.8	4.74857	4.63429	4.77286	0.00787116	0.0418676	P	P	P	P	P	P	P	P	P	P	P	P	P	P	P	P	P	P	P	P	P	P	P	P	P	P	P	P	P	P	P	M	P	M	P	P	P	P	P	P	P
1619102_at	(P35402) ER lumen protein retaining receptor (HDEL receptor)	20.01.10 protein transport	7.06857	7.17714	6.93857	7.26429	0.00220815	0.0172051	P	P	P	P	P	P	P	P	P	P	P	P	P	P	P	P	P	P	P	P	P	P	P	P	P	P	P	P	P	P	P	P	P	P	P	P	P	P	P	P	P
1621878_at	(P93798) Alpha-soluble NSF attachment protein (Alpha-SNAP) (N-ethylmaleimide-sensitive factor attachment protein, alpha)	20.01.10 protein transport	9.13143	8.67286	9.14286	8.50429	1.82417e-05	0.000526455	P	P	P	P	P	P	P	P	P	P	P	P	P	P	P	P	P	P	P	P	P	P	P	P	P	P	P	P	P	P	P	P	P	P	P	P	P	P	P	P	P
1621895_at	(O63066) Preprotein translocase secY subunit, chloroplast precursor (CpSecY)	20.01.10 protein transport	7.88	7.79714	7.62571	7.77857	1.29601e-05	0.000418242	P	P	P	P	P	P	P	P	P	P	P	P	P	P	P	P	P	P	P	P	P	P	P	P	P	P	P	P	P	P	P	P	P	P	P	P	P	P	P	P	P
1622732_at	(Q9FKK1) Arabidopsis thaliana genomic DNA, chromosome 5, P1 clone:MUF9 (Protein transport protein subunit-like) (Hypothetical protein At5g60460)	20.01.10 protein transport	6.51286	6.37429	6.26286	6.51286	3.43489e-05	0.00082609	P	P	P	P	P	P	P	P	P	P	P	P	P	P	P	P	P	P	P	P	P	P	P	P	M	P	P	P	P	P	P	A	P	M	P	P	P	A	P	P	P
1622747_at	(Q94G16) HCF106	20.01.10 protein transport	6.83571	7.00571	6.68143	7.08143	2.50645e-05	0.000652516	P	P	P	P	P	P	P	P	P	P	P	P	P	P	P	P	P	P	P	P	P	P	P	P	P	P	P	P	P	P	P	P	P	P	P	P	P	P	P	P	P
1609370_at	(Q8GXJ5) Hypothetical protein	20.01.11 amine / polyamine transport	9.02857	8.98	8.74857	8.97	0.000192085	0.00290457	P	P	P	P	P	P	P	P	P	P	P	P	P	P	P	P	P	P	P	P	P	P	P	P	P	P	P	P	P	P	P	P	P	P	P	P	P	P	P	P	P
1606530_s_at	(Q9FXS2) P-rich protein NtEIG-C29	20.01.13 lipid transport	7.64	7.37571	8.08286	6.76143	2.61791e-05	0.000676304	P	P	P	P	P	P	P	P	P	P	P	P	P	P	P	P	P	P	P	P	P	P	P	P	P	P	P	P	P	P	P	P	P	P	P	P	P	P	P	P	P
1606611_at	(Q6Z387) Lipid transfer protein-like	20.01.13 lipid transport	9.18857	7.81571	8.67714	7.88571	0.000247013	0.00348962	P	P	P	P	P	P	P	P	P	P	P	P	P	P	P	P	P	P	P	P	P	P	P	P	P	P	P	P	P	P	P	P	P	P	P	P	P	P	P	P	P
1609281_s_at	(Q850K6) Lipid transfer protein isoform 1	20.01.13 lipid transport	13.3157	13.25	13.2843	13.3171	0.000451914	0.005383	P	P	P	P	P	P	P	P	P	P	P	P	P	P	P	P	P	P	P	P	P	P	P	P	P	P	P	P	P	P	P	P	P	P	P	P	P	P	P	P	P
1612791_at	(Q9FXS2) P-rich protein NtEIG-C29	20.01.13 lipid transport	9.49571	9.43857	9.9	8.81714	3.94432e-05	0.000913798	P	P	P	P	P	P	P	P	P	P	P	P	P	P	P	P	P	P	P	P	P	P	P	P	P	P	P	P	P	P	P	P	P	P	P	P	P	P	P	P	P
1614230_at	(Q5NE32) Type 1 non-specific lipid transfer protein precursor	20.01.13 lipid transport	9.03143	9.36286	8.26571	9.61429	1.82942e-06	9.69025e-05	P	P	P	P	P	P	P	P	P	P	P	P	P	P	P	P	P	P	P	P	P	P	P	P	P	P	P	P	P	P	P	P	P	P	P	P	P	P	P	P	P
1615295_at	(Q700A6) Putative lipid transfer protein GPI-anchored	20.01.13 lipid transport	9.43857	9.08429	9.20286	9.17714	0.00378684	0.0252315	P	P	P	P	P	P	P	P	P	P	P	P	P	P	P	P	P	P	P	P	P	P	P	P	P	P	P	P	P	P	P	P	P	P	P	P	P	P	P	P	P
1617032_s_at	(Q6TKQ7) Lipid transfer protein	20.01.13 lipid transport	12.5143	12.5114	12.51	12.6571	0.00373239	0.0249675	P	P	P	P	P	P	P	P	P	P	P	P	P	P	P	P	P	P	P	P	P	P	P	P	P	P	P	P	P	P	P	P	P	P	P	P	P	P	P	P	P
1620454_s_at	(Q850K5) Lipid transfer protein isoform 4	20.01.13 lipid transport	13.2129	13.1514	13.1829	13.2143	0.000937912	0.00933384	P	P	P	P	P	P	P	P	P	P	P	P	P	P	P	P	P	P	P	P	P	P	P	P	P	P	P	P	P	P	P	P	P	P	P	P	P	P	P	P	P
1622231_at	(Q850K6) Lipid transfer protein isoform 1	20.01.13 lipid transport	11.2243	12.1486	10.6543	12.3743	0.00140936	0.0123255	P	P	P	P	P	P	P	P	P	P	P	P	P	P	P	P	P	P	P	P	P	P	P	P	P	P	P	P	P	P	P	P	P	P	P	P	P	P	P	P	P
1622416_at	(Q6TKQ7) Lipid transfer protein	20.01.13 lipid transport	11.7643	11.8714	11.5971	12.0057	0.0039532	0.0259157	P	P	P	P	P	P	P	P	P	P	P	P	P	P	P	P	P	P	P	P	P	P	P	P	P	P	P	P	P	P	P	P	P	P	P	P	P	P	P	P	P
1612616_a_at	(Q6ETL8) Putative glossy1 protein	20.01.13 lipid/fatty acid transport	8.84	8.17714	8.42429	8.43429	6.97652e-07	5.10651e-05	P	P	P	P	P	P	P	P	P	P	P	P	P	P	P	P	P	P	P	P	P	P	P	P	P	P	P	P	P	P	P	P	P	P	P	P	P	P	P	P	P
1615346_at	(Q9LEN5) Hypothetical protein (Fragment)	20.01.13 lipid/fatty acid transport	10.5871	10.5471	10.7043	10.3929	6.79788e-07	5.01207e-05	P	P	P	P	P	P	P	P	P	P	P	P	P	P	P	P	P	P	P	P	P	P	P	P	P	P	P	P	P	P	P	P	P	P	P	P	P	P	P	P	P
1621588_at	(Q6K1Q5) Glycolipid transfer protein-like	20.01.13 lipid/fatty acid transport	9.68429	9.75	9.70571	9.65	0.00191724	0.0154583	P	P	P	P	P	P	P	P	P	P	P	P	P	P	P	P	P	P	P	P	P	P	P	P	P	P	P	P	P	P	P	P	P	P	P	P	P	P	P	P	P
1607497_at	(Q8RVF8) Thioredoxin peroxidase	20.01.15 electron transport	10.0614	10.2071	9.96571	10.2814	0.00201881	0.0160441	P	P	P	P	P	P	P	P	P	P	P	P	P	P	P	P	P	P	P	P	P	P	P	P	P	P	P	P	P	P	P	P	P	P	P	P	P	P	P	P	P
1607517_at	(Q9FG36) Thioredoxin-like 5, chloroplast precursor	20.01.15 electron transport	5.39143	5.58286	5.25714	5.67286	0.00287145	0.0209874	P	P	P	P	P	P	P	P	P	P	P	P	P	P	P	P	P	P	P	P	P	P	P	P	P	P	P	P	P	P	P	P	P	P	P	P	P	P	P	P	P
1607926_at	(Q9AR57) Putative membrane protein	20.01.15 electron transport	6.63286	7.56429	7.39	7.65143	3.909e-06	0.000173179	P	P	P	P	P	P	P	P	P	P	P	P	P	P	P	P	P	P	P	P	P	P	P	P	P	P	P	P	P	P	P	P	P	P	P	P	P	P	P	P	P
1608966_at	(Q940T5) AT5g59550/f2o15_210; COP1-interacting protein CIP8	20.01.15 electron transport	9.94857	10.0014	10.0057	10.37	0.00117619	0.0107933	P	P	P	P	P	P	P	P	P	P	P	P	P	P	P	P	P	P	P	P	P	P	P	P	P	P	P	P	P	P	P	P	P	P	P	P	P	P	P	P	P
1612477_at	(Q5JMM6) Putative NOGO-interacting mitochondrial protein	20.01.15 electron transport	6.02	5.88	5.67429	5.86286	2.14956e-05	0.000594374	P	P	P	P	P	P	P	P	P	P	P	P	P	P	P	P	P	P	P	P	P	P	P	P	P	P	P	P	P	P	P	P	P	P	P	P	P	P	P	P	P
1613586_at	(Q9LNL9) F12K21.9	20.01.15 electron transport	7.26571	8.50857	8.01714	8.29286	6.80614e-06	0.0002624	P	P	P	P	P	P	P	P	P	P	P	P	P	P	P	P	P	P	P	P	P	P	P	P	P	P	P	P	P	P	P	P	P	P	P	P	P	P	P	P	P
1614327_at	(Q5V9L2) Cytochrome b5 isoform Cb5-C	20.01.15 electron transport	10.7386	10.7071	10.9514	10.5971	4.74767e-07	4.0829e-05	P	P	P	P	P	P	P	P	P	P	P	P	P	P	P	P	P	P	P	P	P	P	P	P	P	P	P	P	P	P	P	P	P	P	P	P	P	P	P	P	P
1615283_at	(Q9LUX9) 1,4-benzoquinone reductase-like (Putative light harvesting pigment protein)	20.01.15 electron transport	7.96	7.87429	7.69429	7.88571	7.03519e-07	5.11015e-05	P	P	P	P	P	P	P	P	P	P	P	P	P	P	P	P	P	P	P	P	P	P	P	P	P	P	P	P	P	P	P	P	P	P	P	P	P	P	P	P	P
1617051_at	(Q6NKZ8) At5g24900	20.01.15 electron transport	5.62143	6.35429	6.55286	6.12857	3.6443e-05	0.00086411	P	P	P	P	P	P	P	P	P	P	P	P	P	P	P	P	P	P	P	P	P	P	P	P	P	P	P	P	P	P	P	P	P	P	P	P	P	P	P	P	P
1620129_at	NA	20.01.15 electron transport	5.19143	5.49143	5.94714	5.40286	0.000474159	0.00561486	P	P	P	P	P	P	P	P	P	P	P	P	P	P	P	P	P	P	P	P	P	P	P	P	P	P	P	P	P	P	P	P	P	P	P	P	P	P	P	P	P
1620735_at	(Q8VYV2) T6H22.19/T6H22.19 (At1g55980/T6H22.19)	20.01.15 electron transport	6.44571	6.52143	6.25	6.63286	8.9246e-06	0.000325442	P	P	P	P	P	P	P	P	P	P	P	P	P	P	P	P	P	P	P	P	P	P	P	P	P	P	P	P	P	P	P	P	P	P	P	P	P	P	P	P	P
1622356_s_at	(O48618) Cytochome b5 (Fragment)	20.01.15 electron transport	11.1086	11.15	11.2814	11.18	0.00831663	0.043385	P	P	P	P	P	P	P	P	P	P	P	P	P	P	P	P	P	P	P	P	P	P	P	P	P	P	P	P	P	P	P	P	P	P	P	P	P	P	P	P	P
1622587_at	(Q8S9L4) At2g43020/MFL8.12	20.01.15 electron transport	9.47429	9.38143	9.34714	9.42714	0.00677482	0.0381239	P	P	P	P	P	P	P	P	P	P	P	P	P	P	P	P	P	P	P	P	P	P	P	P	P	P	P	P	P	P	P	P	P	P	P	P	P	P	P	P	P
1606834_s_at	(O64731) Putative mitochondrial carrier protein	20.01.17 nucleotide transport	7.89714	7.26286	7.58429	7.35143	0.00410187	0.0266279	P	P	P	P	P	P	P	P	P	P	P	P	P	P	P	P	P	P	P	P	P	P	P	P	P	P	P	P	P	P	P	P	P	P	P	P	P	P	P	P	P
1607817_at	(Q6ZGZ0) Putative purine permease	20.01.17 nucleotide transport	8.19857	6.88857	7.74429	6.89286	6.79249e-06	0.0002624	P	P	P	P	P	P	P	P	P	P	P	P	P	P	P	P	P	P	P	P	P	P	P	P	P	P	P	P	P	P	P	P	P	P	P	P	P	P	P	P	P
1618605_at	(Q8LF38) Mitochondrial carrier protein, putative	20.01.17 nucleotide transport	5.93714	6.10857	5.59857	6.03286	0.00320951	0.0226076	P	P	P	P	P	P	P	P	P	P	P	P	P	P	P	P	P	P	P	P	P	P	P	P	P	P	P	P	P	P	P	P	P	P	P	P	P	P	P	P	P
1619989_s_at	(P27081) ADP,ATP carrier protein, mitochondrial precursor (ADP/ATP translocase) (Adenine nucleotide translocator) (ANT) (Fragment)	20.01.17 nucleotide transport	10.3929	10.1286	10.2843	9.86286	0.00467155	0.0292182	P	P	P	P	P	P	P	P	P	P	P	P	P	P	P	P	P	P	P	P	P	P	P	P	P	P	P	P	P	P	P	P	P	P	P	P	P	P	P	P	P
1621731_s_at	(Q6K8S7) Putative PLRR-4 polymorphic leucine-rich repeat protein	20.01.17 nucleotide transport	6.60286	6.52429	6.39714	6.57571	5.13129e-05	0.00111946	P	P	P	P	P	P	P	P	P	P	P	P	P	P	P	P	P	P	P	P	P	P	P	P	P	P	P	P	P	P	P	P	P	P	P	P	P	P	P	P	P
1622397_at	(Q6Z8B0) Putative peroxisomal membrane protein	20.01.17 nucleotide transport	6.45429	6.5	6.44714	6.65286	0.00928308	0.0472385	P	P	P	P	P	P	P	P	P	P	P	P	P	P	P	P	P	P	P	P	P	P	P	P	P	P	P	P	P	P	P	P	P	P	P	P	P	P	P	P	P
1609986_at	(Q69S29) Putative equilibrative nucleoside transporter ENT8 splice variant	20.01.19 nucleoside transport	4.67714	5.06	4.82	4.95714	0.00436961	0.0278646	P	P	P	P	P	P	P	P	P	P	P	P	P	P	P	P	P	P	P	P	P	P	P	P	P	P	P	P	P	P	P	P	P	P	P	P	P	P	P	P	P
1619427_at	(Q7XVK5) OSJNBa0069D17.7 protein	20.01.27 drug/toxin transport	9.25429	9.43857	8.98	9.39143	0.00397542	0.0260076	P	P	P	P	P	P	P	P	P	P	P	P	P	P	P	P	P	P	P	P	P	P	P	P	P	P	P	P	P	P	P	P	P	P	P	P	P	P	P	P	P
1610982_at	(O24049) MipC	20.03.01 channel / pore class transport	8.95429	7.74714	8.77143	6.86571	0.000224113	0.00324322	P	P	P	P	P	P	P	P	P	P	P	P	P	P	P	P	P	P	P	P	P	P	P	P	P	P	P	P	P	P	P	P	P	P	P	P	P	P	P	P	P
1611492_s_at	(Q5CZ53) Pom30 protein	20.03.01 channel / pore class transport	9.39857	9.1	9.36	8.94857	0.000933357	0.00930122	P	P	P	P	P	P	P	P	P	P	P	P	P	P	P	P	P	P	P	P	P	P	P	P	P	P	P	P	P	P	P	P	P	P	P	P	P	P	P	P	P
1612097_at	(Q9LLL9) Plasma membrane aquaporin	20.03.01 channel / pore class transport	7.66	7.51	7.76143	7.43429	0.00129905	0.0116121	P	P	P	P	P	P	P	P	P	P	P	P	P	P	P	P	P	P	P	P	P	P	P	P	P	P	P	P	P	P	P	P	P	P	P	P	P	P	P	P	P
1614916_at	(Q9AVB5) Plasma membrane intrinsic protein 2-1	20.03.01 channel / pore class transport	8.47286	7.75143	8.27143	6.98143	0.000684924	0.00731334	P	P	P	P	P	P	P	P	P	P	P	P	P	P	P	P	P	P	P	P	P	P	P	P	P	P	P	P	P	P	P	P	P	P	P	P	P	P	P	P	P
1617166_s_at	(Q9M4H2) Putative ripening-related protein	20.03.01 channel / pore class transport	12.1286	11.99	12.1343	12.2871	0.00504904	0.0307973	P	P	P	P	P	P	P	P	P	P	P	P	P	P	P	P	P	P	P	P	P	P	P	P	P	P	P	P	P	P	P	P	P	P	P	P	P	P	P	P	P
1609387_at	(Q9SE95) FH protein interacting protein FIP2	20.03.01.01 ion channels	8.29143	8.36429	8.40286	8.35143	0.00639368	0.0365829	P	P	P	P	P	P	P	P	P	P	P	P	P	P	P	P	P	P	P	P	P	P	P	P	P	P	P	P	P	P	P	P	P	P	P	P	P	P	P	P	P
1610366_at	(Q9FY04) Potassium channel 2	20.03.01.01 ion channels	8.57571	8.48714	8.31857	8.65714	1.61016e-05	0.000485093	P	P	P	P	P	P	P	P	P	P	P	P	P	P	P	P	P	P	P	P	P	P	P	P	P	P	P	P	P	P	P	P	P	P	P	P	P	P	P	P	P
1613274_at	(Q84W41) Glutamate receptor 3.6 precursor (Ligand-gated ion channel 3.6)	20.03.01.01 ion channels	8.90429	8.46714	8.73857	8.61286	0.000442926	0.00531354	P	P	P	P	P	P	P	P	P	P	P	P	P	P	P	P	P	P	P	P	P	P	P	P	P	P	P	P	P	P	P	P	P	P	P	P	P	P	P	P	P
1615486_at	(Q5D6H2) CNGC2	20.03.01.01 ion channels	9.26571	9	8.94429	9.01	0.00114502	0.0106519	P	P	P	P	P	P	P	P	P	P	P	P	P	P	P	P	P	P	P	P	P	P	P	P	P	P	P	P	P	P	P	P	P	P	P	P	P	P	P	P	P
1608759_at	(O22252) Putative Na+/Ca2+ antiporter (Magnesium/proton exchanger AtMHX)	20.03.07 antiporters	6.76429	6.28857	6.49571	6.44143	0.000422717	0.00515684	P	P	P	P	P	P	P	P	P	P	P	P	P	P	P	P	P	P	P	P	P	P	P	P	P	P	P	P	P	P	P	P	P	P	P	P	P	P	P	P	P
1612725_at	(O64455) Ca2+/H+ exchanger	20.03.07 antiporters	8.12571	7.16286	7.76714	7.23286	0.0059466	0.0348414	P	P	P	P	P	P	P	P	P	P	P	P	P	P	P	P	P	P	P	P	P	P	P	P	P	P	P	P	P	P	P	P	P	P	P	P	P	P	P	P	P
1617237_s_at	(O64455) Ca2+/H+ exchanger	20.03.07 antiporters	8.90143	7.96	8.51	7.98286	0.00912112	0.0465348	P	P	P	P	P	P	P	P	P	P	P	P	P	P	P	P	P	P	P	P	P	P	P	P	P	P	P	P	P	P	P	P	P	P	P	P	P	P	P	P	P
1611614_at	(Q58P65) Cation/H+ exchanger (Fragment)	20.03.07.01 proton driven antiporter	7.2	6.42286	6.61429	6.32429	0.000422331	0.00515684	P	P	P	P	P	P	P	P	P	P	P	P	P	P	P	P	P	P	P	P	P	P	P	P	P	P	P	P	P	P	P	P	P	P	P	P	P	P	P	P	P
1618124_at	(Q9LT68) Similarity to Na+/H+ antiporter (Hypothetical protein)	20.03.07.01 proton driven antiporter	5.38143	5.36	5.29571	5.44857	0.00260472	0.0193886	P	P	P	P	P	P	P	P	P	P	P	P	P	P	P	P	P	P	P	P	P	P	P	P	P	P	P	P	P	P	P	P	P	P	P	P	P	P	P	P	P
1622021_at	(Q6J1B9) NHX1	20.03.07.01 proton driven antiporter	8.15714	7.76857	8.28286	7.67	0.000955167	0.0094497	P	P	P	P	P	P	P	P	P	P	P	P	P	P	P	P	P	P	P	P	P	P	P	P	P	P	P	P	P	P	P	P	P	P	P	P	P	P	P	P	P
1607144_at	(Q7Y066) Plasma membrane H+-ATPase	20.03.22 transport ATPases	10.5457	10.3871	10.1214	10.2514	0.000267736	0.00370466	P	P	P	P	P	P	P	P	P	P	P	P	P	P	P	P	P	P	P	P	P	P	P	P	P	P	P	P	P	P	P	P	P	P	P	P	P	P	P	P	P
1607759_at	(Q43433) Vacuolar ATP synthase subunit B isoform 2 (EC 3.6.3.14) (V-ATPase B subunit 2) (Vacuolar proton pump B subunit 2) (Fragment)	20.03.22 transport ATPases	10.0129	9.47	9.84857	9.54143	0.000728335	0.00768747	P	P	P	P	P	P	P	P	P	P	P	P	P	P	P	P	P	P	P	P	P	P	P	P	P	P	P	P	P	P	P	P	P	P	P	P	P	P	P	P	P
1608755_at	(P59227) Vacuolar ATP synthase 16 kDa proteolipid subunit 1/3/5 (EC 3.6.3.14) (V-ATPase 16 kDa proteolipid subunit 1/3/5)	20.03.22 transport ATPases	10.2429	10.0229	10.3757	9.95143	0.00301362	0.0217588	P	P	P	P	P	P	P	P	P	P	P	P	P	P	P	P	P	P	P	P	P	P	P	P	P	P	P	P	P	P	P	P	P	P	P	P	P	P	P	P	P
1613358_at	(O82628) Vacuolar ATP synthase subunit G 1 (EC 3.6.3.14) (V-ATPase G subunit 1) (Vacuolar proton pump G subunit 1)	20.03.22 transport ATPases	11.5957	11.2557	11.6357	11.1686	0.00603498	0.0351959	P	P	P	P	P	P	P	P	P	P	P	P	P	P	P	P	P	P	P	P	P	P	P	P	P	P	P	P	P	P	P	P	P	P	P	P	P	P	P	P	P
1616496_at	(Q9SP55) Vacuolar ATP synthase subunit G (EC 3.6.3.14) (V-ATPase G subunit) (Vacuolar proton pump G subunit)	20.03.22 transport ATPases	10.1214	9.59857	10.1671	9.46857	0.00338089	0.0233586	P	P	P	P	P	P	P	P	P	P	P	P	P	P	P	P	P	P	P	P	P	P	P	P	P	P	P	P	P	P	P	P	P	P	P	P	P	P	P	P	P
1619541_at	(Q7Y065) Plasma membrane H+-ATPase (Fragment)	20.03.22 transport ATPases	10.1486	10.34	9.92571	10.3514	0.00241893	0.0183436	P	P	P	P	P	P	P	P	P	P	P	P	P	P	P	P	P	P	P	P	P	P	P	P	P	P	P	P	P	P	P	P	P	P	P	P	P	P	P	P	P
1620441_s_at	(P59227) Vacuolar ATP synthase 16 kDa proteolipid subunit 1/3/5 (EC 3.6.3.14) (V-ATPase 16 kDa proteolipid subunit 1/3/5)	20.03.22 transport ATPases	10.2729	10.1	10.3771	10.0271	0.0046194	0.0289817	P	P	P	P	P	P	P	P	P	P	P	P	P	P	P	P	P	P	P	P	P	P	P	P	P	P	P	P	P	P	P	P	P	P	P	P	P	P	P	P	P
1621002_at	(Q43106) H(+)-transporting ATPase (EC 3.6.1.35)	20.03.22 transport ATPases	10.0671	10.6129	10.14	10.4214	0.000315978	0.00419408	P	P	P	P	P	P	P	P	P	P	P	P	P	P	P	P	P	P	P	P	P	P	P	P	P	P	P	P	P	P	P	P	P	P	P	P	P	P	P	P	P
1621011_at	NA	20.03.22 transport ATPases	7.54286	7.74857	7.74571	7.41286	8.36551e-06	0.000310662	P	P	P	P	P	P	P	P	P	P	P	P	P	P	P	P	P	P	P	P	P	P	P	P	P	P	P	P	P	P	P	P	P	P	P	P	P	P	P	P	P
1608408_at	(Q9C8K2) ATP-dependent transmembrane transporter, putative; 39775-42780 (ATP-dependent transmembrane transporter, putative) (At1g51500/F5D21_6) (At1g51560) (ABC transporter CER5)	20.03.25 ABC transporters	8.52714	8.02286	8.19143	8.25714	4.03544e-06	0.000177601	P	P	P	P	P	P	P	P	P	P	P	P	P	P	P	P	P	P	P	P	P	P	P	P	P	P	P	P	P	P	P	P	P	P	P	P	P	P	P	P	P
1609508_at	(Q9LRN0) Arabidopsis thaliana genomic DNA, chromosome 3, P1 clone:MUJ8 (AT3g24190/MUJ8_17)	20.03.25 ABC transporters	7.55714	7.88429	7.18857	7.98429	1.51127e-06	8.29638e-05	P	P	P	P	P	P	P	P	P	P	P	P	P	P	P	P	P	P	P	P	P	P	P	P	P	P	P	P	P	P	P	P	P	P	P	P	P	P	P	P	P
1609973_at	(Q6K4D1) Putative ABC transporter	20.03.25 ABC transporters	7.33143	6.30857	6.98143	6.49857	0.000179364	0.00275763	P	P	P	P	P	P	P	P	P	P	P	P	P	P	P	P	P	P	P	P	P	P	P	P	P	P	P	P	P	P	P	P	P	P	P	P	P	P	P	P	P
1610363_at	(Q5C8A4) Multidrug-resistance protein-type ATP-binding cassette transporter (Fragment)	20.03.25 ABC transporters	7.14714	6.90571	7.96429	6.70857	1.51335e-08	2.77934e-06	P	P	P	P	P	P	P	P	P	P	P	P	P	P	P	P	P	P	P	P	P	P	P	P	P	P	P	P	P	P	P	P	P	P	P	P	P	P	P	P	P
1611325_at	(Q6X4V5) ABC transporter	20.03.25 ABC transporters	7.48429	6.99143	7.12286	7.33429	2.42154e-05	0.000633678	P	P	P	P	P	P	P	P	P	P	P	P	P	P	P	P	P	P	P	P	P	P	P	P	P	P	P	P	P	P	P	P	P	P	P	P	P	P	P	P	P
1611423_s_at	(O80962) Putative ABC transporter; alternative splicing isoform gene prediction data combined with cDNA alignment data to generate this model	20.03.25 ABC transporters	6.31143	6.99286	6.34714	7.21714	0.00387512	0.0256001	P	P	P	P	P	P	P	P	P	P	P	P	P	P	P	P	P	P	P	P	P	P	P	P	P	P	P	P	P	P	P	P	P	P	P	P	P	P	P	P	P
1612678_at	(Q9C9W0) Putative ABC transporter; 66585-65723 (Putative ABC transporter protein)	20.03.25 ABC transporters	8.43286	8.63429	8.83429	8.72	0.000941711	0.00934403	P	P	P	P	P	P	P	P	P	P	P	P	P	P	P	P	P	P	P	P	P	P	P	P	P	P	P	P	P	P	P	P	P	P	P	P	P	P	P	P	P
1612744_at	(Q6X4V5) ABC transporter	20.03.25 ABC transporters	8.72714	8.32429	8.34429	8.56143	1.45407e-06	8.07011e-05	P	P	P	P	P	P	P	P	P	P	P	P	P	P	P	P	P	P	P	P	P	P	P	P	P	P	P	P	P	P	P	P	P	P	P	P	P	P	P	P	P
1613840_at	(Q76CU1) PDR-type ABC transporter 2 (Fragment)	20.03.25 ABC transporters	9.95	10.37	10.1614	10.3986	0.0100665	0.0498438	P	P	P	P	P	P	P	P	P	P	P	P	P	P	P	P	P	P	P	P	P	P	P	P	P	P	P	P	P	P	P	P	P	P	P	P	P	P	P	P	P
1614149_at	(Q9ASR9) At2g01320/F10A8.20	20.03.25 ABC transporters	6.33571	6.62714	6.38	6.98429	0.0010542	0.0101088	P	P	P	P	P	P	P	P	P	P	P	P	P	P	P	P	P	P	P	P	P	P	P	P	P	P	P	P	P	P	P	P	P	P	P	P	P	P	P	P	P
1615234_at	(Q6NLC1) At1g54350	20.03.25 ABC transporters	5.81857	6.09	5.65857	6.18143	0.00176683	0.0145447	P	P	P	P	P	P	P	P	P	P	P	P	P	P	P	P	P	P	P	P	P	P	P	P	P	P	P	P	P	P	P	P	P	P	P	P	P	P	P	P	P
1615598_at	(O81016) Putative ABC transporter (PDR4 ABC transporter)	20.03.25 ABC transporters	5.86857	5.99571	5.50143	6.1	0.0028028	0.0205749	P	P	P	P	P	P	P	P	P	P	P	P	P	P	P	P	P	P	P	P	P	P	P	P	P	P	P	P	P	P	P	P	P	P	P	P	P	P	P	M	P
1615751_at	(Q8LF74) Putative ABC transporter ATPase	20.03.25 ABC transporters	6.82429	6.57	6.68286	6.61429	0.00173301	0.014325	P	P	P	P	P	P	P	P	P	P	P	P	P	P	P	P	P	P	P	P	P	P	P	P	P	P	P	P	P	P	P	P	P	P	P	P	P	P	P	P	P
1616429_at	(Q9LZ98) ABC transporter-like protein (At5g02270)	20.03.25 ABC transporters	7.95857	7.61571	7.56429	7.59857	2.17107e-05	0.000594374	P	P	P	P	P	P	P	P	P	P	P	P	P	P	P	P	P	P	P	P	P	P	P	P	P	P	P	P	P	P	P	P	P	P	P	P	P	P	P	P	P
1616929_at	(O24510) MRP-like ABC transporter	20.03.25 ABC transporters	7.28429	8.17429	8.00857	7.86	1.18567e-10	4.99018e-08	P	P	P	P	P	P	P	P	P	P	P	P	P	P	P	P	P	P	P	P	P	P	P	P	P	P	P	P	P	P	P	P	P	P	P	P	P	P	P	P	P
1617849_at	(O24525) Glutathione-conjugate transporter AtMRP4	20.03.25 ABC transporters	8.19286	8.99286	8.83	8.99	6.5162e-07	4.87557e-05	P	P	P	P	P	P	P	P	P	P	P	P	P	P	P	P	P	P	P	P	P	P	P	P	P	P	P	P	P	P	P	P	P	P	P	P	P	P	P	P	P
1618798_s_at	(Q8LF74) Putative ABC transporter ATPase	20.03.25 ABC transporters	7.56286	7.12	7.46714	7.16286	0.00417126	0.0268882	P	P	P	P	P	P	P	P	P	P	P	P	P	P	P	P	P	P	P	P	P	P	P	P	P	P	P	P	P	P	P	P	P	P	P	P	P	P	P	P	P
1619451_at	(Q9ASR9) At2g01320/F10A8.20	20.03.25 ABC transporters	6.26714	6.77571	6.31714	7.01286	0.0074699	0.0405446	P	P	P	P	P	P	P	P	P	P	P	P	P	P	P	P	P	P	P	P	P	P	P	P	P	P	P	P	P	P	P	P	P	P	P	P	P	P	P	P	P
1620226_at	(Q8H1R4) Hypothetical protein At4g33460	20.03.25 ABC transporters	6.26143	6.29429	6.09	6.30143	0.0012328	0.0111282	P	P	P	P	P	P	P	P	P	P	P	P	P	P	P	P	P	P	P	P	P	P	P	P	P	P	P	P	P	P	P	P	P	P	P	P	P	P	P	P	P
1621150_at	(Q8LKU6) Putative ABC-transporter-like protein	20.03.25 ABC transporters	9.32429	9.27429	9.18857	9.3	0.00233514	0.0178421	P	P	P	P	P	P	P	P	P	P	P	P	P	P	P	P	P	P	P	P	P	P	P	P	P	P	P	P	P	P	P	P	P	P	P	P	P	P	P	P	P
1622620_at	(Q84K47) Putative ABC transporter protein	20.03.25 ABC transporters	7.03429	7.58	7.69857	7.61714	3.0904e-06	0.000144519	P	P	P	P	P	P	P	P	P	P	P	P	P	P	P	P	P	P	P	P	P	P	P	P	P	P	P	P	P	P	P	P	P	P	P	P	P	P	P	P	P
1613284_s_at	(Q8W4J6) Hypothetical protein	20.09.01 nuclear transport	7.13429	6.97429	6.88143	6.91857	0.00590876	0.0346801	P	P	P	P	P	P	P	P	P	P	P	P	P	P	P	P	P	P	P	P	P	P	P	P	P	P	P	P	P	P	P	P	P	P	P	P	P	P	P	P	P
1610188_at	(Q9ZRD1) NTGP4 (Fragment)	20.09.02 chloroplast transport	9.59571	9.59143	9.72571	9.54429	0.000273444	0.00375658	P	P	P	P	P	P	P	P	P	P	P	P	P	P	P	P	P	P	P	P	P	P	P	P	P	P	P	P	P	P	P	P	P	P	P	P	P	P	P	P	P
1613278_at	(Q9C5J8) Hypothetical protein At5g19620	20.09.02 chloroplast transport	8.10286	8.28429	8.02714	8.36714	0.00079758	0.00823758	P	P	P	P	P	P	P	P	P	P	P	P	P	P	P	P	P	P	P	P	P	P	P	P	P	P	P	P	P	P	P	P	P	P	P	P	P	P	P	P	P
1610172_at	(O04619) A_IG002N01.16 protein (Putative carrier protein) (AT4g01100/F2N1_16)	20.09.04 mitochondrial transport	8.59857	8.47571	8.76	8.51714	0.00606594	0.035295	P	P	P	P	P	P	P	P	P	P	P	P	P	P	P	P	P	P	P	P	P	P	P	P	P	P	P	P	P	P	P	P	P	P	P	P	P	P	P	P	P
1617164_at	(O04619) A_IG002N01.16 protein (Putative carrier protein) (AT4g01100/F2N1_16)	20.09.04 mitochondrial transport	8.97714	8.96	9.07286	8.85714	2.38519e-05	0.000630702	P	P	P	P	P	P	P	P	P	P	P	P	P	P	P	P	P	P	P	P	P	P	P	P	P	P	P	P	P	P	P	P	P	P	P	P	P	P	P	P	P
1606997_at	(Q9LEV5) Hypothetical protein T30N20_110	20.09.07 vesicular transport (Golgi network, etc.)	10.3271	10.1114	10.3829	10.0514	0.00812945	0.042724	P	P	P	P	P	P	P	P	P	P	P	P	P	P	P	P	P	P	P	P	P	P	P	P	P	P	P	P	P	P	P	P	P	P	P	P	P	P	P	P	P
1607277_at	(Q3HVM2) Hypothetical protein	20.09.07 vesicular transport (Golgi network, etc.)	9.6	9.69714	9.66571	9.65714	0.00372655	0.0249449	P	P	P	P	P	P	P	P	P	P	P	P	P	P	P	P	P	P	P	P	P	P	P	P	P	P	P	P	P	P	P	P	P	P	P	P	P	P	P	P	P
1608494_at	(Q5QMP6) Vacuolar protein sorting factor 4B-like	20.09.07 vesicular transport (Golgi network, etc.)	7.29429	7.42143	7.03	7.37857	2.41103e-05	0.000633678	P	P	P	P	P	P	P	P	P	P	P	P	P	P	P	P	P	P	P	P	P	P	P	P	P	P	P	P	P	P	P	P	P	P	P	P	P	P	P	P	P
1608830_at	(Q6Z1L9) Putative syntaxin of plants 52	20.09.07 vesicular transport (Golgi network, etc.)	9.31143	9.20714	9.32857	9.09286	0.000360328	0.00462475	P	P	P	P	P	P	P	P	P	P	P	P	P	P	P	P	P	P	P	P	P	P	P	P	P	P	P	P	P	P	P	P	P	P	P	P	P	P	P	P	P
1609012_at	(Q8LBH2) Putative clathrin assembly protein At2g01600	20.09.07 vesicular transport (Golgi network, etc.)	8.83714	8.91143	8.98714	8.93143	0.00105033	0.0101016	P	P	P	P	P	P	P	P	P	P	P	P	P	P	P	P	P	P	P	P	P	P	P	P	P	P	P	P	P	P	P	P	P	P	P	P	P	P	P	P	P
1612083_at	(Q8RXS2) Putative polyphosphoinositide binding protein (Fragment)	20.09.07 vesicular transport (Golgi network, etc.)	9.45714	9.78857	9.35286	10.0143	0.000209553	0.00308107	P	P	P	P	P	P	P	P	P	P	P	P	P	P	P	P	P	P	P	P	P	P	P	P	P	P	P	P	P	P	P	P	P	P	P	P	P	P	P	P	P
1612262_at	(Q9C8W1) Hypothetical protein T22A15.3 (At1g36050)	20.09.07 vesicular transport (Golgi network, etc.)	9.93286	9.88143	10.0029	9.82429	0.00359971	0.0243052	P	P	P	P	P	P	P	P	P	P	P	P	P	P	P	P	P	P	P	P	P	P	P	P	P	P	P	P	P	P	P	P	P	P	P	P	P	P	P	P	P
1612301_at	(Q651C7) Hypothetical protein B1274F11.37	20.09.07 vesicular transport (Golgi network, etc.)	7.93857	8.18571	8.12857	7.97714	6.92406e-05	0.00137137	P	P	P	P	P	P	P	P	P	P	P	P	P	P	P	P	P	P	P	P	P	P	P	P	P	P	P	P	P	P	P	P	P	P	P	P	P	P	P	P	P
1613114_at	(Q655Y8) Putative vacuolar sorting receptor protein	20.09.07 vesicular transport (Golgi network, etc.)	9.11857	9.44143	9.35429	9.41429	0.00677466	0.0381239	P	P	P	P	P	P	P	P	P	P	P	P	P	P	P	P	P	P	P	P	P	P	P	P	P	P	P	P	P	P	P	P	P	P	P	P	P	P	P	P	P
1613145_at	(Q9LVU1) VAMP (Vesicle-associated membrane protein)-associated protein-like (Putative VAMP-associated protein)	20.09.07 vesicular transport (Golgi network, etc.)	8.05143	8.25143	8.14429	8.20714	0.00907941	0.046436	P	P	P	P	P	P	P	P	P	P	P	P	P	P	P	P	P	P	P	P	P	P	P	P	P	P	P	P	P	P	P	P	P	P	P	P	P	P	P	P	P
1613322_s_at	(Q9FMR5) Vesicle-associated membrane protein 714 (AtVAMP714)	20.09.07 vesicular transport (Golgi network, etc.)	9.18429	8.89429	9.23714	8.81714	0.00220919	0.0172051	P	P	P	P	P	P	P	P	P	P	P	P	P	P	P	P	P	P	P	P	P	P	P	P	P	P	P	P	P	P	P	P	P	P	P	P	P	P	P	P	P
1613490_at	(Q657Y8) Hypothetical protein P0005A05.16	20.09.07 vesicular transport (Golgi network, etc.)	9.02571	9.15857	8.95	8.97857	0.0021381	0.0168069	P	P	P	P	P	P	P	P	P	P	P	P	P	P	P	P	P	P	P	P	P	P	P	P	P	P	P	P	P	P	P	P	P	P	P	P	P	P	P	P	P
1613665_at	(Q6Z1L9) Putative syntaxin of plants 52	20.09.07 vesicular transport (Golgi network, etc.)	8.93857	8.64857	9.05714	8.54143	0.000100627	0.00178949	P	P	P	P	P	P	P	P	P	P	P	P	P	P	P	P	P	P	P	P	P	P	P	P	P	P	P	P	P	P	P	P	P	P	P	P	P	P	P	P	P
1615585_at	(Q70I39) Coatomer alpha subunit-like protein	20.09.07 vesicular transport (Golgi network, etc.)	10.3629	10.2114	10.2171	10.1486	0.0100574	0.0498412	P	P	P	P	P	P	P	P	P	P	P	P	P	P	P	P	P	P	P	P	P	P	P	P	P	P	P	P	P	P	P	P	P	P	P	P	P	P	P	P	P
1615717_s_at	(Q69WS1) Synaptobrevin-like protein (Synaptobrevin 1)	20.09.07 vesicular transport (Golgi network, etc.)	11.0057	11.0029	11.0186	10.9129	0.0011947	0.010921	P	P	P	P	P	P	P	P	P	P	P	P	P	P	P	P	P	P	P	P	P	P	P	P	P	P	P	P	P	P	P	P	P	P	P	P	P	P	P	P	P
1616196_at	(O49377) Vesicle-associated membrane protein 711 (AtVAMP711) (v-SNARE synaptobrevin 7C) (AtVAMP7C)	20.09.07 vesicular transport (Golgi network, etc.)	9.90571	9.68143	9.94571	9.6	0.00321527	0.022618	P	P	P	P	P	P	P	P	P	P	P	P	P	P	P	P	P	P	P	P	P	P	P	P	P	P	P	P	P	P	P	P	P	P	P	P	P	P	P	P	P
1616984_at	(Q9SJL6) Membrin 11 (AtMEMB11) (Golgi SNAP receptor complex member 2-1) (27 kDa Golgi SNARE protein)	20.09.07 vesicular transport (Golgi network, etc.)	7.57143	7.39143	7.69143	7.34571	0.0033891	0.0233834	P	P	P	P	P	P	P	P	P	P	P	P	P	P	P	P	P	P	P	P	P	P	P	P	P	P	P	P	P	P	P	P	P	P	P	P	P	P	P	P	P
1617825_s_at	(Q9M448) Hypothetical protein (Fragment)	20.09.07 vesicular transport (Golgi network, etc.)	5.63143	5.70143	5.61857	5.35286	0.0010399	0.0100325	P	P	P	P	P	P	P	P	P	P	P	P	P	P	P	P	P	P	P	P	P	P	P	P	P	P	P	P	P	P	P	P	P	P	P	P	P	P	P	P	P
1621291_s_at	(Q9C8W1) Hypothetical protein T22A15.3 (At1g36050)	20.09.07 vesicular transport (Golgi network, etc.)	8.22143	8.07714	8.31286	7.99143	0.000673206	0.00722642	P	P	P	P	P	P	P	P	P	P	P	P	P	P	P	P	P	P	P	P	P	P	P	P	P	P	P	P	P	P	P	P	P	P	P	P	P	P	P	P	P
1612329_at	(Q69DC2) Anx1	20.09.07.27 vesicle fusion	11.0343	11.1514	10.7243	11.0629	0.00357055	0.024173	P	P	P	P	P	P	P	P	P	P	P	P	P	P	P	P	P	P	P	P	P	P	P	P	P	P	P	P	P	P	P	P	P	P	P	P	P	P	P	P	P
1618658_at	(O82090) Fiber annexin	20.09.07.27 vesicle fusion	11.0429	11.0114	10.7257	11.0457	1.32309e-07	1.46863e-05	P	P	P	P	P	P	P	P	P	P	P	P	P	P	P	P	P	P	P	P	P	P	P	P	P	P	P	P	P	P	P	P	P	P	P	P	P	P	P	P	P
1620304_at	(Q6K710) Putative Bet1/Sft1-related SNARE	20.09.07.27 vesicle fusion	10.06	9.87571	10.1614	9.81857	5.00811e-05	0.00110211	P	P	P	P	P	P	P	P	P	P	P	P	P	P	P	P	P	P	P	P	P	P	P	P	P	P	P	P	P	P	P	P	P	P	P	P	P	P	P	P	P
1621782_at	(Q8VZU2) Syntaxin 132 (AtSYP132)	20.09.07.27 vesicle fusion	9.05714	9.12714	9.14286	9.01143	2.3624e-05	0.000627329	P	P	P	P	P	P	P	P	P	P	P	P	P	P	P	P	P	P	P	P	P	P	P	P	P	P	P	P	P	P	P	P	P	P	P	P	P	P	P	P	P
1617359_at	(Q9LI74) Similarity to pherophorin (Actin binding protein)	20.09.14.02 actin dependent transport	6.31571	5.99429	5.90571	6.17429	4.03963e-05	0.000929482	P	P	P	P	P	P	P	P	P	P	P	P	P	P	P	P	P	P	P	P	P	P	P	P	P	P	P	P	P	P	P	P	P	P	P	P	P	P	P	P	P
1616751_at	(Q9FK34) Gb|AAD25781.1	20.09.16.09.03 exocytosis	9.20857	9.19571	9.35429	9.21143	0.00158897	0.0134423	P	P	P	P	P	P	P	P	P	P	P	P	P	P	P	P	P	P	P	P	P	P	P	P	P	P	P	P	P	P	P	P	P	P	P	P	P	P	P	P	P
1616371_at	(Q941D5) At1g03950/F21M11_12	20.09.18.09.01 endocytosis	7.49571	7.35429	7.49286	7.22714	0.00332803	0.0230723	P	P	P	P	P	P	P	P	P	P	P	P	P	P	P	P	P	P	P	P	P	P	P	P	P	P	P	P	P	P	P	P	P	P	P	P	P	P	P	P	P
1608013_at	(O04247) Hypothetical protein T10M13.4 (Hypothetical protein AT4g02030)	30.01 cellular signalling	6.20286	5.75143	6.54571	5.64429	0.00822828	0.0430149	P	P	P	P	P	P	P	P	P	P	P	P	P	P	P	P	P	P	P	P	P	P	P	P	P	P	P	P	P	P	P	P	P	P	P	P	P	P	P	P	P
1611002_s_at	(Q9SS33) F14P13.19 protein (AT3g10210/F14P13_19)	30.01 cellular signalling	8.27429	8.70857	8.07286	8.74857	0.00123807	0.0111659	P	P	P	P	P	P	P	P	P	P	P	P	P	P	P	P	P	P	P	P	P	P	P	P	P	P	P	P	P	P	P	P	P	P	P	P	P	P	P	P	P
1611667_at	(Q8LAF6) Hypothetical protein	30.01 cellular signalling	6.82286	7.13571	6.52571	7.20429	0.00889822	0.0457176	P	P	P	P	P	P	P	P	P	P	P	P	P	P	P	P	P	P	P	P	P	P	P	P	P	P	P	P	P	P	P	P	P	P	P	P	P	P	P	P	P
1611720_at	(Q9SKK0) F-box protein family, AtFBL6 (Hypothetical protein At2g25490)	30.01 cellular signalling	10.8371	10.4071	10.74	10.5229	0.000199699	0.00296641	P	P	P	P	P	P	P	P	P	P	P	P	P	P	P	P	P	P	P	P	P	P	P	P	P	P	P	P	P	P	P	P	P	P	P	P	P	P	P	P	P
1613229_s_at	NA	30.01 cellular signalling	7.62143	7.19714	7.13857	7.02143	0.00158248	0.0134212	P	P	P	P	P	P	P	P	P	P	P	P	P	P	P	P	P	P	P	P	P	P	P	P	P	P	P	P	P	P	P	P	P	P	P	P	P	P	P	P	P
1621212_at	(Q8W326) Putative ATP(GTP)-binding protein	30.01 cellular signalling	8.22429	8.26857	8.31714	8.24	0.00547106	0.0327001	P	P	P	P	P	P	P	P	P	P	P	P	P	P	P	P	P	P	P	P	P	P	P	P	P	P	P	P	P	P	P	P	P	P	P	P	P	P	P	P	P
1608253_at	(Q8RVG0) Protein phosphatase 2C	30.01 intracellular signalling	9.53143	8.83571	9.57714	9.20429	0.00312005	0.0221941	P	P	P	P	P	P	P	P	P	P	P	P	P	P	P	P	P	P	P	P	P	P	P	P	P	P	P	P	P	P	P	P	P	P	P	P	P	P	P	P	P
1609264_at	(Q4L0F8) Protein phosphatase 2c	30.01 intracellular signalling	9.52714	9.26	9.55429	9.12429	0.00731824	0.0399792	P	P	P	P	P	P	P	P	P	P	P	P	P	P	P	P	P	P	P	P	P	P	P	P	P	P	P	P	P	P	P	P	P	P	P	P	P	P	P	P	P
1613023_at	(Q6L5C4) Protein phosphatase 2C	30.01 intracellular signalling	8.93143	8.90143	8.70143	8.80286	0.00725048	0.0397393	P	P	P	P	P	P	P	P	P	P	P	P	P	P	P	P	P	P	P	P	P	P	P	P	P	P	P	P	P	P	P	P	P	P	P	P	P	P	P	P	P
1608865_at	(Q5UFR1) 14-3-3 family protein	30.01.05 enzyme mediated signal transduction	11.3557	11.2657	11.41	11.2057	6.58148e-05	0.00132429	P	P	P	P	P	P	P	P	P	P	P	P	P	P	P	P	P	P	P	P	P	P	P	P	P	P	P	P	P	P	P	P	P	P	P	P	P	P	P	P	P
1606647_at	(Q75J49) Hypothetical protein OSJNBa0066H15.2 (Hypothetical protein OSJNBb0029I19.9)	30.01.05.01 protein kinase	8.64143	8.81286	8.74286	8.73857	0.000128512	0.0021599	P	P	P	P	P	P	P	P	P	P	P	P	P	P	P	P	P	P	P	P	P	P	P	P	P	P	P	P	P	P	P	P	P	P	P	P	P	P	P	P	P
1607180_at	(Q8VXT1) Protein kinase 2	30.01.05.01 protein kinase	7.97	8.04857	8.04286	7.98143	0.00247168	0.0186456	P	P	P	P	P	P	P	P	P	P	P	P	P	P	P	P	P	P	P	P	P	P	P	P	P	P	P	P	P	P	P	P	P	P	P	P	P	P	P	P	P
1608163_at	(Q9C5S2) Endoribonuclease/protein kinase IRE1-like protein (Ire1 homolog-2) (Hypothetical protein At2g17520)	30.01.05.01 protein kinase	7.37286	7.15429	7.27	7.19143	0.00425352	0.0273313	P	P	P	P	P	P	P	P	P	P	P	P	P	P	P	P	P	P	P	P	P	P	P	P	P	P	P	P	P	P	P	P	P	P	P	P	P	P	P	P	P
1609139_at	(Q6ZL22) Putative adenosine-5prime-phosphosulfate kinase	30.01.05.01 protein kinase	5.97143	6.08429	6.16429	5.98429	0.00109672	0.0103436	P	P	P	P	P	P	P	P	P	P	P	P	P	P	P	P	P	P	P	P	P	P	P	P	P	P	P	P	P	P	P	P	P	P	P	P	P	P	P	P	P
1611445_at	(Q5JJR2) Protein kinase-like protein	30.01.05.01 protein kinase	5.81714	5.81	6.29857	5.73286	2.81449e-05	0.000707857	P	P	P	P	P	P	P	P	P	P	P	P	P	P	P	P	P	P	P	P	P	P	P	P	P	P	P	P	P	P	P	P	P	P	P	P	P	P	P	P	P
1613856_at	(Q9C867) Protein kinase, putative	30.01.05.01 protein kinase	9.25857	9.20857	8.88714	9.04143	0.00229105	0.0176386	P	P	P	P	P	P	P	P	P	P	P	P	P	P	P	P	P	P	P	P	P	P	P	P	P	P	P	P	P	P	P	P	P	P	P	P	P	P	P	P	P
1614403_s_at	(Q653H4) Hypothetical protein P0623A10.9-1 (Hypothetical protein P0009H10.51-1)	30.01.05.01 protein kinase	10.4329	10.5943	10.4443	10.3186	0.00355066	0.0240706	P	P	P	P	P	P	P	P	P	P	P	P	P	P	P	P	P	P	P	P	P	P	P	P	P	P	P	P	P	P	P	P	P	P	P	P	P	P	P	P	P
1614767_at	(Q6UD75) LysM domain-containing receptor-like kinase 6	30.01.05.01 protein kinase	7.75143	7.96857	7.77857	7.86571	0.00605743	0.0352658	P	P	P	P	P	P	P	P	P	P	P	P	P	P	P	P	P	P	P	P	P	P	P	P	P	P	P	P	P	P	P	P	P	P	P	P	P	P	P	P	P
1615446_at	(Q8RX80) AT4g23250/F21P8_140	30.01.05.01 protein kinase	4.85857	6.03714	5.00857	5.79571	0.0065313	0.037105	P	P	P	P	P	P	P	P	P	P	P	P	P	P	P	P	P	P	P	P	P	P	P	P	P	P	P	P	P	P	P	P	P	P	P	P	P	P	P	P	P
1615687_at	(Q6L429) Hypothetical protein PGEC446O19.6	30.01.05.01 protein kinase	6.19714	6.57	6.77571	6.52	2.65839e-09	6.24475e-07	P	P	P	P	P	P	P	P	P	P	P	P	P	P	P	P	P	P	P	P	P	P	P	P	P	P	P	P	P	P	P	P	P	P	P	P	P	P	P	P	P
1617353_at	(Q5ZBB1) Dual-specific kinase DSK1-like	30.01.05.01 protein kinase	7.04286	7.02143	6.72571	6.98571	0.003423	0.0235049	P	P	P	P	P	P	P	P	P	P	P	P	P	P	P	P	P	P	P	P	P	P	P	P	P	P	P	P	P	P	P	P	P	P	P	P	P	P	P	P	P
1619780_at	(P93841) 4-diphosphocytidyl-2-C-methyl-D-erythritol kinase, chloroplast precursor (EC 2.7.1.148) (CMK) (4-(cytidine-5prime-diphospho)-2-C-methyl-D-erythritol kinase) (Ripening-associated protein pTOM41) (Fragment)	30.01.05.01 protein kinase	7.82714	7.68143	7.76286	7.77714	0.00032333	0.00426723	P	P	P	P	P	P	P	P	P	P	P	P	P	P	P	P	P	P	P	P	P	P	P	P	P	P	P	P	P	P	P	P	P	P	P	P	P	P	P	P	P
1619915_at	(Q3E9E7) Protein At5g18610	30.01.05.01 protein kinase	9.47429	9.46429	9.53286	9.39	0.000193468	0.0029124	P	P	P	P	P	P	P	P	P	P	P	P	P	P	P	P	P	P	P	P	P	P	P	P	P	P	P	P	P	P	P	P	P	P	P	P	P	P	P	P	P
1620409_at	(Q7F0M8) Putative CRK1 protein(Cdc2-related kinase 1)	30.01.05.01 protein kinase	7.22571	7.26143	7.37	7.18429	0.000133873	0.00222776	P	P	P	P	P	P	P	P	P	P	P	P	P	P	P	P	P	P	P	P	P	P	P	P	P	P	P	P	P	P	P	P	P	P	P	P	P	P	P	P	P
1620660_at	(Q8LDY0) Hypothetical protein	30.01.05.01 protein kinase	8.04857	8.12286	8.05	8.47	7.2972e-05	0.00141748	P	P	P	P	P	P	P	P	P	P	P	P	P	P	P	P	P	P	P	P	P	P	P	P	P	P	P	P	P	P	P	P	P	P	P	P	P	P	P	P	P
1621082_a_at	(Q6TKQ5) Protein kinase-like protein	30.01.05.01 protein kinase	8.53286	8.85429	8.81	8.96714	0.00137402	0.0120741	P	P	P	P	P	P	P	P	P	P	P	P	P	P	P	P	P	P	P	P	P	P	P	P	P	P	P	P	P	P	P	P	P	P	P	P	P	P	P	P	P
1607664_at	(Q9LY88) Hypothetical protein F18O22_200 (Hypothetical protein At5g14410)	30.01.05.01 protein kinase cascades	7.61857	7.36857	7.24571	7.34571	0.00113535	0.0106089	P	P	P	P	P	P	P	P	P	P	P	P	P	P	P	P	P	P	P	P	P	P	P	P	P	P	P	P	P	P	P	P	P	P	P	P	P	P	P	P	P
1609700_at	(Q9M6R8) MAP kinase PsMAPK2	30.01.05.01.03 MAPKKK cascade	7.95429	7.94286	7.73	7.96714	0.00104885	0.0100995	P	P	P	P	P	P	P	P	P	P	P	P	P	P	P	P	P	P	P	P	P	P	P	P	P	P	P	P	P	P	P	P	P	P	P	P	P	P	P	P	P
1610599_at	(Q8GUX5) Mitogen-activated protein kinase (Fragment)	30.01.05.01.03 MAPKKK cascade	7.00857	6.94286	6.78143	6.95429	0.000761497	0.00793796	P	P	P	P	P	P	P	P	P	P	P	P	P	P	P	P	P	P	P	P	P	P	P	P	P	P	P	P	P	P	P	P	P	P	P	P	P	P	P	P	P
1613353_at	(Q84XZ6) Mitogen-activated protein kinase 4	30.01.05.01.03 MAPKKK cascade	9.09429	9.44	9.25571	9.49	0.00821639	0.0429797	P	P	P	P	P	P	P	P	P	P	P	P	P	P	P	P	P	P	P	P	P	P	P	P	P	P	P	P	P	P	P	P	P	P	P	P	P	P	P	P	P
1619722_at	(Q8W4J2) Hypothetical protein At5g19010	30.01.05.01.03 MAPKKK cascade	9.05286	8.67286	8.79143	8.66714	5.56761e-06	0.000224058	P	P	P	P	P	P	P	P	P	P	P	P	P	P	P	P	P	P	P	P	P	P	P	P	P	P	P	P	P	P	P	P	P	P	P	P	P	P	P	P	P
1606734_at	(Q9AWA6) Serine/threonine/tyrosine kinase	30.01.05.01.06 serine/threonine kinase	9.48429	9.55143	9.48429	9.45286	0.00145977	0.01258	P	P	P	P	P	P	P	P	P	P	P	P	P	P	P	P	P	P	P	P	P	P	P	P	P	P	P	P	P	P	P	P	P	P	P	P	P	P	P	P	P
1607207_at	(Q5XWQ1) Serine/threonine protein kinase-like	30.01.05.01.06 serine/threonine kinase	7.63714	7.79143	7.51286	7.79714	0.00958408	0.0483097	P	P	P	P	P	P	P	P	P	P	P	P	P	P	P	P	P	P	P	P	P	P	P	P	P	P	P	P	P	P	P	P	P	P	P	P	P	P	P	P	P
1607804_at	(Q9SA26) F3O9.7 protein	30.01.05.01.06 serine/threonine kinase	6.36714	5.96	6.56429	5.93	0.00509115	0.0309061	P	P	P	P	P	P	P	P	P	P	P	P	P	P	P	P	P	P	P	P	P	P	P	P	P	P	P	P	P	P	P	P	P	P	P	P	P	P	P	P	P
1608030_at	(Q84KS6) Membrane located receptor-like protein	30.01.05.01.06 serine/threonine kinase	4.73714	6.38429	5.64429	6.08429	3.18386e-06	0.000148203	P	P	P	P	P	P	P	P	P	P	P	P	P	P	P	P	P	P	P	P	P	P	P	P	P	P	P	P	P	P	P	P	P	P	P	P	P	P	P	P	P
1609762_s_at	(Q9SA26) F3O9.7 protein	30.01.05.01.06 serine/threonine kinase	7.64286	7.3	7.84	7.24286	0.000546802	0.00616085	P	P	P	P	P	P	P	P	P	P	P	P	P	P	P	P	P	P	P	P	P	P	P	P	P	P	P	P	P	P	P	P	P	P	P	P	P	P	P	P	P
1611516_at	(Q5XWQ1) Serine/threonine protein kinase-like	30.01.05.01.06 serine/threonine kinase	6.66857	6.69429	6.33429	6.58714	0.00949816	0.0480666	P	P	P	P	P	P	P	P	P	P	P	P	P	P	P	P	P	P	P	P	P	P	P	P	P	P	P	P	P	P	P	P	P	P	P	P	P	P	P	P	P
1612275_at	(Q8GZ98) Hypothetical protein At5g01920/T20L15_190	30.01.05.01.06 serine/threonine kinase	7.74286	7.80857	7.56286	7.96	0.00019886	0.0029583	P	P	P	P	P	P	P	P	P	P	P	P	P	P	P	P	P	P	P	P	P	P	P	P	P	P	P	P	P	P	P	P	P	P	P	P	P	P	P	P	P
1616321_at	(Q9LZZ4) Hypothetical protein T4C21_100 (AT3g60690/T4C21_100)	30.01.05.01.06 serine/threonine kinase	6.46857	7.06	6.92286	7.04429	0.000123028	0.00208858	P	P	P	P	P	P	P	P	P	P	P	P	P	P	P	P	P	P	P	P	P	P	P	P	P	P	P	P	P	P	P	P	P	P	P	P	P	P	P	P	P
1616778_at	(O49967) PK12 protein kinase	30.01.05.01.06 serine/threonine kinase	7.75571	7.76286	7.79	7.59143	9.79852e-05	0.00175799	P	P	P	P	P	P	P	P	P	P	P	P	P	P	P	P	P	P	P	P	P	P	P	P	P	P	P	P	P	P	P	P	P	P	P	P	P	P	P	P	P
1620155_at	NA	30.01.05.01.06 serine/threonine kinase	7.45143	7.25286	6.86714	7.08286	6.88179e-05	0.00136818	P	P	P	P	P	P	P	P	P	P	P	P	P	P	P	P	P	P	P	P	P	P	P	P	P	P	P	P	P	P	P	P	P	P	P	P	P	P	P	P	P
1621098_at	(Q9FZ49) F6I1.10 protein (Ser/Thr protein kinase, putative) (At1g16900)	30.01.05.01.06 serine/threonine kinase	6.93857	6.78571	7.10143	6.74429	0.00709728	0.0391746	P	P	P	P	P	P	P	P	P	P	P	P	P	P	P	P	P	P	P	P	P	P	P	P	P	P	P	P	P	P	P	P	P	P	P	P	P	P	P	P	P
1621120_at	(Q93V58) Putative serine threonine-protein kinase	30.01.05.01.06 serine/threonine kinase	6.16	6.45	6.43143	6.41286	0.00180473	0.0147643	P	P	P	P	P	P	P	P	P	P	P	P	P	P	P	P	P	P	P	P	P	P	P	P	P	P	P	P	P	P	P	P	P	P	P	P	P	P	P	P	P
1606658_at	(O81004) Hypothetical GTP-binding protein At2g22870	30.01.05.05 G-protein mediated signal transduction	7.53857	7.53714	7.38286	7.58429	0.00126603	0.0113673	P	P	P	P	P	P	P	P	P	P	P	P	P	P	P	P	P	P	P	P	P	P	P	P	P	P	P	P	P	P	P	P	P	P	P	P	P	P	P	P	P
1608590_at	(Q6A4W9) GTP cyclohydrolase II/3,4-dihydroxy-2-butanone 4-phosphate synthase	30.01.05.05 G-protein mediated signal transduction	7.56429	7.67714	7.44571	7.71286	5.89466e-05	0.00123788	P	P	P	P	P	P	P	P	P	P	P	P	P	P	P	P	P	P	P	P	P	P	P	P	P	P	P	P	P	P	P	P	P	P	P	P	P	P	P	P	P
1609410_s_at	(Q93V47) Heterotrimeric G-protein gamma subunit 2	30.01.05.05 G-protein mediated signal transduction	8.34	8.2	8.53714	8.18571	1.66653e-05	0.000496568	P	P	P	P	P	P	P	P	P	P	P	P	P	P	P	P	P	P	P	P	P	P	P	P	P	P	P	P	P	P	P	P	P	P	P	P	P	P	P	P	P
1612893_at	(Q41010) GTP-binding protein	30.01.05.05 G-protein mediated signal transduction	9.67	9.83857	9.65	9.98143	0.000603194	0.00662988	P	P	P	P	P	P	P	P	P	P	P	P	P	P	P	P	P	P	P	P	P	P	P	P	P	P	P	P	P	P	P	P	P	P	P	P	P	P	P	P	P
1614237_a_at	(Q8LB69) Hypothetical protein (Chloroplast thylakoid formation 1)	30.01.05.05 G-protein mediated signal transduction	9.36143	9.47286	9.22	9.53714	0.005408	0.0324191	P	P	P	P	P	P	P	P	P	P	P	P	P	P	P	P	P	P	P	P	P	P	P	P	P	P	P	P	P	P	P	P	P	P	P	P	P	P	P	P	P
1619077_at	(O04834) GTP-binding protein SAR1A	30.01.05.05 G-protein mediated signal transduction	9.96429	9.71714	10.0857	9.66	0.00311751	0.0221917	P	P	P	P	P	P	P	P	P	P	P	P	P	P	P	P	P	P	P	P	P	P	P	P	P	P	P	P	P	P	P	P	P	P	P	P	P	P	P	P	P
1622867_s_at	(Q93Y02) GTP-binding protein typA (Tyrosine phosphorylated protein A)	30.01.05.05 G-protein mediated signal transduction	8.51857	7.99571	8.39714	8.15714	0.00106234	0.0101415	P	P	P	P	P	P	P	P	P	P	P	P	P	P	P	P	P	P	P	P	P	P	P	P	P	P	P	P	P	P	P	P	P	P	P	P	P	P	P	P	P
1607490_at	(O82458) Rac GTPase activating protein 1	30.01.05.05.01 small GTPase mediated signal transduction	5.81857	5.62857	5.41286	5.57143	0.00270505	0.020019	P	P	P	P	P	P	P	P	P	P	P	P	P	P	P	P	P	P	P	P	P	P	P	P	P	P	P	P	P	P	A	P	P	A	P	P	P	P	P	P	P
1609354_at	(Q8LBI3) Putative GTP-binding protein	30.01.05.05.01 small GTPase mediated signal transduction	7.20429	7.29286	7.17857	7.5	0.00646185	0.0367932	P	P	P	P	P	P	P	P	P	P	P	P	P	P	P	P	P	P	P	P	P	P	P	P	P	P	P	P	P	P	P	P	P	P	P	P	P	P	P	P	P
1609619_at	(Q8S2Z7) GTP-binding protein	30.01.05.05.01 small GTPase mediated signal transduction	9.31429	9.15429	9.42857	9.10143	0.00661031	0.0374485	P	P	P	P	P	P	P	P	P	P	P	P	P	P	P	P	P	P	P	P	P	P	P	P	P	P	P	P	P	P	P	P	P	P	P	P	P	P	P	P	P
1609774_s_at	(Q9AW99) GTP binding protein	30.01.05.05.01 small GTPase mediated signal transduction	9.83429	9.84143	9.90429	9.81714	0.00410968	0.0266326	P	P	P	P	P	P	P	P	P	P	P	P	P	P	P	P	P	P	P	P	P	P	P	P	P	P	P	P	P	P	P	P	P	P	P	P	P	P	P	P	P
1614639_at	(Q5QMF8) RabGAP/TBC domain-containing protein-like	30.01.05.05.01 small GTPase mediated signal transduction	7.34714	7.14	7.10857	7.08143	0.00809073	0.042587	P	P	P	P	P	P	P	P	P	P	P	P	P	P	P	P	P	P	P	P	P	P	P	P	P	P	P	P	P	P	P	P	P	P	P	P	P	P	P	P	P
1615332_at	(Q9AT68) ADP-ribosylation factor 60 (Fragment)	30.01.05.05.01 small GTPase mediated signal transduction	8.01571	7.63857	8.2	7.57714	0.00143581	0.0124596	P	P	P	P	P	P	P	P	P	P	P	P	P	P	P	P	P	P	P	P	P	P	P	P	P	P	P	P	P	P	P	P	P	P	P	P	P	P	P	P	P
1615429_at	(Q9SJF1) T27G7.9 (At1g08410)	30.01.05.05.01 small GTPase mediated signal transduction	8.25571	7.81143	8.28857	7.65857	7.92464e-05	0.00151604	P	P	P	P	P	P	P	P	P	P	P	P	P	P	P	P	P	P	P	P	P	P	P	P	P	P	P	P	P	P	P	P	P	P	P	P	P	P	P	P	P
1615710_s_at	(Q40214) RAB7D	30.01.05.05.01 small GTPase mediated signal transduction	8.93143	8.95	8.97143	8.88429	0.00464006	0.029066	P	P	P	P	P	P	P	P	P	P	P	P	P	P	P	P	P	P	P	P	P	P	P	P	P	P	P	P	P	P	P	P	P	P	P	P	P	P	P	P	P
1615972_at	(Q6DXU0) Putative GTP-binding protein	30.01.05.05.01 small GTPase mediated signal transduction	8.42429	8.13714	8.31429	7.91	0.00769504	0.04128	P	P	P	P	P	P	P	P	P	P	P	P	P	P	P	P	P	P	P	P	P	P	P	P	P	P	P	P	P	P	P	P	P	P	P	P	P	P	P	P	P
1616648_at	(Q9ZRH6) Rab1-like small GTP-binding protein	30.01.05.05.01 small GTPase mediated signal transduction	9.37429	9.43857	9.23429	9.55143	5.50753e-06	0.000223044	P	P	P	P	P	P	P	P	P	P	P	P	P	P	P	P	P	P	P	P	P	P	P	P	P	P	P	P	P	P	P	P	P	P	P	P	P	P	P	P	P
1617073_at	(O81834) Hypothetical protein AT4g27310	30.01.05.05.01 small GTPase mediated signal transduction	6.29143	6.53714	6.34429	6.80857	0.00122888	0.0111227	P	P	P	P	P	P	P	P	P	P	P	P	P	P	P	P	P	P	P	P	P	P	P	P	P	P	P	P	P	P	P	P	P	P	P	P	P	P	P	P	P
1617157_at	(Q4V3B4) At3g49350	30.01.05.05.01 small GTPase mediated signal transduction	7.86429	7.88571	7.95857	7.86429	0.0038402	0.0254254	P	P	P	P	P	P	P	P	P	P	P	P	P	P	P	P	P	P	P	P	P	P	P	P	P	P	P	P	P	P	P	P	P	P	P	P	P	P	P	P	P
1617552_at	(Q38902) RAC-like GTP binding protein ARAC1 (GTPase protein ROP3)	30.01.05.05.01 small GTPase mediated signal transduction	6.29	6.19429	5.98143	6.10286	0.000161407	0.00254888	P	P	P	P	P	P	P	P	P	P	P	P	P	P	P	P	P	P	P	P	P	P	P	P	P	P	P	P	P	P	P	P	P	P	P	P	P	P	P	P	P
1618364_at	(Q9LVH4) GTPase activating protein-like (At3g17980)	30.01.05.05.01 small GTPase mediated signal transduction	6.62286	6.97429	7.01429	7.03286	0.00114664	0.0106552	P	P	P	P	P	P	P	P	P	P	P	P	P	P	P	P	P	P	P	P	P	P	P	P	P	P	P	P	P	P	P	P	P	P	P	P	P	P	P	P	P
1619516_s_at	(Q8S2Z7) GTP-binding protein	30.01.05.05.01 small GTPase mediated signal transduction	9.94	9.80714	10.1271	9.79286	0.00246993	0.0186456	P	P	P	P	P	P	P	P	P	P	P	P	P	P	P	P	P	P	P	P	P	P	P	P	P	P	P	P	P	P	P	P	P	P	P	P	P	P	P	P	P
1621070_s_at	(Q9AT68) ADP-ribosylation factor 60 (Fragment)	30.01.05.05.01 small GTPase mediated signal transduction	9.00143	8.83286	9.16571	8.80857	0.00320876	0.0226076	P	P	P	P	P	P	P	P	P	P	P	P	P	P	P	P	P	P	P	P	P	P	P	P	P	P	P	P	P	P	P	P	P	P	P	P	P	P	P	P	P
1621416_at	(Q6UNT4) Putative GTP-binding protein	30.01.05.05.01 small GTPase mediated signal transduction	10.5843	10.5371	10.6243	10.4771	0.00131813	0.0117204	P	P	P	P	P	P	P	P	P	P	P	P	P	P	P	P	P	P	P	P	P	P	P	P	P	P	P	P	P	P	P	P	P	P	P	P	P	P	P	P	P
1612995_at	(Q94AB4) AT3g13340/MDC11_13	30.01.05.05.03 trimeric G-protein mediated signal transduction	8.42143	8.41286	8.52	8.38571	0.00299492	0.0216972	P	P	P	P	P	P	P	P	P	P	P	P	P	P	P	P	P	P	P	P	P	P	P	P	P	P	P	P	P	P	P	P	P	P	P	P	P	P	P	P	P
1613672_at	(Q94AB4) AT3g13340/MDC11_13	30.01.05.05.03 trimeric G-protein mediated signal transduction	5.45143	6.73	5.98857	6.77714	8.1378e-06	0.000304444	P	P	P	P	P	P	P	P	P	P	P	P	P	P	P	P	P	P	P	P	P	P	P	P	P	P	P	P	P	P	P	P	P	P	P	P	P	P	P	P	P
1616694_at	(Q94KS0) Histidine-containing phosphotransfer protein	30.01.05.07 two-component signal transduction system (e.g. phosphorelay)	8.99	8.94857	8.95714	9.22429	0.00145207	0.0125362	P	P	P	P	P	P	P	P	P	P	P	P	P	P	P	P	P	P	P	P	P	P	P	P	P	P	P	P	P	P	P	P	P	P	P	P	P	P	P	P	P
1606903_s_at	(Q93YA8) Calcium binding protein	30.01.09.03 Ca2+ mediated signal transduction	10.8843	10.84	11.0086	11.2329	0.0060569	0.0352658	P	P	P	P	P	P	P	P	P	P	P	P	P	P	P	P	P	P	P	P	P	P	P	P	P	P	P	P	P	P	P	P	P	P	P	P	P	P	P	P	P
1606923_s_at	(Q9XIR0) F13O11.15 protein (At1g64850/F13O11_15) (Hypothetical protein)	30.01.09.03 Ca2+ mediated signal transduction	9.38143	9.09857	9.12	9.06571	0.00726252	0.0397393	P	P	P	P	P	P	P	P	P	P	P	P	P	P	P	P	P	P	P	P	P	P	P	P	P	P	P	P	P	P	P	P	P	P	P	P	P	P	P	P	P
1611223_at	(O22845) Putative calcium binding protein (Putative Ca2+-binding protein) (Calmodulin-like MSS3)	30.01.09.03 Ca2+ mediated signal transduction	5.94143	6.27143	5.88714	6.61714	0.0014483	0.0125251	P	P	P	P	P	P	P	P	P	P	P	P	P	P	P	P	P	P	P	P	P	P	P	P	P	P	P	P	P	P	P	P	P	P	P	P	P	P	P	P	P
1612098_x_at	(Q93YA8) Calcium binding protein	30.01.09.03 Ca2+ mediated signal transduction	9.85857	9.83286	9.95429	10.17	0.00429306	0.0274631	P	P	P	P	P	P	P	P	P	P	P	P	P	P	P	P	P	P	P	P	P	P	P	P	P	P	P	P	P	P	P	P	P	P	P	P	P	P	P	P	P
1612269_at	(Q3HRN8) Calcineurin B-like protein 9	30.01.09.03 Ca2+ mediated signal transduction	8.2	7.48857	8.42143	7.46143	0.00411401	0.0266382	P	P	P	P	P	P	P	P	P	P	P	P	P	P	P	P	P	P	P	P	P	P	P	P	P	P	P	P	P	P	P	P	P	P	P	P	P	P	P	P	P
1612685_a_at	(Q652U4) Putative calcium binding protein	30.01.09.03 Ca2+ mediated signal transduction	6.73857	8.03143	6.63286	8.23286	0.00451256	0.0284225	P	P	P	P	P	P	P	P	P	P	P	P	P	P	P	P	P	P	P	P	P	P	P	P	P	P	P	P	P	P	P	P	P	P	P	P	P	P	P	P	P
1614529_at	(Q9CAC6) Hypothetical protein F5A18.1 (Fragment)	30.01.09.03 Ca2+ mediated signal transduction	4.22857	4.36714	4.55143	4.26143	0.00160055	0.013528	P	P	P	P	P	P	P	P	P	P	P	P	P	P	P	P	P	P	P	P	P	P	P	P	P	P	P	P	M	P	P	P	P	P	P	P	P	P	P	P	P
1614540_at	(Q9FL13) Arabidopsis thaliana genomic DNA, chromosome 5, P1 clone:MSN9 (Hypothetical protein At5g40190)	30.01.09.03 Ca2+ mediated signal transduction	8.19857	7.85286	8.09429	7.89429	0.00341002	0.0234637	P	P	P	P	P	P	P	P	P	P	P	P	P	P	P	P	P	P	P	P	P	P	P	P	P	P	P	P	P	P	P	P	P	P	P	P	P	P	P	P	P
1614905_at	(Q8L7F6) Calcineurin B	30.01.09.03 Ca2+ mediated signal transduction	8.65857	8.61143	8.70857	8.54714	0.00291076	0.0212166	P	P	P	P	P	P	P	P	P	P	P	P	P	P	P	P	P	P	P	P	P	P	P	P	P	P	P	P	P	P	P	P	P	P	P	P	P	P	P	P	P
1614917_at	(Q9M3Z1) Hypothetical protein (Fragment)	30.01.09.03 Ca2+ mediated signal transduction	6.84857	7.34143	6.38571	7.30143	1.94695e-05	0.00055554	P	P	P	P	P	P	P	P	P	P	P	P	P	P	P	P	P	P	P	P	P	P	P	P	P	P	P	P	P	P	P	P	P	P	P	P	P	P	P	P	P
1617279_at	(Q6ZXI3) Putative calmodulin-like protein	30.01.09.03 Ca2+ mediated signal transduction	9.05286	9.46143	9.62571	9.31571	2.89311e-06	0.000138499	P	P	P	P	P	P	P	P	P	P	P	P	P	P	P	P	P	P	P	P	P	P	P	P	P	P	P	P	P	P	P	P	P	P	P	P	P	P	P	P	P
1617467_at	(Q3E8V7) Protein At5g28830	30.01.09.03 Ca2+ mediated signal transduction	8.71429	8.84571	8.88571	8.71857	1.35469e-06	7.74382e-05	P	P	P	P	P	P	P	P	P	P	P	P	P	P	P	P	P	P	P	P	P	P	P	P	P	P	P	P	P	P	P	P	P	P	P	P	P	P	P	P	P
1618002_s_at	(Q711J0) Putative calmodulin	30.01.09.03 Ca2+ mediated signal transduction	10.7686	10.6786	10.84	10.6043	0.00036623	0.00465415	P	P	P	P	P	P	P	P	P	P	P	P	P	P	P	P	P	P	P	P	P	P	P	P	P	P	P	P	P	P	P	P	P	P	P	P	P	P	P	P	P
1618419_at	(Q9FN48) Emb|CAB75797.1 (Hypothetical protein At5g23060) (Extracellular calcium sensing receptor)	30.01.09.03 Ca2+ mediated signal transduction	6.74	6.76286	6.37286	6.75857	0.00448222	0.0282923	P	P	P	P	P	P	P	P	P	P	P	P	P	P	P	P	P	P	P	P	P	P	P	P	P	P	P	P	P	P	P	P	P	P	P	P	P	P	P	P	P
1618621_s_at	NA	30.01.09.03 Ca2+ mediated signal transduction	7.86	7.57286	7.46143	7.50857	0.00248671	0.0187165	P	P	P	P	P	P	P	P	P	P	P	P	P	P	P	P	P	P	P	P	P	P	P	P	P	P	P	P	P	P	P	P	P	P	P	P	P	P	P	P	P
1619413_at	(Q9XIR0) F13O11.15 protein (At1g64850/F13O11_15) (Hypothetical protein)	30.01.09.03 Ca2+ mediated signal transduction	11.86	11.3257	11.6657	11.29	0.00252561	0.0189533	P	P	P	P	P	P	P	P	P	P	P	P	P	P	P	P	P	P	P	P	P	P	P	P	P	P	P	P	P	P	P	P	P	P	P	P	P	P	P	P	P
1619747_at	(Q9ZT86) Calcium-binding protein	30.01.09.03 Ca2+ mediated signal transduction	8.11714	8.25286	8.05857	8.42429	0.00969432	0.0485967	P	P	P	P	P	P	P	P	P	P	P	P	P	P	P	P	P	P	P	P	P	P	P	P	P	P	P	P	P	P	P	P	P	P	P	P	P	P	P	P	P
1608981_at	(O80629) Putative phospholipase	30.01.09.09 fatty acid derivatives mediated signal transduction	9.06714	8.97571	9.17286	8.66286	0.000169097	0.00264212	P	P	P	P	P	P	P	P	P	P	P	P	P	P	P	P	P	P	P	P	P	P	P	P	P	P	P	P	P	P	P	P	P	P	P	P	P	P	P	P	P
1610279_s_at	(Q8VZV6) Putative phospholipase	30.01.09.09 fatty acid derivatives mediated signal transduction	8.00571	8.15	7.66857	8.24	1.8848e-06	9.9158e-05	P	P	P	P	P	P	P	P	P	P	P	P	P	P	P	P	P	P	P	P	P	P	P	P	P	P	P	P	P	P	P	P	P	P	P	P	P	P	P	P	P
1619654_at	(Q8VZV6) Putative phospholipase	30.01.09.09 fatty acid derivatives mediated signal transduction	8.56143	8.89714	8.23429	8.87714	3.42447e-05	0.000825794	P	P	P	P	P	P	P	P	P	P	P	P	P	P	P	P	P	P	P	P	P	P	P	P	P	P	P	P	P	P	P	P	P	P	P	P	P	P	P	P	P
1616981_at	(Q41142) Phospholipase D alpha 1 precursor (EC 3.1.4.4) (PLD 1) (Choline phosphatase 1) (Phosphatidylcholine-hydrolyzing phospholipase D 1)	30.01.09.11 polyphosphoinositol mediated signal transduction	11.6329	11.5471	11.5329	11.6629	3.36463e-07	3.08965e-05	P	P	P	P	P	P	P	P	P	P	P	P	P	P	P	P	P	P	P	P	P	P	P	P	P	P	P	P	P	P	P	P	P	P	P	P	P	P	P	P	P
1613088_at	(Q7XC25) Putative phosphatidylinositol-4-phosphate 5-kinase	30.01.09.11 polyphosphoinositol mediated signal transduction	8.56714	8.61857	8.21571	8.49	0.00245197	0.0185385	P	P	P	P	P	P	P	P	P	P	P	P	P	P	P	P	P	P	P	P	P	P	P	P	P	P	P	P	P	P	P	P	P	P	P	P	P	P	P	P	P
1614131_at	(Q8VWW0) Polyphosphoinositide binding protein	30.01.09.11 polyphosphoinositol mediated signal transduction	6.16714	5.38571	5.74714	5.53143	0.000905665	0.00908453	P	P	P	P	P	P	P	P	P	P	P	P	P	P	P	P	P	P	P	P	P	P	P	P	P	P	P	P	P	P	P	P	P	P	P	P	P	P	P	P	P
1617175_at	(Q6ZLF2) 1-phosphatidylinositol-3-phosphate 5-kinase-like	30.01.09.11 polyphosphoinositol mediated signal transduction	8.31571	8.22714	8.14571	8.23857	0.00328302	0.0228702	P	P	P	P	P	P	P	P	P	P	P	P	P	P	P	P	P	P	P	P	P	P	P	P	P	P	P	P	P	P	P	P	P	P	P	P	P	P	P	P	P
1606642_at	(Q9SIJ8) Expressed protein (RD2 protein)	30.05 transmembrane signal transduction	9.84714	9.67286	10.07	9.73714	0.00665439	0.0376284	P	P	P	P	P	P	P	P	P	P	P	P	P	P	P	P	P	P	P	P	P	P	P	P	P	P	P	P	P	P	P	P	P	P	P	P	P	P	P	P	P
1608103_at	(Q75L45) Putative Pto kinase interactor 1 (Hypothetical protein P0519E07.15)	30.05 transmembrane signal transduction	8.99857	9.09571	8.97714	8.89429	7.68051e-05	0.00148622	P	P	P	P	P	P	P	P	P	P	P	P	P	P	P	P	P	P	P	P	P	P	P	P	P	P	P	P	P	P	P	P	P	P	P	P	P	P	P	P	P
1611961_at	(Q9FG71) Hypothetical UPF0172 protein At5g55940	30.05 transmembrane signal transduction	9.28571	9.25286	9.32571	9.14286	0.00175573	0.0144773	P	P	P	P	P	P	P	P	P	P	P	P	P	P	P	P	P	P	P	P	P	P	P	P	P	P	P	P	P	P	P	P	P	P	P	P	P	P	P	P	P
1616357_at	(Q9SII6) Hypothetical protein At2g17220 (At2g17220/T23A1.8) (Hypothetical protein At2g17220; T23A1.8)	30.05 transmembrane signal transduction	6.75714	7.77143	7.41857	7.93571	0.000534477	0.00605242	P	P	P	P	P	P	P	P	P	P	P	P	P	P	P	P	P	P	P	P	P	P	P	P	P	P	P	P	P	P	P	P	P	P	P	P	P	P	P	P	P
1617299_at	(Q8GWF6) Hypothetical protein At2g46225/At2g46220	30.05 transmembrane signal transduction	7.82714	7.72	7.66429	7.75429	0.00626046	0.0360941	P	P	P	P	P	P	P	P	P	P	P	P	P	P	P	P	P	P	P	P	P	P	P	P	P	P	P	P	P	P	P	P	P	P	P	P	P	P	P	P	P
1618208_s_at	(Q851U1) Putative leucine-rich repeat protein	30.05 transmembrane signal transduction	8.95	9.83	9.35	9.73714	9.68994e-07	6.27424e-05	P	P	P	P	P	P	P	P	P	P	P	P	P	P	P	P	P	P	P	P	P	P	P	P	P	P	P	P	P	P	P	P	P	P	P	P	P	P	P	P	P
1618450_at	(Q8LGC2) Hypothetical protein	30.05 transmembrane signal transduction	7.57714	7.78143	7.68857	7.69857	0.00228969	0.0176386	P	P	P	P	P	P	P	P	P	P	P	P	P	P	P	P	P	P	P	P	P	P	P	P	P	P	P	P	P	P	P	P	P	P	P	P	P	P	P	P	P
1621586_at	(Q6V5I1) WD-repeat protein	30.05 transmembrane signal transduction	7.04286	6.76857	6.86571	6.79143	0.000398461	0.00495672	P	P	P	P	P	P	P	P	P	P	P	P	P	P	P	P	P	P	P	P	P	P	P	P	P	P	P	P	P	P	P	P	P	P	P	P	P	P	P	P	P
1621638_at	(Q7Y048) LAF3 isoform 2	30.05 transmembrane signal transduction	7.68143	7.83429	7.48571	7.91571	1.20975e-06	7.27362e-05	P	P	P	P	P	P	P	P	P	P	P	P	P	P	P	P	P	P	P	P	P	P	P	P	P	P	P	P	P	P	P	P	P	P	P	P	P	P	P	P	P
1607367_at	(Q9LL55) Receptor-like kinase	30.05.01 receptor enzyme mediated signalling	5.29571	5.77571	5.91571	5.53286	2.55681e-09	6.14912e-07	P	P	P	P	P	P	P	P	P	P	P	P	P	P	P	P	P	P	P	P	P	P	P	P	P	P	P	P	P	P	P	P	P	P	P	P	P	P	P	P	A
1610478_at	(Q7X616) OSJNBa0070M12.3 protein (OSJNBa0088H09.21 protein)	30.05.01 receptor enzyme mediated signalling	7.93	7.44143	7.60143	7.36	0.0030993	0.0221244	P	P	P	P	P	P	P	P	P	P	P	P	P	P	P	P	P	P	P	P	P	P	P	P	P	P	P	P	P	P	P	P	P	P	P	P	P	P	P	P	P
1612777_at	(O65564) Hypothetical protein F6I18.240 (Hypothetical protein AT4g30850)	30.05.01 receptor enzyme mediated signalling	7.07286	7.98571	7.28	7.90429	0.00383336	0.0254254	P	P	P	P	P	P	P	P	P	P	P	P	P	P	P	P	P	P	P	P	P	P	P	P	P	P	P	P	P	P	P	P	P	P	P	P	P	P	P	P	P
1612784_at	(Q9M0X5) Receptor protein kinase-like protein	30.05.01 receptor enzyme mediated signalling	8.14857	7.70429	8.71714	7.53429	2.73639e-05	0.000692739	P	P	P	P	P	P	P	P	P	P	P	P	P	P	P	P	P	P	P	P	P	P	P	P	P	P	P	P	P	P	P	P	P	P	P	P	P	P	P	P	P
1612894_at	(Q56W44) Receptor like protein	30.05.01 receptor enzyme mediated signalling	8.75714	8.82429	8.93143	8.83143	1.16138e-05	0.000389736	P	P	P	P	P	P	P	P	P	P	P	P	P	P	P	P	P	P	P	P	P	P	P	P	P	P	P	P	P	P	P	P	P	P	P	P	P	P	P	P	P
1612948_at	(Q8H7M7) Hypothetical protein OJ1217B09.19	30.05.01 receptor enzyme mediated signalling	8.77429	8.44429	8.50143	8.65286	1.90418e-10	7.39775e-08	P	P	P	P	P	P	P	P	P	P	P	P	P	P	P	P	P	P	P	P	P	P	P	P	P	P	P	P	P	P	P	P	P	P	P	P	P	P	P	P	P
1618400_at	(Q3EA94) Protein At4g06536	30.05.01 receptor enzyme mediated signalling	5.90286	6.26714	6.11429	6.3	0.00645325	0.0367857	P	P	P	P	P	P	P	P	P	P	P	P	P	P	P	P	P	P	P	P	P	P	P	P	P	P	P	P	P	P	P	P	P	P	P	P	P	P	P	P	P
1618666_at	(Q7XF95) Hypothetical protein	30.05.01 receptor enzyme mediated signalling	7.92143	7.50143	7.65429	7.83571	1.21703e-07	1.38126e-05	P	P	P	P	P	P	P	P	P	P	P	P	P	P	P	P	P	P	P	P	P	P	P	P	P	P	P	P	P	P	P	P	P	P	P	P	P	P	P	P	P
1619027_at	(Q5Z8B7) Receptor protein kinase-like protein	30.05.01 receptor enzyme mediated signalling	4.65857	5.76714	5.29	5.63143	1.9649e-09	5.08908e-07	P	P	P	P	P	P	P	P	P	P	P	P	P	P	P	P	P	P	P	P	P	P	P	P	P	P	P	P	P	P	P	P	P	P	P	P	P	P	P	P	P
1611471_at	(Q9AUQ7) Putative receptor kinase	30.05.01.12 transmembrane receptor protein tyrosine kinase signalling pathways	7.22714	7.19857	6.76	7.08143	0.00788384	0.0418807	P	P	P	P	P	P	P	P	P	P	P	P	P	P	P	P	P	P	P	P	P	P	P	P	P	P	P	P	P	P	P	P	P	P	A	P	P	P	P	P	P
1613668_at	(Q8LG37) AtPH1-like protein	30.05.01.12 transmembrane receptor protein tyrosine kinase signalling pathways	10.1929	9.80286	10.2271	9.73143	0.00648119	0.0368825	P	P	P	P	P	P	P	P	P	P	P	P	P	P	P	P	P	P	P	P	P	P	P	P	P	P	P	P	P	P	P	P	P	P	P	P	P	P	P	P	P
1617357_at	(Q6Z0V1) Putative synovial sarcoma, X breakpoint 2 interacting protein	30.05.01.12 transmembrane receptor protein tyrosine kinase signalling pathways	7.04429	7.15857	6.87286	7.12286	0.0044	0.0280229	P	P	P	P	P	P	P	P	P	P	P	P	P	P	P	P	P	P	P	P	P	P	P	P	P	P	P	P	P	P	P	P	P	P	P	P	P	P	P	P	P
1620367_at	(Q9LDG0) Putative receptor-like kinase	30.05.01.12 transmembrane receptor protein tyrosine kinase signalling pathways	6.06429	5.91571	6.17286	5.56714	9.76892e-06	0.00034502	P	P	P	P	P	P	P	P	P	P	P	P	P	P	P	P	P	P	P	P	P	P	P	P	P	P	P	P	P	P	A	P	P	P	P	P	P	P	P	P	P
1606455_at	(Q5ZC61) Putative receptor serine/threonine kinase PR5K	30.05.01.18 transmembrane receptor protein serine/threonine kinase signalling pathways	6.84857	7.41	7.10571	6.89571	9.26114e-05	0.00168954	P	P	P	P	P	P	P	P	P	P	P	P	P	P	P	P	P	P	P	P	P	P	P	P	P	P	P	P	P	P	P	P	P	P	P	P	P	P	P	P	P
1607524_at	(Q9LKZ5) Receptor-like protein kinase 2	30.05.01.18 transmembrane receptor protein serine/threonine kinase signalling pathways	8.28571	8.20286	7.63	7.84143	0.00601638	0.035128	P	P	P	P	P	P	P	P	P	P	P	P	P	P	P	P	P	P	P	P	P	P	P	P	P	P	P	P	P	P	P	P	P	P	P	P	P	P	P	P	P
1608969_at	(P43298) Putative receptor protein kinase TMK1 precursor (EC 2.7.1.-)	30.05.01.18 transmembrane receptor protein serine/threonine kinase signalling pathways	7.12143	6.57429	6.61857	6.47286	0.00223274	0.0172858	P	P	P	P	P	P	P	P	P	P	P	P	P	P	P	P	P	P	P	P	P	P	P	P	P	P	P	P	P	P	P	P	P	P	P	P	P	P	P	P	P
1609428_at	(Q5N8C4) Putative receptor-like protein kinase 2	30.05.01.18 transmembrane receptor protein serine/threonine kinase signalling pathways	6.95	6.91857	7.01286	6.73571	0.00866093	0.0448176	P	P	P	P	P	P	P	P	P	P	P	P	P	P	P	P	P	P	P	P	P	P	P	P	P	P	P	P	P	P	P	P	P	P	P	P	P	P	P	P	P
1610386_at	(Q9ATQ0) LRK14	30.05.01.18 transmembrane receptor protein serine/threonine kinase signalling pathways	6.46143	6.84286	6.95714	6.54	1.14895e-05	0.000388146	P	P	P	P	P	P	P	P	P	P	P	P	P	P	P	P	P	P	P	P	P	P	P	P	P	P	P	P	P	P	P	P	P	P	P	P	P	P	P	P	P
1613675_at	(Q8VWW7) Putative receptor-like protein kinase RLPK1 (Fragment)	30.05.01.18 transmembrane receptor protein serine/threonine kinase signalling pathways	6.47857	7.65286	6.69143	7.50571	0.000557098	0.00624478	P	P	P	P	P	P	P	P	P	P	P	P	P	P	P	P	P	P	P	P	P	P	P	P	P	P	P	P	P	P	P	P	P	P	P	P	P	P	P	P	P
1614029_at	(Q9FF29) Receptor serine/threonine kinase	30.05.01.18 transmembrane receptor protein serine/threonine kinase signalling pathways	6.19286	6.85857	6.64	6.60857	9.46364e-06	0.000336595	P	P	P	P	P	P	P	P	P	P	P	P	P	P	P	P	P	P	P	P	P	P	P	P	P	P	P	P	P	P	P	P	P	P	P	P	P	P	P	P	P
1614085_s_at	(Q9FTF3) Putative receptor serine/threonine kinase PR5K	30.05.01.18 transmembrane receptor protein serine/threonine kinase signalling pathways	7.26857	8.3	7.56286	7.99429	3.29895e-05	0.000806846	P	P	P	P	P	P	P	P	P	P	P	P	P	P	P	P	P	P	P	P	P	P	P	P	P	P	P	P	P	P	P	P	P	P	P	P	P	P	P	P	P
1614358_at	(P33543) Putative kinase-like protein TMKL1 precursor	30.05.01.18 transmembrane receptor protein serine/threonine kinase signalling pathways	6.82714	6.58	6.30571	6.41143	0.000200131	0.00296846	P	P	P	P	P	P	P	P	P	P	P	P	P	P	P	P	P	P	P	P	P	P	P	P	P	P	P	P	P	P	P	P	P	P	P	P	P	P	P	P	P
1614584_at	(Q9SZE6) Putative serine/threonine-specific receptor protein kinase	30.05.01.18 transmembrane receptor protein serine/threonine kinase signalling pathways	5.30286	7.48714	5.58714	7.41286	2.13217e-05	0.000593035	P	P	P	P	P	P	P	P	P	P	P	P	P	P	P	P	P	P	P	P	P	P	P	P	P	P	P	P	P	P	P	P	P	P	P	P	P	P	P	P	P
1615495_at	(Q5W6V9) Hypothetical protein OSJNBb0059K16.4	30.05.01.18 transmembrane receptor protein serine/threonine kinase signalling pathways	7.47429	8.12571	7.74857	7.88429	1.72846e-05	0.000506062	P	P	P	P	P	P	P	P	P	P	P	P	P	P	P	P	P	P	P	P	P	P	P	P	P	P	P	P	P	P	P	P	P	P	P	P	P	P	P	P	P
1616030_x_at	(Q9C620) Receptor serine/threonine kinase PR5K, putative	30.05.01.18 transmembrane receptor protein serine/threonine kinase signalling pathways	2.83143	3.48	3.08571	3.36857	0.000231867	0.00332211	P	P	P	P	P	P	P	P	P	P	P	P	P	P	P	P	P	P	P	P	P	P	P	P	P	P	P	P	P	P	P	P	P	P	P	P	P	P	P	P	P
1617943_at	(Q9SGU0) T6H22.8.1 protein	30.05.01.18 transmembrane receptor protein serine/threonine kinase signalling pathways	5.73286	6.33571	6.31571	6.37286	4.49479e-06	0.000189175	P	P	P	P	P	P	P	P	P	P	P	P	P	P	P	P	P	P	P	P	P	P	P	P	P	P	P	P	P	P	P	P	P	P	P	P	P	P	P	P	P
1618445_s_at	(Q6QLL5) WAK-like kinase	30.05.01.18 transmembrane receptor protein serine/threonine kinase signalling pathways	7.81286	7.61429	8.10286	7.63429	0.00293085	0.0213293	P	P	P	P	P	P	P	P	P	P	P	P	P	P	P	P	P	P	P	P	P	P	P	P	P	P	P	P	P	P	P	P	P	P	P	P	P	P	P	P	P
1619559_at	(Q94F03) Similar to wpk4 protein kinase	30.05.01.18 transmembrane receptor protein serine/threonine kinase signalling pathways	8.24429	8.43429	8.10429	8.46857	0.000285604	0.00387753	P	P	P	P	P	P	P	P	P	P	P	P	P	P	P	P	P	P	P	P	P	P	P	P	P	P	P	P	P	P	P	P	P	P	P	P	P	P	P	P	P
1619957_at	(Q7XKV1) OSJNBa0022H21.6 protein	30.05.01.18 transmembrane receptor protein serine/threonine kinase signalling pathways	6.31	6.90143	6.67857	6.65143	1.632e-06	8.86279e-05	P	P	P	P	P	P	P	P	P	P	P	P	P	P	P	P	P	P	P	P	P	P	P	P	P	P	P	P	P	P	P	P	P	P	P	P	P	P	P	P	P
1620080_at	(O64778) T1F9.9	30.05.01.18 transmembrane receptor protein serine/threonine kinase signalling pathways	5.96857	6.41714	6.52429	6.29571	6.85665e-06	0.000263342	P	P	P	P	P	P	P	P	P	P	P	P	P	P	P	P	P	P	P	P	P	P	P	P	P	P	P	P	P	P	P	P	P	P	P	P	P	P	P	P	P
1620472_at	(Q6Z107) Putative receptor protein kinase PERK1	30.05.01.18 transmembrane receptor protein serine/threonine kinase signalling pathways	8.36857	6.72429	7.67429	6.58143	5.85117e-05	0.00123388	P	P	P	P	P	P	P	P	P	P	P	P	P	P	P	P	P	P	P	P	P	P	P	P	P	P	P	P	P	P	P	P	P	P	P	P	P	P	P	P	P
1612729_at	(Q75WU3) Leucine-rich repeat receptor-like protein kinase 1	30.05.02.22 Tl-receptor (LRR proteins) signalling pathway	6.21429	7.09714	6.53143	6.54286	2.20828e-05	0.000600656	P	P	P	P	P	P	P	P	P	P	P	P	P	P	P	P	P	P	P	P	P	P	P	P	P	P	P	P	P	P	P	P	P	P	P	P	P	P	P	P	P
1612988_at	(Q84N26) Leucine-rich repeat protein	30.05.02.22 Tl-receptor (LRR proteins) signalling pathway	10.69	10.7286	10.7157	10.6657	0.00509135	0.0309061	P	P	P	P	P	P	P	P	P	P	P	P	P	P	P	P	P	P	P	P	P	P	P	P	P	P	P	P	P	P	P	P	P	P	P	P	P	P	P	P	P
1614827_at	(Q6JN46) EIX receptor 2	30.05.02.22 Tl-receptor (LRR proteins) signalling pathway	5.95143	6.29143	6.85857	6.18	1.95576e-09	5.08908e-07	P	P	P	P	P	P	P	P	P	P	P	P	P	P	P	P	P	P	P	P	P	P	P	P	P	P	P	P	P	P	P	P	P	P	P	P	P	P	P	P	P
1606648_at	(Q84VJ1) Biostress-resistance-related protein (Fragment)	32.01 stress response	8.74571	8.78714	8.62571	8.78571	0.00774921	0.0415031	P	P	P	P	P	P	P	P	P	P	P	P	P	P	P	P	P	P	P	P	P	P	P	P	P	P	P	P	P	P	P	P	P	P	P	P	P	P	P	P	P
1607880_at	(Q9FTZ8) Putative rust resistance kinase Lr10	32.01 stress response	6.44286	8.55143	5.80143	8.33429	0.00348565	0.0237388	P	P	P	P	P	P	P	P	P	P	P	P	P	P	P	P	P	P	P	P	P	P	P	P	P	P	P	P	P	P	P	P	P	P	P	P	P	P	P	P	P
1608558_s_at	(Q6EJA5) Clt1	32.01 stress response	10.2614	10.1886	10.3714	10.0443	6.23627e-05	0.00127515	P	P	P	P	P	P	P	P	P	P	P	P	P	P	P	P	P	P	P	P	P	P	P	P	P	P	P	P	P	P	P	P	P	P	P	P	P	P	P	P	P
1608995_at	(Q84NI6) Alkaline alpha galactosidase II	32.01 stress response	11.3771	11.0071	11.38	11.2629	0.00311487	0.0221885	P	P	P	P	P	P	P	P	P	P	P	P	P	P	P	P	P	P	P	P	P	P	P	P	P	P	P	P	P	P	P	P	P	P	P	P	P	P	P	P	P
1609781_s_at	(Q9ZWJ2) Glyoxalase I	32.01 stress response	9.41	9.62857	9.44429	9.99143	2.04688e-05	0.00057432	P	P	P	P	P	P	P	P	P	P	P	P	P	P	P	P	P	P	P	P	P	P	P	P	P	P	P	P	P	P	P	P	P	P	P	P	P	P	P	P	P
1610011_s_at	(Q9FS42) Pathogenesis-related protein 10	32.01 stress response	6.91143	9.28143	8.54143	8.83429	6.20779e-12	4.82346e-09	P	P	P	P	P	P	P	P	P	P	P	P	P	P	P	P	P	P	P	P	P	P	P	P	P	P	P	P	P	P	P	P	P	P	P	P	P	P	P	P	P
1610013_s_at	(Q9M2T2) Putative elicitor responsive/phloem	32.01 stress response	6.96429	6.99	7.18143	6.77857	5.81124e-05	0.00122802	P	P	P	P	P	P	P	P	P	P	P	P	P	P	P	P	P	P	P	P	P	P	P	P	P	P	P	P	P	P	P	P	P	P	P	P	P	P	P	P	P
1610024_at	(Q949R9) Hypothetical protein At5g20090	32.01 stress response	10.0657	9.98571	10.1371	9.95	0.0030033	0.0216998	P	P	P	P	P	P	P	P	P	P	P	P	P	P	P	P	P	P	P	P	P	P	P	P	P	P	P	P	P	P	P	P	P	P	P	P	P	P	P	P	P
1610276_s_at	(O81187) Glutaredoxin	32.01 stress response	11.8414	11.6429	11.9071	11.5243	0.00012002	0.00205479	P	P	P	P	P	P	P	P	P	P	P	P	P	P	P	P	P	P	P	P	P	P	P	P	P	P	P	P	P	P	P	P	P	P	P	P	P	P	P	P	P
1610323_at	(Q6EJA5) Clt1	32.01 stress response	11.3386	11.2771	11.3929	11.15	0.000387373	0.00484864	P	P	P	P	P	P	P	P	P	P	P	P	P	P	P	P	P	P	P	P	P	P	P	P	P	P	P	P	P	P	P	P	P	P	P	P	P	P	P	P	P
1610704_at	(Q9FS42) Pathogenesis-related protein 10	32.01 stress response	4.49429	7.35143	6.87714	6.04286	6.91711e-14	2.32899e-10	P	P	P	P	P	P	P	P	P	P	P	P	P	P	P	P	P	P	P	P	P	P	P	P	P	P	P	P	P	P	P	P	P	P	P	P	P	P	P	P	P
1611586_at	(Q9FSZ6) Putative mitochondrial glyoxalase II (Fragment)	32.01 stress response	8.75857	8.80286	8.56857	8.80857	0.00408568	0.0265569	P	P	P	P	P	P	P	P	P	P	P	P	P	P	P	P	P	P	P	P	P	P	P	P	P	P	P	P	P	P	P	P	P	P	P	P	P	P	P	P	P
1611765_at	(Q9SRK9) F9F8.20 protein	32.01 stress response	9.90143	10.3429	9.75714	10.4	0.00789792	0.0418807	P	P	P	P	P	P	P	P	P	P	P	P	P	P	P	P	P	P	P	P	P	P	P	P	P	P	P	P	P	P	P	P	P	P	P	P	P	P	P	P	P
1614066_at	(Q6RJY7) Elicitor-inducible protein EIG-J7	32.01 stress response	9.23429	9.02286	9.08286	9.15714	0.00333435	0.0231003	P	P	P	P	P	P	P	P	P	P	P	P	P	P	P	P	P	P	P	P	P	P	P	P	P	P	P	P	P	P	P	P	P	P	P	P	P	P	P	P	P
1614464_s_at	(Q9FS43) Pathogenesis-related protein 10	32.01 stress response	11.9243	12.6843	12.5314	12.5429	1.15336e-10	4.99018e-08	P	P	P	P	P	P	P	P	P	P	P	P	P	P	P	P	P	P	P	P	P	P	P	P	P	P	P	P	P	P	P	P	P	P	P	P	P	P	P	P	P
1615139_at	(Q6RVV4) Short-chain dehydrogenase Tic32	32.01 stress response	6.17714	6.69	6.04714	7.17286	0.000541566	0.00611213	P	P	P	P	P	P	P	P	P	P	P	P	P	P	P	P	P	P	P	P	P	P	P	P	P	P	P	P	P	P	P	P	P	P	P	P	P	P	P	P	P
1615821_at	(Q9SMS0) Hypothetical protein AT4g09350	32.01 stress response	4.96571	4.59571	4.60143	4.65429	0.00343369	0.0235617	P	P	P	P	P	P	P	P	P	P	P	P	P	P	P	P	P	P	P	P	P	P	P	P	P	P	P	P	P	P	P	A	P	P	P	A	P	P	P	P	P
1616244_at	(Q6H7C9) Short-chain dehydrogenase/reductase protein-like	32.01 stress response	5.48714	4.75429	5.40857	4.87429	0.00831965	0.043385	P	P	P	P	P	P	P	P	P	P	P	P	P	P	P	P	P	P	P	P	P	P	P	P	P	P	P	P	P	P	P	P	P	P	P	P	P	P	P	P	P
1616609_at	(Q8LD10) Hypothetical protein	32.01 stress response	9.87286	10.2071	9.67571	10.2329	0.000397286	0.00494819	P	P	P	P	P	P	P	P	P	P	P	P	P	P	P	P	P	P	P	P	P	P	P	P	P	P	P	P	P	P	P	P	P	P	P	P	P	P	P	P	P
1616882_at	(Q7Y0S8) Erg-1	32.01 stress response	10.2586	10.4086	10.37	10.0714	0.000313942	0.00417254	P	P	P	P	P	P	P	P	P	P	P	P	P	P	P	P	P	P	P	P	P	P	P	P	P	P	P	P	P	P	P	P	P	P	P	P	P	P	P	P	P
1617574_at	(Q9M9P6) T17B22.3 protein (At3g03280)	32.01 stress response	6.48571	6.73714	6.75429	7.62	0.0025616	0.0191665	P	P	P	P	P	P	P	P	P	P	P	P	P	P	P	P	P	P	P	P	P	P	P	P	P	P	P	P	P	P	P	P	P	P	M	P	P	P	P	P	P
1617601_at	(Q94C78) Hypothetical protein At3g51140	32.01 stress response	6.16857	6.13	6.02571	6.17	0.0074813	0.0405847	P	P	P	P	P	P	P	P	P	P	P	P	P	P	P	P	P	P	P	P	P	P	P	P	P	P	P	P	P	P	P	P	P	P	P	P	P	P	P	P	P
1618491_s_at	(Q9LUG8) Similarity to endo-1 (AT3g23600/MDB19_9) (Contains similarity to endo-1,3-1,4-beta-D-glucanase)	32.01 stress response	8.24714	8.22429	8.39143	8.18143	0.00285036	0.0208886	P	P	P	P	P	P	P	P	P	P	P	P	P	P	P	P	P	P	P	P	P	P	P	P	P	P	P	P	P	P	P	P	P	P	P	P	P	P	P	P	P
1618545_a_at	(Q6H660) Putative stress-induced protein sti1	32.01 stress response	8.77	9.09	8.99714	9.03429	0.00448431	0.0282923	P	P	P	P	P	P	P	P	P	P	P	P	P	P	P	P	P	P	P	P	P	P	P	P	P	P	P	P	P	P	P	P	P	P	P	P	P	P	P	P	P
1618835_s_at	(O81228) PR-4 type protein	32.01 stress response	9.81286	10.58	10.8114	10.7943	0.00347948	0.0237388	P	P	P	P	P	P	P	P	P	P	P	P	P	P	P	P	P	P	P	P	P	P	P	P	P	P	P	P	P	P	P	P	P	P	P	P	P	P	P	P	P
1618866_s_at	(Q9LUG8) Similarity to endo-1 (AT3g23600/MDB19_9) (Contains similarity to endo-1,3-1,4-beta-D-glucanase)	32.01 stress response	10.7529	10.77	10.7614	10.9114	0.00218402	0.0170749	P	P	P	P	P	P	P	P	P	P	P	P	P	P	P	P	P	P	P	P	P	P	P	P	P	P	P	P	P	P	P	P	P	P	P	P	P	P	P	P	P
1619126_s_at	(Q6RVV4) Short-chain dehydrogenase Tic32	32.01 stress response	6.03429	6.68714	5.97	7.17571	0.00214626	0.016858	P	P	P	P	P	P	P	P	P	P	P	P	P	P	P	P	P	P	P	P	P	P	P	P	P	P	P	P	P	P	P	P	P	P	P	P	P	P	P	P	P
1619231_at	(Q84XA0) Early tobacco anther 1	32.01 stress response	7.30857	8.38429	7.25286	8.64429	0.00799086	0.0422457	P	P	P	P	P	P	P	P	P	P	P	P	P	P	P	P	P	P	P	P	P	P	P	P	P	P	P	P	P	P	P	P	P	P	P	P	P	P	P	P	P
1619756_at	(Q9LYC6) Glutaredoxin-like protein (At3g62950)	32.01 stress response	5.13286	5.04857	4.89714	4.41	0.00366964	0.0246949	P	P	P	P	P	P	P	P	P	P	P	P	P	P	P	P	P	P	P	P	P	P	P	P	P	P	P	P	P	P	P	M	P	P	P	P	P	P	P	P	P
1619873_at	(Q41241) Alcohol dehydrogenase ADH	32.01 stress response	7.45571	7.49286	7.61857	7.36857	8.93724e-05	0.00164435	P	P	P	P	P	P	P	P	P	P	P	P	P	P	P	P	P	P	P	P	P	P	P	P	P	P	P	P	P	P	P	P	P	P	P	P	P	P	P	P	P
1620738_at	(Q93WH0) AT4g08280/T12G13_120	32.01 stress response	6.13143	6.08857	5.92286	6.17857	0.000503006	0.0058067	P	P	P	P	P	P	P	P	P	P	P	P	P	P	P	P	P	P	P	P	P	P	P	P	P	P	P	P	P	M	P	P	P	P	P	P	P	P	P	P	P
1621334_at	(Q9M9P5) T17B22.4 protein	32.01 stress response	10.4	10.3529	10.69	10.3643	0.00799243	0.0422457	P	P	P	P	P	P	P	P	P	P	P	P	P	P	P	P	P	P	P	P	P	P	P	P	P	P	P	P	P	P	P	P	P	P	P	P	P	P	P	P	P
1622115_at	(Q9SRX8) F22D16.15 protein	32.01 stress response	8.28857	8.66571	7.99286	8.95571	0.000208366	0.00306808	P	P	P	P	P	P	P	P	P	P	P	P	P	P	P	P	P	P	P	P	P	P	P	P	P	P	P	P	P	P	P	P	P	P	P	P	P	P	P	P	P
1606772_at	(Q8GWE0) Putative salt-inducible protein	32.01.03 osmotic and salt stress response	7.69286	7.76857	7.67429	7.96857	0.000271855	0.00374116	P	P	P	P	P	P	P	P	P	P	P	P	P	P	P	P	P	P	P	P	P	P	P	P	P	P	P	P	P	P	P	P	P	P	P	P	P	P	P	P	P
1612119_at	(Q84LL8) Salt tolerance protein 4	32.01.03 osmotic and salt stress response	9.31286	9.11286	9.52429	9.11857	8.75855e-05	0.00162033	P	P	P	P	P	P	P	P	P	P	P	P	P	P	P	P	P	P	P	P	P	P	P	P	P	P	P	P	P	P	P	P	P	P	P	P	P	P	P	P	P
1616426_at	(Q4VT47) RD22-like protein	32.01.03 osmotic and salt stress response	12.0929	11.9	11.9743	12.1029	1.29467e-06	7.5592e-05	P	P	P	P	P	P	P	P	P	P	P	P	P	P	P	P	P	P	P	P	P	P	P	P	P	P	P	P	P	P	P	P	P	P	P	P	P	P	P	P	P
1617276_at	(Q5ZEI0) Hypothetical protein P0009G03.17 (Sodium-lithium tolerant 2)	32.01.03 osmotic and salt stress response	6.95571	6.94714	6.95429	7.20714	0.0013945	0.0122167	P	P	P	P	P	P	P	P	P	P	P	P	P	P	P	P	P	P	P	P	P	P	P	P	P	P	P	P	P	P	P	P	P	P	P	P	P	P	P	P	P
1618642_at	(Q84LL9) Salt tolerance protein 3	32.01.03 osmotic and salt stress response	7.42	7.40571	7.30286	7.42286	0.00239884	0.0182323	P	P	P	P	P	P	P	P	P	P	P	P	P	P	P	P	P	P	P	P	P	P	P	P	P	P	P	P	P	P	P	P	P	P	P	P	P	P	P	P	P
1620522_at	(Q96288) Salt-tolerance protein	32.01.03 osmotic and salt stress response	7.59571	7.6	7.28571	7.64571	0.00789446	0.0418807	P	P	P	P	P	P	P	P	P	P	P	P	P	P	P	P	P	P	P	P	P	P	P	P	P	P	P	P	P	P	P	P	P	P	P	P	P	P	P	P	P
1621530_at	(P46518) Late embryogenesis abundant protein Lea14-A	32.01.03 osmotic and salt stress response	6.87	7.75143	7.11429	9.01143	0.000569172	0.00633172	P	P	P	P	P	P	P	P	P	P	P	P	P	P	P	P	P	P	P	P	P	P	P	P	P	P	P	P	P	P	P	P	P	P	P	P	P	P	P	P	P
1609893_at	(O24040) LTCOR11	32.01.06 cold shock response	11.9071	11.6843	11.8257	11.03	1.60886e-06	8.78438e-05	P	P	P	P	P	P	P	P	P	P	P	P	P	P	P	P	P	P	P	P	P	P	P	P	P	P	P	P	P	P	P	P	P	P	P	P	P	P	P	P	P
1607793_at	(Q84N30) One helix protein	32.01.13 electromagnetic waves stress response (e.g. UV, X-ray)	9.27714	9.48	9.03857	9.55714	1.539e-05	0.000471075	P	P	P	P	P	P	P	P	P	P	P	P	P	P	P	P	P	P	P	P	P	P	P	P	P	P	P	P	P	P	P	P	P	P	P	P	P	P	P	P	P
1613581_at	(Q8W4L9) Hypothetical protein At3g17800; MEB5.2 (Hypothetical protein At3g17800)	32.01.13 electromagnetic waves stress response (e.g. UV, X-ray)	8.93286	9.17571	8.89429	9.27	0.00911669	0.0465348	P	P	P	P	P	P	P	P	P	P	P	P	P	P	P	P	P	P	P	P	P	P	P	P	P	P	P	P	P	P	P	P	P	P	P	P	P	P	P	P	P
1606764_at	(Q5GI04) Hypersensitive-induced reaction protein	32.05 disease, virulence and defense	8.49286	8.94714	8.67714	8.72143	1.93524e-05	0.000553763	P	P	P	P	P	P	P	P	P	P	P	P	P	P	P	P	P	P	P	P	P	P	P	P	P	P	P	P	P	P	P	P	P	P	P	P	P	P	P	P	P
1610454_s_at	(Q9FM19) Hypersensitive-induced response protein	32.05 disease, virulence and defense	9.65143	10.1329	9.79143	9.89714	5.73747e-06	0.000228166	P	P	P	P	P	P	P	P	P	P	P	P	P	P	P	P	P	P	P	P	P	P	P	P	P	P	P	P	P	P	P	P	P	P	P	P	P	P	P	P	P
1610481_at	(Q5WA73) Hypothetical protein P0681F10.43	32.05 disease, virulence and defense	9.31286	9.29714	8.98857	9.3	4.73113e-05	0.00104801	P	P	P	P	P	P	P	P	P	P	P	P	P	P	P	P	P	P	P	P	P	P	P	P	P	P	P	P	P	P	P	P	P	P	P	P	P	P	P	P	P
1610547_at	(Q6Y0Z6) RGC2-like protein (Fragment)	32.05.01 resistance proteins	7.03429	5.71286	6.47143	5.57571	0.0016079	0.0135458	P	P	P	P	P	P	P	P	P	P	P	P	P	P	P	P	P	P	P	P	P	P	P	P	P	P	P	P	P	P	A	P	P	P	M	P	P	P	P	A	P
1611433_at	(Q52K84) At4g13270	32.05.01 resistance proteins	8.71714	8.76857	8.85286	8.70571	8.59925e-06	0.000317266	P	P	P	P	P	P	P	P	P	P	P	P	P	P	P	P	P	P	P	P	P	P	P	P	P	P	P	P	P	P	P	P	P	P	P	P	P	P	P	P	P
1612518_at	(Q9ZV96) F9K20.18 protein	32.05.01 resistance proteins	5.62571	7.12714	6.05143	6.90571	6.44112e-05	0.00130384	P	P	P	P	P	P	P	P	P	P	P	P	P	P	P	P	P	P	P	P	P	P	P	P	P	P	P	P	P	P	P	P	P	P	P	P	P	P	P	P	P
1618200_at	(Q8H6R9) NBS-LRR type disease resistance protein	32.05.01 resistance proteins	5.40714	5.05429	5.22	5.11286	0.00428624	0.0274542	P	P	P	P	P	P	P	P	P	P	P	P	P	P	P	P	P	P	P	P	P	P	P	P	P	P	P	P	P	A	M	P	P	P	P	P	P	P	P	P	P
1619115_s_at	(Q9LID5) Disease resistance response protein-like (Putative dirigent protein) (At3g13650)	32.05.01 resistance proteins	6.63429	6.36	6.86	5.85857	5.09827e-06	0.000208492	P	P	P	P	P	P	P	P	P	P	P	P	P	P	P	P	P	P	P	P	P	P	P	P	P	P	P	P	P	P	P	P	P	P	P	P	P	A	P	P	P
1620043_at	(Q6T9U4) Resistance protein candidate (Fragment)	32.05.01 resistance proteins	6.45857	7.82714	7.20714	7.86857	3.54605e-05	0.000846777	P	P	P	P	P	P	P	P	P	P	P	P	P	P	P	P	P	P	P	P	P	P	P	P	P	P	P	P	P	P	P	P	P	P	P	P	P	P	P	P	P
1621657_at	(Q6YZ93) Putative RPR1	32.05.01 resistance proteins	4.59857	4.25	4.64857	4.54429	0.00471734	0.0294438	P	P	P	P	P	P	P	P	P	P	P	P	P	P	P	P	P	P	P	P	P	P	P	P	P	P	P	P	P	P	P	P	P	P	P	P	P	P	P	P	P
1622142_at	(Q5MJV5) Avr9/Cf-9 rapidly elicited protein 256 (Fragment)	32.05.01 resistance proteins	6.45	8.00429	7.10714	7.86	2.77437e-07	2.66895e-05	P	P	P	P	P	P	P	P	P	P	P	P	P	P	P	P	P	P	P	P	P	P	P	P	P	P	P	P	P	P	P	P	P	P	P	P	P	P	P	P	P
1622760_at	(Q9FQZ6) Avr9/Cf-9 rapidly elicited protein 146	32.05.01 resistance proteins	8.32286	8.85286	8.51714	8.56714	0.00389046	0.0256554	P	P	P	P	P	P	P	P	P	P	P	P	P	P	P	P	P	P	P	P	P	P	P	P	P	P	P	P	P	P	P	P	P	P	P	P	P	P	P	P	P
1611058_at	(Q7XAJ6) Putative pathogenesis related protein 1 precursor	32.05.03 defense related proteins	7.39429	8.30571	8.63	7.56571	3.1077e-08	4.90488e-06	P	P	P	P	P	P	P	P	P	P	P	P	P	P	P	P	P	P	P	P	P	P	P	P	P	P	P	P	P	P	P	P	P	P	P	P	P	P	P	P	P
1613471_at	(Q9SW05) Putative pathogenesis-related protein	32.05.03 defense related proteins	9.16	8.46857	9.74286	8.21286	0.000324247	0.00426723	P	P	P	P	P	P	P	P	P	P	P	P	P	P	P	P	P	P	P	P	P	P	P	P	P	P	P	P	P	P	P	P	P	P	P	P	P	P	P	P	P
1608433_at	(Q9LF96) Putative peroxiredoxin	32.07.07 oxygen and radical detoxification	7.76571	7.97857	7.55143	7.96857	0.00566207	0.0335834	P	P	P	P	P	P	P	P	P	P	P	P	P	P	P	P	P	P	P	P	P	P	P	P	P	P	P	P	P	P	P	P	P	P	P	P	P	P	P	P	P
1609321_at	(Q43032) Anionic peroxidase precursor (EC 1.11.1.7)	32.07.07 oxygen and radical detoxification	7.64857	9.04429	8.58	8.81571	2.26428e-10	8.47093e-08	P	P	P	P	P	P	P	P	P	P	P	P	P	P	P	P	P	P	P	P	P	P	P	P	P	P	P	P	P	P	P	P	P	P	P	P	P	P	P	P	P
1610538_at	(Q43049) Peroxidase (EC 1.11.1.7)	32.07.07 oxygen and radical detoxification	7.26857	8.25714	7.37429	7.91857	6.134e-05	0.00126707	P	P	P	P	P	P	P	P	P	P	P	P	P	P	P	P	P	P	P	P	P	P	P	P	P	P	P	P	P	P	P	P	P	P	P	P	P	P	P	P	P
1611203_at	(Q4JR85) Dehydroascorbate reductase	32.07.07 oxygen and radical detoxification	8.44571	7.93286	8.37	8.12143	5.79176e-05	0.00122647	P	P	P	P	P	P	P	P	P	P	P	P	P	P	P	P	P	P	P	P	P	P	P	P	P	P	P	P	P	P	P	P	P	P	P	P	P	P	P	P	P
1611993_at	(Q39780) Ascorbate peroxidase	32.07.07 oxygen and radical detoxification	9.67714	9.65	9.57	9.74571	2.65437e-06	0.000129526	P	P	P	P	P	P	P	P	P	P	P	P	P	P	P	P	P	P	P	P	P	P	P	P	P	P	P	P	P	P	P	P	P	P	P	P	P	P	P	P	P
1612707_at	(Q3SAW8) FeSOD	32.07.07 oxygen and radical detoxification	4.93	4.82143	4.76571	4.94714	0.00259315	0.0193472	P	P	P	P	A	P	P	P	P	P	P	P	P	P	P	P	P	P	P	P	P	P	P	P	P	P	P	P	P	P	P	P	P	P	P	P	P	P	P	P	P
1615967_at	(Q43873) Peroxidase 73 precursor (EC 1.11.1.7) (Atperox P73) (PRXR11) (ATP10a)	32.07.07 oxygen and radical detoxification	5.94857	7.95	6.27286	7.33857	8.75072e-07	6.013e-05	P	P	P	P	P	P	P	P	P	P	P	P	P	P	P	P	P	P	P	P	P	P	P	P	P	P	P	P	P	P	P	P	P	P	P	P	P	P	P	P	P
1616657_at	(Q5EGZ4) Copper-zinc superoxide dismutase (Fragment)	32.07.07 oxygen and radical detoxification	11.4971	11.3957	11.3914	11.4343	0.00382706	0.0254254	P	P	P	P	P	P	P	P	P	P	P	P	P	P	P	P	P	P	P	P	P	P	P	P	P	P	P	P	P	P	P	P	P	P	P	P	P	P	P	P	P
1618927_at	(Q9LK94) Probable monodehydroascorbate reductase, cytoplasmic isoform 2 (EC 1.6.5.4) (MDAR 2)	32.07.07 oxygen and radical detoxification	7.20857	7.36143	7.08	7.47857	0.000196182	0.00293576	P	P	P	P	P	P	P	P	P	P	P	P	P	P	P	P	P	P	P	P	P	P	P	P	P	P	P	P	P	P	P	P	P	P	P	P	P	P	P	P	P
1619210_at	(O65199) Superoxide dismutase [Cu-Zn], chloroplast precursor (EC 1.15.1.1)	32.07.07 oxygen and radical detoxification	9.66429	10.2329	9.56571	10.3386	0.000142927	0.00233609	P	P	P	P	P	P	P	P	P	P	P	P	P	P	P	P	P	P	P	P	P	P	P	P	P	P	P	P	P	P	P	P	P	P	P	P	P	P	P	P	P
1621431_at	(Q84ZT5) Peroxidase precursor (EC 1.11.1.7)	32.07.07 oxygen and radical detoxification	7.77	9.07	8.79714	8.56429	3.19219e-08	4.96066e-06	P	P	P	P	P	P	P	P	P	P	P	P	P	P	P	P	P	P	P	P	P	P	P	P	P	P	P	P	P	P	P	P	P	P	P	P	P	P	P	P	P
1606595_at	(Q9ZW24) Glutathione S-transferase (At2g29420/F16P2.20)	32.07.07.03 glutathione conjugation reaction	10.0857	11.1214	9.95286	11.2143	0.00428912	0.0274552	P	P	P	P	P	P	P	P	P	P	P	P	P	P	P	P	P	P	P	P	P	P	P	P	P	P	P	P	P	P	P	P	P	P	P	P	P	P	P	P	P
1607482_at	(Q8H8U5) Putative glutathione S-transferase	32.07.07.03 glutathione conjugation reaction	9.22857	9.33714	8.99143	9.41143	4.9093e-07	4.09825e-05	P	P	P	P	P	P	P	P	P	P	P	P	P	P	P	P	P	P	P	P	P	P	P	P	P	P	P	P	P	P	P	P	P	P	P	P	P	P	P	P	P
1608260_at	(Q5CCP3) Glutathione S-transferase GST 18	32.07.07.03 glutathione conjugation reaction	5.99714	7.61429	7.41429	7.75143	1.10876e-08	2.15376e-06	P	P	P	P	P	P	P	P	P	P	P	P	P	P	P	P	P	P	P	P	P	P	P	P	P	P	P	P	P	P	P	P	P	P	P	P	P	P	P	P	P
1609202_at	(Q9FQE1) Glutathione S-transferase GST 17 (EC 2.5.1.18)	32.07.07.03 glutathione conjugation reaction	8.46571	7.75143	8.24286	7.77429	0.00241894	0.0183436	P	P	P	P	P	P	P	P	P	P	P	P	P	P	P	P	P	P	P	P	P	P	P	P	P	P	P	P	P	P	P	P	P	P	P	P	P	P	P	P	P
1609259_at	(Q9FQD5) Glutathione S-transferase GST 23 (EC 2.5.1.18)	32.07.07.03 glutathione conjugation reaction	9.26857	9.43857	9.00286	9.40571	0.00022996	0.00329947	P	P	P	P	P	P	P	P	P	P	P	P	P	P	P	P	P	P	P	P	P	P	P	P	P	P	P	P	P	P	P	P	P	P	P	P	P	P	P	P	P
1609993_at	(Q76KW1) Glutathione S-transferase	32.07.07.03 glutathione conjugation reaction	7.90429	7.81143	7.81714	7.95286	0.00346502	0.0236957	P	P	P	P	P	P	P	P	P	P	P	P	P	P	P	P	P	P	P	P	P	P	P	P	P	P	P	P	P	P	P	P	P	P	P	P	P	P	P	P	P
1610243_at	(Q9FT20) Putative glutathione S-transferase T4	32.07.07.03 glutathione conjugation reaction	7.92571	9.51429	8.18143	9.16714	4.3889e-08	6.01666e-06	P	P	P	P	P	P	P	P	P	P	P	P	P	P	P	P	P	P	P	P	P	P	P	P	P	P	P	P	P	P	P	P	P	P	P	P	P	P	P	P	P
1611821_at	(Q9FQD8) Glutathione S-transferase GST 20 (EC 2.5.1.18)	32.07.07.03 glutathione conjugation reaction	7.50857	7.00857	8.35857	6.73	0.00783704	0.0417919	P	P	P	P	P	P	P	P	P	P	P	P	P	P	P	P	P	P	P	P	P	P	P	P	P	P	P	P	P	P	P	P	P	P	P	P	P	P	P	P	P
1612535_s_at	(Q76KW1) Glutathione S-transferase	32.07.07.03 glutathione conjugation reaction	9.07857	9.07	9.19571	8.93429	0.000166606	0.00261318	P	P	P	P	P	P	P	P	P	P	P	P	P	P	P	P	P	P	P	P	P	P	P	P	P	P	P	P	P	P	P	P	P	P	P	P	P	P	P	P	P
1616495_at	(Q9FQD4) Glutathione S-transferase GST 24 (EC 2.5.1.18)	32.07.07.03 glutathione conjugation reaction	9.41857	10.0729	9.58714	10.0071	0.000547103	0.00616085	P	P	P	P	P	P	P	P	P	P	P	P	P	P	P	P	P	P	P	P	P	P	P	P	P	P	P	P	P	P	P	P	P	P	P	P	P	P	P	P	P
1617423_at	(Q9S7M6) Glutathione S-transferase 2 (EC 2.5.1.18) (Glutathione S-transferase 1)	32.07.07.03 glutathione conjugation reaction	10.3386	9.71	10.1314	9.92429	6.26624e-05	0.00127869	P	P	P	P	P	P	P	P	P	P	P	P	P	P	P	P	P	P	P	P	P	P	P	P	P	P	P	P	P	P	P	P	P	P	P	P	P	P	P	P	P
1619373_at	(P80572) Alcohol dehydrogenase class III (EC 1.1.1.1) (Glutathione-dependent formaldehyde dehydrogenase) (EC 1.2.1.1) (FDH) (FALDH) (GSH-FDH)	32.07.07.03 glutathione conjugation reaction	9.56	9.77	9.32	9.73143	0.000239549	0.00341764	P	P	P	P	P	P	P	P	P	P	P	P	P	P	P	P	P	P	P	P	P	P	P	P	P	P	P	P	P	P	P	P	P	P	P	P	P	P	P	P	P
1611876_s_at	(Q945U2) Chitinase 3-like protein	32.10.07 degradation of foreign (exogenous) polysaccharides	8.50571	8.15857	8.90714	7.72143	0.000197161	0.00294582	P	P	P	P	P	P	P	P	P	P	P	P	P	P	P	P	P	P	P	P	P	P	P	P	P	P	P	P	P	P	P	P	P	P	P	P	P	P	P	P	P
1619891_at	(Q9SLP4) Chitinase 1 precursor (EC 3.2.1.14) (Tulip bulb chitinase-1) (TBC-1)	32.10.07 degradation of foreign (exogenous) polysaccharides	7.77	7.30571	7.5	7.31143	1.34459e-05	0.000427098	P	P	P	P	P	P	P	P	P	P	P	P	P	P	P	P	P	P	P	P	P	P	P	P	P	P	P	P	P	P	P	P	P	P	P	P	P	P	P	P	P
1606727_at	(Q58IV4) Phytochrome C	34.11.01 photoperception and response	7.59571	7.75429	7.41714	7.73714	0.00713471	0.0393168	P	P	P	P	P	P	P	P	P	P	P	P	P	P	P	P	P	P	P	P	P	P	P	P	P	P	P	P	P	P	P	P	P	P	P	P	P	P	P	P	P
1610316_at	(Q69P80) Putative COPT5	34.11.01 photoperception and response	8.97571	9.32429	9.14714	9.25857	1.4156e-05	0.000441326	P	P	P	P	P	P	P	P	P	P	P	P	P	P	P	P	P	P	P	P	P	P	P	P	P	P	P	P	P	P	P	P	P	P	P	P	P	P	P	P	P
1614904_at	(P45432) COP9 signalosome complex subunit 1 (CSN complex subunit 1) (Constitutive photomorphogenesis protein 11) (FUSCA protein 6) (FUSCA6)	34.11.01 photoperception and response	9.32286	9.19429	9.38286	9.13571	0.00802552	0.0423099	P	P	P	P	P	P	P	P	P	P	P	P	P	P	P	P	P	P	P	P	P	P	P	P	P	P	P	P	P	P	P	P	P	P	P	P	P	P	P	P	P
1615199_at	(Q9XHD8) Cryptochrome 1	34.11.01 photoperception and response	8.79857	8.71143	8.58571	8.67429	0.0011055	0.0103865	P	P	P	P	P	P	P	P	P	P	P	P	P	P	P	P	P	P	P	P	P	P	P	P	P	P	P	P	P	P	P	P	P	P	P	P	P	P	P	P	P
1622243_at	(Q8GWZ6) Protein SENSITIVITY TO RED LIGHT REDUCED 1	34.11.01 photoperception and response	5.80143	5.57286	5.93857	5.46286	0.000979097	0.0096018	P	P	P	P	P	P	P	P	P	P	P	P	P	P	P	P	P	P	P	P	P	P	P	P	P	P	P	P	P	P	P	P	P	P	P	P	P	P	P	P	P
1613547_at	(Q6UEI5) ZEITLUPE	34.11.11 rhythm (e.g. circadian, ultradian)	8.40714	8.28571	8.53714	8.29	0.00471928	0.0294438	P	P	P	P	P	P	P	P	P	P	P	P	P	P	P	P	P	P	P	P	P	P	P	P	P	P	P	P	P	P	P	P	P	P	P	P	P	P	P	P	P
1606794_at	(Q7XAU7) Thaumatin-like protein	36.20 plant / fungal specific systemic sensing and response	7.54429	11.2486	8.86857	10.8214	2.90068e-09	6.51107e-07	P	P	P	P	P	P	P	P	P	P	P	P	P	P	P	P	P	P	P	P	P	P	P	P	P	P	P	P	P	P	P	P	P	P	P	P	P	P	P	P	P
1613811_a_at	(Q9LZ72) Putative fatty acid elongase (At5g04530)	36.20 plant / fungal specific systemic sensing and response	11.2643	12.2043	11.9186	12.2586	0.0100284	0.0497285	P	P	P	P	P	P	P	P	P	P	P	P	P	P	P	P	P	P	P	P	P	P	P	P	P	P	P	P	P	P	P	P	P	P	P	P	P	P	P	P	P
1615090_at	(Q84XQ4) NtPRp27-like protein	36.20 plant / fungal specific systemic sensing and response	6.45143	8.42286	7.43143	7.82143	3.08591e-08	4.90488e-06	P	P	P	P	P	P	P	P	P	P	P	P	P	P	P	P	P	P	P	P	P	P	P	P	P	P	P	P	P	P	P	P	P	P	P	P	P	P	P	P	P
1617510_s_at	(Q84XQ4) NtPRp27-like protein	36.20 plant / fungal specific systemic sensing and response	6.13429	7.90286	7.69857	7.18429	7.72786e-12	5.57565e-09	P	P	P	P	P	P	P	P	P	P	P	P	P	P	P	P	P	P	P	P	P	P	P	P	P	P	P	P	P	P	P	P	P	P	P	P	P	P	P	P	P
1620390_s_at	(Q7XAU7) Thaumatin-like protein	36.20 plant / fungal specific systemic sensing and response	11.0429	12.9714	12.3043	12.8943	4.29984e-06	0.000184037	P	P	P	P	P	P	P	P	P	P	P	P	P	P	P	P	P	P	P	P	P	P	P	P	P	P	P	P	P	P	P	P	P	P	P	P	P	P	P	P	P
1612107_at	(Q7XWZ6) OSJNBb0072N21.3 protein	36.20.16.07 hypersensitive response	10.7429	8.99286	10.7629	8.67857	0.00638222	0.0365829	P	P	P	P	P	P	P	P	P	P	P	P	P	P	P	P	P	P	P	P	P	P	P	P	P	P	P	P	P	P	P	P	P	P	P	P	P	P	P	P	P
1610623_s_at	(Q9AR56) Putative membrane protein	36.20.18.01 auxin response	7.70571	8.59714	8.61429	8.67143	4.35062e-08	6.01666e-06	P	P	P	P	P	P	P	P	P	P	P	P	P	P	P	P	P	P	P	P	P	P	P	P	P	P	P	P	P	P	P	P	P	P	P	P	P	P	P	P	P
1611390_a_at	(Q8RW16) Aux/IAA protein	36.20.18.01 auxin response	7.67286	7.09429	7.80143	7.69	0.00786477	0.0418556	P	P	P	P	P	P	P	P	P	P	P	P	P	P	P	P	P	P	P	P	P	P	P	P	P	P	P	P	P	P	P	P	P	P	P	P	P	P	P	P	P
1611489_at	(Q8RW16) Aux/IAA protein	36.20.18.01 auxin response	6.97571	6.47286	6.98857	6.87143	0.00351932	0.0239224	P	P	P	P	P	P	P	P	P	P	P	P	P	P	P	P	P	P	P	P	P	P	P	P	P	P	P	P	P	P	P	P	P	P	P	P	P	P	P	P	P
1611491_at	(Q769J4) Putative auxin transport protein	36.20.18.01 auxin response	7.31429	7.75	7.46143	7.52429	0.00779186	0.0416211	P	P	P	P	P	P	P	P	P	P	P	P	P	P	P	P	P	P	P	P	P	P	P	P	P	P	P	P	P	P	P	P	P	P	P	P	P	P	P	P	P
1612090_s_at	(Q9ZRA4) Auxin-binding protein ABP19a precursor	36.20.18.01 auxin response	8.24571	7.80714	7.99857	6.76857	8.66381e-05	0.00161684	P	P	P	P	P	P	P	P	P	P	P	P	P	P	P	P	P	P	P	P	P	P	P	P	P	P	P	P	P	P	P	P	P	P	P	P	P	P	P	P	P
1612180_at	(Q6L8T9) Auxin response factor 5	36.20.18.01 auxin response	7.46857	7.07286	7.06143	7.05	0.000509203	0.00584484	P	P	P	P	P	P	P	P	P	P	P	P	P	P	P	P	P	P	P	P	P	P	P	P	P	P	P	P	P	P	P	P	P	P	P	P	P	P	P	P	P
1615728_at	(Q84V38) Aux/IAA protein	36.20.18.01 auxin response	10.93	10.7571	10.7314	10.7771	0.0040117	0.0261771	P	P	P	P	P	P	P	P	P	P	P	P	P	P	P	P	P	P	P	P	P	P	P	P	P	P	P	P	P	P	P	P	P	P	P	P	P	P	P	P	P
1615754_at	(Q7Y030) At4g24530	36.20.18.01 auxin response	10.0229	9.94714	9.97429	9.72286	0.00904512	0.0463462	P	P	P	P	P	P	P	P	P	P	P	P	P	P	P	P	P	P	P	P	P	P	P	P	P	P	P	P	P	P	P	P	P	P	P	P	P	P	P	P	P
1616015_at	NA	36.20.18.01 auxin response	8.12714	7.85	7.73429	7.80286	0.000106827	0.0018799	P	P	P	P	P	P	P	P	P	P	P	P	P	P	P	P	P	P	P	P	P	P	P	P	P	P	P	P	P	P	P	P	P	P	P	P	P	P	P	P	P
1616104_at	(O65695) Putative auxin-regulated protein	36.20.18.01 auxin response	8.02286	7.98286	7.52857	8.07571	0.00188794	0.0152438	P	P	P	P	P	P	P	P	P	P	P	P	P	P	P	P	P	P	P	P	P	P	P	P	P	P	P	P	P	P	P	P	P	P	P	P	P	P	P	P	P
1619741_at	(O24407) Auxin-responsive protein IAA16 (Indoleacetic acid-induced protein 16)	36.20.18.01 auxin response	7.91143	7.94143	7.60857	8.11	0.000168289	0.00263549	P	P	P	P	P	P	P	P	P	P	P	P	P	P	P	P	P	P	P	P	P	P	P	P	P	P	P	P	P	P	P	P	P	P	P	P	P	P	P	P	P
1620726_at	(Q6YZJ0) Putative auxin-regulated protein	36.20.18.01 auxin response	8.06	7.67429	7.77	7.93714	1.83231e-06	9.69025e-05	P	P	P	P	P	P	P	P	P	P	P	P	P	P	P	P	P	P	P	P	P	P	P	P	P	P	P	P	P	P	P	P	P	P	P	P	P	P	P	P	P
1610989_at	(Q03662) Probable glutathione S-transferase (EC 2.5.1.18) (Auxin-induced protein PGNT1/PCNT110)	36.20.18.01 auxin response	6.35429	7.46143	6.68857	7.28714	6.87228e-05	0.00136818	P	P	P	P	P	P	P	P	P	P	P	P	P	P	P	P	P	P	P	P	P	P	P	P	P	P	P	P	P	P	P	P	P	P	P	P	P	P	P	P	P
1615541_s_at	(O23089) A_TM018A10.6 protein (Hypothetical protein At4g00880)	36.20.18.01 auxin response	7.94571	8.01429	7.83429	8.15571	0.00754741	0.0407478	P	P	P	P	P	P	P	P	P	P	P	P	P	P	P	P	P	P	P	P	P	P	P	P	P	P	P	P	P	P	P	P	P	P	P	P	P	P	P	P	P
1621201_at	(Q9LSI2) Gb|AAF27147.1	36.20.18.01 auxin response	9.24571	8.3	8.75857	8.38143	3.9806e-05	0.000919823	P	P	P	P	P	P	P	P	P	P	P	P	P	P	P	P	P	P	P	P	P	P	P	P	P	P	P	P	P	P	P	P	P	P	P	P	P	P	P	P	P
1622075_at	(Q7XM29) OSJNBa0084K01.2 protein (OSJNBa0015K02.22 protein)	36.20.18.01 auxin response	6.90143	7.42857	6.74857	7.43429	0.00347786	0.0237388	P	P	P	P	P	P	P	P	P	P	P	P	P	P	P	P	P	P	P	P	P	P	P	P	P	P	P	P	P	P	P	P	P	P	P	P	P	P	P	P	P
1622100_at	(O23089) A_TM018A10.6 protein (Hypothetical protein At4g00880)	36.20.18.01 auxin response	8.24857	8.41714	8.15143	8.54571	0.00654257	0.0371481	P	P	P	P	P	P	P	P	P	P	P	P	P	P	P	P	P	P	P	P	P	P	P	P	P	P	P	P	P	P	P	P	P	P	P	P	P	P	P	P	P
1606941_at	(Q9ZQX6) ETO1-like protein 1 (Ethylene overproducer 1-like protein 1)	36.20.18.02 ethylene response	8.57286	8.34	8.27286	8.34	9.46371e-06	0.000336595	P	P	P	P	P	P	P	P	P	P	P	P	P	P	P	P	P	P	P	P	P	P	P	P	P	P	P	P	P	P	P	P	P	P	P	P	P	P	P	P	P
1608870_at	(Q4LAW5) Putative ethylene response protein	36.20.18.02 ethylene response	6.92429	6.92571	6.71	6.93143	0.00115749	0.0107068	P	P	P	P	P	P	P	P	P	P	P	P	P	P	P	P	P	P	P	P	P	P	P	P	P	P	P	P	P	P	P	P	P	P	P	P	P	P	P	P	P
1609995_s_at	(Q8S932) 1-aminocyclopropane-1-carboxylate oxidase (EC 1.14.17.4) (ACC oxidase) (Ethylene-forming enzyme) (EFE)	36.20.18.02 ethylene response	6.65857	8.42571	7.59	8.22714	3.10774e-08	4.90488e-06	P	P	P	P	P	P	P	P	P	P	P	P	P	P	P	P	P	P	P	P	P	P	P	P	P	P	P	P	P	P	P	P	P	P	P	P	P	P	P	P	P
1615877_at	(Q4F8Q5) Ethylene overproducer 1	36.20.18.02 ethylene response	7.76286	7.55714	7.50857	7.63429	0.000756891	0.00790641	P	P	P	P	P	P	P	P	P	P	P	P	P	P	P	P	P	P	P	P	P	P	P	P	P	P	P	P	P	P	P	P	P	P	P	P	P	P	P	P	P
1615952_s_at	(Q84X67) 1-aminocyclopropane-1-carboxylic acid oxidase 1 (Fragment)	36.20.18.02 ethylene response	7.38143	8.01429	7.39143	7.41286	0.000180965	0.00277379	P	P	P	P	P	P	P	P	P	P	P	P	P	P	P	P	P	P	P	P	P	P	P	P	P	P	P	P	P	P	P	P	P	P	P	P	P	P	P	P	P
1616698_at	(Q8S932) 1-aminocyclopropane-1-carboxylate oxidase (EC 1.14.17.4) (ACC oxidase) (Ethylene-forming enzyme) (EFE)	36.20.18.02 ethylene response	6.78857	8.89714	7.77571	8.78429	1.4177e-07	1.53982e-05	P	P	P	P	P	P	P	P	P	P	P	P	P	P	P	P	P	P	P	P	P	P	P	P	P	P	P	P	P	P	P	P	P	P	P	P	P	P	P	P	P
1622147_at	(Q08507) 1-aminocyclopropane-1-carboxylate oxidase 3 (EC 1.14.17.4) (ACC oxidase 3) (Ethylene-forming enzyme) (EFE)	36.20.18.02 ethylene response	5.84714	7.80143	6.93143	7.59286	1.6973e-07	1.76747e-05	P	P	P	P	P	P	P	P	P	P	P	P	P	P	P	P	P	P	P	P	P	P	P	P	P	P	P	P	P	P	P	P	P	P	P	P	P	P	P	P	P
1606879_at	(Q948Z4) Snakin-1	36.20.18.03 gibberellic acid response	12.7571	12.5157	12.8271	12.3586	0.00704275	0.0389869	P	P	P	P	P	P	P	P	P	P	P	P	P	P	P	P	P	P	P	P	P	P	P	P	P	P	P	P	P	P	P	P	P	P	P	P	P	P	P	P	P
1610610_at	(Q9ZQA5) Putative giberellin beta-hydroxylase	36.20.18.03 gibberellic acid response	9.15286	8.94429	9.10286	9.10429	0.00964741	0.0485194	P	P	P	P	P	P	P	P	P	P	P	P	P	P	P	P	P	P	P	P	P	P	P	P	P	P	P	P	P	P	P	P	P	P	P	P	P	P	P	P	P
1621228_at	(Q6S5L6) GAI protein	36.20.18.03 gibberellic acid response	9.18857	9.21	8.91	9.15857	0.00295792	0.0215104	P	P	P	P	P	P	P	P	P	P	P	P	P	P	P	P	P	P	P	P	P	P	P	P	P	P	P	P	P	P	P	P	P	P	P	P	P	P	P	P	P
1619484_at	(Q6Z955) Putative cytokinin dehydrogenase	36.20.18.04 cytokinin response	5.61286	5.85143	5.38429	6.13286	0.000295435	0.00397892	P	P	P	P	P	P	P	P	P	P	P	P	P	P	P	P	P	P	P	P	P	P	P	P	P	P	P	P	P	P	A	P	P	P	P	P	P	P	P	P	P
1607972_s_at	(Q70E96) Putative aldehyde dehydrogenase (EC 1.2.1.3)	36.20.18.05 abscisic acid response	7.85571	6.81143	7.68143	7.17143	0.00062661	0.00682782	P	P	P	P	P	P	P	P	P	P	P	P	P	P	P	P	P	P	P	P	P	P	P	P	P	P	P	P	P	P	P	P	P	P	P	P	P	P	P	P	P
1611998_at	(Q8S4C2) Violaxanthin de-epoxidase	36.20.18.05 abscisic acid response	4.97143	5.03857	4.90714	5.23286	0.00955251	0.048245	P	P	P	P	P	P	P	P	P	P	P	P	P	P	P	P	P	P	P	P	P	P	P	P	P	P	P	P	P	P	P	P	P	P	P	P	P	P	P	P	P
1615888_at	(Q8S4C2) Violaxanthin de-epoxidase	36.20.18.05 abscisic acid response	5.49714	5.51714	5.37429	5.74714	6.8944e-05	0.00136818	P	P	P	P	P	P	P	P	P	P	P	P	P	P	P	P	P	P	P	P	P	P	P	P	P	P	P	P	P	P	P	P	P	P	P	P	P	P	P	P	P
1618211_at	(Q39872) PGmPM3	36.20.18.05 abscisic acid response	10.2343	9.53286	10.5614	9.44571	0.00667106	0.0376449	P	P	P	P	P	P	P	P	P	P	P	P	P	P	P	P	P	P	P	P	P	P	P	P	P	P	P	P	P	P	P	P	P	P	P	P	P	P	P	P	P
1620281_at	(Q70E96) Putative aldehyde dehydrogenase (EC 1.2.1.3)	36.20.18.05 abscisic acid response	7.96429	6.92714	7.75286	7.28571	0.00096336	0.00948431	P	P	P	P	P	P	P	P	P	P	P	P	P	P	P	P	P	P	P	P	P	P	P	P	P	P	P	P	P	P	P	P	P	P	P	P	P	P	P	P	P
1608099_at	(Q2MZW1) Brassinosteroid-6-oxidase	36.20.18.06 brassinosteroid response	7.33714	7.44571	6.72714	7.84	8.18675e-05	0.00155149	P	P	P	P	P	P	P	P	P	P	P	P	P	P	P	P	P	P	P	P	P	P	P	P	P	P	P	P	P	P	P	P	P	P	P	P	P	P	P	P	P
1608474_at	(Q6VM09) Shaggy-related protein kinase 1 (Fragment)	36.20.18.06 brassinosteroid response	6.50143	6.44571	6.25429	6.44286	0.00551198	0.0328863	P	P	P	P	P	P	P	P	P	P	P	P	P	P	P	P	P	P	P	P	P	P	P	P	P	P	P	P	P	P	P	P	P	P	P	P	P	P	P	P	P
1610213_at	(Q6BE26) Somatic embryogenesis receptor kinase 1	36.20.18.06 brassinosteroid response	8.60714	8.87857	8.72143	8.80286	0.000366305	0.00465415	P	P	P	P	P	P	P	P	P	P	P	P	P	P	P	P	P	P	P	P	P	P	P	P	P	P	P	P	P	P	P	P	P	P	P	P	P	P	P	P	P
1622824_at	(O24139) Shaggy-like kinase 6 (Nsk6)	36.20.18.06 brassinosteroid response	9.52429	9.70286	9.72143	9.77571	0.0099676	0.049573	P	P	P	P	P	P	P	P	P	P	P	P	P	P	P	P	P	P	P	P	P	P	P	P	P	P	P	P	P	P	P	P	P	P	P	P	P	P	P	P	P
1609133_at	(Q56R03) EDS1	36.20.18.99 other plant signalling molecules response (jasmonic acid, salicylic acid etc.)	5.26	6.32571	5.85857	6.33286	0.000124973	0.00210744	P	P	P	P	P	P	P	P	P	P	P	P	P	P	P	P	P	P	P	P	P	P	P	P	P	P	P	P	P	P	P	P	P	P	P	P	P	P	P	P	P
1612552_at	(Q9C9W8) Putative S-adenosyl-L-methionine:salicylic acid carboxyl methyltransferase; 41514-39166	36.20.18.99 other plant signalling molecules response (jasmonic acid, salicylic acid etc.)	6.67571	7.42	7.38714	7.63571	0.00987759	0.0492952	P	P	P	P	P	P	P	P	P	P	P	P	P	P	P	P	P	P	P	P	P	P	P	P	P	P	P	P	P	P	P	P	P	P	P	P	P	P	P	P	P
1614263_at	(O80575) 6,7-dimethyl-8-ribityllumazine synthase, chloroplast precursor (EC 2.5.1.9) (DMRL synthase) (Lumazine synthase)	36.20.18.99 other plant signalling molecules response (jasmonic acid, salicylic acid etc.)	7.71571	7.51714	7.62143	7.65	0.000461298	0.00546898	P	P	P	P	P	P	P	P	P	P	P	P	P	P	P	P	P	P	P	P	P	P	P	P	P	P	P	P	P	P	P	P	P	P	P	P	P	P	P	P	P
1618038_at	(Q8LL12) EDS1	36.20.18.99 other plant signalling molecules response (jasmonic acid, salicylic acid etc.)	6.64143	7.82429	7.16143	7.75714	8.60617e-06	0.000317266	P	P	P	P	P	P	P	P	P	P	P	P	P	P	P	P	P	P	P	P	P	P	P	P	P	P	P	P	P	P	P	P	P	P	P	P	P	P	P	P	P
1615104_s_at	(Q41111) Dehydrin	36.20.35.09.05 osmotic response	11.4057	11.0257	11.46	10.9329	0.0045446	0.0286013	P	P	P	P	P	P	P	P	P	P	P	P	P	P	P	P	P	P	P	P	P	P	P	P	P	P	P	P	P	P	P	P	P	P	P	P	P	P	P	P	P
1620276_at	(Q9ZVC3) Putative embryo-abundant protein (At2g41380)	36.20.35.09.05 osmotic response	6.42143	6.77429	7.12571	6.78571	0.00024007	0.00342023	P	P	P	P	A	P	P	P	P	P	P	P	P	P	P	P	P	P	P	P	P	P	P	P	P	P	P	P	P	P	P	P	P	P	P	P	P	P	P	P	P
1620809_at	(Q9LZJ2) Hypothetical protein F26K9_160 (AT3g62730/F26K9_160)	36.20.35.09.05 osmotic response	8.47714	9.08429	8.57143	8.55714	0.000170465	0.00265312	P	P	P	P	P	P	P	P	P	P	P	P	P	P	P	P	P	P	P	P	P	P	P	P	P	P	P	P	P	P	P	P	P	P	P	P	P	P	P	P	P
1610659_at	NA	38 TRANSPOSABLE ELEMENTS, VIRAL AND PLASMID PROTEINS	7.97857	7.78571	7.60571	7.74571	3.33907e-05	0.000810768	P	P	P	P	P	P	P	P	P	P	P	P	P	P	P	P	P	P	P	P	P	P	P	P	P	P	P	P	P	P	P	P	P	P	P	P	P	P	P	P	P
1613400_at	NA	38 TRANSPOSABLE ELEMENTS, VIRAL AND PLASMID PROTEINS	5.20286	5.37	5.27143	5.1	0.00887734	0.0457034	P	P	P	P	P	P	P	P	P	P	P	P	P	P	P	P	P	P	P	P	P	P	P	P	P	P	P	P	P	P	P	P	P	P	P	P	P	P	P	P	P
1616041_at	NA	38 TRANSPOSABLE ELEMENTS, VIRAL AND PLASMID PROTEINS	6.63	6.95286	6.82429	6.85571	0.00200482	0.0159925	P	P	P	P	P	P	P	P	P	P	P	P	P	P	P	P	P	P	P	P	P	P	P	P	P	P	P	P	P	P	P	P	P	P	P	P	P	P	P	P	P
1616718_at	NA	38 TRANSPOSABLE ELEMENTS, VIRAL AND PLASMID PROTEINS	6.31714	6.47143	6.56714	6.35714	0.000885368	0.00893417	P	P	P	P	P	P	P	P	P	P	P	P	P	P	P	P	P	P	P	P	P	P	P	P	P	P	P	P	P	P	P	P	P	P	P	P	P	P	P	P	P
1621862_at	(Q5IH79) HAT-like transposase	38 TRANSPOSABLE ELEMENTS, VIRAL AND PLASMID PROTEINS	8.98714	9.35	9.15429	9.32429	0.000348736	0.00450459	P	P	P	P	P	P	P	P	P	P	P	P	P	P	P	P	P	P	P	P	P	P	P	P	P	P	P	P	P	P	P	P	P	P	P	P	P	P	P	P	P
1607674_at	(Q7XHJ2) Expansin-like protein (Fragment)	40.01 cell growth / morphogenesis	9.71714	10.0186	9.59857	10.4771	0.00877108	0.0452024	P	P	P	P	P	P	P	P	P	P	P	P	P	P	P	P	P	P	P	P	P	P	P	P	P	P	P	P	P	P	P	P	P	P	P	P	P	P	P	P	P
1613807_at	(Q8W3L8) Xyloglucan endo-transglycosylase	40.01 cell growth / morphogenesis	8.16143	8.09	8.23286	7.85143	9.64282e-05	0.00173622	P	P	P	P	P	P	P	P	P	P	P	P	P	P	P	P	P	P	P	P	P	P	P	P	P	P	P	P	P	P	P	P	P	P	P	P	P	P	P	P	P
1615533_s_at	(Q7Y252) Xyloglucan endotransglycosylase	40.01 cell growth / morphogenesis	9.02714	8.84571	8.20429	8.31286	0.00864159	0.0447405	P	P	P	P	P	P	P	P	P	P	P	P	P	P	P	P	P	P	P	P	P	P	P	P	P	P	P	P	P	P	P	P	P	P	P	P	P	P	P	P	P
1615514_s_at	(Q6U1L7) Bax inhibitor	40.10.02.01 anti-apoptosis	10.4414	10.5557	10.5771	10.4986	4.17478e-05	0.000949762	P	P	P	P	P	P	P	P	P	P	P	P	P	P	P	P	P	P	P	P	P	P	P	P	P	P	P	P	P	P	P	P	P	P	P	P	P	P	P	P	P
1611086_at	(Q9MBD4) Acyltransferase homolog	41.03.03 embryonal development	8.09857	7.83	7.36571	7.86857	8.74746e-05	0.00162033	P	P	P	P	P	P	P	P	P	P	P	P	P	P	P	P	P	P	P	P	P	P	P	P	P	P	P	P	P	P	P	P	P	P	P	P	P	P	P	P	P
1612147_at	(Q6VVW8) DEM2	41.03.03 embryonal development	7.92429	7.85571	8.00714	8.17571	0.000651345	0.00705926	P	P	P	P	P	P	P	P	P	P	P	P	P	P	P	P	P	P	P	P	P	P	P	P	P	P	P	P	P	P	P	P	P	P	P	P	P	P	P	P	P
1612840_a_at	(Q9LQR0) LOB domain protein 1	41.03.06 vegetative development	8.97429	8.32143	8.78	8.44857	0.00607874	0.0353491	P	P	P	P	P	P	P	P	P	P	P	P	P	P	P	P	P	P	P	P	P	P	P	P	P	P	P	P	P	P	P	P	P	P	P	P	P	P	P	P	P
1608594_at	(Q93VS5) AT4g18900/F13C5_70 (Hypothetical protein At4g18905)	41.03.07 flower development	9.15714	8.47286	9.25857	8.42143	0.00322035	0.0226209	P	P	P	P	P	P	P	P	P	P	P	P	P	P	P	P	P	P	P	P	P	P	P	P	P	P	P	P	P	P	P	P	P	P	P	P	P	P	P	P	P
1613978_at	(Q6UEI6) EARLY flowering 4 protein	41.03.07 flower development	8.62	8.36714	8.5	8.52	0.00135959	0.0119783	P	P	P	P	P	P	P	P	P	P	P	P	P	P	P	P	P	P	P	P	P	P	P	P	P	P	P	P	P	P	P	P	P	P	P	P	P	P	P	P	P
1614871_s_at	(Q6H976) STYLOSA protein	41.03.07 flower development	10.5871	9.99714	10.5543	10.0343	0.00684436	0.0383079	P	P	P	P	P	P	P	P	P	P	P	P	P	P	P	P	P	P	P	P	P	P	P	P	P	P	P	P	P	P	P	P	P	P	P	P	P	P	P	P	P
1616386_s_at	(Q39659) Glyoxysomal fatty acid beta-oxidation multifunctional protein MFP-a [Includes: Enoyl-CoA hydratase (EC 4.2.1.17); 3-2-trans-enoyl-CoA isomerase (EC 5.3.3.8); 3-hydroxybutyryl-CoA epimerase (EC 5.1.2.3); 3-hydroxyacyl-CoA dehydrogenase; AIM1	41.03.07 flower development	10.5457	10.64	10.4214	10.6957	0.00144574	0.0125136	P	P	P	P	P	P	P	P	P	P	P	P	P	P	P	P	P	P	P	P	P	P	P	P	P	P	P	P	P	P	P	P	P	P	P	P	P	P	P	P	P
1611296_at	(Q4JFW8) Senescence-inducible chloroplast stay-green protein 1	41.03.10 senescence	9.02	8.88143	8.92857	9.16571	0.000524524	0.00595974	P	P	P	P	P	P	P	P	P	P	P	P	P	P	P	P	P	P	P	P	P	P	P	P	P	P	P	P	P	P	P	P	P	P	P	P	P	P	P	P	P
1614607_at	(Q9AVI1) Putative senescence-associated protein (Fragment)	41.03.10 senescence	9.99857	10.2714	9.87	10.43	0.00106737	0.0101656	P	P	P	P	P	P	P	P	P	P	P	P	P	P	P	P	P	P	P	P	P	P	P	P	P	P	P	P	P	P	P	P	P	P	P	P	P	P	P	P	P
1609989_at	(Q8L685) Pherophorin-dz1 protein precursor	42.01 cell wall	6.38857	7.11143	5.92571	7.49143	0.00594589	0.0348414	P	P	P	P	P	P	P	P	P	P	P	P	P	P	P	P	P	P	P	P	P	P	P	P	P	P	P	P	P	P	P	P	P	P	P	P	P	P	P	P	P
1614762_at	NA	42.01 cell wall	7.22429	9.21857	7.90714	9.25286	0.000133059	0.00221787	P	P	P	P	P	P	P	P	P	P	P	P	P	P	P	P	P	P	P	P	P	P	P	P	P	P	P	P	P	P	P	P	P	P	P	P	P	P	P	P	P
1615469_at	(Q09082) Extensin (Class I)	42.01 cell wall	10	11.3086	11.1857	10.6314	6.42191e-14	2.32899e-10	P	P	P	P	P	P	P	P	P	P	P	P	P	P	P	P	P	P	P	P	P	P	P	P	P	P	P	P	P	P	P	P	P	P	P	P	P	P	P	P	P
1615708_s_at	(Q4A2S9) Putative membrane protein precursor	42.01 cell wall	6.60571	7.31714	6.99286	7.03857	0.0041636	0.0268882	P	P	P	P	P	P	P	P	P	P	P	P	P	P	P	P	P	P	P	P	P	P	P	P	P	P	A	P	P	A	P	P	A	P	P	A	P	P	P	P	P
1615789_at	(Q9FSG0) Extensin precursor	42.01 cell wall	7.92571	9.89	9.94429	9.58857	3.47651e-13	7.02324e-10	P	P	P	P	P	P	P	P	P	P	P	P	P	P	P	P	P	P	P	P	P	P	P	P	P	P	P	P	P	P	P	P	P	P	P	P	P	P	P	P	P
1621384_at	(Q8LGR5) Proline rich protein 2	42.01 cell wall	8.12571	9.30571	8.33714	8.62857	1.90106e-06	9.94954e-05	P	P	P	P	P	P	P	P	P	P	P	P	P	P	P	P	P	P	P	P	P	P	P	P	P	P	P	P	P	P	P	P	P	P	P	P	P	P	P	P	P
1611527_at	(Q9SNW7) Profilin 1	42.04.03 actin cytoskeleton	10.5986	10.24	10.61	10.0043	0.00146031	0.01258	P	P	P	P	P	P	P	P	P	P	P	P	P	P	P	P	P	P	P	P	P	P	P	P	P	P	P	P	P	P	P	P	P	P	P	P	P	P	P	P	P
1619474_s_at	(O82572) Profilin 1	42.04.03 actin cytoskeleton	10.2686	10.3229	10.3586	10.2514	6.39322e-05	0.00129675	P	P	P	P	P	P	P	P	P	P	P	P	P	P	P	P	P	P	P	P	P	P	P	P	P	P	P	P	P	P	P	P	P	P	P	P	P	P	P	P	P
1621845_s_at	(O82572) Profilin 1	42.04.03 actin cytoskeleton	11.8357	11.7014	11.8286	11.6057	0.00208341	0.0164796	P	P	P	P	P	P	P	P	P	P	P	P	P	P	P	P	P	P	P	P	P	P	P	P	P	P	P	P	P	P	P	P	P	P	P	P	P	P	P	P	P
1609398_at	(Q40106) Tubulin beta-2 chain (Beta-2 tubulin)	42.04.05 microtubule cytoskeleton	9.29143	9.23857	8.90286	9.12286	0.00014375	0.00234197	P	P	P	P	P	P	P	P	P	P	P	P	P	P	P	P	P	P	P	P	P	P	P	P	P	P	P	P	P	P	P	P	P	P	P	P	P	P	P	P	P
1612484_at	(Q9FKP4) Similarity to kinesin heavy chain	42.04.05 microtubule cytoskeleton	8.67429	8.51286	8.4	8.58286	2.05892e-07	2.12215e-05	P	P	P	P	P	P	P	P	P	P	P	P	P	P	P	P	P	P	P	P	P	P	P	P	P	P	P	P	P	P	P	P	P	P	P	P	P	P	P	P	P
1615938_at	(P29502) Tubulin beta-3 chain (Beta-3 tubulin) (Fragment)	42.04.05 microtubule cytoskeleton	9.20429	8.56286	8.74429	8.53286	1.06196e-06	6.70457e-05	P	P	P	P	P	P	P	P	P	P	P	P	P	P	P	P	P	P	P	P	P	P	P	P	P	P	P	P	P	P	P	P	P	P	P	P	P	P	P	P	P
1616521_at	(Q9M6B2) Beta-tubulin (Fragment)	42.04.05 microtubule cytoskeleton	6.91	6.43429	6.55286	6.42429	0.000128772	0.00216068	P	P	P	P	P	P	P	P	P	P	P	P	P	P	P	P	P	P	P	P	P	P	P	P	P	P	P	P	P	P	P	P	P	P	P	P	P	P	P	P	P
1616815_at	(P45960) Tubulin beta-2 chain (Beta-2 tubulin)	42.04.05 microtubule cytoskeleton	10.6043	10.16	10.27	10.1057	0.0001264	0.00212794	P	P	P	P	P	P	P	P	P	P	P	P	P	P	P	P	P	P	P	P	P	P	P	P	P	P	P	P	P	P	P	P	P	P	P	P	P	P	P	P	P
1618515_s_at	(Q5J907) Translationally controlled tumor protein	42.04.05 microtubule cytoskeleton	7.38143	6.95143	7.70143	7.06857	0.00359311	0.0242769	P	P	P	P	P	P	P	P	P	P	P	P	P	P	P	P	P	P	P	P	P	P	P	P	P	P	P	P	P	P	P	P	P	P	P	P	P	P	P	P	P
1619969_at	(P29512) Tubulin beta-2/beta-3 chain	42.04.05 microtubule cytoskeleton	10.0371	9.72714	9.57429	9.48571	0.00182218	0.0148554	P	P	P	P	P	P	P	P	P	P	P	P	P	P	P	P	P	P	P	P	P	P	P	P	P	P	P	P	P	P	P	P	P	P	P	P	P	P	P	P	P
1621139_at	(Q7XKB3) OSJNBa0064G10.18 protein	42.04.05 microtubule cytoskeleton	6.84143	6.89714	6.57286	6.80714	0.00815588	0.0427961	P	P	P	P	P	P	P	P	P	P	P	P	P	P	P	P	P	P	P	P	P	P	P	P	P	P	P	P	P	P	P	P	P	P	P	P	P	P	P	P	P
1620864_at	(Q9XEY9) NT3	42.10.04 centromere / kinetochore	9.97714	9.06429	9.67857	8.98429	0.0013348	0.0118063	P	P	P	P	P	P	P	P	P	P	P	P	P	P	P	P	P	P	P	P	P	P	P	P	P	P	P	P	P	P	P	P	P	P	P	P	P	P	P	P	P
1615857_s_at	(Q9LQ73) T1N6.24 protein (At1g01820/T1N6_18) (Hypothetical protein At1g01820) (MRNA, similar to Pex 11, )	42.19 peroxisome	9.76143	9.98857	9.84857	9.97571	0.0016829	0.0140575	P	P	P	P	P	P	P	P	P	P	P	P	P	P	P	P	P	P	P	P	P	P	P	P	P	P	P	P	P	P	P	P	P	P	P	P	P	P	P	P	P
1607811_at	(O22793) Plastid protein (At2g33430/F4P9.20)	42.26 plastid	8.44286	8.64	8.45143	8.82286	0.0049569	0.0303821	P	P	P	P	P	P	P	P	P	P	P	P	P	P	P	P	P	P	P	P	P	P	P	P	P	P	P	P	P	P	P	P	P	P	P	P	P	P	P	P	P
1607325_at	(Q5Z8I4) Putative Nuclear-encoded plastid	42.26.03 chloroplast	6.12	6.37429	5.69143	6.43429	6.63801e-07	4.93019e-05	P	P	P	P	P	P	P	P	P	P	P	P	P	P	P	P	P	P	P	P	P	P	P	P	P	P	P	P	P	P	P	P	P	P	P	P	P	P	P	P	P
1610624_at	(Q8LLE5) Coiled-coil protein (Fragment)	70.04 cytoskeleton	7.38857	6.98857	7.09571	6.94429	0.00222832	0.0172858	P	P	P	P	P	P	P	P	P	P	P	P	P	P	P	P	P	P	P	P	P	P	P	P	P	P	P	P	P	P	P	P	P	P	P	P	P	P	P	P	P
1620687_at	(Q8RXZ8) Hypothetical protein At3g09980	70.10 nucleus	8.71714	8.87571	8.90286	8.81714	0.000488103	0.00572628	P	P	P	P	P	P	P	P	P	P	P	P	P	P	P	P	P	P	P	P	P	P	P	P	P	P	P	P	P	P	P	P	P	P	P	P	P	P	P	P	P
1608106_at	(Q9STF2) Hypothetical protein T6H20.190	70.26.03 chloroplast	7.72	7.91286	7.57571	7.99429	0.00628079	0.0361907	P	P	P	P	P	P	P	P	P	P	P	P	P	P	P	P	P	P	P	P	P	P	P	P	P	P	P	P	P	P	P	P	P	P	P	P	P	P	P	P	P
1608822_at	(Q9STF2) Hypothetical protein T6H20.190	70.26.03 chloroplast	7.44	7.46429	7.28714	7.64	0.000596799	0.00656758	P	P	P	P	P	P	P	P	P	P	P	P	P	P	P	P	P	P	P	P	P	P	P	P	P	P	P	P	P	P	P	P	P	P	P	P	P	P	P	P	P
1612945_s_at	(Q9ZVL6) Hypothetical protein At1g54780; T22H22.19 (Hypothetical protein At1g54780) (At1g54780/T22H22_19) (Lumenal protein subunit of photosystem II)	70.26.03 chloroplast	6.84286	7.09714	6.71714	7.4	5.27706e-05	0.00113896	P	P	P	P	P	P	P	P	P	P	P	P	P	P	P	P	P	P	P	P	P	P	P	P	P	P	P	P	P	P	P	P	P	P	P	P	P	P	P	P	P
1622530_at	(Q8L9T8) Hypothetical protein	70.27.03 cell membrane or cell wall attached	8.18429	7.44143	7.68143	7.39143	0.000350156	0.00451715	P	P	P	P	P	P	P	P	P	P	P	P	P	P	P	P	P	P	P	P	P	P	P	P	P	P	P	P	P	P	P	P	P	P	P	P	P	P	P	P	P
1606640_at	(Q6ATF9) Hypothetical protein OSJNBb0061M13.13	98 CLASSIFICATION NOT YET CLEAR-CUT	6.09143	6.73429	6.60286	6.52286	0.00427344	0.0273896	P	P	P	P	P	P	P	P	P	P	P	P	P	P	P	P	P	P	P	P	P	P	P	P	P	P	P	P	P	P	P	P	P	P	P	P	P	P	P	P	P
1606996_s_at	(Q8LE53) Hypothetical protein	98 CLASSIFICATION NOT YET CLEAR-CUT	8.76143	8.45143	8.56	8.55571	1.05892e-05	0.000366346	P	P	P	P	P	P	P	P	P	P	P	P	P	P	P	P	P	P	P	P	P	P	P	P	P	P	P	P	P	P	P	P	P	P	P	P	P	P	P	P	P
1607233_at	(Q9SMK3) Hypothetical protein (Fragment)	98 CLASSIFICATION NOT YET CLEAR-CUT	9.31143	9.03429	9.26571	9.21429	0.00526567	0.0316976	P	P	P	P	P	P	P	P	P	P	P	P	P	P	P	P	P	P	P	P	P	P	P	P	P	P	P	P	P	P	P	P	P	P	P	P	P	P	P	P	P
1607411_at	(Q8LGJ0) Hypothetical protein	98 CLASSIFICATION NOT YET CLEAR-CUT	8.97	9.28571	9.13286	9.11	0.0010362	0.0100255	P	P	P	P	P	P	P	P	P	P	P	P	P	P	P	P	P	P	P	P	P	P	P	P	P	P	P	P	P	P	P	P	P	P	P	P	P	P	P	P	P
1607753_at	(Q8L604) Hypothetical protein At1g65230	98 CLASSIFICATION NOT YET CLEAR-CUT	4.92	5.09571	4.67714	5.30857	0.000245581	0.00347541	P	P	P	P	P	P	P	P	P	P	P	P	P	P	P	P	P	P	P	P	P	P	P	P	P	P	P	P	P	P	P	P	P	P	P	P	P	P	P	P	P
1609237_at	(Q4RHU5) Chromosome 8 SCAF15044, whole genome shotgun sequence. (Fragment)	98 CLASSIFICATION NOT YET CLEAR-CUT	5.91571	6.40571	6.15	6.4	0.00517526	0.0313026	P	P	P	P	P	P	P	P	P	P	P	P	P	P	P	P	P	P	P	P	P	P	P	P	P	P	P	P	P	P	P	P	P	P	P	P	P	P	P	P	P
1609479_s_at	(Q3V4X6) Ycf1 protein	98 CLASSIFICATION NOT YET CLEAR-CUT	8.71714	8.84143	8.41571	8.88286	0.0045801	0.0287888	P	P	P	P	P	P	P	P	P	P	P	P	P	P	P	P	P	P	P	P	P	P	P	P	P	P	P	P	P	P	P	P	P	P	P	P	P	P	P	P	P
1610435_s_at	(Q6YTX1) Hypothetical protein OSJNBb0018L13.17	98 CLASSIFICATION NOT YET CLEAR-CUT	6.35429	6.55571	6.29714	6.78	0.00220554	0.0172032	P	P	P	P	P	P	P	P	P	P	P	P	P	P	P	P	P	P	P	P	P	P	P	P	P	P	P	P	P	P	P	P	P	P	P	P	P	P	P	P	P
1610680_at	(Q8LDL0) Hypothetical protein	98 CLASSIFICATION NOT YET CLEAR-CUT	8.95286	8.74857	8.81429	8.85571	0.000116648	0.00202103	P	P	P	P	P	P	P	P	P	P	P	P	P	P	P	P	P	P	P	P	P	P	P	P	P	P	P	P	P	P	P	P	P	P	P	P	P	P	P	P	P
1611038_at	(Q6Z8F0) Hypothetical protein P0459B01.18	98 CLASSIFICATION NOT YET CLEAR-CUT	8.83571	9.12143	8.91429	8.8	0.000157266	0.00250954	P	P	P	P	P	P	P	P	P	P	P	P	P	P	P	P	P	P	P	P	P	P	P	P	P	P	P	P	P	P	P	P	P	P	P	P	P	P	P	P	P
1611063_at	(Q9SHG8) SOUL-like protein	98 CLASSIFICATION NOT YET CLEAR-CUT	10.04	10.6086	9.82571	10.9057	2.58416e-07	2.55908e-05	P	P	P	P	P	P	P	P	P	P	P	P	P	P	P	P	P	P	P	P	P	P	P	P	P	P	P	P	P	P	P	P	P	P	P	P	P	P	P	P	P
1611143_at	(Q9FYX4) BAC19.2	98 CLASSIFICATION NOT YET CLEAR-CUT	7.06143	7.12714	6.83857	7.10429	0.00168828	0.014082	P	P	P	P	P	P	P	P	P	P	P	P	P	P	P	P	P	P	P	P	P	P	P	P	P	P	P	P	P	P	P	P	P	P	P	P	P	P	P	P	P
1611232_s_at	(O81977) Rudimentary enhancer (Fragment)	98 CLASSIFICATION NOT YET CLEAR-CUT	8.81286	8.69714	9.00857	8.65857	9.3616e-05	0.00169769	P	P	P	P	P	P	P	P	P	P	P	P	P	P	P	P	P	P	P	P	P	P	P	P	P	P	P	P	P	P	P	P	P	P	P	P	P	P	P	P	P
1611451_at	(O80503) Expressed protein	98 CLASSIFICATION NOT YET CLEAR-CUT	5.48571	5.67714	5.26571	5.71	0.00129552	0.0116011	P	P	P	P	P	P	P	P	P	P	P	P	P	P	P	P	P	P	P	P	P	P	P	P	P	P	P	P	P	P	P	P	P	P	P	P	P	P	P	P	P
1612251_at	(Q9C9N6) Hypothetical protein F4N21_22	98 CLASSIFICATION NOT YET CLEAR-CUT	5.78143	6.54714	5.59857	6.94429	9.8707e-05	0.0017678	P	P	P	P	P	P	P	P	P	P	P	P	P	P	P	P	P	P	P	P	P	P	P	P	P	P	P	P	P	P	P	P	P	P	P	P	P	P	P	P	P
1612337_at	(Q9ZQ78) Hypothetical protein At2g03420 (Hypothetical protein At2g03420/T4M8.15)	98 CLASSIFICATION NOT YET CLEAR-CUT	6.72429	7.18143	6.45857	7.56143	4.40781e-08	6.01666e-06	P	P	P	P	P	P	P	P	P	P	P	P	P	P	P	P	P	P	P	P	P	P	P	P	P	P	P	P	P	P	P	P	P	P	P	P	P	P	P	P	P
1612698_a_at	(Q8H0W8) Hypothetical protein At5g38660	98 CLASSIFICATION NOT YET CLEAR-CUT	5.68857	5.91286	5.57571	6.11429	0.00259342	0.0193472	P	P	P	P	P	P	P	P	P	P	P	P	P	P	P	P	P	P	P	P	P	P	P	P	P	P	P	P	P	P	P	P	P	P	P	P	P	P	P	P	P
1612750_at	(Q9LKB4) Arabidopsis thaliana genomic DNA, chromosome 3, TAC clone:K15M2	98 CLASSIFICATION NOT YET CLEAR-CUT	6.24429	6.09857	6.14286	6.18429	0.00665213	0.0376284	P	P	P	P	P	P	P	P	P	P	P	P	P	P	P	P	P	P	P	P	P	P	P	P	P	P	P	P	P	P	P	P	P	P	P	P	P	P	P	P	P
1613151_at	(Q6T7D3) Fiber protein Fb34	98 CLASSIFICATION NOT YET CLEAR-CUT	9.71429	9.48	9.64143	9.19	0.0070552	0.0389869	P	P	P	P	P	P	P	P	P	P	P	P	P	P	P	P	P	P	P	P	P	P	P	P	P	P	P	P	P	P	P	P	P	P	P	P	P	P	P	P	P
1613901_at	(Q54TL3) Hypothetical protein	98 CLASSIFICATION NOT YET CLEAR-CUT	9.32714	9.17286	9.13857	9.13714	0.000299015	0.00401109	P	P	P	P	P	P	P	P	P	P	P	P	P	P	P	P	P	P	P	P	P	P	P	P	P	P	P	P	P	P	P	P	P	P	P	P	P	P	P	P	P
1614308_at	(Q8LCQ2) Hypothetical protein	98 CLASSIFICATION NOT YET CLEAR-CUT	6.42714	6.27143	6.44143	6.59143	0.00024236	0.00344314	P	P	P	P	P	P	P	P	P	P	P	P	P	P	P	P	P	P	P	P	P	P	P	P	P	P	P	P	P	P	P	P	P	P	P	P	P	P	P	P	P
1614408_at	(Q7YJS6) Ycf1 protein	98 CLASSIFICATION NOT YET CLEAR-CUT	6.73429	6.90857	6.42429	7.02571	0.00679432	0.0381699	P	P	P	P	P	P	P	P	P	P	P	P	P	P	P	P	P	P	P	P	P	P	P	P	P	P	P	P	P	P	P	P	P	P	P	P	P	P	P	P	P
1614556_at	(Q6PX45) Hypothetical protein	98 CLASSIFICATION NOT YET CLEAR-CUT	7.75429	7.68714	7.88143	7.60857	0.00201232	0.0160303	P	P	P	P	P	P	P	P	P	P	P	P	P	P	P	P	P	P	P	P	P	P	P	P	P	P	P	P	P	P	P	P	P	P	P	P	P	P	P	P	P
1614562_at	(Q6I5P8) Hypothetical protein OSJNBa0025P09.13	98 CLASSIFICATION NOT YET CLEAR-CUT	4.72714	4.91143	5.12143	4.92	0.00117896	0.0108064	P	P	P	P	P	P	P	P	P	P	P	P	P	P	P	P	P	P	P	P	P	P	P	P	P	P	P	P	P	P	P	P	P	P	P	P	P	P	P	P	P
1614769_at	(Q6ZXG7) Hypothetical protein ORF (Fragment)	98 CLASSIFICATION NOT YET CLEAR-CUT	6.66429	8.04	7.56857	8.26571	0.000245663	0.00347541	P	P	P	P	P	P	P	P	P	P	P	P	P	P	P	P	P	P	P	P	P	P	P	P	P	P	P	P	P	P	P	P	P	P	P	P	P	P	P	P	P
1614873_at	(Q7XSR6) OSJNBa0041A02.21 protein	98 CLASSIFICATION NOT YET CLEAR-CUT	7.75	7.81429	8.16857	7.83857	0.000393718	0.00490981	P	P	P	P	P	P	P	P	P	P	P	P	P	P	P	P	P	P	P	P	P	P	P	P	P	P	P	P	P	P	P	P	P	P	P	P	P	P	P	P	P
1615805_at	(Q6CQD7) Similarity	98 CLASSIFICATION NOT YET CLEAR-CUT	11.8143	11.34	11.9157	11.2643	0.000496872	0.00574903	P	P	P	P	P	P	P	P	P	P	P	P	P	P	P	P	P	P	P	P	P	P	P	P	P	P	P	P	P	P	P	P	P	P	P	P	P	P	P	P	P
1615935_at	(Q52K83) At1g21390	98 CLASSIFICATION NOT YET CLEAR-CUT	9.01714	8.75	9.17714	8.68143	1.38388e-06	7.85311e-05	P	P	P	P	P	P	P	P	P	P	P	P	P	P	P	P	P	P	P	P	P	P	P	P	P	P	P	P	P	P	P	P	P	P	P	P	P	P	P	P	P
1616339_at	(Q75JC9) Similar to Leishmania major. Ppg3 (Hypothetical protein)	98 CLASSIFICATION NOT YET CLEAR-CUT	9.59143	9.03429	9.76143	8.91429	0.000561554	0.00627927	P	P	P	P	P	P	P	P	P	P	P	P	P	P	P	P	P	P	P	P	P	P	P	P	P	P	P	P	P	P	P	P	P	P	P	P	P	P	P	P	P
1616483_at	(Q84SZ2) Unknow protein	98 CLASSIFICATION NOT YET CLEAR-CUT	9.62286	9.78857	9.72	9.60286	0.000435266	0.00526542	P	P	P	P	P	P	P	P	P	P	P	P	P	P	P	P	P	P	P	P	P	P	P	P	P	P	P	P	P	P	P	P	P	P	P	P	P	P	P	P	P
1616640_s_at	(O64527) YUP8H12R.14 protein (At1g79260/YUP8H12R_40)	98 CLASSIFICATION NOT YET CLEAR-CUT	6.93714	7.22714	7.12	7.15714	3.65805e-06	0.000163495	P	P	P	P	P	P	P	P	P	P	P	P	P	P	P	P	P	P	P	P	P	P	P	P	P	P	P	P	P	P	P	P	P	P	P	P	P	P	P	P	P
1616762_at	(Q9SIP1) Hypothetical protein At2g31670	98 CLASSIFICATION NOT YET CLEAR-CUT	7.79143	7.29286	7.59857	7.23714	0.00749093	0.0406151	P	P	P	P	P	P	P	P	P	P	P	P	P	P	P	P	P	P	P	P	P	P	P	P	P	P	P	P	P	P	P	P	P	P	P	P	P	P	P	P	P
1617016_at	(Q9MAU4) Hypothetical protein At1g04960; F13M7.5 (Hypothetical protein At1g04960)	98 CLASSIFICATION NOT YET CLEAR-CUT	9.48286	9.18714	9.47857	9.05714	0.000408071	0.00504467	P	P	P	P	P	P	P	P	P	P	P	P	P	P	P	P	P	P	P	P	P	P	P	P	P	P	P	P	P	P	P	P	P	P	P	P	P	P	P	P	P
1617091_at	(Q8H7I0) Hypothetical protein	98 CLASSIFICATION NOT YET CLEAR-CUT	7.66429	7.53571	7.59143	7.25143	0.00538894	0.0323432	P	P	P	P	P	P	P	P	P	P	P	P	P	P	P	P	P	P	P	P	P	P	P	P	P	P	P	P	P	P	P	P	P	P	P	P	P	P	P	P	P
1617116_s_at	(Q3ECS1) Protein At1g51920	98 CLASSIFICATION NOT YET CLEAR-CUT	7.25714	8.16714	8.58857	7.62	1.09351e-09	3.15587e-07	P	P	P	P	P	P	P	P	P	P	P	P	A	P	P	P	P	P	P	P	P	P	P	P	P	P	P	P	P	P	P	P	P	P	P	P	P	P	P	P	P
1617345_s_at	(Q8W255) Putative nodule membrane protein	98 CLASSIFICATION NOT YET CLEAR-CUT	9.33571	9.39857	9.2	9.48286	0.00139871	0.0122429	P	P	P	P	P	P	P	P	P	P	P	P	P	P	P	P	P	P	P	P	P	P	P	P	P	P	P	P	P	P	P	P	P	P	P	P	P	P	P	P	P
1617660_at	(Q9MFB9) Orf104c protein	98 CLASSIFICATION NOT YET CLEAR-CUT	4.63571	4.8	4.49429	5.07286	0.00285737	0.0209147	P	P	P	P	P	P	P	P	P	P	P	P	P	P	P	P	P	P	P	P	P	P	P	P	P	P	P	P	P	P	P	P	P	P	P	P	P	P	P	P	P
1618068_at	(Q6YTK7) Hypothetical protein OSJNBa0023I13.26	98 CLASSIFICATION NOT YET CLEAR-CUT	7.99857	8.14714	7.87714	8.35714	2.30445e-05	0.00061554	P	P	P	P	P	P	P	P	P	P	P	P	P	P	P	P	P	P	P	P	P	P	P	P	P	P	P	P	P	P	P	P	P	P	P	P	P	P	P	P	P
1619302_at	(Q9LVV4) Genomic DNA, chromosome 5, P1 clone:MNB8 (At5g52980)	98 CLASSIFICATION NOT YET CLEAR-CUT	8.26571	8.05286	8.31286	7.96571	0.00300079	0.0216972	P	P	P	P	P	P	P	P	P	P	P	P	P	P	P	P	P	P	P	P	P	P	P	P	P	P	P	P	P	P	P	P	P	P	P	P	P	P	P	P	P
1619486_at	(Q5BTE0) SJCHGC01967 protein	98 CLASSIFICATION NOT YET CLEAR-CUT	6.08714	5.60143	5.88714	5.85571	5.51467e-05	0.00118016	P	P	P	P	P	P	P	P	P	P	P	P	P	P	P	P	P	P	P	P	P	P	P	P	P	P	P	P	P	P	P	P	P	P	P	P	P	P	P	P	P
1619538_at	(Q9XIN6) Expressed protein	98 CLASSIFICATION NOT YET CLEAR-CUT	7.65571	7.74286	7.52857	8.03714	9.46104e-06	0.000336595	P	P	P	P	P	P	P	P	P	P	P	P	P	P	P	P	P	P	P	P	P	P	P	P	P	P	P	P	P	P	P	P	P	P	P	P	P	P	P	P	P
1619733_at	(Q9ZUK9) Hypothetical protein At2g15020	98 CLASSIFICATION NOT YET CLEAR-CUT	6.31857	5.75857	5.86857	5.91571	0.000444876	0.0053306	P	P	P	P	P	P	P	P	P	P	P	P	P	P	P	P	P	P	P	P	P	P	P	P	P	P	P	P	P	P	P	P	P	P	P	P	P	P	P	P	P
1619739_at	(Q9FM17) Similarity to nuclear protein ZAP	98 CLASSIFICATION NOT YET CLEAR-CUT	7.40429	7.63714	7.42429	7.50857	0.00876294	0.0452024	P	P	P	P	P	P	P	P	P	P	P	P	P	P	P	P	P	P	P	P	P	P	P	P	P	P	P	P	P	P	P	P	P	P	P	P	P	P	P	P	P
1619978_at	(Q5JLH3) Hypothetical protein OJ1619_F12.2 (Hypothetical protein P0702H08.45)	98 CLASSIFICATION NOT YET CLEAR-CUT	8.86571	7.63143	9.1	7.28857	0.00171354	0.0142339	P	P	P	P	P	P	P	P	P	P	P	P	P	P	P	P	P	P	P	P	P	P	P	P	P	P	P	P	P	P	P	P	P	P	P	P	P	P	P	P	P
1620193_at	(Q8H0W8) Hypothetical protein At5g38660	98 CLASSIFICATION NOT YET CLEAR-CUT	6.76714	7.05857	6.64143	7.26286	0.00136017	0.0119783	P	P	P	P	P	P	P	P	P	P	P	P	P	P	P	P	P	P	P	P	P	P	P	P	P	P	P	P	P	P	P	P	P	P	P	P	P	P	P	P	P
1620194_a_at	(Q8L8N9) Spore coat protein-like protein	98 CLASSIFICATION NOT YET CLEAR-CUT	8.42857	9.86	8.50286	9.43714	6.2276e-06	0.000245723	P	P	P	P	P	P	P	P	P	P	P	P	P	P	P	P	P	P	P	P	P	P	P	P	P	P	P	P	P	P	P	P	P	P	P	P	P	P	P	P	P
1620235_at	(Q94GF4) Hypothetical protein OJ1111_B11.6 (Hypothetical protein OSJNBa0010E04.8)	98 CLASSIFICATION NOT YET CLEAR-CUT	9.66286	9.90857	10.2	10.0071	0.00130316	0.0116385	P	P	P	P	P	P	P	P	P	P	P	P	P	P	P	P	P	P	P	P	P	P	P	P	P	P	P	P	P	P	P	P	P	P	P	P	P	P	P	P	P
1620317_at	(Q9FYR2) Arabidopsis thaliana genomic DNA, chromosome 5, BAC clone:T13C12 (Hypothetical protein)	98 CLASSIFICATION NOT YET CLEAR-CUT	6.89714	7.29286	7.26429	8.36286	0.0024885	0.0187165	P	P	P	P	P	P	P	P	P	P	P	P	P	P	P	P	P	P	P	P	P	P	P	P	P	P	P	P	P	P	P	P	P	P	P	P	P	P	P	P	P
1620480_at	(O80553) T22J18.15 (Hypothetical protein)	98 CLASSIFICATION NOT YET CLEAR-CUT	10.6457	10.1371	10.3943	10.1257	0.00851635	0.0442509	P	P	P	P	P	P	P	P	P	P	P	P	P	P	P	P	P	P	P	P	P	P	P	P	P	P	P	P	P	P	P	P	P	P	P	P	P	P	P	P	P
1620806_at	(Q5BPL5) Hypothetical protein	98 CLASSIFICATION NOT YET CLEAR-CUT	6.74714	6.95143	6.92143	6.90857	2.11112e-05	0.000589074	P	P	P	P	P	P	P	P	P	P	P	P	P	P	P	P	P	P	P	P	P	P	P	P	P	P	P	P	P	P	P	P	P	P	P	P	P	P	P	P	P
1621699_at	(Q9FY89) Hypothetical protein T5E8_60 (Hypothetical protein At5g09260)	98 CLASSIFICATION NOT YET CLEAR-CUT	9.01857	8.80571	9.03714	8.65	1.39374e-05	0.000438572	P	P	P	P	P	P	P	P	P	P	P	P	P	P	P	P	P	P	P	P	P	P	P	P	P	P	P	P	P	P	P	P	P	P	P	P	P	P	P	P	P
1606461_at	NA	99 UNCLASSIFIED PROTEINS	5.05714	4.74	4.76	4.79143	0.000108936	0.00191035	P	P	P	P	P	P	P	P	P	P	P	P	P	P	P	P	P	P	P	P	P	P	P	P	P	P	P	P	P	P	P	P	P	P	P	P	P	P	P	P	P
1606542_at	(Q8LCZ2) Hypothetical protein	99 UNCLASSIFIED PROTEINS	9.28857	9.28286	9.25571	9.34429	0.00341881	0.0235049	P	P	P	P	P	P	P	P	P	P	P	P	P	P	P	P	P	P	P	P	P	P	P	P	P	P	P	P	P	P	P	P	P	P	P	P	P	P	P	P	P
1606544_at	(Q8LDN2) Hypothetical protein	99 UNCLASSIFIED PROTEINS	8.53429	8.45429	8.69143	8.44	0.000296505	0.00398271	P	P	P	P	P	P	P	P	P	P	P	P	P	P	P	P	P	P	P	P	P	P	P	P	P	P	P	P	P	P	P	P	P	P	P	P	P	P	P	P	P
1606708_at	(Q8LDQ8) Hypothetical protein (At5g24165)	99 UNCLASSIFIED PROTEINS	8.16286	8.14571	8.24	8.05143	0.000639784	0.00694887	P	P	P	P	P	P	P	P	P	P	P	P	P	P	P	P	P	P	P	P	P	P	P	P	P	P	P	P	P	P	P	P	P	P	P	P	P	P	P	P	P
1606761_s_at	(O23414) Hypothetical protein AT4g15630	99 UNCLASSIFIED PROTEINS	8.73429	7.88714	8.38429	7.86571	0.00130578	0.0116516	P	P	P	P	P	P	P	P	P	P	P	P	P	P	P	P	P	P	P	P	P	P	P	P	P	P	P	P	P	P	P	P	P	P	P	P	P	P	P	P	P
1606782_x_at	NA	99 UNCLASSIFIED PROTEINS	5.02143	4.98286	4.89571	5.06714	0.00443935	0.028155	P	P	P	P	P	P	P	P	P	P	P	P	M	P	P	P	A	P	P	P	P	P	P	P	P	P	P	P	P	P	P	P	P	P	P	P	P	P	P	P	P
1606822_at	NA	99 UNCLASSIFIED PROTEINS	7.00143	6.95714	6.58857	6.94714	2.36623e-05	0.000627329	P	P	P	P	P	P	P	P	P	P	P	P	P	P	P	P	P	P	P	P	P	P	P	P	P	P	P	P	P	P	P	P	P	P	P	P	P	P	P	P	P
1606843_at	NA	99 UNCLASSIFIED PROTEINS	8.63714	8.58	8.78714	8.58429	0.00983712	0.0491418	P	P	P	P	P	P	P	P	P	P	P	P	P	P	P	P	P	P	P	P	P	P	P	P	P	P	P	P	P	P	P	P	P	P	P	P	P	P	P	P	P
1606864_at	NA	99 UNCLASSIFIED PROTEINS	5.96429	6.52714	6.05571	6.33429	0.00696749	0.0388403	P	P	P	P	P	P	P	P	P	P	P	P	P	P	P	P	P	P	P	P	P	P	P	P	P	P	P	P	P	P	P	P	P	P	P	P	P	P	P	P	P
1607012_a_at	NA	99 UNCLASSIFIED PROTEINS	8.88714	8.80286	8.65429	8.73857	0.0095819	0.0483097	P	P	P	P	P	P	P	P	P	P	P	P	P	P	P	P	P	P	P	P	P	P	P	P	P	P	P	P	P	P	P	P	P	P	P	P	P	P	P	P	P
1607047_at	NA	99 UNCLASSIFIED PROTEINS	6.86857	6.74857	7.48143	6.96143	0.000420473	0.00514189	P	P	P	P	P	P	P	P	P	P	P	P	P	P	P	P	P	P	P	P	P	P	P	P	P	P	P	P	P	P	P	P	P	P	P	P	P	P	P	P	P
1607076_s_at	(O04248) Hypothetical protein T10M13.5 (Hypothetical protein AT4g02040)	99 UNCLASSIFIED PROTEINS	10.2986	9.98714	10.4329	10.2729	0.00638805	0.0365829	P	P	P	P	P	P	P	P	P	P	P	P	P	P	P	P	P	P	P	P	P	P	P	P	P	P	P	P	P	P	P	P	P	P	P	P	P	P	P	P	P
1607103_x_at	NA	99 UNCLASSIFIED PROTEINS	5.98714	6.56857	5.7	6.72286	0.00889648	0.0457176	P	P	P	P	P	P	P	P	P	P	P	P	P	P	P	P	P	P	P	P	P	P	P	P	P	P	P	P	P	P	P	P	P	P	P	P	P	P	P	P	P
1607146_at	(Q9FZ73) F13B4.2 protein	99 UNCLASSIFIED PROTEINS	5.71143	7.04714	7.24571	7.15429	5.10919e-11	2.5804e-08	P	P	P	P	P	P	P	P	P	P	P	P	P	P	P	P	P	P	P	P	P	P	P	P	P	P	P	P	P	P	P	P	P	P	P	P	P	P	P	P	P
1607161_at	NA	99 UNCLASSIFIED PROTEINS	6.54143	6.67	6.73286	6.72571	0.00816999	0.0428479	P	P	P	P	P	P	P	P	P	P	P	P	P	P	P	P	P	P	P	P	P	P	P	P	P	P	P	P	P	P	P	P	P	P	P	P	P	P	P	P	P
1607245_at	NA	99 UNCLASSIFIED PROTEINS	7.88	7.76857	7.61429	7.72571	0.00576598	0.0340398	P	P	P	P	P	P	P	P	P	P	P	P	P	P	P	P	P	P	P	P	P	P	P	P	P	P	P	P	P	P	P	P	P	P	P	P	P	P	P	P	P
1607290_at	(O82317) Hypothetical protein At2g25800	99 UNCLASSIFIED PROTEINS	8.84286	8.58714	8.85143	8.38429	0.00291122	0.0212166	P	P	P	P	P	P	P	P	P	P	P	P	P	P	P	P	P	P	P	P	P	P	P	P	P	P	P	P	P	P	P	P	P	P	P	P	P	P	P	P	P
1607351_at	(Q5BXC0) Hypothetical protein (Fragment)	99 UNCLASSIFIED PROTEINS	4.62857	4.63	4.66	4.49857	0.00448216	0.0282923	P	P	P	P	P	P	P	P	P	P	P	P	P	P	P	P	P	P	P	P	P	P	P	P	P	P	P	P	P	P	P	P	P	P	P	P	P	P	P	P	P
1607364_at	NA	99 UNCLASSIFIED PROTEINS	8.66143	8.77286	8.59286	8.84857	0.00200599	0.0159925	P	P	P	P	P	P	P	P	P	P	P	P	P	P	P	P	P	P	P	P	P	P	P	P	P	P	P	P	P	P	P	P	P	P	P	P	P	P	P	P	P
1607423_at	(Q84XT8) Hypothetical protein	99 UNCLASSIFIED PROTEINS	9.11857	8.89714	8.89571	8.86286	4.60392e-05	0.00102478	P	P	P	P	P	P	P	P	P	P	P	P	P	P	P	P	P	P	P	P	P	P	P	P	P	P	P	P	P	P	P	P	P	P	P	P	P	P	P	P	P
1607424_at	(Q9SZZ5) Hypothetical protein L73G19.50 (Hypothetical protein AT4g25670)	99 UNCLASSIFIED PROTEINS	5.37857	5.46857	5.51	5.45286	0.00610752	0.0353787	P	P	P	P	P	P	P	P	P	P	P	P	P	P	P	P	P	P	P	P	P	P	P	P	P	P	P	P	P	P	P	P	P	P	P	P	P	P	P	P	P
1607440_s_at	(Q94K14) Hypothetical protein T1N24.12 (Hypothetical protein At5g26110)	99 UNCLASSIFIED PROTEINS	8.28571	8.21286	8.16429	8.25429	0.000134724	0.00223823	P	P	P	P	P	P	P	P	P	P	P	P	P	P	P	P	P	P	P	P	P	P	P	P	P	P	P	P	P	P	P	P	P	P	P	P	P	P	P	P	P
1607453_at	(Q8VYV1) AT5g08050/F13G24_250	99 UNCLASSIFIED PROTEINS	7.94286	8.51	7.65	8.60571	8.27967e-05	0.00156032	P	P	P	P	P	P	P	P	P	P	P	P	P	P	P	P	P	P	P	P	P	P	P	P	P	P	P	P	P	P	P	P	P	P	P	P	P	P	P	P	P
1607515_at	(Q94K26) Hypothetical protein At5g11500	99 UNCLASSIFIED PROTEINS	8.49143	8.43714	8.56429	8.34143	0.00375927	0.0251306	P	P	P	P	P	P	P	P	P	P	P	P	P	P	P	P	P	P	P	P	P	P	P	P	P	P	P	P	P	P	P	P	P	P	P	P	P	P	P	P	P
1607564_at	(O23414) Hypothetical protein AT4g15630	99 UNCLASSIFIED PROTEINS	10.15	9.04	9.80857	9.00714	0.00338523	0.0233726	P	P	P	P	P	P	P	P	P	P	P	P	P	P	P	P	P	P	P	P	P	P	P	P	P	P	P	P	P	P	P	P	P	P	P	P	P	P	P	P	P
1607593_at	NA	99 UNCLASSIFIED PROTEINS	6.69143	6.49143	6.53857	6.48286	0.00496169	0.030393	P	P	P	P	P	P	P	P	P	P	P	P	P	P	P	P	P	P	P	P	P	P	P	P	P	P	P	P	P	P	P	P	P	P	P	P	P	P	P	P	P
1607630_at	NA	99 UNCLASSIFIED PROTEINS	7.24857	6.68286	7.06143	7.06857	0.00169121	0.0140832	P	P	P	P	P	P	P	P	P	P	P	P	P	P	P	P	P	P	P	P	P	P	P	P	P	P	P	P	P	P	P	P	P	P	P	P	P	P	P	P	P
1607668_at	(Q9FGT4) Arabidopsis thaliana genomic DNA, chromosome 5, TAC clone:K21L19	99 UNCLASSIFIED PROTEINS	8.25714	8.23714	8.26714	8.10571	0.000879353	0.0089016	P	P	P	P	P	P	P	P	P	P	P	P	P	P	P	P	P	P	P	P	P	P	P	P	P	P	P	P	P	P	P	P	P	P	P	P	P	P	P	P	P
1607700_at	(Q9LY04) Hypothetical protein T5P19_10 (Hypothetical protein At3g56360)	99 UNCLASSIFIED PROTEINS	7.37714	7.65143	7.13143	8.13857	1.32251e-05	0.000424085	P	P	P	P	P	P	P	P	P	P	P	P	P	P	P	P	P	P	P	P	P	P	P	P	P	P	P	P	P	P	P	P	P	P	P	P	P	P	P	P	P
1607709_at	(Q8LF44) Hypothetical protein	99 UNCLASSIFIED PROTEINS	5.36429	5.70571	5.68714	5.59714	0.000118303	0.00203922	P	P	P	P	P	P	P	P	P	P	P	P	P	P	P	P	P	P	P	P	P	P	P	P	P	P	P	P	P	P	P	P	P	P	P	P	P	P	P	P	P
1607742_at	NA	99 UNCLASSIFIED PROTEINS	4.99	5.60429	5.14429	5.41857	0.000441516	0.00530923	P	P	P	P	P	P	P	P	P	P	P	P	P	P	P	P	P	P	P	P	P	P	P	P	P	P	P	P	P	P	P	P	P	P	P	P	P	P	P	P	P
1607746_at	(Q94AP3) Putative nodulin	99 UNCLASSIFIED PROTEINS	7.87429	6.77143	7.34571	6.72714	0.00785494	0.0418254	P	P	P	P	P	P	P	P	P	P	P	P	P	P	P	P	P	P	P	P	P	P	P	P	P	P	P	P	P	P	P	P	P	P	P	P	P	P	P	P	P
1607769_at	NA	99 UNCLASSIFIED PROTEINS	4.16286	4.37714	4.28286	4.21	0.000803555	0.00827391	P	P	P	P	P	P	P	P	P	P	P	P	P	P	P	P	P	P	P	P	P	P	P	P	P	P	P	P	P	P	P	P	P	P	P	P	P	P	P	P	P
1607821_at	(O82314) Hypothetical UPF0082 protein At2g25830	99 UNCLASSIFIED PROTEINS	5.51143	5.43714	5.42286	5.58714	0.000526003	0.00596984	P	P	P	P	P	P	P	P	P	P	P	P	P	P	P	P	P	P	P	P	P	P	P	P	P	P	P	P	P	P	P	P	P	P	P	P	P	P	P	P	P
1607877_x_at	(Q6R9L5) Hypothetical protein orf121-a-ct	99 UNCLASSIFIED PROTEINS	8.68429	8.55143	8.36429	8.82857	0.000400916	0.00498112	P	P	P	P	P	P	P	P	P	P	P	P	P	P	P	P	P	P	P	P	P	P	P	P	P	P	P	P	P	P	P	P	P	P	P	P	P	P	P	P	P
1607883_at	(Q944A3) At2g47010/F14M4.16	99 UNCLASSIFIED PROTEINS	8.21429	8.05143	7.34571	7.95571	5.07796e-08	6.749e-06	P	P	P	P	P	P	P	P	P	P	P	P	P	P	P	P	P	P	P	P	P	P	P	P	P	P	P	P	P	P	P	P	P	P	P	P	P	P	P	P	P
1607891_at	NA	99 UNCLASSIFIED PROTEINS	6.10143	6.94571	6.26857	6.81	0.00615697	0.0355787	P	P	P	P	P	P	P	P	P	P	P	P	P	P	P	P	P	P	P	P	P	P	P	P	P	P	P	P	P	P	P	P	P	P	P	P	P	P	P	P	P
1607913_at	NA	99 UNCLASSIFIED PROTEINS	6.13857	6.20143	6.04857	6.26	0.00510274	0.0309566	P	P	P	P	P	P	P	P	P	P	P	P	P	P	P	P	P	P	P	P	P	P	P	P	P	P	P	P	P	P	P	P	P	P	P	P	P	P	P	P	P
1607941_at	NA	99 UNCLASSIFIED PROTEINS	8.79429	8.72857	8.93571	8.74286	0.00912175	0.0465348	P	P	P	P	P	P	P	P	P	P	P	P	P	P	P	P	P	P	P	P	P	P	P	P	P	P	P	P	P	P	P	P	P	P	P	P	P	P	P	P	P
1607962_at	(Q9AST6) At1g32410/F5D14_6 (Hypothetical protein At1g32405)	99 UNCLASSIFIED PROTEINS	8.56857	8.58	8.53857	8.36714	1.69123e-05	0.000500972	P	P	P	P	P	P	P	P	P	P	P	P	P	P	P	P	P	P	P	P	P	P	P	P	P	P	P	P	P	P	P	P	P	P	P	P	P	P	P	P	P
1607982_at	(Q8L9Z6) Hypothetical protein At5g18310	99 UNCLASSIFIED PROTEINS	5.23429	5.26857	5.38714	5.13	0.00270941	0.0200203	P	P	P	P	P	P	P	P	P	P	P	P	P	P	P	P	P	P	P	P	P	P	P	P	P	P	P	P	P	P	P	P	P	P	P	P	P	P	P	P	P
1608024_at	(Q8VXZ5) Hypothetical protein At2g35610	99 UNCLASSIFIED PROTEINS	6.42857	6.71429	6.43	6.55286	0.00196953	0.0157516	P	P	P	P	P	P	P	P	P	P	P	P	P	P	P	P	P	P	P	P	P	P	P	P	P	P	P	P	P	P	P	P	P	P	P	P	P	P	P	P	P
1608036_a_at	NA	99 UNCLASSIFIED PROTEINS	7.24	6.86286	6.86571	6.90571	0.000185295	0.00282729	P	P	P	P	P	P	P	P	P	P	P	P	P	P	P	P	P	P	P	P	P	P	P	P	P	P	P	P	P	P	P	P	P	P	P	P	P	P	P	P	P
1608050_at	(Q9ZU37) Predicted by genscan and genefinder (Hypothetical protein At2g01300)	99 UNCLASSIFIED PROTEINS	6.65571	6.71714	6.96143	7.64571	0.00109572	0.0103436	P	P	P	P	P	P	P	P	P	P	P	P	P	P	P	P	P	P	P	P	P	P	P	P	P	P	P	P	P	P	P	P	P	P	P	P	P	P	P	P	P
1608102_s_at	(Q5BXG4) Hypothetical protein (Fragment)	99 UNCLASSIFIED PROTEINS	11.6529	11.41	11.5529	11.3929	0.00540745	0.0324191	P	P	P	P	P	P	P	P	P	P	P	P	P	P	P	P	P	P	P	P	P	P	P	P	P	P	P	P	P	P	P	P	P	P	P	P	P	P	P	P	P
1608132_at	(Q94CB6) Hypothetical protein At3g47070	99 UNCLASSIFIED PROTEINS	8.04143	7.84143	7.55571	7.69429	0.00665847	0.0376284	P	P	P	P	P	P	P	P	P	P	P	P	P	P	P	P	P	P	P	P	P	P	P	P	P	P	P	P	P	P	P	P	P	P	P	P	P	P	P	P	P
1608249_at	(Q7FLD2) Hypothetical protein At1g13570/F13B4_26	99 UNCLASSIFIED PROTEINS	5.88571	5.64143	5.75857	5.29429	0.00231364	0.0177449	P	P	P	P	P	P	P	P	P	P	P	P	P	P	P	P	P	P	P	P	P	P	P	P	P	P	P	P	P	P	P	P	P	P	P	P	P	P	P	P	P
1608308_at	(Q9C9Q8) Hypothetical protein T11I11.18 (Fragment)	99 UNCLASSIFIED PROTEINS	9.45286	9.20857	9.23857	9.15857	0.00348341	0.0237388	P	P	P	P	P	P	P	P	P	P	P	P	P	P	P	P	P	P	P	P	P	P	P	P	P	P	P	P	P	P	P	P	P	P	P	P	P	P	P	P	P
1608348_a_at	(O65233) T26D22.2 protein (Arabidopsis thaliana genomic DNA, chromosome 5, P1 clone:MVP2) (Hypothetical protein At5g35320)	99 UNCLASSIFIED PROTEINS	9.02	8.94286	9.25	8.92429	0.00494152	0.0303157	P	P	P	P	P	P	P	P	P	P	P	P	P	P	P	P	P	P	P	P	P	P	P	P	P	P	P	P	P	P	P	P	P	P	P	P	P	P	P	P	P
1608355_a_at	(Q7XQ15) OSJNBb0065L13.4 protein	99 UNCLASSIFIED PROTEINS	6.71286	6.54	6.78286	6.43143	0.0070352	0.0389811	P	P	P	P	P	P	P	P	P	P	P	P	P	P	P	P	P	P	P	P	P	P	P	P	P	P	P	P	P	P	P	P	P	P	P	P	P	P	P	P	P
1608391_at	(Q5VNW9) Florfenicol resistance protein-like	99 UNCLASSIFIED PROTEINS	5.6	6.01143	5.54571	6.09714	0.0096645	0.0485194	P	P	P	P	P	P	P	P	P	P	P	P	P	P	P	P	P	P	P	P	P	P	P	P	P	P	P	P	P	P	P	P	P	P	P	P	P	P	P	P	P
1608396_at	(Q8GYZ3) Hypothetical protein At1g19130/F14D16_18	99 UNCLASSIFIED PROTEINS	8.69571	8.54143	8.79571	8.42571	7.74212e-05	0.00149241	P	P	P	P	P	P	P	P	P	P	P	P	P	P	P	P	P	P	P	P	P	P	P	P	P	P	P	P	P	P	P	P	P	P	P	P	P	P	P	P	P
1608443_at	(Q8GYC7) Hypothetical protein At4g11960/F16J13_30 (At4g11960)	99 UNCLASSIFIED PROTEINS	8.05857	8.38429	7.99714	8.60571	0.00157184	0.0133421	P	P	P	P	P	P	P	P	P	P	P	P	P	P	P	P	P	P	P	P	P	P	P	P	P	P	P	P	P	P	P	P	P	P	P	P	P	P	P	P	P
1608519_at	NA	99 UNCLASSIFIED PROTEINS	7.76571	7.47429	7.85286	7.39714	0.000763262	0.00793997	P	P	P	P	P	P	P	P	P	P	P	P	P	P	P	P	P	P	P	P	P	P	P	P	P	P	P	P	P	P	P	P	P	P	P	P	P	P	P	P	P
1608565_at	(Q8LDV3) Hypothetical protein	99 UNCLASSIFIED PROTEINS	8.02	7.85571	7.91429	8.05429	1.43055e-06	7.98343e-05	P	P	P	P	P	P	P	P	P	P	P	P	P	P	P	P	P	P	P	P	P	P	P	P	P	P	P	P	P	P	P	P	P	P	P	P	P	P	P	P	P
1608607_at	(Q9SFT9) T1B9.26 protein (Hypothetical protein At3g07090)	99 UNCLASSIFIED PROTEINS	6.83	6.94714	7.14714	6.94429	5.09935e-05	0.00111946	P	P	P	P	P	P	P	P	P	P	P	P	P	P	P	P	P	P	P	P	P	P	P	P	P	P	P	P	P	P	P	P	P	P	P	P	P	P	P	P	P
1608611_at	(Q6AUK1) Hypothetical protein OSJNBb0006J12.20 (Hypothetical protein OJ1174_H11.3)	99 UNCLASSIFIED PROTEINS	6.81143	6.42714	6.59143	6.63286	1.20859e-05	0.000398953	P	P	P	P	P	P	P	P	P	P	P	P	P	P	P	P	P	P	P	P	P	P	P	P	P	P	P	P	P	P	P	P	P	P	P	P	P	P	P	P	P
1608687_at	(Q8GWH3) Hypothetical protein At5g35080/F7N22_50	99 UNCLASSIFIED PROTEINS	8.32714	8.07429	8.42571	7.97571	0.00153902	0.0131519	P	P	P	P	P	P	P	P	P	P	P	P	P	P	P	P	P	P	P	P	P	P	P	P	P	P	P	P	P	P	P	P	P	P	P	P	P	P	P	P	P
1608695_s_at	(Q6RYF1) Hypothetical protein	99 UNCLASSIFIED PROTEINS	7.75714	8.14	7.91571	8.11286	0.00325701	0.0227047	P	P	P	P	P	P	P	P	P	P	P	P	P	P	P	P	P	P	P	P	P	P	P	P	P	P	P	P	P	P	P	P	P	P	P	P	P	P	P	P	P
1608720_at	NA	99 UNCLASSIFIED PROTEINS	6.28286	6.47429	6.46286	7.19571	0.000456511	0.00542736	P	P	P	P	P	P	P	P	P	P	P	P	P	P	P	P	P	P	P	P	P	P	P	P	P	P	P	P	P	P	P	P	P	P	P	P	P	P	P	P	P
1608764_at	NA	99 UNCLASSIFIED PROTEINS	4.03	3.93571	4.08571	3.79857	0.00166632	0.0139449	P	P	P	P	P	P	P	A	P	P	P	P	P	P	P	P	P	P	P	P	P	A	P	P	P	M	P	P	P	P	A	P	P	P	P	P	P	P	P	P	P
1608774_at	NA	99 UNCLASSIFIED PROTEINS	8.54571	8.69857	8.69	8.57286	2.15521e-05	0.000594374	P	P	P	P	P	P	P	P	P	P	P	P	P	P	P	P	P	P	P	P	P	P	P	P	P	P	P	P	P	P	P	P	P	P	P	P	P	P	P	P	P
1608811_at	(Q5XV94) Hypothetical protein	99 UNCLASSIFIED PROTEINS	7.09286	7.14286	7.24571	7.13429	0.000923893	0.009249	P	P	P	P	P	P	P	P	P	P	P	P	P	P	P	P	P	P	P	P	P	P	P	P	P	P	P	P	P	P	P	P	P	P	P	P	P	P	P	P	P
1608841_at	(Q6K5G3) Ankyrin repeat-like protein	99 UNCLASSIFIED PROTEINS	7.14429	7.45857	6.80857	7.36857	0.000760376	0.00793446	P	P	P	P	P	P	P	P	P	P	P	P	P	P	P	P	P	P	P	P	P	P	P	P	P	P	P	P	P	P	P	P	P	P	P	P	P	P	P	P	P
1608853_at	(Q9LVZ5) Arabidopsis thaliana genomic DNA, chromosome 3, P1 clone: MSJ11 (Hypothetical protein At3g15840)	99 UNCLASSIFIED PROTEINS	7.59714	7.50571	7.61714	7.97	0.000363942	0.00464164	P	P	P	P	P	P	P	P	P	P	P	P	P	P	P	P	P	P	P	P	P	P	P	P	P	P	P	P	P	P	P	P	P	P	P	P	P	P	P	P	P
1608908_at	(Q9SGU7) F1N19.25 (At1g64680)	99 UNCLASSIFIED PROTEINS	4.70857	4.76571	4.28714	4.79286	0.00120037	0.0109431	P	P	P	P	P	P	P	P	P	P	P	P	P	P	P	P	P	P	P	P	P	P	P	P	P	P	P	P	P	P	P	P	P	P	P	P	P	P	P	P	P
1608931_at	(Q94AY1) AT5g14760/T9L3_60	99 UNCLASSIFIED PROTEINS	4.81	4.84429	4.56286	4.93	0.000213169	0.0031183	P	P	P	P	P	P	P	P	P	P	P	P	P	P	P	P	P	P	P	P	P	P	P	P	P	P	P	P	P	P	P	P	P	P	P	P	P	P	P	P	P
1608988_at	(Q851F6) Hypothetical protein OSJNBb0011H13.6	99 UNCLASSIFIED PROTEINS	6.28857	7.48429	6.03286	7.70143	0.000334315	0.00436859	P	P	P	P	P	P	P	P	P	P	P	P	P	P	P	P	P	P	P	P	P	P	P	P	P	P	P	P	P	P	P	P	P	P	P	P	P	P	P	P	P
1608994_s_at	NA	99 UNCLASSIFIED PROTEINS	11.04	11.0514	10.81	11.0771	9.27169e-07	6.13096e-05	P	P	P	P	P	P	P	P	P	P	P	P	P	P	P	P	P	P	P	P	P	P	P	P	P	P	P	P	P	P	P	P	P	P	P	P	P	P	P	P	P
1608998_at	(Q6YUR0) Hypothetical protein B1053A04.5 (Hypothetical protein P0017H11.27)	99 UNCLASSIFIED PROTEINS	7.40429	7.45714	7.30714	7.55429	0.00399114	0.0260766	P	P	P	P	P	P	P	P	P	P	P	P	P	P	P	P	P	P	P	P	P	P	P	P	P	P	P	P	P	P	P	P	P	P	P	P	P	P	P	P	P
1609022_at	NA	99 UNCLASSIFIED PROTEINS	6.77571	6.45714	6.64571	6.51571	0.00877072	0.0452024	P	P	P	P	P	P	P	P	P	P	P	P	P	P	P	P	P	P	P	P	P	P	P	P	P	P	P	P	P	P	P	P	P	P	P	P	P	P	P	P	P
1609026_at	(Q9M1P0) Hypothetical protein T18B22.40	99 UNCLASSIFIED PROTEINS	6.09429	6.26714	6.17714	6.08571	0.00768102	0.0412692	P	P	P	P	P	P	P	P	P	P	P	P	P	P	P	P	P	P	P	P	P	P	P	P	P	P	P	P	P	P	P	P	P	P	P	P	P	P	P	P	P
1609120_at	NA	99 UNCLASSIFIED PROTEINS	6.38714	6.73571	6.59714	6.62857	0.000799801	0.00824367	P	P	P	P	P	P	P	P	P	P	P	P	P	P	P	P	P	P	P	P	P	P	P	P	P	P	P	P	P	P	P	P	P	P	P	P	P	P	P	P	P
1609218_at	NA	99 UNCLASSIFIED PROTEINS	6.64714	7.32	7.44286	7.65857	0.00296165	0.0215183	P	P	P	P	P	P	P	P	P	P	P	P	P	P	P	P	P	P	P	P	P	P	P	P	P	P	P	P	P	P	P	P	P	P	P	P	P	P	P	P	P
1609277_at	NA	99 UNCLASSIFIED PROTEINS	5.53286	5.56714	5.63571	5.38429	7.55331e-05	0.00146441	P	P	P	P	P	P	P	P	P	P	P	P	P	P	P	P	P	P	P	P	P	P	P	P	P	P	P	P	P	P	P	P	P	P	P	P	P	P	P	P	P
1609320_x_at	NA	99 UNCLASSIFIED PROTEINS	9.63	10.0414	9.41143	10.1214	0.00196248	0.0157325	P	P	P	P	P	P	P	P	P	P	P	P	P	P	P	P	P	P	P	P	P	P	P	P	P	P	P	P	P	P	P	P	P	P	P	P	P	P	P	P	P
1609328_at	(Q9LZA4) Hypothetical protein F8F6_270 (AT5g04060/F8F6_270)	99 UNCLASSIFIED PROTEINS	7.14571	7.26857	6.90857	7.30714	6.84548e-05	0.00136653	P	P	P	P	P	P	P	P	P	P	P	P	P	P	P	P	P	P	P	P	P	P	P	P	P	P	P	P	P	P	P	P	P	P	P	P	P	P	P	P	P
1609350_at	(Q9FMW7) Similarity to glucose regulated repressor protein (AT5g23340/MKD15_20)	99 UNCLASSIFIED PROTEINS	8.90143	8.80429	9.03	8.79714	0.00405386	0.0263765	P	P	P	P	P	P	P	P	P	P	P	P	P	P	P	P	P	P	P	P	P	P	P	P	P	P	P	P	P	P	P	P	P	P	P	P	P	P	P	P	P
1609362_at	NA	99 UNCLASSIFIED PROTEINS	9.10286	9.11143	9.04714	9.24143	2.55224e-05	0.000662731	P	P	P	P	P	P	P	P	P	P	P	P	P	P	P	P	P	P	P	P	P	P	P	P	P	P	P	P	P	P	P	P	P	P	P	P	P	P	P	P	P
1609406_at	NA	99 UNCLASSIFIED PROTEINS	5.45	4.80857	5.99286	4.75143	0.00612347	0.0354257	M	P	P	P	P	P	P	P	P	P	P	M	P	P	P	P	P	P	P	P	P	P	P	P	P	P	P	P	P	P	M	P	P	P	P	P	P	P	P	P	P
1609409_at	NA	99 UNCLASSIFIED PROTEINS	3.87857	3.54714	4.24714	3.51429	0.00389365	0.0256554	P	P	P	P	P	P	P	P	A	P	P	P	P	P	M	P	P	P	P	P	P	P	P	P	P	P	P	P	A	P	P	A	P	M	P	P	P	A	P	P	P
1609480_at	(Q9LNT5) T20H2.13 protein	99 UNCLASSIFIED PROTEINS	8.14	8.07	8.12571	8.27143	0.00698655	0.0388608	P	P	P	P	P	P	P	P	P	P	P	P	P	P	P	P	P	P	P	P	P	P	P	P	P	P	P	P	P	P	P	P	P	P	P	P	P	P	P	P	P
1609492_at	(Q9C9I3) Hypothetical protein F26A9.16	99 UNCLASSIFIED PROTEINS	4.86857	5.09714	4.88286	5.42714	0.00309747	0.0221244	P	P	P	P	P	P	P	P	P	P	P	P	P	P	P	P	P	P	P	P	P	P	P	P	P	P	P	P	P	P	P	P	P	P	P	P	P	P	P	P	P
1609503_at	(O64580) Expressed protein (Hypothetical protein At2g19460)	99 UNCLASSIFIED PROTEINS	9.14571	8.68429	9.39429	8.51286	1.41771e-07	1.53982e-05	P	P	P	P	P	P	P	P	P	P	P	P	P	P	P	P	P	P	P	P	P	P	P	P	P	P	P	P	P	P	P	P	P	P	P	P	P	P	P	P	P
1609510_at	NA	99 UNCLASSIFIED PROTEINS	7.35571	6.99143	7.53714	6.92714	0.000615375	0.00674176	P	P	P	P	P	P	P	P	P	P	P	P	P	P	P	P	P	P	P	P	P	P	P	P	P	P	P	P	P	P	P	P	P	P	P	P	P	P	P	P	P
1609525_at	NA	99 UNCLASSIFIED PROTEINS	7.14	6.26857	7.41857	6.26143	0.000330118	0.0043232	P	P	P	P	P	P	P	P	P	P	P	P	P	P	P	P	P	P	P	P	P	P	P	P	P	P	P	P	P	P	P	P	P	P	P	P	P	P	P	P	P
1609536_at	(Q6K9X2) Hypothetical protein OJ1136_C04.10 (Hypothetical protein OJ1063_D06.2)	99 UNCLASSIFIED PROTEINS	9.34857	9.39857	9.43571	9.31429	0.0034672	0.0236957	P	P	P	P	P	P	P	P	P	P	P	P	P	P	P	P	P	P	P	P	P	P	P	P	P	P	P	P	P	P	P	P	P	P	P	P	P	P	P	P	P
1609560_at	(Q93Z11) AT5g37360/MNJ8_150	99 UNCLASSIFIED PROTEINS	5.57571	5.82286	5.31571	6.03429	2.79422e-06	0.000134402	P	P	P	P	P	P	P	P	P	P	P	P	P	P	P	P	P	P	P	P	P	P	P	P	P	P	P	P	P	P	P	P	P	P	P	P	P	P	P	P	P
1609605_at	NA	99 UNCLASSIFIED PROTEINS	4.15429	4.50143	4.22286	4.35143	0.00802437	0.0423099	P	P	P	P	P	P	P	P	P	A	P	P	P	A	P	P	P	P	P	P	P	P	P	P	P	P	P	P	P	P	P	A	P	P	P	P	P	P	P	P	P
1609612_at	NA	99 UNCLASSIFIED PROTEINS	7.67714	7.07286	7.27143	7.08	5.41391e-05	0.00116106	P	P	P	P	P	P	P	P	P	P	P	P	P	P	P	P	P	P	P	P	P	P	P	P	P	P	P	P	P	P	P	P	P	P	P	P	P	P	P	P	P
1609724_at	(Q9LY44) Hypothetical protein F27K19_190 (Hypothetical protein At3g56010)	99 UNCLASSIFIED PROTEINS	7.84	7.90857	7.68286	7.99286	8.23378e-06	0.000306898	P	P	P	P	P	P	P	P	P	P	P	P	P	P	P	P	P	P	P	P	P	P	P	P	P	P	P	P	P	P	P	P	P	P	P	P	P	P	P	P	P
1609743_at	(Q6ET41) Hypothetical protein P0419H03.39 (Hypothetical protein B1103G11.19)	99 UNCLASSIFIED PROTEINS	8.93143	9.00286	9.09429	8.92857	0.00195321	0.0156707	P	P	P	P	P	P	P	P	P	P	P	P	P	P	P	P	P	P	P	P	P	P	P	P	P	P	P	P	P	P	P	P	P	P	P	P	P	P	P	P	P
1609793_at	(Q6Z0F0) Putative GEKO1	99 UNCLASSIFIED PROTEINS	9.41857	9.12	9.66286	9.06429	0.000940627	0.00934245	P	P	P	P	P	P	P	P	P	P	P	P	P	P	P	P	P	P	P	P	P	P	P	P	P	P	P	P	P	P	P	P	P	P	P	P	P	P	P	P	P
1609852_at	(Q8LFP9) Hypothetical protein At1g67080	99 UNCLASSIFIED PROTEINS	7.32143	7.16571	7.10571	7.30286	0.00110004	0.0103559	P	P	P	P	P	P	P	P	P	P	P	P	P	P	P	P	P	P	P	P	P	P	P	P	P	P	P	P	P	P	P	P	P	P	P	P	P	P	P	P	P
1609868_at	(Q4TZT9) Fb27	99 UNCLASSIFIED PROTEINS	9.09286	9.10571	8.92286	9.10143	6.00638e-05	0.00125352	P	P	P	P	P	P	P	P	P	P	P	P	P	P	P	P	P	P	P	P	P	P	P	P	P	P	P	P	P	P	P	P	P	P	P	P	P	P	P	P	P
1609997_at	(Q6K3F5) F-box family protein-like	99 UNCLASSIFIED PROTEINS	6.52	6.45571	6.76714	6.44286	0.00387064	0.0255872	P	P	P	P	P	P	P	P	P	P	P	P	P	P	P	P	P	P	P	P	P	P	P	P	P	P	P	P	P	P	P	P	P	P	P	P	P	P	P	P	P
1610094_at	NA	99 UNCLASSIFIED PROTEINS	11.1357	10.8643	11.2543	10.79	0.00986181	0.0492408	P	P	P	P	P	P	P	P	P	P	P	P	P	P	P	P	P	P	P	P	P	P	P	P	P	P	P	P	P	P	P	P	P	P	P	P	P	P	P	P	P
1610154_at	NA	99 UNCLASSIFIED PROTEINS	7.5	7.45143	7.37286	7.48143	0.00388994	0.0256554	P	P	P	P	P	P	P	P	P	P	P	P	P	P	P	P	P	P	P	P	P	P	P	P	P	P	P	P	P	P	P	P	P	P	P	P	P	P	P	P	P
1610175_at	(Q5KS41) FOLDED PETALS	99 UNCLASSIFIED PROTEINS	7.45143	6.63143	7.15429	6.88	0.000364414	0.0046418	P	P	P	P	P	P	P	P	P	P	P	P	P	P	P	P	P	P	P	P	P	P	P	P	P	P	P	P	P	P	P	P	P	P	P	P	P	P	P	P	P
1610183_at	NA	99 UNCLASSIFIED PROTEINS	5.3	5.78	5.52714	5.55857	0.000211478	0.00310485	P	P	P	P	P	P	P	P	P	P	P	P	P	P	P	P	P	P	P	P	P	P	P	P	P	P	P	P	P	P	P	P	P	P	P	P	P	P	P	P	P
1610199_at	(O49622) NAP16kDa protein	99 UNCLASSIFIED PROTEINS	10.3814	10.4357	10.3086	10.4771	0.00596416	0.0348836	P	P	P	P	P	P	P	P	P	P	P	P	P	P	P	P	P	P	P	P	P	P	P	P	P	P	P	P	P	P	P	P	P	P	P	P	P	P	P	P	P
1610249_s_at	NA	99 UNCLASSIFIED PROTEINS	9.11714	9.71286	9.42714	9.78143	0.00904808	0.0463462	P	P	P	P	P	P	P	P	P	P	P	P	P	P	P	P	P	P	P	P	P	P	P	P	P	P	P	P	P	P	P	P	P	P	P	P	P	P	P	P	P
1610263_at	NA	99 UNCLASSIFIED PROTEINS	9.56286	10.3414	9.05	10.25	3.00895e-05	0.000748606	P	P	P	P	P	P	P	P	P	P	P	P	P	P	P	P	P	P	P	P	P	P	P	P	P	P	P	P	P	P	P	P	P	P	P	P	P	P	P	P	P
1610268_s_at	(O48521) Hypothetical protein At2g42130	99 UNCLASSIFIED PROTEINS	9.43143	9.64143	9.34143	9.80714	0.0019778	0.0158052	P	P	P	P	P	P	P	P	P	P	P	P	P	P	P	P	P	P	P	P	P	P	P	P	P	P	P	P	P	P	P	P	P	P	P	P	P	P	P	P	P
1610306_at	(Q7XD99) Hypothetical protein	99 UNCLASSIFIED PROTEINS	8.78857	9.01714	8.73429	9.05857	0.00975766	0.0488415	P	P	P	P	P	P	P	P	P	P	P	P	P	P	P	P	P	P	P	P	P	P	P	P	P	P	P	P	P	P	P	P	P	P	P	P	P	P	P	P	P
1610385_at	(Q5QLG3) Phosphoribulokinase/uridine kinase-like	99 UNCLASSIFIED PROTEINS	6.62	6.64571	6.45571	6.78143	6.2193e-09	1.30877e-06	P	P	P	P	P	P	P	P	P	P	P	P	P	P	P	P	P	P	P	P	P	P	P	P	P	P	P	P	P	P	P	P	P	P	P	P	P	P	P	P	P
1610457_a_at	NA	99 UNCLASSIFIED PROTEINS	7.87143	7.72714	7.80714	7.84857	0.00571856	0.0338192	P	P	P	P	P	P	P	P	P	P	P	P	P	P	P	P	P	P	P	P	P	P	P	P	P	P	P	P	P	P	P	P	P	P	P	P	P	P	P	P	P
1610471_at	NA	99 UNCLASSIFIED PROTEINS	5.34286	5.03857	5.49	4.82286	0.000374931	0.00472216	P	P	P	P	P	P	P	P	P	P	P	P	P	P	P	P	P	P	P	P	P	P	P	P	P	P	P	P	P	P	P	P	P	P	P	P	P	P	P	P	P
1610482_at	NA	99 UNCLASSIFIED PROTEINS	5.13143	5.23714	4.89286	5.37143	0.00377235	0.0251681	P	P	P	P	P	P	P	P	P	P	P	P	P	P	P	P	P	P	P	P	P	P	P	P	P	P	P	P	P	P	P	P	P	P	P	P	P	P	P	P	P
1610503_at	NA	99 UNCLASSIFIED PROTEINS	4.94286	5.21286	5.24	4.91714	0.000994839	0.00970905	P	P	P	P	P	P	P	P	P	P	P	P	P	P	P	P	P	P	P	P	P	P	P	P	P	P	P	P	P	P	P	P	P	P	P	P	P	P	P	P	P
1610525_at	(Q8VY88) Hypothetical protein At1g50910	99 UNCLASSIFIED PROTEINS	7.56286	7.43714	7.28571	7.61286	9.16276e-06	0.000330657	P	P	P	P	P	P	P	P	P	P	P	P	P	P	P	P	P	P	P	P	P	P	P	P	P	P	P	P	P	P	P	P	P	P	P	P	P	P	P	P	P
1610533_at	NA	99 UNCLASSIFIED PROTEINS	7.48286	6.79714	7.32429	6.84714	0.00743801	0.0404652	P	P	P	P	P	P	P	P	P	P	P	P	P	P	P	P	P	P	P	P	P	P	P	P	P	P	P	P	P	P	P	P	P	P	P	P	P	P	P	P	P
1610537_at	(Q9M9A2) F27J15.21 (At1g49000)	99 UNCLASSIFIED PROTEINS	5.63429	6.61857	6.41857	6.70857	1.44807e-07	1.55606e-05	P	P	P	P	P	P	P	P	P	P	P	P	P	P	P	P	P	P	P	P	P	P	P	P	P	P	P	P	P	P	P	P	P	P	P	P	P	P	P	P	P
1610561_at	NA	99 UNCLASSIFIED PROTEINS	4.89429	5.56714	5.14143	5.40857	0.000223653	0.00324121	P	P	P	P	P	P	P	P	P	P	P	P	P	P	P	P	P	P	P	P	P	P	P	P	P	P	P	P	P	P	P	P	P	P	P	P	P	P	P	P	P
1610580_s_at	(Q9M3M7) Hypothetical protein	99 UNCLASSIFIED PROTEINS	7.75286	8.07857	7.54429	8.36286	0.000672782	0.00722642	P	P	P	P	P	P	P	P	P	P	P	P	P	P	P	P	P	P	P	P	P	P	P	P	P	P	P	P	P	P	P	P	P	P	P	P	P	P	P	P	P
1610585_at	NA	99 UNCLASSIFIED PROTEINS	6.53429	6.97714	6.48714	7.12714	0.00775391	0.0415062	P	P	P	P	P	P	P	P	P	P	P	P	P	P	P	P	P	P	P	P	P	P	P	P	P	P	P	P	P	P	P	P	P	P	P	P	P	P	P	P	P
1610648_s_at	(Q6ZXG7) Hypothetical protein ORF (Fragment)	99 UNCLASSIFIED PROTEINS	5.91143	7.46857	6.87714	7.88429	0.00106778	0.0101656	P	P	P	P	P	P	P	P	P	P	P	P	P	P	P	P	P	P	P	P	P	P	P	P	P	P	P	P	P	P	P	P	P	P	P	P	P	P	P	P	P
1610649_s_at	(Q9FZ47) Hypothetical protein F6I1.12 (At1g16880)	99 UNCLASSIFIED PROTEINS	7.58571	7.62714	7.20571	7.57429	0.000336266	0.00438274	P	P	P	P	P	P	P	P	P	P	P	P	P	P	P	P	P	P	P	P	P	P	P	P	P	P	P	P	P	P	P	P	P	P	P	P	P	P	P	P	P
1610711_s_at	NA	99 UNCLASSIFIED PROTEINS	10.53	10.6057	10.2829	10.66	0.000274381	0.00376054	P	P	P	P	P	P	P	P	P	P	P	P	P	P	P	P	P	P	P	P	P	P	P	P	P	P	P	P	P	P	P	P	P	P	P	P	P	P	P	P	P
1610745_at	NA	99 UNCLASSIFIED PROTEINS	9.41286	8.95	8.90714	8.76286	0.00485175	0.029974	P	P	P	P	P	P	P	P	P	P	P	P	P	P	P	P	P	P	P	P	P	P	P	P	P	P	P	P	P	P	P	P	P	P	P	P	P	P	P	P	P
1610751_at	(Q9LXU4) Hypothetical protein T24H18_120 (Hypothetical protein At5g12950/T24H18_120)	99 UNCLASSIFIED PROTEINS	7.93143	8.15714	7.14429	8.08143	1.23953e-05	0.000404266	P	P	P	P	P	P	P	P	P	P	P	P	P	P	P	P	P	P	P	P	P	P	P	P	P	P	P	P	P	P	P	P	P	P	P	P	P	P	P	P	P
1610809_at	(Q8GXD3) Hypothetical protein At4g01670/T15B16_23	99 UNCLASSIFIED PROTEINS	7.91143	7.81286	8.00714	8.20429	0.00441731	0.0280983	P	P	P	P	P	P	P	P	P	P	P	P	P	P	P	P	P	P	P	P	P	P	P	P	P	P	P	P	P	P	P	P	P	P	P	P	P	P	P	P	P
1610847_at	(Q9C7B2) Hypothetical protein T2E22.10	99 UNCLASSIFIED PROTEINS	8.68429	8.75286	8.82286	8.69143	0.00137347	0.0120741	P	P	P	P	P	P	P	P	P	P	P	P	P	P	P	P	P	P	P	P	P	P	P	P	P	P	P	P	P	P	P	P	P	P	P	P	P	P	P	P	P
1610848_at	NA	99 UNCLASSIFIED PROTEINS	4.89857	5.44143	5.34	5.34286	4.76965e-07	4.0829e-05	P	P	P	A	P	P	P	P	P	P	P	P	P	P	P	P	P	P	P	P	P	P	P	P	P	P	P	P	P	P	P	P	P	P	P	P	P	P	P	P	P
1610932_at	NA	99 UNCLASSIFIED PROTEINS	6.98143	7.13857	6.82286	7.2	0.00305019	0.021971	P	P	P	P	P	P	P	P	P	P	P	P	P	P	P	P	P	P	P	P	P	P	P	P	P	P	P	P	P	P	P	P	P	P	P	P	P	P	P	P	P
1610934_s_at	(Q9LYL4) Hypothetical protein F18O21_250 (Hypothetical protein At3g56290; F18O21_250) (Hypothetical protein At3g56290)	99 UNCLASSIFIED PROTEINS	6.65857	6.76286	6.11143	6.68857	0.000715262	0.00758914	P	P	P	P	P	P	P	P	P	P	P	P	P	P	P	P	P	P	P	P	P	P	P	P	P	P	P	P	P	P	P	P	P	P	P	P	P	P	P	P	P
1610959_at	(Q9FF95) Similarity to unknown protein (Hypothetical protein At5g23850)	99 UNCLASSIFIED PROTEINS	6.39429	6.99286	7.06286	6.81429	6.54362e-09	1.34892e-06	P	P	P	P	P	P	P	P	P	P	P	P	P	P	P	P	P	P	P	P	P	P	P	P	P	P	P	P	P	P	P	P	P	P	P	P	P	P	P	P	P
1610962_x_at	(Q6ZD72) Hypothetical protein P0450B04.17	99 UNCLASSIFIED PROTEINS	6.63286	8.68571	7.81143	8.59571	5.62706e-09	1.20934e-06	P	P	P	P	P	P	P	P	P	P	P	P	P	P	P	P	P	P	P	P	P	P	P	P	P	P	P	P	P	P	P	P	P	P	P	P	P	P	P	P	P
1610985_at	NA	99 UNCLASSIFIED PROTEINS	5.84143	6.23143	5.61714	6.26286	0.00167756	0.0140274	P	P	P	P	P	P	P	P	P	P	P	P	P	P	P	P	P	P	P	P	P	P	P	P	P	P	P	P	P	P	P	P	P	P	P	P	P	P	P	P	P
1611020_at	(O23157) Hypothetical protein C7A10.60 (Hypothetical protein AT4g37300) (AT4g37300/C7A10_60)	99 UNCLASSIFIED PROTEINS	8.67571	8.34571	8.88714	8.26143	0.00634611	0.0364423	P	P	P	P	P	P	P	P	P	P	P	P	P	P	P	P	P	P	P	P	P	P	P	P	P	P	P	P	P	P	P	P	P	P	P	P	P	P	P	P	P
1611040_at	(Q5XF12) At1g65020	99 UNCLASSIFIED PROTEINS	9.22714	9.08714	9.04	9.11143	2.51009e-06	0.00012368	P	P	P	P	P	P	P	P	P	P	P	P	P	P	P	P	P	P	P	P	P	P	P	P	P	P	P	P	P	P	P	P	P	P	P	P	P	P	P	P	P
1611085_at	(Q6Z2W1) Hypothetical protein OJ1734_E02.2 (Hypothetical protein P0585G03.25)	99 UNCLASSIFIED PROTEINS	6.62714	6.52714	6.38571	6.97286	1.15071e-06	6.96841e-05	P	P	P	P	P	P	P	P	P	P	P	P	P	P	P	P	P	P	P	P	P	P	P	P	P	P	P	P	P	P	P	P	P	P	P	P	P	P	P	P	P
1611153_at	(Q8LCS6) Hypothetical protein At1g07020	99 UNCLASSIFIED PROTEINS	8.61714	8.63714	8.46	8.61857	0.0057172	0.0338192	P	P	P	P	P	P	P	P	P	P	P	P	P	P	P	P	P	P	P	P	P	P	P	P	P	P	P	P	P	P	P	P	P	P	P	P	P	P	P	P	P
1611247_s_at	NA	99 UNCLASSIFIED PROTEINS	11.4257	11.73	11.2257	11.7871	0.00278307	0.0204747	P	P	P	P	P	P	P	P	P	P	P	P	P	P	P	P	P	P	P	P	P	P	P	P	P	P	P	P	P	P	P	P	P	P	P	P	P	P	P	P	P
1611253_at	NA	99 UNCLASSIFIED PROTEINS	5.93571	5.31143	6.08571	5.22	0.00907628	0.046436	P	P	P	P	P	P	P	P	P	P	P	P	P	P	M	P	P	P	P	P	P	P	P	P	P	P	P	P	P	P	P	P	P	P	P	P	P	P	P	P	P
1611281_at	(Q9ZSJ7) Type 1 membrane protein, putative (Arabidopsis thaliana genomic DNA, chromosome 3, P1 clone:MUJ8) (AT3g24160/MUJ8_16)	99 UNCLASSIFIED PROTEINS	10.3557	10.1986	10.4686	10.0771	0.0014914	0.012821	P	P	P	P	P	P	P	P	P	P	P	P	P	P	P	P	P	P	P	P	P	P	P	P	P	P	P	P	P	P	P	P	P	P	P	P	P	P	P	P	P
1611335_at	(Q5JK51) Hypothetical protein OJ1294_F06.15	99 UNCLASSIFIED PROTEINS	9.18286	9.02857	9.35714	8.88429	5.73307e-06	0.000228166	P	P	P	P	P	P	P	P	P	P	P	P	P	P	P	P	P	P	P	P	P	P	P	P	P	P	P	P	P	P	P	P	P	P	P	P	P	P	P	P	P
1611382_at	(Q945M8) AT4g31460/F3L17_30	99 UNCLASSIFIED PROTEINS	7.25571	7.60286	6.94714	7.55143	0.00433781	0.0276967	P	P	P	P	P	P	P	P	P	P	P	P	P	P	P	P	P	P	P	P	P	P	P	P	P	P	P	P	P	P	P	P	P	P	P	P	P	P	P	P	P
1611393_at	NA	99 UNCLASSIFIED PROTEINS	5.48	5.70286	5.74714	5.58	0.00160526	0.0135349	P	P	P	P	P	P	P	P	P	P	P	P	P	P	P	P	P	P	P	P	P	P	P	P	P	P	P	P	P	P	P	P	P	P	P	P	P	P	P	P	P
1611404_at	(Q9LM40) T10O22.3 (AT1g18060/T10F20.23)	99 UNCLASSIFIED PROTEINS	6.09857	6.13286	6.03857	6.31571	0.00426715	0.0273749	P	P	P	P	P	P	P	P	P	P	P	P	P	P	P	P	P	P	P	P	P	P	P	P	P	P	P	P	P	P	P	P	P	P	P	P	P	P	P	P	P
1611422_at	(Q53M57) Expressed protein	99 UNCLASSIFIED PROTEINS	9.15571	7.95	8.98571	8.18714	0.00318447	0.022492	P	P	P	P	P	P	P	P	P	P	P	P	P	P	P	P	P	P	P	P	P	P	P	P	P	P	P	P	P	P	P	P	P	P	P	P	P	P	P	P	P
1611430_at	NA	99 UNCLASSIFIED PROTEINS	5.91429	5.86286	5.77286	5.89429	0.00171769	0.0142567	P	P	P	P	P	P	P	P	P	P	P	P	P	P	P	P	P	P	P	P	P	P	P	P	P	P	P	P	P	P	P	P	P	P	P	P	P	P	P	P	P
1611473_at	(Q8GYS0) Hypothetical protein At5g19190/T24G5_90 (Hypothetical protein At5g19190)	99 UNCLASSIFIED PROTEINS	7.13	7.39571	6.97	7.61714	0.00192183	0.0154804	P	P	P	P	P	P	P	P	P	P	P	P	P	P	P	P	P	P	P	P	P	P	P	P	P	P	P	P	P	P	P	P	P	P	P	P	P	P	P	P	P
1611480_at	NA	99 UNCLASSIFIED PROTEINS	5.87714	7.57286	6.76286	7.38143	2.82817e-11	1.58708e-08	P	P	P	P	P	P	P	P	P	P	P	P	P	P	P	P	P	P	P	P	P	P	P	P	P	P	P	P	P	P	P	P	P	P	P	P	P	P	P	P	P
1611519_s_at	NA	99 UNCLASSIFIED PROTEINS	8.71429	8.26	8.35429	8.51286	1.56531e-05	0.000474812	P	P	P	P	P	P	P	P	P	P	P	P	P	P	P	P	P	P	P	P	P	P	P	P	P	P	P	P	P	P	P	P	P	P	P	P	P	P	P	P	P
1611521_at	NA	99 UNCLASSIFIED PROTEINS	6.79571	6.70286	6.67286	6.81429	1.57472e-05	0.000476234	P	P	P	P	P	P	P	P	P	P	P	P	P	P	P	P	P	P	P	P	P	P	P	P	P	P	P	P	P	P	P	P	P	P	P	P	P	P	P	P	P
1611579_at	(Q84WQ1) Hypothetical protein At5g19090 (Fragment)	99 UNCLASSIFIED PROTEINS	9.22286	8.81571	8.77714	8.82286	0.000172175	0.00266954	P	P	P	P	P	P	P	P	P	P	P	P	P	P	P	P	P	P	P	P	P	P	P	P	P	P	P	P	P	P	P	P	P	P	P	P	P	P	P	P	P
1611658_at	(Q7XA43) Putative Mob1/phocein family protein	99 UNCLASSIFIED PROTEINS	8.97286	8.89286	8.90286	8.95714	0.00359181	0.0242769	P	P	P	P	P	P	P	P	P	P	P	P	P	P	P	P	P	P	P	P	P	P	P	P	P	P	P	P	P	P	P	P	P	P	P	P	P	P	P	P	P
1611678_at	(Q9ZPZ4) T31J12.3 protein (Hypothetical protein At1g09310)	99 UNCLASSIFIED PROTEINS	10.8314	10.3843	10.5857	10.6057	1.2424e-06	7.38746e-05	P	P	P	P	P	P	P	P	P	P	P	P	P	P	P	P	P	P	P	P	P	P	P	P	P	P	P	P	P	P	P	P	P	P	P	P	P	P	P	P	P
1611683_s_at	(Q6ETQ7) Hydroxyproline-rich glycoprotein-like	99 UNCLASSIFIED PROTEINS	9.65	9.83714	9.5	9.96714	4.04398e-06	0.000177601	P	P	P	P	P	P	P	P	P	P	P	P	P	P	P	P	P	P	P	P	P	P	P	P	P	P	P	P	P	P	P	P	P	P	P	P	P	P	P	P	P
1611725_at	NA	99 UNCLASSIFIED PROTEINS	6.49429	6.42286	6.30286	6.57857	7.72187e-05	0.00149137	P	P	P	P	P	P	P	P	P	P	P	P	P	P	P	P	P	P	P	P	P	P	P	P	P	P	P	P	P	P	P	P	P	P	P	P	P	P	P	P	P
1611787_at	NA	99 UNCLASSIFIED PROTEINS	6.64571	6.97714	6.89714	6.85857	5.2994e-09	1.16368e-06	P	P	P	P	P	P	P	P	P	P	P	P	P	P	P	P	P	P	P	P	P	P	P	P	P	P	P	P	P	P	P	P	P	P	P	P	P	P	P	P	P
1611930_at	(Q8RWH8) Hypothetical protein At5g11960	99 UNCLASSIFIED PROTEINS	7.25714	5.97143	7.34571	5.78286	0.001017	0.00988333	P	P	P	P	P	P	P	P	P	P	P	P	P	P	P	P	P	P	P	P	P	P	P	P	P	P	P	P	P	P	P	P	P	P	P	P	P	P	P	P	P
1611954_at	(O80463) Hypothetical protein At2g23470	99 UNCLASSIFIED PROTEINS	4.74857	5.01	4.59	5.14857	0.000169236	0.00264212	P	P	P	P	P	P	P	P	P	P	P	P	P	P	P	P	P	P	P	P	P	P	P	P	P	P	P	P	P	P	P	P	P	P	P	P	P	P	P	P	P
[truncated: 337 more rows]
[truncated: 43 more columns]
