# Supplementary material for: Water deficit alters differentially metabolic pathways affecting important flavor and quality traits in grape berries of Cabernet Sauvignon and Chardonnay
Source: BMC Genomics. 2009 May 8;10:212. doi: 10.1186/1471-2164-10-212 (PMC2701440; doi:10.1186/1471-2164-10-212)
Supplement: Additional file 5 — Probe sets that exhibited a significant Cultivar, Treatment, and Time interaction effect. The list of probe sets was selected based upon statistical analysis. [file 1471-2164-10-212-S5.xls]

## Sheet: Sheet1
Table SIV. The set of transcripts in the Cultivar*Treatment*Time effect that were significantly affected by water deficit.
Affy Probe Set ID	Uniprot Description	MIPS 2.1 Functional Category	p-value	Adjusted p-value	log2(CHwdt1)	log2(CHwwt1)	log2(CHwdt2)	log2(CHwwt2)	log2(CHwdt3)	log2(CHwwt3)	log2(CHwdt4)	log2(CHwwt4)	log2(CHwdt5)	log2(CHwwt5)	log2(CHwdt6)	log2(CHwwt6)	log2(CHwdt7)	log2(CHwwt7)	log2(CSwdt1)	log2(CSwwt1)	log2(CSwdt2)	log2(CSwwt2)	log2(CSwdt3)	log2(CSwwt3)	log2(CSwdt4)	log2(CSwwt4)	log2(CSwdt5)	log2(CSwwt5)	log2(CSwdt6)	log2(CSwwt6)	log2(CSwdt7)	log2(CSwwt7)	CH.drght1.t1	CH.drght2.t1	CH.drght3.t1	CH.ww1.t1	CH.ww2.t1	CH.ww3.t1	CH.drght1.t2	CH.drght2.t2	CH.drght3.t2	CH.ww1.t2	CH.ww2.t2	CH.ww3.t2	CH.drght1.t3	CH.drght2.t3	CH.drght3.t3	CH.ww1.t3	CH.ww2.t3
1606832_at	(Q7Y223) Putative glycosyl hydrolase family 5 protein/cellulase ((1-4)-beta-mannan endohydrolase)	01 METABOLISM	3.11642e-07	0.000750453	9.47092	9.76959	8.59761	8.84839	8.67673	8.73528	8.18343	8.42553	8.2658	8.35712	8.26005	8.68503	8.59731	8.31425	9.98849	10.2048	9.092	9.15706	8.84696	8.82744	8.96445	9.12117	8.43571	8.89304	8.26195	9.08495	7.72313	8.9256	P	P	P	P	P	P	P	P	P	P	P	P	P	P	P	P	P
1608698_at	(Q9FMQ5) Gb|AAF31728.1 (Hypothetical protein At5g22460)	01 METABOLISM	0.000298436	0.0183811	8.16134	8.0475	8.16083	8.05911	8.12885	7.8805	8.03285	7.93335	8.461	8.5292	8.46161	8.6251	8.18044	7.97465	8.29764	8.28471	8.31346	8.23078	8.36845	8.36753	8.77806	8.69401	8.3817	8.49855	7.96509	8.35481	7.73531	8.53803	P	P	P	P	P	P	P	P	P	P	P	P	P	P	P	P	P
1611508_at	(Q9M2E4) Hypothetical protein T20K12.100 (AT3g61200/T20K12_100)	01 METABOLISM	4.123e-05	0.00533928	7.10549	6.85347	7.11279	7.0949	7.14216	7.24133	6.87474	7.06438	6.0441	5.91769	5.17706	5.06918	5.54026	5.13257	6.93885	6.74557	7.33404	6.91128	6.97292	6.74028	6.03279	6.14437	6.29131	6.22945	5.15239	5.35337	5.34895	5.53487	P	P	P	P	P	P	P	P	P	P	P	P	P	P	P	P	P
1613152_at	(O80816) T8F5.23 protein	01 METABOLISM	0.000595393	0.0261481	10.1437	10.1865	8.63001	8.55428	8.51246	8.33677	7.57108	7.66445	7.45498	7.88026	7.54813	7.26208	7.55821	5.89543	9.91598	10.119	8.60174	9.46991	8.02061	9.02697	7.85708	8.77684	6.98732	8.40209	6.63827	7.64331	6.45053	7.93524	P	P	P	P	P	P	P	P	P	P	P	P	P	P	P	P	P
1613947_at	(Q9SRQ6) T21P5.6 protein (Phosphatidylglycerol specific phospholipase C) (Hypothetical protein At3g03520)	01 METABOLISM	0.000469683	0.023961	5.94582	5.79934	5.17123	5.63319	5.32718	5.73377	5.70374	5.64337	5.69183	6.303	5.06333	5.19541	5.79504	5.99349	5.1902	5.33978	6.23562	5.94546	6.12004	5.93048	6.10301	6.07391	7.19866	6.50016	6.86036	5.5606	7.14691	5.36494	P	P	P	P	P	P	P	P	P	P	P	P	P	P	P	P	P
1614264_a_at	(Q6L417) Putative isopenicillin N epimerase	01 METABOLISM	1.67934e-05	0.00320057	8.90046	8.86474	8.3693	8.42006	8.40725	8.47906	8.12625	8.382	9.05919	8.82451	8.66195	8.71748	8.40415	8.30985	8.01273	8.02741	8.88741	8.88756	9.22386	9.1174	9.58291	9.08041	9.43288	9.38227	9.23773	9.41828	9.15893	9.28427	P	P	P	P	P	P	P	P	P	P	P	P	P	P	P	P	P
1614709_at	(Q9SZU7) Hypothetical protein F6G17.120 (Hypothetical protein AT4g37470)	01 METABOLISM	0.00105702	0.0370727	8.26968	7.93461	8.56177	8.44436	8.52616	8.22521	8.45049	8.45615	8.17943	7.95746	8.95637	8.65222	8.66289	7.53314	7.77388	7.84563	7.80897	7.75606	8.20759	8.11503	7.56738	7.95164	7.5473	7.59567	7.79598	8.18938	7.83955	8.31447	P	P	P	P	P	P	P	P	P	P	P	P	P	P	P	P	P
1615216_at	(P23525) 37 kDa inner envelope membrane protein, chloroplast precursor (E37)	01 METABOLISM	0.000288662	0.0179986	10.1152	10.0215	9.90501	9.87069	9.83914	9.68506	9.67383	9.64384	9.58157	9.44883	9.54844	9.42297	9.61919	9.30971	9.61138	9.78076	9.55374	9.60452	9.40473	9.43754	9.30154	9.43482	8.87996	9.08927	8.62477	9.15275	8.47463	9.15508	P	P	P	P	P	P	P	P	P	P	P	P	P	P	P	P	P
1615482_at	(Q9SN79) Hypothetical protein F1P2.140 (Hypothetical protein At3g47590)	01 METABOLISM	6.67594e-05	0.00702434	7.47134	7.40297	7.75196	7.74106	7.63753	7.5765	7.65866	7.62403	7.36384	7.28908	7.17682	7.17016	7.17462	6.74774	7.0516	7.17743	7.61667	7.52886	7.67949	7.61904	7.23467	7.23664	7.20743	7.29282	6.67281	6.91341	6.68567	7.16087	P	P	P	P	P	P	P	P	P	P	P	P	P	P	P	P	P
1616944_at	(Q8LIG3) Hypothetical protein OJ1200_C08.123 (Hypothetical protein OJ1150_E04.119)	01 METABOLISM	0.00169483	0.047554	9.07105	9.20927	8.4632	8.66671	8.10903	8.46071	7.23251	7.59575	6.0696	6.68782	6.76159	6.68332	5.72345	6.13855	8.34817	8.70701	8.2763	8.55432	7.38671	7.81582	7.56747	7.71087	7.13052	6.86263	7.18046	6.45236	7.28712	6.48433	P	P	P	P	P	P	P	P	P	P	P	P	P	P	P	P	P
1617214_s_at	(Q84W78) Putative tropinone reductase (Fragment)	01 METABOLISM	4.39288e-06	0.00158473	9.43965	9.34495	10.0191	10.1366	10.0235	10.0452	10.1972	10.1465	8.76151	8.75628	8.14527	8.4458	7.80229	7.66574	9.42836	9.19817	10.4912	10.4207	10.2985	10.3266	9.56407	10.2646	8.18374	9.10938	7.00966	8.26167	6.75585	8.49213	P	P	P	P	P	P	P	P	P	P	P	P	P	P	P	P	P
1619759_at	(O22215) Putative esterase D (At2g41530/T32G6.5) (S-formylglutathione hydrolase) (EC 3.1.2.12)	01 METABOLISM	2.09086e-06	0.00108225	10.1341	10.0805	10.199	10.1268	10.2972	10.2621	10.181	10.1811	9.96337	9.93931	9.83093	9.86309	9.85463	9.63226	9.99571	9.97028	10.0132	10.0053	10.1714	10.1787	9.97812	10.0388	9.86055	9.99597	9.5323	9.769	9.54437	9.89995	P	P	P	P	P	P	P	P	P	P	P	P	P	P	P	P	P
1620296_at	(Q39684) AX110P	01 METABOLISM	0.000791021	0.0310899	9.93642	9.9042	10.0742	10.2504	10.1215	10.2189	10.0181	10.244	9.39752	9.24877	8.83679	8.86545	8.63784	8.36517	9.97064	9.75437	10.2666	10.1549	10.0692	9.98003	9.16825	9.46634	9.35502	9.52179	8.82494	8.95481	8.7719	9.15116	P	P	P	P	P	P	P	P	P	P	P	P	P	P	P	P	P
1621309_at	(Q7XSQ6) OSJNBa0084K11.8 protein	01 METABOLISM	0.000318144	0.019037	6.55088	6.34772	7.06381	7.04698	7.21351	7.13416	7.33156	7.17642	6.58015	6.2786	6.23965	6.13337	6.14892	5.16185	5.62531	5.87029	7.15463	7.02113	7.43711	6.99783	7.09992	6.88788	6.43307	6.61791	5.88479	5.92362	5.8165	6.17582	P	P	P	P	P	P	P	P	P	P	P	P	P	P	P	P	P
1622623_at	(Q93Z79) AT5g24910/F6A4_120	01 METABOLISM	0.00160384	0.0456348	7.90709	8.14775	7.49462	7.6487	7.66007	7.8823	7.5284	7.67128	5.77841	5.27775	4.6491	5.16217	4.74153	4.7974	7.65801	7.99749	7.89727	7.99507	6.99563	7.06625	6.58166	6.98705	5.41712	6.16563	4.43224	4.63141	4.11209	4.60197	P	P	P	P	P	P	P	P	P	P	P	P	P	P	P	P	P
1611211_at	(O24046) 2-dehydro-3-deoxyphosphoheptonate aldolase (3-deoxy-d-arabino-heptulosonate 7-phosphate synthase) precursor (EC 4.1.2.15)	01.01 amino acid metabolism	0.00158076	0.0455899	8.32911	8.69907	7.84642	7.7579	7.77086	7.8585	6.94045	6.95773	8.08942	8.27704	8.5331	8.5553	8.47429	9.01524	8.82123	9.26557	7.20692	7.69121	7.14024	7.18959	8.0326	7.72821	8.15747	7.44138	8.37545	7.38948	8.12616	6.57624	P	P	P	P	P	P	P	P	P	P	P	P	P	P	P	P	P
1616327_at	(Q6YZC9) Uridylyl transferase-like	01.01 amino acid metabolism	0.00124971	0.0406343	8.39778	8.58114	7.70525	7.73222	7.4799	7.72352	6.97684	7.51766	7.32497	7.67375	8.54901	8.29187	7.95774	7.85018	8.14993	8.34415	7.95914	8.11333	8.07067	8.13306	7.98864	8.20836	8.41469	8.11105	8.85956	8.85315	8.94769	9.20888	P	P	P	P	P	P	P	P	P	P	P	P	P	P	P	P	P
1619357_at	(O24051) 3-deoxy-D-arabino-heptulosonate 7-phosphate synthase precursor (EC 4.1.2.15)	01.01 amino acid metabolism	4.67979e-06	0.00163002	10.7787	11.0184	10.0752	10.1345	9.48569	9.68515	9.63062	9.55769	9.77003	10.1484	9.89272	10.068	9.68506	10.2497	10.601	10.9333	9.69442	10.143	9.63616	9.94689	9.91457	9.75701	9.74036	9.24692	10.1543	8.93246	10.1547	9.04591	P	P	P	P	P	P	P	P	P	P	P	P	P	P	P	P	P
1615927_s_at	(Q6Q8B8) Chloroplast ferredoxin I	01.01.03.02.01 biosynthesis of glutamate	0.00156917	0.0455899	11.843	11.8361	11.61	11.746	11.5084	11.7204	11.478	11.6588	11.1337	11.2636	11.3995	11.3962	10.9048	10.0192	11.817	11.9625	11.7323	11.8627	11.4153	11.5593	11.2071	11.5509	10.5888	10.9985	10.2977	10.9133	10.4012	10.7798	P	P	P	P	P	P	P	P	P	P	P	P	P	P	P	P	P
1607697_at	(Q9LN20) F14O10.12 protein	01.01.03.03 metabolism of proline	1.59521e-05	0.00318725	7.09302	7.12894	7.31904	7.36964	6.97554	7.07222	7.82315	7.86017	7.24817	7.70116	7.50763	7.55349	8.11193	8.57349	7.05974	7.1611	6.66955	7.19597	6.70422	7.43345	7.95575	7.79299	9.36368	8.7107	8.87121	8.03109	9.0085	8.15596	P	P	P	P	P	P	P	P	P	P	P	P	P	P	P	P	P
1609475_at	(Q9MT28) Threonine synthase, chloroplast precursor (EC 4.2.3.1) (TS)	01.01.06.04.01 biosynthesis of threonine	0.000343425	0.0199364	8.76519	8.88219	8.15554	8.3064	8.06757	8.25267	8.7301	8.5501	8.59607	8.75874	9.33779	9.29517	8.8293	8.97183	9.23636	9.37897	8.31596	8.43756	8.45307	8.74009	9.37088	9.4935	8.45054	8.82408	8.81573	9.41874	8.53526	9.523	P	P	P	P	P	P	P	P	P	P	P	P	P	P	P	P	P
1622451_s_at	(Q7XZQ9) S-adenosylmethionine decarboxylase proenzyme (EC 4.1.1.50)	01.01.06.05 metabolism of methionine	0.00141135	0.0428416	9.8167	9.82921	8.94758	8.77307	9.1085	8.89938	9.09743	8.987	10.393	10.7149	10.6815	10.8478	10.5834	10.8784	9.8448	10.3836	9.68454	9.83018	9.99496	10.0498	10.7305	10.6644	10.4525	10.5091	11.1593	11.0157	11.1074	11.0194	P	P	P	P	P	P	P	P	P	P	P	P	P	P	P	P	P
1614742_at	(Q6AV34) Putative Semialdehyde dehydrogenase	01.01.06.06 metabolism of lysine	0.00101246	0.0360717	8.77827	8.78214	8.79574	8.83922	8.79472	8.79263	8.7221	8.64285	8.27254	8.3137	8.20007	8.3231	8.26217	8.11332	8.40873	8.38414	8.54575	8.49649	8.42774	8.35896	8.02368	8.16863	7.54698	7.87375	7.37253	7.55811	7.19895	7.61347	P	P	P	P	P	P	P	P	P	P	P	P	P	P	P	P	P
1614470_at	(Q8W2K0) Forever young oxidoreductase	01.01.09 metabolism of the cysteine - aromatic group	6.04751e-05	0.00686286	8.9077	8.74955	8.73154	8.80279	8.81969	8.85668	8.64919	8.64187	7.95906	8.11711	7.83604	8.13721	7.82294	7.6597	8.38396	8.43195	8.75139	8.60994	8.65573	8.58001	8.26388	8.32733	8.23021	8.29025	7.91846	7.93091	7.78299	8.14879	P	P	P	P	P	P	P	P	P	P	P	P	P	P	P	P	P
1610468_at	NA	01.01.09.02.01 biosynthesis of serine	0.00149459	0.0443234	11.1131	11.2178	9.579	10.0188	9.47035	9.82743	8.68929	9.13995	7.82397	7.98178	8.14996	7.95419	7.81301	7.11219	10.4246	10.5954	9.31551	8.98647	9.08046	8.72979	8.49789	8.46974	7.66676	7.78502	7.80778	7.90522	7.9252	7.943	P	P	P	P	P	P	P	P	P	P	P	P	P	P	P	P	P
1619875_at	(O23733) Cysteine synthase (EC 2.5.1.47) (O-acetylserine sulfhydrylase) (O-acetylserine (Thiol)-lyase) (CSase) (OAS-TL) (OAS-TL4)	01.01.09.03.01 biosynthesis of cysteine	0.00108007	0.0373621	6.92339	6.64775	6.86412	6.9389	6.55884	6.71569	6.78407	6.86812	5.83606	5.76993	5.9425	5.80993	5.81382	5.5912	6.7158	6.64985	7.11186	7.08274	7.15129	6.87641	6.3088	6.53877	5.81012	6.08673	5.87193	5.91121	5.84173	6.02222	P	P	P	P	P	P	P	P	P	P	P	P	P	P	P	P	P
1609549_at	(Q42767) Acetohydroxyacid synthase (EC 4.1.3.18)	01.01.11 metabolism of the pyruvate family (alanine, isoleucine, leucine, valine) and D-alanine	0.000814237	0.0317553	9.822	9.80051	9.738	9.78667	9.57281	9.65439	9.79116	9.70547	9.04527	9.11792	9.25947	9.0566	9.10349	8.86778	10.1169	10.0821	9.90394	9.99544	9.592	9.73101	9.46692	9.87253	8.99715	9.33051	9.42942	9.69391	9.40728	9.7701	P	P	P	P	P	P	P	P	P	P	P	P	P	P	P	P	P
1614753_at	(Q9ZW85) 3-isopropylmalate dehydratase, small subunit	01.01.11 metabolism of the pyruvate family (alanine, isoleucine, leucine, valine) and D-alanine	3.17853e-05	0.00458662	10.7064	10.6828	10.4585	10.5974	10.5783	10.6541	10.5051	10.4895	10.6626	10.7953	10.7432	10.8119	10.6668	10.5856	10.8945	10.8365	10.9541	11.0027	10.9929	11.055	10.9871	11.0581	10.9179	11.0137	10.6606	10.8256	10.611	10.9247	P	P	P	P	P	P	P	P	P	P	P	P	P	P	P	P	P
1607413_at	(Q8L7L7) Hypothetical protein At3g52950	01.03.01 purine nucleotide metabolism	0.000219415	0.0154986	8.49209	8.38127	8.72417	8.80913	8.84499	8.84074	8.8449	8.66114	8.20902	8.12403	7.78553	8.0008	7.89009	7.69799	7.76044	7.77739	8.49502	8.21518	8.05622	7.91381	7.63166	7.8701	7.98879	7.98726	7.68587	7.85281	7.61327	7.98693	P	P	P	P	P	P	P	P	P	P	P	P	P	P	P	P	P
1617770_at	(Q9LEV3) Protein At5g10860, mitochondrial precursor	01.03.01 purine nucleotide metabolism	0.000356845	0.0203643	11.1287	11.0802	11.2624	11.3335	11.3105	11.3076	11.2427	11.2686	11.0152	11.1284	10.8788	10.9924	10.8059	10.824	11.364	11.2419	11.3514	11.2838	11.303	11.2647	11.2342	11.3067	10.9457	11.1311	10.5617	10.7369	10.4925	10.8591	P	P	P	P	P	P	P	P	P	P	P	P	P	P	P	P	P
1610781_at	(Q3HVN6) Hypothetical protein	01.03.04 pyrimidine nucleotide/nucleoside/nucleobase metabolism	1.34062e-05	0.00288118	7.43834	7.4644	7.40917	7.43065	7.37756	7.451	6.95785	7.07517	7.44581	7.92277	7.61376	7.8	7.9051	8.17599	8.53055	8.71312	7.4732	7.61886	7.39455	7.45907	7.48253	7.50913	7.77916	7.43912	8.13841	7.35231	8.44946	7.39834	P	P	P	P	P	P	P	P	P	P	P	P	P	P	P	P	P
1613917_s_at	(Q3HVN6) Hypothetical protein	01.03.04 pyrimidine nucleotide/nucleoside/nucleobase metabolism	0.000487791	0.0240288	7.008	7.16335	7.03202	6.92015	6.83374	6.91872	6.58184	6.76525	6.87053	7.14666	6.95243	6.94155	7.03697	7.32815	8.02194	8.04865	7.08387	7.10941	6.95465	7.04768	7.19681	7.09405	7.13512	6.95022	7.55468	6.75069	7.80483	6.95778	P	P	P	P	P	P	P	P	P	P	P	P	P	P	P	P	P
1619289_at	(Q60DI6) Pyrimidine 5prime-nucleotidase-related	01.03.04 pyrimidine nucleotide/nucleoside/nucleobase metabolism	0.000482345	0.0240288	7.00332	7.14879	6.50161	6.58319	6.22876	6.54945	6.34319	6.30992	6.65693	6.77771	7.1992	7.2869	7.06498	6.88048	6.87291	6.94025	6.8551	6.80756	6.86834	6.77806	6.67203	6.61196	6.32379	6.47151	6.52636	6.66629	6.44537	6.87646	P	P	P	P	P	P	P	P	P	P	P	P	P	P	P	P	P
1610341_at	(Q84KZ1) Purple acid phosphatase	01.04 phosphate metabolism	5.04403e-05	0.00615442	8.55152	8.54345	7.84669	8.06983	8.07184	7.97118	8.24364	8.11675	7.70151	7.72709	7.81041	7.75317	7.5735	7.08416	8.36181	8.22758	8.05167	7.98891	8.25356	8.09127	7.88184	7.77038	7.6644	7.60329	7.43516	7.57907	7.43548	7.8677	P	P	P	P	P	P	P	P	P	P	P	P	P	P	P	P	P
1621834_at	(Q9LLQ7) Phosphatidic acid phosphatase alpha (EC 3.1.3.4)	01.04 phosphate metabolism	0.000137773	0.0117562	10.2942	10.2377	10.046	10.0282	9.76247	9.76954	9.32487	9.63445	8.84022	8.91332	8.96422	8.96844	8.91574	8.38322	9.57874	9.57995	9.47819	9.37201	9.19888	9.08251	8.75149	8.91212	8.44191	8.58127	8.54173	8.66365	8.42612	8.64147	P	P	P	P	P	P	P	P	P	P	P	P	P	P	P	P	P
1608731_at	(Q9SYK9) F3F20.13 protein (At1g05680)	01.05 C-compound and carbohydrate metabolism	8.57673e-06	0.00234145	8.7047	8.63717	8.67095	8.72731	8.44494	8.5899	8.32077	8.50248	8.49907	8.62416	8.35998	8.54008	8.17382	8.14213	8.38531	8.32386	8.55138	8.53245	8.4776	8.41979	8.57094	8.43415	8.3045	8.41952	8.23835	8.35323	8.11144	8.59504	P	P	P	P	P	P	P	P	P	P	P	P	P	P	P	P	P
1611081_a_at	(Q9SUP5) Putative polygalacturonase	01.05 C-compound and carbohydrate metabolism	0.000108539	0.0099668	11.0704	11.1971	10.0017	10.3291	10.2127	10.2614	9.88892	10.2379	10.2797	10.6404	10.3277	10.7973	9.56417	9.48054	11.0695	11.3147	10.2467	10.6009	10.4568	10.7922	11.2694	11.2442	10.3114	10.6714	9.28347	9.81886	8.99186	9.8804	P	P	P	P	P	P	P	P	P	P	P	P	P	P	P	P	P
1613514_s_at	(Q9M442) Putative imbibition protein (Fragment)	01.05 C-compound and carbohydrate metabolism	0.00178845	0.0490927	11.052	11.011	11.0946	10.5077	11.2649	10.7874	11.65	11.0577	12.2337	12.1505	12.2897	12.3492	12.263	12.3773	11.1466	11.0572	10.9442	11.203	11.5225	11.5735	12.1799	11.9435	12.0253	11.9624	12.4331	12.3858	12.2846	12.3382	P	P	P	P	P	P	P	P	P	P	P	P	P	P	P	P	P
1619549_at	(Q9XIG1) Putative UDP-glucose:sterol glucosyltransferase (At1g43620)	01.05 C-compound and carbohydrate metabolism	0.00157365	0.0455899	7.9877	7.84643	7.84449	7.95498	7.93633	7.95623	8.01814	7.94538	7.57257	7.47068	7.26674	7.50121	7.23475	7.04322	7.07537	7.07699	8.08248	7.8814	7.8621	7.67411	7.36516	7.28056	7.19757	7.46853	7.3856	7.64821	7.41441	7.7431	P	P	P	P	P	P	P	P	P	P	P	P	P	P	P	P	P
1620873_at	(O80934) Protein At2g37660, chloroplast precursor	01.05 C-compound and carbohydrate metabolism	0.00178714	0.0490927	10.458	10.4533	10.4702	10.4025	10.5685	10.4026	10.6191	10.3475	10.4429	10.1199	10.3959	10.0034	10.2452	9.53605	10.4137	10.5999	10.1431	10.2767	10.255	10.4118	10.0838	10.2549	10.3077	10.3606	10.179	10.1855	10.1687	10.3605	P	P	P	P	P	P	P	P	P	P	P	P	P	P	P	P	P
1610956_at	(P21342) Pyrophosphate--fructose 6-phosphate 1-phosphotransferase alpha subunit (EC 2.7.1.90) (PFP) (6-phosphofructokinase, pyrophosphate-dependent) (Pyrophosphate-dependent 6-phosphofructose-1-kinase) (PPi-PFK)	01.05.01.01 C-compound, carbohydrate catabolism	0.000218091	0.0154986	10.5031	10.5785	11.2551	11.2767	10.8415	10.88	10.8029	11.0149	10.316	10.4468	10.3479	10.4192	10.5398	10.7843	10.6705	10.5375	10.5277	10.8427	10.3412	10.8333	10.8002	10.6915	11.1106	10.7561	10.9687	10.5425	11.0215	10.6239	P	P	P	P	P	P	P	P	P	P	P	P	P	P	P	P	P
1613360_at	(Q41140) Pyrophosphate--fructose 6-phosphate 1-phosphotransferase alpha subunit (EC 2.7.1.90) (PFP) (6-phosphofructokinase, pyrophosphate dependent) (Pyrophosphate-dependent 6-phosphofructose-1-kinase) (PPi-PFK)	01.05.01.01 C-compound, carbohydrate catabolism	0.00120994	0.0404689	8.67007	8.80047	9.8767	9.69538	9.80821	9.71794	9.27017	9.49373	8.9426	8.77101	9.08291	9.19493	9.47503	9.7962	9.51045	9.40457	8.8757	9.36422	8.79664	9.21713	9.70997	9.45232	10.0195	9.51834	9.80571	9.33089	9.54413	8.75415	P	P	P	P	P	P	P	P	P	P	P	P	P	P	P	P	P
1616405_at	(Q8H7G2) Hypothetical protein	01.05.01.03.01 sugar, glucoside, polyol and carboxylate anabolism	0.000255121	0.0168782	10.4411	10.5194	10.213	10.4067	10.0771	10.1231	11.0105	10.8164	11.0493	10.9339	10.6618	10.9407	10.756	10.4292	10.6121	10.6627	10.3906	10.3639	10.2257	10.5068	10.6143	10.7605	10.2721	10.5451	9.75306	10.1776	9.74041	10.4602	P	P	P	P	P	P	P	P	P	P	P	P	P	P	P	P	P
1611149_at	(Q3Y6V1) Cellulose synthase-like protein CslG	01.05.01.03.02 polysaccharide biosynthesis	2.83657e-05	0.00419337	5.3213	5.16007	6.60003	6.69637	6.36369	6.30898	6.85153	6.78439	5.86483	6.55069	7.28458	7.47059	7.12235	8.23717	4.91575	4.85015	5.90974	6.00381	6.09602	6.10793	5.91391	6.37668	5.09234	5.06652	6.33352	5.51517	6.74825	5.42908	P	P	P	P	P	P	P	P	P	P	P	P	P	P	P	P	P
1616808_at	(Q45KQ0) Cellulose synthase-like protein CslE	01.05.01.03.02 polysaccharide biosynthesis	1.67866e-06	0.000997423	7.21273	7.25272	7.4366	7.7527	7.52421	7.62846	7.80343	7.71775	7.29213	7.68483	8.78487	8.6148	8.26827	7.83884	8.07835	7.84457	7.85812	7.54555	7.66478	7.54467	8.16282	8.43805	6.82926	7.29108	7.44931	8.03806	7.36485	8.3643	P	P	P	P	P	P	P	P	P	P	P	P	P	P	P	P	P
1607272_at	(Q9FNI7) Glucosyltransferase-like protein (AT5g22740/MDJ22_16)	01.05.03 polysaccharide metabolism	0.000504863	0.0242155	9.00097	9.09106	8.93624	9.30704	9.25035	9.36287	9.31134	9.71003	7.36479	7.98483	7.36325	8.16635	6.12695	6.48497	10.1523	10.3298	9.73751	9.83843	9.54553	9.89502	9.66572	9.9428	7.84097	8.70219	5.41275	6.75711	5.08855	7.3734	P	P	P	P	P	P	P	P	P	P	P	P	P	P	P	P	P
1608705_at	(Q8RU71) Glucosyltransferase NTGT2 (EC 2.4.1.-)	01.05.03 polysaccharide metabolism	0.000188547	0.0146501	7.51617	7.58794	7.82384	8.20394	7.61745	8.01588	8.07222	7.79315	7.73416	7.90773	7.75368	7.72895	7.65659	7.49076	7.84646	7.50249	7.79228	7.74348	7.50537	7.40849	7.50372	7.82974	7.16529	7.33355	7.19515	7.54591	7.10584	7.56414	P	P	P	P	P	P	P	P	P	P	P	P	P	P	P	P	P
1609652_s_at	(Q9FNI7) Glucosyltransferase-like protein (AT5g22740/MDJ22_16)	01.05.03 polysaccharide metabolism	2.03499e-05	0.00355533	10.8897	10.9791	11.2186	11.3291	11.4532	11.5391	11.3499	11.6757	9.22508	9.63247	9.39506	10.2036	8.12141	8.13567	11.8489	11.986	11.7012	11.8563	11.3241	11.6192	11.237	11.5889	9.76315	10.3272	7.68448	9.05619	7.13068	9.17102	P	P	P	P	P	P	P	P	P	P	P	P	P	P	P	P	P
1609985_at	(Q93YH3) ATP citrate lyase b-subunit (EC 4.1.3.8)	01.05.12.07 acetyl-CoA pathway	0.00159167	0.0456348	8.47773	8.50219	6.93458	7.25293	7.2692	7.34154	6.86743	7.01243	7.82702	8.18911	8.05139	8.16292	7.23883	7.74355	7.62753	8.43894	7.6412	8.03791	7.6994	8.30406	8.518	8.1393	8.51751	8.06331	8.93322	8.16234	8.99712	8.40096	P	P	P	P	P	P	P	P	P	P	P	P	P	P	P	P	P
1610008_s_at	(Q9SHJ8) F12K11.12	01.05.12.07 acetyl-CoA pathway	0.000258337	0.0168788	9.63641	9.7655	8.86982	9.04268	8.51799	8.8576	8.42399	8.71183	7.9179	9.02853	8.35107	8.64942	7.70091	8.30235	9.27767	9.63751	8.9478	8.96719	8.88072	8.91262	8.84904	8.39694	8.10832	7.77221	8.48719	7.32402	8.24213	7.52944	P	P	P	P	P	P	P	P	P	P	P	P	P	P	P	P	P
1612856_at	(Q7XLC5) OSJNBa0070C17.24 protein	01.05.12.07 acetyl-CoA pathway	1.61394e-06	0.000997423	7.26151	7.21012	7.3457	7.61133	7.70109	7.65476	7.96395	7.91798	8.12031	8.04488	7.67049	7.76931	7.67203	7.4652	7.45472	7.24332	8.1832	8.20713	8.20282	8.37982	8.43986	8.20017	8.31213	8.39496	7.85442	8.11516	7.89665	8.31608	P	P	P	P	P	P	P	P	P	P	P	P	P	P	P	P	P
1618362_s_at	(Q93YH3) ATP citrate lyase b-subunit (EC 4.1.3.8)	01.05.12.07 acetyl-CoA pathway	1.01306e-05	0.00260154	9.29859	9.32831	8.11368	8.37121	8.25886	8.36274	8.01418	8.26296	8.45057	8.73843	8.72059	8.72326	8.18987	8.62709	8.78492	9.15458	8.5142	8.80431	8.49934	8.89429	9.28552	8.89246	9.10365	8.85804	9.68122	8.75886	9.64969	8.81366	P	P	P	P	P	P	P	P	P	P	P	P	P	P	P	P	P
1621068_at	(Q9SHJ8) F12K11.12	01.05.12.07 acetyl-CoA pathway	0.00078213	0.0308605	7.07405	7.29413	6.36519	6.58182	6.15828	6.55695	6.0936	6.24263	5.76133	6.53519	6.01177	6.22269	5.57526	6.19368	6.68775	7.16769	6.34106	6.40925	6.28067	6.22318	6.50559	6.14211	5.81306	5.44086	6.1066	4.9416	5.81356	5.25298	P	P	P	P	P	P	P	P	P	P	P	P	P	P	P	P	P
1615705_s_at	(Q9SS48) Putative glycerol-3-phosphate dehydrogenase	01.06 lipid, fatty acid and isoprenoid metabolism	0.00132037	0.0414193	6.37539	6.35456	6.14041	6.25024	5.99215	6.08226	6.31819	6.23286	6.42637	6.58569	6.67891	6.78208	6.70312	6.80178	6.2295	6.4902	6.3363	6.2865	6.39086	6.29028	6.6574	6.52791	6.72216	6.54328	6.93448	6.7687	7.09902	6.84566	P	P	P	P	P	P	P	P	P	P	P	P	P	P	P	P	P
1621582_at	(Q9LK77) Similarity to acyl-CoA thioesterase (At5g48370)	01.06 lipid, fatty acid and isoprenoid metabolism	2.51683e-05	0.00393282	8.25675	8.24173	8.45354	8.41491	8.38718	8.49087	8.30999	8.33851	8.27088	8.36167	8.37595	8.4478	8.47211	8.1805	8.41448	8.24947	8.53204	8.39703	8.23918	8.16153	8.12385	8.13109	7.95228	8.09255	7.9834	8.57984	8.10219	8.4795	P	P	P	P	P	P	P	P	P	P	P	P	P	P	P	P	P
1619526_at	(Q9ZTG2) Omega-3 fatty acid desaturase (Fragment)	01.06.01.05 fatty acid biosynthesis	8.4444e-05	0.00836244	7.33016	7.34181	7.53561	7.69989	7.37187	7.42818	7.30961	7.47704	6.14851	6.05042	6.32175	6.17822	6.12271	5.54008	7.68832	8.08135	7.60103	7.48523	7.43182	7.54807	7.40439	7.73124	6.30943	6.94437	6.39859	6.87159	6.29296	6.78215	P	P	P	P	P	P	P	P	P	P	P	P	P	P	P	P	P
1608741_s_at	(Q8L693) 1-deoxy-D-xylulose 5-phosphate synthase 1 precursor	01.06.06 isoprenoid metabolism	0.00070677	0.0289032	9.30863	9.32607	8.60508	8.71691	8.44766	8.57445	8.19404	8.3651	7.83141	7.8191	7.9338	7.75598	7.62551	7.23765	8.48922	8.30665	8.35989	8.13975	8.24593	7.77308	7.62535	7.44812	7.22482	7.45379	6.73232	6.86368	6.81706	7.15907	P	P	P	P	P	P	P	P	P	P	P	P	P	P	P	P	P
1617024_at	(Q6EJC9) 1-deoxy-D-xylulose 5-phosphate synthase	01.06.06 isoprenoid metabolism	5.97789e-06	0.00182048	9.97983	9.97214	9.55811	9.52065	9.35405	9.52182	8.98802	9.18977	8.61082	8.61263	8.84318	8.65675	8.53959	8.07159	9.37063	9.32294	9.31111	9.16897	9.15747	8.74039	8.45841	8.29977	8.06645	8.23714	7.65532	7.94756	7.67605	7.99036	P	P	P	P	P	P	P	P	P	P	P	P	P	P	P	P	P
1606970_at	(Q6L506) primeGTP cyclohydrolase II/3,4-dihydroxy-2-butanone-4-phosphate synthaseprime	01.07.01 biosynthesis of vitamins, cofactors, and prosthetic groups	5.65903e-05	0.00672115	4.04207	4.23632	4.56132	4.68559	4.60638	4.59754	5.21241	4.96143	5.43366	5.10269	4.80698	4.6967	4.9768	4.36576	4.3807	4.33068	4.60597	4.52786	4.86946	4.53903	4.23593	4.55925	4.50343	4.62721	4.24729	4.78287	4.05759	4.97487	A	P	P	P	P	P	P	P	P	P	P	P	P	P	P	P	P
1614175_at	(Q9SLR7) Thiamin biosynthetic enzyme	01.07.01 biosynthesis of vitamins, cofactors, and prosthetic groups	2.54348e-05	0.00393282	7.13807	6.68828	7.88691	7.66462	8.29227	7.2734	7.97282	7.27136	6.8766	6.34446	8.23263	7.62975	7.92122	6.90799	7.20875	7.09801	8.04276	7.91664	8.10705	8.36521	7.91535	8.64698	6.86993	8.11548	6.16891	7.97266	5.58524	7.67615	P	P	P	P	P	P	P	P	P	P	P	P	P	P	P	P	P
1610415_at	(Q9M4G8) Putative ripening-related P-450 enzyme	01.20 secondary metabolism	2.25001e-06	0.00108225	4.82941	4.75203	5.31407	5.58192	5.31279	5.37521	5.37263	5.53813	7.1087	6.87886	8.54601	8.02543	7.96956	7.00383	5.92164	5.88602	5.77684	5.81319	5.85609	6.20673	6.88781	7.1232	5.77436	6.26064	6.91271	7.86317	6.78085	7.98978	M	P	P	P	P	P	P	P	P	P	P	P	P	P	P	P	P
1620850_at	(Q9SDJ2) Putative ZIP	01.20.19.01 biosynthesis of porphyrins	1.01268e-05	0.00260154	9.61439	9.60005	8.99706	9.14387	9.27673	9.32926	8.8167	9.05231	8.72824	8.5926	8.81625	8.56032	8.57577	7.49185	8.96709	9.19039	9.13547	9.02187	8.86235	8.93219	8.68584	8.83009	8.36122	8.73401	7.82469	8.28794	7.99804	8.34309	P	P	P	P	P	P	P	P	P	P	P	P	P	P	P	P	P
1619990_at	(O65917) Dehydroquinate dehydratase/shikimate:NADP oxidoreductase (EC 4.2.1.10) (EC 1.1.1.25)	01.20.35 biosynthesis of secondary products derived from L-phenylalanine and L-tyrosine	0.00138064	0.0423299	8.12417	8.284	6.70568	7.05452	6.68159	6.87827	6.45197	6.57949	5.84026	6.1769	6.00438	6.173	5.51277	6.15232	7.71037	8.03464	6.98508	7.40633	6.9863	7.24525	6.8365	6.66473	6.00307	6.01624	6.40493	5.87316	6.51473	5.84368	P	P	P	P	P	P	P	P	P	P	P	P	P	P	P	P	P
1609307_at	(O24145) 4-coumarate--CoA ligase 1 (EC 6.2.1.12) (4CL 1) (4-coumaroyl-CoA synthase 1)	01.20.35.01 biosynthesis of phenylpropanoids	4.20586e-06	0.00158473	10.7634	10.9687	10.5166	10.3844	9.56863	10.0471	9.23717	9.6226	8.82906	9.71907	9.16463	9.40079	8.8461	9.93224	11.8649	11.7589	10.0658	10.273	9.8532	9.55948	9.72143	9.26795	9.20502	8.74284	9.99443	8.26881	9.94967	8.26934	P	P	P	P	P	P	P	P	P	P	P	P	P	P	P	P	P
1610206_at	(P45735) Phenylalanine ammonia-lyase 1 (EC 4.3.1.5)	01.20.35.01 biosynthesis of phenylpropanoids	1.4164e-05	0.00298063	10.0713	10.409	10.0722	10.1228	9.35858	9.97105	9.3056	9.67824	8.97457	10.1909	9.0061	9.52771	8.75094	9.68048	11.4366	11.6652	10.1763	10.1596	9.85415	9.6294	9.77718	9.3007	9.65678	8.87465	9.9712	8.0405	9.82014	8.00519	P	P	P	P	P	P	P	P	P	P	P	P	P	P	P	P	P
1614643_at	(Q43237) Caffeoyl-CoA O-methyltransferase (EC 2.1.1.104) (Trans-caffeoyl-CoA 3-O-methyltransferase) (CCOAMT) (CCOAOMT)	01.20.35.01 biosynthesis of phenylpropanoids	0.000354296	0.0203337	9.90326	10.3347	9.68116	9.54238	8.65781	9.16283	8.45366	8.91956	7.90769	9.01842	8.09377	8.62471	7.37635	8.41185	11.9978	12.146	9.14009	9.08308	9.50798	8.35559	9.40005	8.40445	8.6655	7.55297	8.75223	7.00078	8.71456	7.13885	P	P	P	P	P	P	P	P	P	P	P	P	P	P	P	P	P
1621728_at	(Q8GSM7) Hydroxycinnamoyl transferase	01.20.35.01 biosynthesis of phenylpropanoids	0.000252864	0.0168782	7.23571	7.76023	6.92115	6.89666	6.23224	6.62021	6.16489	6.53333	6.23275	7.07158	6.40704	6.97444	5.90482	6.68153	7.43267	7.80412	6.04029	6.14111	6.52942	5.83611	6.42225	5.97439	6.50753	5.48935	6.37401	5.80894	6.62639	5.33312	P	P	P	P	P	P	P	P	P	P	P	P	P	P	P	P	P
1610821_at	(Q3HM04) Cinnamate-4-hydroxylse	01.20.35.01.03 biosynthesis of lignins	0.000585496	0.0260261	10.6644	10.9137	10.6614	10.7449	10.2167	10.5028	9.96177	10.2964	8.52865	9.04219	9.2167	9.01091	8.448	9.12614	11.4761	11.4989	10.3969	10.3815	10.1553	10.2713	9.99066	9.93808	9.98053	9.51835	9.88088	8.88923	10.1159	8.89894	P	P	P	P	P	P	P	P	P	P	P	P	P	P	P	P	P
1616191_s_at	(Q3HM04) Cinnamate-4-hydroxylse	01.20.35.01.03 biosynthesis of lignins	0.000496805	0.0240288	11.0226	11.2683	10.9448	11.1026	10.413	10.6974	10.3229	10.6397	8.76546	9.33887	9.60277	9.39895	8.78121	9.50222	11.7815	11.8277	10.6898	10.6465	10.4142	10.4591	10.3791	10.2915	10.3246	9.81935	10.2452	9.30095	10.4812	9.31564	P	P	P	P	P	P	P	P	P	P	P	P	P	P	P	P	P
1608781_at	(Q9SMT3) Endo-polygalacturonase-like protein (Glycoside hydrolase family 28 protein)	01.25.01 extracellular polysaccharide degradation	0.000440663	0.0228119	6.40075	6.36418	6.6059	6.53619	6.68257	6.52232	6.24542	6.27594	6.839	6.68213	7.33345	7.08004	7.26956	7.63459	7.05028	7.12423	6.39177	6.35252	6.42199	6.46887	6.25716	6.25256	6.51366	6.44627	6.96032	6.76249	7.50666	6.84455	P	P	P	P	P	P	P	P	P	P	P	P	P	P	P	P	P
1613330_at	(Q93Z77) Putative pectate lyase (At5g04300/At5g04300)	01.25.01 extracellular polysaccharide degradation	0.000623802	0.0268373	8.56733	8.78686	7.80179	8.45686	7.61066	8.09748	7.17689	7.93362	6.80265	7.1513	7.19194	7.25398	5.98703	6.08068	8.61718	8.88812	7.76497	7.96015	7.08881	7.46281	7.16451	7.7366	5.53747	6.39083	5.41065	6.13053	5.08886	6.40509	P	P	P	P	P	P	P	P	P	P	P	P	P	P	P	P	P
1616183_at	(Q94G86) Beta-1,3-glucanase-like protein	01.25.01 extracellular polysaccharide degradation	1.26705e-05	0.00288118	6.62583	6.59742	7.18208	7.1496	6.37894	6.75789	6.32165	6.78911	8.33562	8.63902	7.79707	8.27751	8.32104	7.54228	7.70532	7.27345	7.16624	7.28795	7.68356	7.88805	8.08318	8.23992	8.25475	8.35702	6.9195	7.5783	6.4869	7.46458	P	P	P	P	P	P	P	P	P	P	P	P	P	P	P	P	P
1622770_at	(O65186) Cellulase	01.25.01 extracellular polysaccharide degradation	6.106e-06	0.00182048	10.156	10.1185	9.01793	9.02948	9.48915	9.50284	9.16757	9.88339	9.21177	8.93753	8.46569	8.21559	7.74459	6.62253	9.55495	9.80083	9.57222	9.55743	10.3284	10.3108	10.115	10.341	8.96655	9.47549	7.48944	8.36047	6.75655	8.30391	P	P	P	P	P	P	P	P	P	P	P	P	P	P	P	P	P
1609310_at	(Q42961) Phosphoglycerate kinase, chloroplast precursor (EC 2.7.2.3)	02.01 glycolysis and gluconeogenesis	0.000624371	0.0268373	9.80287	9.74508	9.39468	9.59378	9.46786	9.60825	9.27674	9.43135	8.92919	8.80499	8.83932	8.71161	8.70153	8.26556	9.10111	9.24956	9.25157	9.22513	8.90908	8.96564	8.52988	8.8654	8.37257	8.60765	8.14946	8.49669	8.18548	8.43401	P	P	P	P	P	P	P	P	P	P	P	P	P	P	P	P	P
1615814_at	(Q7FAH2) OJ000223_09.15 protein	02.01 glycolysis and gluconeogenesis	0.000695313	0.0285502	10.1043	9.85501	12.0328	11.9885	11.4597	11.6074	11.6529	11.7918	11.8573	11.8721	11.787	11.6608	12.0343	12.2682	10.5194	9.98034	10.05	10.4784	9.77137	10.9351	11.6026	10.9173	12.1263	11.5423	12.1102	11.296	12.1551	11.3466	P	P	P	P	P	P	P	P	P	P	P	P	P	P	P	P	P
1617428_at	(Q38IX0) Glyceraldehyde-3-phosphate dehydrogenase B subunit	02.01 glycolysis and gluconeogenesis	0.000930399	0.0344247	9.75946	9.63899	9.62449	9.78273	9.75549	9.70946	9.52265	9.63608	9.65261	9.62503	9.86361	9.60523	10.0379	9.37414	9.47274	9.64913	9.73341	9.72933	9.49611	9.59332	9.39585	9.58983	9.34633	9.38445	9.06499	9.43653	9.23087	9.45421	P	P	P	P	P	P	P	P	P	P	P	P	P	P	P	P	P
1622391_at	(Q84R73) Putative pyruvate kinase	02.01 glycolysis and gluconeogenesis	2.18076e-05	0.00361113	7.09347	7.21421	7.03852	7.20005	6.87259	7.1358	6.81917	6.90872	6.78965	6.97294	6.37951	6.31475	6.33252	6.21922	7.27256	7.22829	6.99998	6.9529	7.07986	7.09657	6.93431	6.86917	6.94765	6.97668	6.33199	6.60518	6.27782	6.67665	P	P	P	P	P	P	P	P	P	P	P	P	P	P	P	P	P
1622249_at	(Q39640) Glycolate oxidase (EC 1.1.3.1)	02.04 glyoxylate cycle	0.00127027	0.0406615	10.3301	10.285	10.473	10.5887	10.4645	10.5565	10.6373	10.5773	10.1289	10.024	9.91362	9.93331	9.5836	9.13847	10.1049	10.1312	10.1139	10.1999	10.1735	10.108	9.86586	10.0305	9.67927	9.79172	9.58095	9.91563	9.34343	9.73616	P	P	P	P	P	P	P	P	P	P	P	P	P	P	P	P	P
1613102_s_at	(P27774) Phosphoribulokinase, chloroplast precursor (EC 2.7.1.19) (Phosphopentokinase) (PRKASE) (PRK)	02.07 pentose-phosphate pathway	0.00037903	0.0211524	9.72895	9.59091	9.97889	9.97514	10.2637	10.1451	10.2823	10.091	9.95204	9.6563	9.4209	9.19252	9.1954	8.13033	9.45476	9.44254	9.62124	9.63699	9.57004	9.57878	8.72651	9.38018	8.93109	8.97534	8.39699	9.02997	8.33867	8.94372	P	P	P	P	P	P	P	P	P	P	P	P	P	P	P	P	P
1621372_at	(Q9SZE1) Hypothetical protein F19B15.150 (Hypothetical protein At4g29120)	02.07 pentose-phosphate pathway	0.000392498	0.0215358	10.323	10.2832	10.0085	10.0871	10.243	10.2588	10.3312	10.2268	10.7547	10.7369	10.4501	10.6186	10.2009	10.2545	9.979	10.0721	9.9689	9.95498	10.1098	10.2511	10.4305	10.3887	10.5201	10.514	10.1599	10.3396	9.8855	10.4514	P	P	P	P	P	P	P	P	P	P	P	P	P	P	P	P	P
1613346_at	NA	02.11 electron transport and membrane-associated energy conservation	0.000428836	0.0224439	7.22314	6.88547	8.06298	7.29482	7.89639	6.83098	7.98249	8.11151	9.24761	8.82191	8.59988	8.04421	8.68574	7.48146	5.96493	6.13067	7.33263	7.13538	8.52909	7.87655	8.38967	7.44055	8.26418	8.31703	7.86824	8.19853	7.86723	8.00129	P	P	P	P	P	P	P	P	P	P	P	P	P	P	P	P	P
1614616_at	(Q7Y0D4) Putative thioredoxin-like protein	02.11 electron transport and membrane-associated energy conservation	0.00061298	0.0266884	8.032	7.94884	8.18153	8.15121	8.08263	8.19216	8.38847	8.29972	7.98809	7.87343	7.80722	7.61467	7.72163	7.36982	7.96974	8.01169	8.23724	8.19465	8.35616	8.21779	8.15404	8.14202	8.07249	8.12977	7.59066	7.88972	7.55068	8.05164	P	P	P	P	P	P	P	P	P	P	P	P	P	P	P	P	P
1607673_at	(O65808) Magnesium chelatase subunit	02.30 photosynthesis	3.303e-06	0.00133454	9.59471	9.75961	8.96066	9.25506	8.98959	9.28259	8.65103	9.15131	8.088	7.98537	8.62525	8.16677	8.23623	7.00756	9.41402	9.63163	8.75954	8.91812	8.32086	8.64744	8.29677	8.92928	7.63742	8.2489	7.39744	7.94743	7.5329	7.96339	P	P	P	P	P	P	P	P	P	P	P	P	P	P	P	P	P
1608100_at	(Q8S569) PEP carboxylase (Fragment)	02.30 photosynthesis	0.000410465	0.0217971	11.3041	11.3361	10.6548	10.58	10.648	10.4836	10.6307	10.3712	9.76212	9.76682	10.3321	10.098	9.99604	9.10268	10.9216	11.1817	10.2415	10.4416	10.0031	10.0903	9.71892	10.0752	9.38921	9.55842	8.99655	9.62948	8.94809	9.83413	P	P	P	P	P	P	P	P	P	P	P	P	P	P	P	P	P
1608606_at	(Q6H667) Thylakoid lumenal protein-like	02.30 photosynthesis	0.000529308	0.0244134	7.25424	7.00522	7.78043	7.65478	7.80228	7.52171	7.96316	7.52532	7.67251	7.22183	7.86637	7.31963	7.69894	6.26162	6.96156	7.06036	7.13284	7.10209	7.39937	7.28615	6.94519	7.15176	7.12245	7.03512	6.88	7.15958	6.72925	7.04561	P	P	P	P	P	P	P	P	P	P	P	P	P	P	P	P	P
1609160_at	(Q6NKS4) At5g47110	02.30 photosynthesis	2.09208e-05	0.00355533	10.2111	10.139	10.0823	10.0963	10.1607	10.1339	10.0971	10.0989	10.2293	10.3288	10.4093	10.5206	10.01	9.8169	10.028	10.1413	9.91791	9.91816	10.1168	10.1658	10.2455	10.2751	10.0636	10.031	9.63963	9.95822	9.58531	10.1337	P	P	P	P	P	P	P	P	P	P	P	P	P	P	P	P	P
1609335_at	(Q6XGX7) Putative oxygen evolving enhancer protein (Fragment)	02.30 photosynthesis	0.00102926	0.036479	7.13636	6.94477	6.61383	6.6423	6.64007	6.5576	6.49018	6.50658	5.64234	5.17877	5.01166	4.72584	5.00772	4.12182	6.15361	6.49119	6.50784	6.36939	6.3512	6.2675	5.22581	5.76399	5.1046	5.43527	4.38153	4.89728	4.69788	5.2425	P	P	P	P	P	P	P	P	P	P	P	P	P	P	P	P	P
1611582_s_at	(Q02060) Photosystem II 22 kDa protein, chloroplast precursor (CP22)	02.30 photosynthesis	7.86238e-05	0.00802201	11.1165	11.0552	10.9467	11.0295	10.9922	11.0324	10.9456	10.8733	10.6697	10.2842	10.8619	10.4049	10.4059	8.98949	10.6361	10.7141	10.4237	10.4296	10.4208	10.5018	10.3332	10.5256	9.87488	9.9942	9.19712	9.54728	9.17569	9.29131	P	P	P	P	P	P	P	P	P	P	P	P	P	P	P	P	P
1614317_at	(Q40459) Oxygen-evolving enhancer protein 1, chloroplast precursor (OEE1) (33 kDa subunit of oxygen evolving system of photosystem II) (OEC 33 kDa subunit) (33 kDa thylakoid membrane protein)	02.30 photosynthesis	0.000243742	0.0164136	9.11935	8.96008	8.83493	9.00342	8.47998	8.6752	8.57725	8.7328	7.98449	7.87759	7.97027	7.9151	7.38372	6.71014	8.61623	8.64261	8.51078	8.39913	8.38387	8.21844	7.98517	8.28721	7.02839	7.56279	6.52724	6.89843	6.28121	7.05408	P	P	P	P	P	P	P	P	P	P	P	P	P	P	P	P	P
1622302_s_at	(Q40459) Oxygen-evolving enhancer protein 1, chloroplast precursor (OEE1) (33 kDa subunit of oxygen evolving system of photosystem II) (OEC 33 kDa subunit) (33 kDa thylakoid membrane protein)	02.30 photosynthesis	0.00148368	0.0443223	11.3442	11.2806	11.1599	11.1614	11.2237	11.1576	11.0631	11.0359	10.6702	10.4125	10.2175	9.96231	10.1616	9.29889	10.7928	10.8507	10.8337	10.7348	10.8174	10.6059	10.093	10.4082	10.0129	10.1485	9.18846	9.38121	9.25306	9.43836	P	P	P	P	P	P	P	P	P	P	P	P	P	P	P	P	P
1613691_s_at	(P27518) Chlorophyll a-b binding protein 151, chloroplast precursor (LHCII type II CAB-151) (LHCP)	02.30.07 accessory proteins of photosynthetic electron transport	0.00128684	0.0408754	12.0319	11.9174	11.4741	11.6095	11.6189	11.5395	11.4422	11.339	10.9227	10.5204	10.647	10.3524	10.5516	9.92969	11.4378	11.509	11.221	11.1016	11.3036	11.1429	10.6614	10.8759	10.4661	10.7008	9.44817	9.66373	9.39025	9.52494	P	P	P	P	P	P	P	P	P	P	P	P	P	P	P	P	P
1621351_s_at	(Q40961) Light-harvesting chlorophyll a/b-binding protein precursor	02.30.07 accessory proteins of photosynthetic electron transport	0.000401083	0.0215497	10.9967	10.9535	10.9748	11.2283	11.1268	11.2415	10.7823	10.9559	10.258	9.66407	10.0876	9.6387	9.82264	8.2481	10.4185	10.5114	10.4489	10.2318	10.2679	10.3071	9.34459	9.91783	9.17361	9.6431	9.08919	9.41654	8.96731	8.85996	P	P	P	P	P	P	P	P	P	P	P	P	P	P	P	P	P
1612645_at	(P32980) ATP synthase delta chain, chloroplast precursor (EC 3.6.3.14)	02.45.15 energy generation (e.g. ATP synthase)	0.000518965	0.0243668	8.77499	8.56061	8.52994	8.72193	8.41342	8.55128	8.19967	8.37918	7.21548	6.97007	7.14485	6.94414	6.78884	5.93229	8.03022	8.16695	8.12339	7.92566	7.87849	7.77804	6.67898	7.33532	6.34578	6.83987	6.07619	6.30508	6.15648	6.50184	P	P	P	P	P	P	P	P	P	P	P	P	P	P	P	P	P
1620419_at	(Q8LPS4) At3g06670/T8E24.10	02.45.15 energy generation (e.g. ATP synthase)	0.000670774	0.027944	7.66242	7.71129	7.9836	7.89982	7.91084	7.80504	8.27475	8.12109	7.92	7.86721	7.78582	7.68141	7.89411	7.98985	7.45253	7.36646	7.84658	7.7971	7.6793	7.75443	7.49697	7.70984	7.86013	7.5103	8.11384	7.91787	8.25509	8.05692	P	P	P	P	P	P	P	P	P	P	P	P	P	P	P	P	P
1619861_s_at	(Q9SUZ5) Hypothetical protein F4F15.210	10.01.05.01 DNA repair	0.0015842	0.0455899	9.35126	9.24801	9.12024	8.99191	9.02831	9.03218	8.95155	8.99922	8.69602	8.77184	7.82145	7.87145	7.99834	8.23103	8.86046	8.63302	8.88654	8.96736	8.5011	8.87139	9.07916	8.62116	10.2725	9.86557	8.34542	8.02822	8.33199	7.62123	P	P	P	P	P	P	P	P	P	P	P	P	P	P	P	P	P
1608722_at	(Q5KQG2) Putative histone deacetylase HD2	10.01.09.05 DNA conformation modification (e.g. chromatin)	2.11187e-05	0.00355533	9.66984	9.59537	9.29299	9.37303	9.27227	9.30758	9.05463	9.19747	8.98615	9.06473	8.99291	9.06546	8.98767	9.00727	9.35521	9.43197	9.63065	9.5236	9.59593	9.5385	9.329	9.286	9.01029	9.27225	8.78144	9.01467	8.83966	9.14652	P	P	P	P	P	P	P	P	P	P	P	P	P	P	P	P	P
1607336_at	(Q8SAG3) Actin-depolymerizing factor (ADF)	10.03.05.03 cell cycle dependent actin filament reorganization	4.38043e-05	0.00560085	11.3109	11.2046	11.5345	11.4523	11.5092	11.4163	11.3668	11.4302	11.3623	11.4893	11.4091	11.6163	11.2269	11.306	11.2472	11.1439	11.5123	11.4855	11.4656	11.3345	11.5436	11.4769	11.0636	11.2358	10.9203	11.132	10.5078	11.2083	P	P	P	P	P	P	P	P	P	P	P	P	P	P	P	P	P
1611197_at	(Q8GWH5) Hypothetical protein At1g78895/F9K20.31 (Hypothetical protein At1g78895)	11.02.03 mRNA synthesis	0.000444902	0.0228119	7.42392	7.43001	7.69921	7.41645	7.36394	7.28018	6.86023	7.06296	6.75995	6.862	7.0994	6.91543	7.0092	7.05802	7.21255	7.19696	7.49045	7.45404	7.31534	7.30939	7.4032	6.93891	7.65046	7.27749	7.64778	7.32674	7.89208	7.39117	P	P	P	P	P	P	P	P	P	P	P	P	P	P	P	P	P
1620818_at	(Q6L3V2) RNA-directed RNA polymerase	11.02.03 mRNA synthesis	6.24971e-05	0.00686286	10.0038	9.97101	9.52713	9.51156	9.34358	9.49072	9.43626	9.34187	8.69426	9.0573	9.23762	9.24338	9.19311	8.76118	9.61302	9.58744	9.26746	9.27645	9.13396	9.09782	9.6244	9.4834	9.35652	9.37094	9.51447	9.79044	9.44511	9.86994	P	P	P	P	P	P	P	P	P	P	P	P	P	P	P	P	P
1606781_at	(Q5VPH6) Putative TAF14b	11.02.03.04 transcriptional control	8.57508e-06	0.00234145	8.18747	8.15293	7.3678	7.59187	7.41274	7.52458	7.31799	7.45448	9.49114	9.10554	8.09678	8.5001	7.25906	6.60876	7.3099	7.68642	7.56793	7.65969	7.84395	7.89899	8.04633	7.77221	8.1111	8.17077	6.3875	7.07232	5.78214	7.19331	P	P	P	P	P	P	P	P	P	P	P	P	P	P	P	P	P
1606678_at	(Q8LF13) NAM, no apical meristem,-like protein	11.02.03.04.01 transcription activation	0.00115755	0.0391052	4.62341	4.74522	6.63771	6.37841	6.805	6.54165	7.14886	6.93875	6.98474	6.72651	7.00446	6.07625	8.17807	7.98261	6.41938	6.35297	6.16061	5.94138	6.05031	5.66858	5.7132	5.70114	7.09413	5.86407	8.19932	6.48894	8.70536	6.14672	P	P	P	P	P	P	P	P	P	P	P	P	P	P	P	P	P
1608182_at	(Q5QMM3) Putative HB2 homeodomain protein	11.02.03.04.01 transcription activation	5.47839e-06	0.00178507	8.65602	8.44466	9.04886	9.02374	8.9448	8.92338	8.73926	8.63508	7.69607	7.77059	7.23553	7.23116	7.56276	7.0944	8.45404	8.30144	9.10225	9.00089	8.71165	8.6565	8.16051	8.21249	8.12752	8.21972	7.46322	7.82568	7.2982	7.92872	P	P	P	P	P	P	P	P	P	P	P	P	P	P	P	P	P
1609496_at	(Q9M0B9) Hypothetical protein AT4g30410 (BHLH transcription factor)	11.02.03.04.01 transcription activation	0.000228624	0.0159264	7.93668	7.77543	6.21299	6.34031	6.53319	6.48026	6.23669	6.41069	9.51541	9.26486	8.83533	8.89597	8.72922	7.61148	7.04356	7.17586	7.18316	7.26876	8.18805	8.21866	8.97081	8.81071	8.48376	8.5713	7.4118	8.04198	7.01753	8.01124	P	P	P	P	P	P	P	P	P	P	P	P	P	P	P	P	P
1609683_at	(Q5U8L6) AP2/EREBP transcription factor ERF-2	11.02.03.04.01 transcription activation	0.000375485	0.0211488	4.81755	5.30117	10.6381	10.3492	10.5299	10.4821	9.56135	9.97529	7.26708	6.73349	7.11032	6.82642	6.13483	6.66309	9.75945	8.30399	10.3394	10.6051	9.51039	10.23	7.90781	10.0201	6.70651	7.79453	6.34791	6.25438	6.39519	6.15042	P	M	P	P	P	P	P	P	P	P	P	P	P	P	P	P	P
1611028_at	(Q6SJR0) TATA-binding protein associated factor 4b (Fragment)	11.02.03.04.01 transcription activation	0.00107845	0.0373621	8.1713	8.10115	7.89672	8.01265	7.75797	7.78825	8.10255	7.91648	8.09615	8.05447	8.08748	8.01986	8.1961	8.42358	7.8923	7.99788	8.02798	8.06749	8.0021	8.05426	8.00778	8.11036	8.09508	7.9857	8.44415	8.28342	8.48747	8.31119	P	P	P	P	P	P	P	P	P	P	P	P	P	P	P	P	P
1612503_at	(Q8LD53) BHLH transcription factor, putative	11.02.03.04.01 transcription activation	0.000164735	0.0131023	6.41897	6.38253	6.13909	6.23885	6.10716	6.25305	5.95924	6.08487	6.30806	6.52433	7.28225	7.04115	6.86826	6.21152	6.65056	6.82106	6.07	6.04256	6.18273	6.15361	6.58488	6.50465	6.38112	6.15303	6.67393	6.7663	6.45117	6.77053	P	P	P	P	P	P	P	P	P	P	P	P	P	P	P	P	P
1613123_at	(Q8S3D1) Putative bHLH transcription factor (Hypothetical protein F19B15.130) (Hypothetical protein AT4g29100)	11.02.03.04.01 transcription activation	0.000940855	0.0344332	7.74845	7.81645	8.13727	8.09032	8.14786	8.13009	7.80726	7.96956	7.39648	7.68509	8.11566	8.27487	7.52869	7.6419	8.32125	8.48763	8.25906	8.3434	8.1259	8.08924	7.51308	8.11932	6.77615	7.2287	6.59827	7.39302	6.21274	7.36682	P	P	P	P	P	P	P	P	P	P	P	P	P	P	P	P	P
1613136_at	(O64687) Hypothetical protein At2g34600	11.02.03.04.01 transcription activation	0.000607007	0.0265427	5.26749	5.11081	7.06739	6.24652	7.33555	6.69294	9.37341	8.28816	8.14726	7.59595	8.27326	7.90175	8.50551	9.26711	4.37238	5.87876	6.23817	5.57917	6.51265	6.41374	6.81277	6.55845	8.21029	7.40818	8.29937	7.46522	8.47053	7.83353	P	P	P	P	P	P	P	P	P	P	P	P	P	P	P	P	P
1613501_at	(Q8LNT1) Hypothetical protein OSJNBa0041P03.6	11.02.03.04.01 transcription activation	0.00141068	0.0428416	6.64116	6.56294	6.68125	6.62812	6.72424	6.7233	6.40747	6.65386	6.80638	6.6112	6.87947	6.63353	6.72146	6.12439	6.33109	6.40087	6.74846	6.60321	6.51232	6.50818	6.59475	6.7192	6.45946	6.38837	6.42234	6.60847	6.45412	6.71722	P	P	P	P	P	P	P	P	P	P	P	P	P	P	P	P	P
1614416_at	(Q8S9H7) MYB-like transcription factor DIVARICATA	11.02.03.04.01 transcription activation	2.33911e-05	0.00375037	9.94717	9.98568	9.73528	10.0681	9.75643	10.1124	9.7888	10.2016	10.5835	10.7411	10.2679	10.3627	10.1868	9.81156	9.71734	9.54426	10.3038	10.3107	10.2644	10.3133	10.3915	10.4361	9.64806	10.0521	9.4196	9.75365	9.1733	9.80665	P	P	P	P	P	P	P	P	P	P	P	P	P	P	P	P	P
1615068_at	(Q8LGJ2) Homeodomain protein vaamana	11.02.03.04.01 transcription activation	0.000724831	0.0294037	8.18228	8.1675	7.8329	7.98417	7.81646	7.91146	7.66887	7.75013	7.32438	7.55119	7.72394	7.82929	7.53914	7.42636	8.39702	8.39911	7.96618	8.03617	7.80868	7.90939	8.20492	8.10207	7.73937	7.74233	7.64577	7.88432	7.50065	8.13966	P	P	P	P	P	P	P	P	P	P	P	P	P	P	P	P	P
1617012_at	(P16146) PPLZ02 protein	11.02.03.04.01 transcription activation	1.95579e-05	0.00355533	7.12723	7.01477	6.61829	6.76792	6.6461	6.83069	8.18542	7.4048	11.0443	10.8066	10.9931	10.9403	10.7377	10.2884	6.7189	6.39104	8.21992	7.63923	9.43749	8.7223	9.55413	9.1697	9.91801	9.65683	9.28677	10.1526	8.9474	10.2271	P	P	P	P	P	P	P	P	P	P	P	P	P	P	P	P	P
1619585_at	(Q75UJ4) ERF-like protein	11.02.03.04.01 transcription activation	6.38659e-05	0.00686286	8.41538	8.41262	10.5392	10.0924	10.3683	9.86678	11.007	10.92	9.46519	9.13177	8.40636	7.714	9.5448	9.64525	9.30088	8.81674	9.90411	9.64706	9.45428	9.86941	9.08548	9.7136	10.626	9.86665	9.87054	8.21464	9.8247	7.79662	P	P	P	P	P	P	P	P	P	P	P	P	P	P	P	P	P
1619742_at	(Q93XH4) MAD-box transcripion factor	11.02.03.04.01 transcription activation	0.000333748	0.0197146	10.7224	10.8391	10.2642	10.5108	10.2532	10.4947	10.3062	10.4413	10.5202	10.7018	10.7695	10.7748	10.6833	10.4085	10.7397	10.9242	10.6318	10.8139	10.6285	10.746	10.5562	10.7087	10.286	10.4765	9.83342	10.253	9.74584	10.3217	P	P	P	P	P	P	P	P	P	P	P	P	P	P	P	P	P
1620319_s_at	(Q8L5N7) Myb-related transcription factor VlMYBB1-2	11.02.03.04.01 transcription activation	1.23249e-06	0.000997423	4.46341	4.28227	5.13694	4.91182	5.3708	5.0588	6.75527	6.40703	5.58865	6.91644	6.4849	6.61732	6.38125	6.85694	4.27744	4.45071	4.98032	4.5084	5.13938	4.34771	5.63026	4.39553	6.45502	4.48584	6.78032	4.6969	7.13073	4.6743	P	P	P	A	P	P	P	P	P	P	P	P	P	P	P	P	P
1622245_at	(O23297) Hypothetical protein dl3245w (Hypothetical protein AT4g14410) (Putative bHLH transcription factor)	11.02.03.04.01 transcription activation	0.000372503	0.0211385	8.52206	8.334	9.07627	8.93877	9.01286	8.81429	8.94573	8.85597	7.94355	7.9154	7.70397	7.64505	7.58683	6.79229	8.47576	8.39925	9.24775	9.01176	8.95799	8.77475	7.90462	8.139	7.29564	7.64092	7.12524	7.30825	7.00042	7.42034	P	P	P	P	P	P	P	P	P	P	P	P	P	P	P	P	P
1622864_at	(Q6ZBQ2) BHLH protein family-like	11.02.03.04.01 transcription activation	1.6408e-05	0.00318725	7.27236	7.15795	6.53748	6.5341	6.5305	6.68112	6.5613	6.80646	7.95397	7.64513	7.24704	7.19527	6.82792	6.25721	6.2135	6.41004	7.15539	6.99059	7.4281	7.25306	6.63836	6.75346	7.08383	6.6873	6.43453	6.72293	6.40747	6.79966	P	P	P	P	P	P	P	P	P	P	P	P	P	P	P	P	P
1606678_at	(Q8LF13) NAM, no apical meristem,-like protein	11.02.03.04.01 transcription activation	0.00115755	0.0391052	4.62341	4.74522	6.63771	6.37841	6.805	6.54165	7.14886	6.93875	6.98474	6.72651	7.00446	6.07625	8.17807	7.98261	6.41938	6.35297	6.16061	5.94138	6.05031	5.66858	5.7132	5.70114	7.09413	5.86407	8.19932	6.48894	8.70536	6.14672	P	P	P	P	P	P	P	P	P	P	P	P	P	P	P	P	P
1612472_at	(Q9FYL8) F21J9.11 (At1g24450/F21J9_210)	11.04 RNA processing	0.000281677	0.0177826	10.3076	10.1385	10.0231	10.0002	9.73581	9.79097	9.65568	9.63082	9.4166	9.66481	9.33409	9.6469	9.42043	9.43366	10.0721	9.94539	9.83425	9.75654	9.74576	9.76306	9.62999	9.56949	9.43306	9.55841	9.15579	9.43297	8.88883	9.5797	P	P	P	P	P	P	P	P	P	P	P	P	P	P	P	P	P
1614532_at	(Q8RWG2) Hypothetical protein At3g17040	11.04 RNA processing	0.000198995	0.0150004	6.94191	6.7963	6.80347	6.78106	6.94476	6.9132	6.59943	6.64038	7.26436	7.19976	7.56237	7.26007	7.58029	6.43728	7.03597	7.14251	6.94728	6.93809	7.01158	7.24647	7.13666	7.26765	6.89263	7.04853	6.76314	7.0071	6.9472	7.16204	P	P	P	P	P	P	P	P	P	P	P	P	P	P	P	P	P
1615508_s_at	(Q9FYL8) F21J9.11 (At1g24450/F21J9_210)	11.04 RNA processing	0.000156176	0.0127138	10.3092	10.2042	10.1267	10.0574	9.97363	9.99368	9.83053	9.71058	9.51351	9.71653	9.52668	9.67203	9.68198	9.63575	10.229	10.0723	10.0082	9.96725	9.98535	9.98145	9.86098	9.80342	9.6367	9.7882	9.44172	9.74027	9.21942	9.75326	P	P	P	P	P	P	P	P	P	P	P	P	P	P	P	P	P
1608376_at	(Q9ZAE3) 50S ribosomal protein L18	12.01.01 ribosomal proteins	0.00182964	0.049812	9.45477	9.34351	9.35943	9.27963	9.43377	9.2605	9.06172	9.02658	8.1323	7.86759	7.45231	7.35648	7.54953	7.05241	8.98762	9.10636	8.9996	8.94528	8.71623	8.72888	7.66871	8.21041	7.90262	8.17372	7.14284	7.65388	7.27166	7.69931	P	P	P	P	P	P	P	P	P	P	P	P	P	P	P	P	P
1616096_s_at	(Q9LI88) Arabidopsis thaliana genomic DNA, chromosome 3, P1 clone:MYF5	12.01.01 ribosomal proteins	0.00133587	0.0417068	8.22833	8.11036	8.48022	8.59154	8.32293	8.3335	8.32716	8.1895	7.91672	7.89003	7.55734	7.50751	7.46069	7.09063	7.69639	7.78562	8.16538	7.89166	8.11354	8.11148	7.28724	7.63789	7.72014	7.59389	7.02028	7.29733	7.24676	7.47408	P	P	P	P	P	P	P	P	P	P	P	P	P	P	P	P	P
1608873_at	(Q6K4P1) Putative initiation factor 3g	12.04.01 translation initiation	0.000587461	0.0260261	6.23953	6.31039	6.83129	6.66745	7.33077	6.96438	7.05894	6.82288	7.59379	7.47925	7.82678	7.64566	8.65053	8.65069	6.66997	6.66206	6.96187	6.87976	6.42044	6.60755	6.87767	6.96106	8.00811	7.55286	8.39277	7.99769	8.45223	7.66029	P	P	P	P	P	P	P	P	P	P	P	P	P	P	P	P	P
1614439_at	(Q9FV81) Glu-tRNA(Gln) amidotransferase subunit B (At1g48520/T1N15_12)	12.10 aminoacyl-tRNA-synthetases	0.0001385	0.0117562	6.52197	6.35806	6.13271	6.46476	6.488	6.3789	6.41082	6.34091	6.27163	6.03284	5.42276	5.19898	6.09066	5.40769	5.68606	5.82216	6.35015	6.31934	6.17978	6.21439	5.58272	5.85212	5.7293	5.94803	5.68349	6.0327	5.68122	6.08141	P	P	P	P	P	P	P	P	P	P	P	P	P	P	P	P	P
1617529_a_at	(O64526) YUP8H12R.13 protein	14.01 protein folding and stabilization	0.000496113	0.0240288	7.12069	7.09639	7.63542	7.68498	7.72995	7.46742	8.55409	8.07133	7.84553	7.9125	8.22598	8.11514	8.13824	8.05211	7.12633	7.41974	7.33869	6.95775	7.18971	7.15551	7.07675	7.47967	7.01478	7.03491	7.84416	7.69943	7.86841	8.01587	P	P	P	P	P	P	P	P	P	P	P	P	P	P	P	P	P
1613050_at	(Q9RQT1) Hypothetical protein pspC (Fragment)	14.07 protein modification	1.12364e-05	0.00269058	8.61783	8.66491	7.78117	8.01439	7.76584	7.80049	7.16108	7.64066	7.23041	7.42568	7.06651	7.18018	6.72911	6.22141	8.5203	8.59914	7.97241	8.12073	7.73247	7.9908	7.75071	8.09676	7.11875	7.46812	6.397	6.88615	6.18283	6.76036	P	P	P	P	P	P	P	P	P	P	P	P	P	P	P	P	P
1614603_at	(Q8RWW3) Hypothetical protein At5g62030	14.07 protein modification	0.000496211	0.0240288	5.60545	5.7133	5.95769	5.58862	5.85869	5.66539	6.25404	6.15368	5.91263	6.07276	6.49849	6.60809	6.60195	6.85848	5.86044	6.1634	5.58513	5.65336	5.6001	5.84787	5.86228	5.99669	6.08539	5.76466	6.52431	6.32823	6.69598	6.42066	P	P	P	P	P	P	P	P	P	P	P	P	P	P	P	P	P
1606784_at	(Q6K4E1) Hypothetical protein OJ1506_A04.22 (Hypothetical protein OJ1001_G09.8)	14.07.01 modification with fatty acids (e.g. myristylation, palmitylation, farnesylation)	3.79214e-07	0.000750453	8.28197	8.20074	8.64057	8.6032	8.51484	8.49825	8.43338	8.53281	8.46926	8.61013	8.58615	8.51676	8.93387	9.3077	8.44965	8.32766	8.79745	8.87959	8.60381	8.74072	8.87562	8.76345	10.0222	9.58373	9.71593	9.18716	9.72233	9.15689	P	P	P	P	P	P	P	P	P	P	P	P	P	P	P	P	P
1617932_at	(Q6L4B0) Putative hypersensitive-induced reaction protein	14.07.01 modification with fatty acids (e.g. myristylation, palmitylation, farnesylation)	3.26441e-05	0.00464419	7.54413	7.57268	7.71141	7.63528	7.48731	7.48597	8.12095	7.92177	7.92949	8.15847	8.82479	8.69349	8.97864	9.24738	8.80569	8.8417	7.96123	8.22165	7.96818	8.17125	8.61496	8.64127	8.71014	8.47665	9.35228	9.07563	9.58015	9.09778	P	P	P	P	P	P	P	P	P	P	P	P	P	P	P	P	P
1619713_at	(Q851I9) Hypothetical protein OSJNBb0021O11.23	14.07.01 modification with fatty acids (e.g. myristylation, palmitylation, farnesylation)	0.000202306	0.015137	7.79216	7.84602	7.11431	7.10596	7.20958	7.33042	7.22873	7.37308	7.25625	7.45223	6.51699	6.69358	6.75516	6.75783	7.57294	7.74858	7.50664	7.34116	7.44203	7.17568	7.38782	7.28423	7.19923	7.26256	7.53124	6.85838	7.65751	6.79455	P	P	P	P	P	P	P	P	P	P	P	P	P	P	P	P	P
1616046_at	(Q4JEZ5) Sialyltransferase-like protein	14.07.02 modification with sugar residues (e.g. glycosylation)	0.00011858	0.0104155	8.56418	8.55038	7.61409	8.02882	7.7992	8.0154	7.05127	7.7703	7.70531	7.67857	7.09536	7.5009	6.72644	6.29151	8.04585	8.13745	7.88082	8.04457	7.88705	8.03814	7.90144	8.05976	7.38663	7.55885	6.96213	7.13983	6.83614	7.36459	P	P	P	P	P	P	P	P	P	P	P	P	P	P	P	P	P
1616239_at	(Q7XKV0) OSJNBa0022H21.7 protein	14.07.03 modification by phosphorylation, dephosphorylation, autophosphorylation	4.01428e-05	0.0053353	10.0762	9.92847	10.2751	10.3714	10.1994	10.2315	9.82077	9.921	10.0085	9.86479	9.51337	9.28692	9.21321	8.58763	9.60414	8.88408	9.83925	9.54446	9.95785	9.5153	9.81798	9.48018	9.23325	9.20199	8.70219	8.73811	8.60986	8.90727	P	P	P	P	P	P	P	P	P	P	P	P	P	P	P	P	P
1621391_at	(Q944G2) Mevalonate kinase	14.07.03 modification by phosphorylation, dephosphorylation, autophosphorylation	8.84832e-05	0.00867736	8.35322	8.17574	7.86486	8.02591	7.76246	7.98215	7.64099	7.91005	7.95908	7.87828	7.63256	7.73273	7.30949	7.10407	7.98866	7.94317	8.32919	8.23394	8.29446	8.21817	8.38711	8.14412	8.0609	8.06464	7.90489	7.96936	7.87657	8.03514	P	P	P	P	P	P	P	P	P	P	P	P	P	P	P	P	P
1622257_at	(Q8LR51) Casein kinase I-like	14.07.03 modification by phosphorylation, dephosphorylation, autophosphorylation	2.75196e-05	0.0041489	9.15245	9.19617	9.32525	9.18114	9.24619	9.07862	10.1695	9.59936	9.08908	8.81094	8.82268	8.76793	9.02123	9.03685	9.1709	9.26885	9.5288	9.34988	9.1726	9.05658	8.8421	9.01675	9.02735	8.83075	9.36224	9.31148	9.41302	9.27684	P	P	P	P	P	P	P	P	P	P	P	P	P	P	P	P	P
1606924_a_at	(P35135) Ubiquitin-conjugating enzyme E2-17 kDa (EC 6.3.2.19) (Ubiquitin-protein ligase) (Ubiquitin carrier protein)	14.07.05 modification by ubiquitination, deubiquitination	0.00174777	0.0484505	11.6644	11.6079	11.5962	11.6511	11.5047	11.6026	11.3826	11.4784	10.9113	10.9495	10.6375	10.6694	10.6067	10.2305	11.6723	11.6761	11.7007	11.6647	11.4785	11.4022	10.8511	11.1637	10.7341	10.8745	10.4742	10.8002	10.5382	10.8447	P	P	P	P	P	P	P	P	P	P	P	P	P	P	P	P	P
1609030_at	(Q3HVN0) Ubiquitin-conjugating enzyme family protein-like protein	14.07.05 modification by ubiquitination, deubiquitination	0.000673733	0.027944	9.83351	9.82788	10.1085	10.1297	9.99765	10.0044	9.84622	9.85449	9.78247	9.81458	9.72281	9.85476	9.65778	9.56183	10.055	9.9476	10.1537	10.1894	10.1338	10.195	10.0731	10.0446	9.92357	9.99927	9.61038	9.75236	9.57054	9.86683	P	P	P	P	P	P	P	P	P	P	P	P	P	P	P	P	P
1618172_at	(Q9FFJ5) Gb|AAD32776.1 (At5g05830)	14.07.05 modification by ubiquitination, deubiquitination	2.8713e-06	0.00120846	8.15764	8.29215	8.19049	8.13268	7.93858	8.03701	8.05935	8.3525	7.5037	7.69081	7.46283	7.51099	6.32289	5.81336	8.55804	8.49965	8.29877	8.49461	8.52555	8.90587	9.02188	8.98812	7.37274	7.91655	6.76442	7.51083	6.35639	7.61808	P	P	P	P	P	P	P	P	P	P	P	P	P	P	P	P	P
1618764_at	(Q9SFX2) Hypothetical protein F15M4.11	14.07.05 modification by ubiquitination, deubiquitination	0.000763658	0.0302498	8.13863	8.16746	8.00001	8.14381	7.95487	8.02326	8.39338	8.36401	8.16792	8.28287	8.32621	8.42351	8.1772	8.12315	8.2948	8.25835	8.18659	8.21509	8.08709	8.14184	8.25261	8.35614	7.85161	8.08076	8.15898	8.3147	8.07157	8.50132	P	P	P	P	P	P	P	P	P	P	P	P	P	P	P	P	P
1622184_at	(Q8L775) RING finger-like protein (At5g24870)	14.07.05 modification by ubiquitination, deubiquitination	0.00156772	0.0455899	6.61871	6.65033	6.6917	6.92857	6.7239	6.93711	7.69331	7.2211	7.89676	7.98075	7.37931	7.49484	7.90609	7.74541	6.58685	6.45788	7.24052	7.14843	7.33938	7.213	7.29357	7.23856	8.07001	7.81394	7.67478	7.62177	8.00565	7.58037	P	P	P	P	P	P	P	P	P	P	P	P	P	P	P	P	P
1612525_at	(Q5Z4E5) Putative 41 kD chloroplast nucleoid DNA binding protein	14.07.11 protein processing (proteolytic)	6.76082e-06	0.00195117	8.95091	9.2113	9.32945	9.66575	9.03376	9.41173	9.02009	9.6081	9.07349	8.8787	9.83816	9.31308	9.69291	8.27133	9.84753	10.0673	9.62856	10.1167	9.50328	9.76639	9.81451	9.99348	8.76785	9.04663	9.03517	9.27255	9.06631	9.67734	P	P	P	P	P	P	P	P	P	P	P	P	P	P	P	P	P
1618047_at	(Q93YG9) Insulin degrading enzyme	14.07.11 protein processing (proteolytic)	0.000849662	0.0326294	8.7544	8.7512	8.66397	8.7492	8.4845	8.73779	8.87621	8.77485	8.63337	8.57683	8.49162	8.56367	8.38102	8.45632	8.38208	8.29517	8.58595	8.50709	8.65051	8.46558	8.41357	8.58016	8.11147	8.23433	8.20816	8.22581	8.32888	8.33108	P	P	P	P	P	P	P	P	P	P	P	P	P	P	P	P	P
1618161_at	(Q9FG66) Acyl-peptide hydrolase-like	14.07.11 protein processing (proteolytic)	0.000545689	0.0249412	8.10776	8.03477	8.20532	8.22428	8.38305	8.25734	8.31167	8.12787	8.23765	8.11677	8.11766	7.9356	8.07097	7.37064	7.69208	7.55073	8.11139	7.80976	8.11585	7.75357	7.93764	7.8159	7.96932	8.00469	7.63014	7.91832	7.58607	7.94854	P	P	P	P	P	P	P	P	P	P	P	P	P	P	P	P	P
1619057_at	(Q8GVF6) Pyrrolidone carboxyl peptidase-like protein	14.07.11 protein processing (proteolytic)	0.00165453	0.0468134	9.79138	9.83836	9.16217	9.41511	9.07259	9.35442	8.95899	9.31433	9.09307	9.41712	9.40872	9.72269	9.33847	9.44555	9.97589	9.99505	9.57361	9.70577	9.61166	9.5711	9.80338	9.71896	9.01912	9.25467	9.03405	9.12467	8.89478	9.19533	P	P	P	P	P	P	P	P	P	P	P	P	P	P	P	P	P
1619775_at	(Q6Z671) Putative chloroplast nucleoid DNA-binding protein cnd41	14.07.11 protein processing (proteolytic)	0.0014166	0.0428416	6.45942	6.99592	7.18542	7.26321	7.37736	7.624	6.78367	7.38088	7.23617	6.85452	8.11497	7.61889	8.20504	6.77174	8.2908	8.51499	7.51818	8.06428	7.49284	7.52831	8.31503	8.29255	7.37897	7.60595	7.53899	7.67407	7.23053	7.4108	P	P	P	P	P	P	P	P	P	P	P	P	P	P	P	P	P
1610068_at	(Q9FFC3) Protease-like protein	14.13 protein degradation	0.000524419	0.0243668	8.12859	7.99532	7.26229	7.55235	7.44693	7.49681	7.13431	7.38373	6.64735	6.79896	6.55439	6.9881	6.61082	6.68969	6.8943	7.22051	7.30577	7.16065	6.85511	7.0042	6.75447	7.0002	6.68895	6.60524	6.94456	6.72627	6.82504	6.71736	P	P	P	P	P	P	P	P	P	P	P	P	P	P	P	P	P
1620287_at	(Q8RVJ7) Putative serine protease	14.13 protein degradation	0.000118398	0.0104155	11.4006	11.5644	9.46414	10.0037	9.23704	9.839	8.17777	9.77981	7.48194	7.75225	7.03937	7.05325	6.17076	5.28598	11.7142	11.859	10.8534	11.3778	10.36	10.9499	10.0621	10.9535	7.55829	9.32917	6.75561	7.73201	6.4105	8.09492	P	P	P	P	P	P	P	P	P	P	P	P	P	P	P	P	P
1606754_at	(Q9LEY1) Putative serine-type carboxypeptidase II	14.13 protein/peptide degradation	0.000117854	0.0104155	9.49507	9.57701	9.1638	9.362	8.66674	8.98826	8.1827	8.73803	6.31204	6.27061	6.44125	6.1803	5.36281	5.40734	10.0323	9.63135	9.45555	9.12664	8.4477	8.17242	7.41708	7.63534	6.67648	7.22016	5.62159	6.23834	5.79481	6.46008	P	P	P	P	P	P	P	P	P	P	P	P	P	P	P	P	P
1608455_at	(Q9XI10) F8K7.10 protein (Hypothetical protein At1g21680)	14.13 protein/peptide degradation	0.000196757	0.0149432	10.6573	10.505	10.8559	10.8352	10.7458	10.6268	10.3549	10.3716	9.99405	9.72225	9.80147	9.64776	9.88498	9.36064	9.86654	9.86533	10.4536	10.3464	9.95938	9.89474	9.4599	9.74837	9.8206	9.884	9.72871	10.3356	9.81364	10.2441	P	P	P	P	P	P	P	P	P	P	P	P	P	P	P	P	P
1611915_at	(Q67ZD0) Major surface like glycoprotein	14.13 protein/peptide degradation	0.00105498	0.0370727	8.5053	8.57217	8.13689	8.22829	8.06596	7.94568	8.06234	8.12386	8.91899	8.88267	9.05921	9.05133	9.13474	8.68946	8.1053	8.32948	8.2831	8.3874	8.41196	8.54768	8.56263	8.88891	8.51634	8.67487	8.58848	9.07308	8.46756	9.09189	P	P	P	P	P	P	P	P	P	P	P	P	P	P	P	P	P
1612873_at	(O49607) Subtilisin proteinase-like (Putative subtilisin serine protease) (Putative subtilisin serine proteinase)	14.13 protein/peptide degradation	0.00101306	0.0360717	11.6283	11.8782	11.5324	11.864	11.3065	11.5482	11.2487	11.6124	9.45532	9.33761	9.24426	9.12956	9.19522	8.8326	11.6962	11.857	11.5476	11.7624	10.9969	11.294	10.0964	11.0534	8.80747	9.66527	9.08675	9.32389	8.87053	9.42641	P	P	P	P	P	P	P	P	P	P	P	P	P	P	P	P	P
1614808_at	(Q9MAH3) F12M16.18 (Hypothetical protein At1g53280)	14.13 protein/peptide degradation	0.000102804	0.00961506	9.39719	9.25428	9.77006	9.74729	9.84671	9.65622	9.84678	9.67275	10.0284	9.97569	9.94285	10.0713	10.0058	9.87242	9.24336	9.05958	9.6687	9.58299	9.64199	9.48999	9.53896	9.56118	9.6198	9.64197	9.41429	9.75231	9.20114	9.90788	P	P	P	P	P	P	P	P	P	P	P	P	P	P	P	P	P
1616194_at	(O65355) Gamma-glutamyl hydrolase precursor (EC 3.4.19.9) (Gamma-Glu-X carboxypeptidase) (Conjugase) (GH)	14.13 protein/peptide degradation	2.09662e-05	0.00355533	10.2096	10.1276	9.73839	9.93598	9.80683	9.9236	9.87046	10.0168	9.84608	9.73211	9.56693	9.55907	9.70753	9.50618	9.46705	9.58911	9.88558	9.70539	9.95796	9.78403	9.38469	9.56453	9.31712	9.36558	9.03265	9.36544	9.13837	9.48789	P	P	P	P	P	P	P	P	P	P	P	P	P	P	P	P	P
1622218_at	(O23053) Hypothetical protein YUP8H12.25	14.13 protein/peptide degradation	2.17242e-06	0.00108225	8.08776	8.01046	7.56719	7.75933	7.70634	7.61645	7.40444	7.63458	7.69204	7.68469	7.97366	7.96913	7.69017	6.98318	7.43818	7.73302	7.60543	7.59409	7.41568	7.46105	7.63536	7.76059	6.96762	7.26151	7.3479	7.84891	7.33427	8.01851	P	P	P	P	P	P	P	P	P	P	P	P	P	P	P	P	P
1615999_at	(Q9ZQF5) Putative RING-H2 zinc finger protein (RING finger family protein)	14.13.01.01 proteasomal degradation (ubiquitin/proteasomal pathway)	0.000304766	0.0185621	8.76301	8.60498	9.43679	9.55323	9.4628	9.68938	9.27242	9.74405	8.62603	8.58391	8.18973	7.97805	8.63602	8.01729	9.45317	8.87707	10.1054	9.96249	9.80771	9.66055	9.55615	9.4152	9.32833	9.36711	9.18689	8.92589	9.29544	9.29649	P	P	P	P	P	P	P	P	P	P	P	P	P	P	P	P	P
1621695_at	(Q8LG38) Putative RING zinc finger protein	14.13.01.01 proteasomal degradation (ubiquitin/proteasomal pathway)	0.000937454	0.0344332	9.46324	9.5288	9.48804	9.6672	9.43961	9.66829	9.56933	9.63321	9.74567	9.88178	9.78577	10.0266	9.7545	9.76997	9.79984	9.6747	9.96923	9.93067	9.80731	9.82513	9.93693	9.88031	9.69133	9.801	9.62065	9.72896	9.54518	9.77758	P	P	P	P	P	P	P	P	P	P	P	P	P	P	P	P	P
1612072_at	(Q949V6) Hypothetical protein At4g34370 (ARIADNE-like protein ARI1)	16.01 protein binding	0.00150022	0.0443234	4.74834	4.83345	4.76345	4.78813	5.05367	4.89433	4.59989	4.50988	5.23449	5.12596	5.15801	5.26443	5.52516	5.89645	4.80103	4.78086	5.0194	5.08289	4.96645	5.05879	4.80787	4.90021	5.49596	5.30833	5.36743	5.18428	5.53271	5.26509	P	P	P	P	P	P	P	A	P	P	P	P	P	P	P	P	P
1612193_at	(Q8RWD8) Hypothetical protein At1g20540	16.01 protein binding	0.000348111	0.020093	8.87554	8.89575	8.33159	8.27071	8.24912	8.34375	8.15829	8.2707	8.67062	8.66637	8.78019	8.91112	8.83357	8.96911	8.55242	8.80364	8.20308	8.40214	8.3865	8.57117	8.61042	8.51707	8.71555	8.69923	8.79832	8.65894	8.71587	8.60141	P	P	P	P	P	P	P	P	P	P	P	P	P	P	P	P	P
1612757_at	(Q9S9Q9) F26G16.2 protein	16.01 protein binding	5.47692e-06	0.00178507	8.15045	8.13983	7.56192	7.83458	7.57688	7.88363	7.74084	7.83348	7.0878	7.35089	7.16523	7.39408	6.64726	6.47983	7.88742	8.10217	7.75829	7.76341	7.62548	7.82362	7.62448	7.99804	6.95229	7.29985	6.38272	7.20329	6.47562	7.41131	P	P	P	P	P	P	P	P	P	P	P	P	P	P	P	P	P
1613826_at	binding / protein binding; similar to rubredoxin family protein [Arabidopsis thaliana] (TAIR:AT5G17170.2); similar to PDZ/DHR/GLGF; Tetratricopeptide-like helical [Medicago truncatula]	16.01 protein binding	0.000208243	0.0153537	7.30247	7.51667	6.90686	6.98225	6.73996	7.14046	6.81312	7.13093	7.48418	7.65504	8.1307	7.97486	7.577	6.76264	7.85203	8.13068	6.82881	7.14959	6.80134	7.46616	8.05761	8.06985	6.75567	7.56698	6.87726	7.60329	6.98551	7.55948	P	P	P	P	P	P	P	P	P	P	P	P	P	P	P	P	P
1614879_at	(Q9FYL9) F21J9.10 (Hypothetical protein At1g24440)	16.01 protein binding	0.000507785	0.0242155	7.50614	7.40678	7.70871	7.75233	7.46042	7.48127	7.1162	7.54763	7.45725	7.26605	7.04625	7.15355	6.83417	6.48515	7.13764	6.84277	7.95257	7.6899	7.69116	7.5822	7.31515	7.02294	7.24895	7.21332	7.03859	7.30618	6.96625	7.00899	P	P	P	P	P	P	P	P	P	P	P	P	P	P	P	P	P
1617082_a_at	(Q9S752) Hypothetical protein F11F8.36 (Putative RING zinc finger protein)	16.01 protein binding	0.00171448	0.0478614	9.73793	9.80416	10.1619	10.3386	10.1121	10.3671	10.3747	10.6334	10.7467	10.8552	11.1179	11.1706	11.2668	11.1581	11.1397	11.0709	11.1249	11.1499	11.0236	11.0891	11.2381	11.3818	11.0952	11.1837	11.3172	11.6669	11.3367	11.6696	P	P	P	P	P	P	P	P	P	P	P	P	P	P	P	P	P
1611909_at	(Q84RJ5) Hypothetical protein At2g24030/T29E15.23	16.03 nucleic acid binding	0.000497028	0.0240288	7.57669	7.45996	7.83528	7.91625	7.70525	7.81965	7.7017	7.67704	7.49738	7.44479	6.94771	7.04056	7.21771	6.87068	7.0622	6.76307	7.62122	7.42151	7.5018	7.5784	7.27487	7.28351	7.34973	7.40683	6.97634	7.14227	6.88392	7.20421	P	P	P	P	P	P	P	P	P	P	P	P	P	P	P	P	P
1621975_at	(Q6Z701) Putative AT-hook DNA-binding protein	16.03.01 DNA binding	0.000320393	0.019037	7.34704	7.35278	6.89038	6.97247	6.83209	6.92643	7.2443	7.17381	6.55157	6.81703	6.99319	7.12295	7.03934	7.56936	7.99841	8.08489	7.19195	7.13396	7.33149	7.25791	6.72405	6.92562	6.87965	6.57468	7.52306	7.0595	7.86095	7.20862	P	P	P	P	P	P	P	P	P	P	P	P	P	P	P	P	P
1610057_at	(Q6ELF9) Poly(A)-binding protein C-terminal interacting protein 6	16.03.03 RNA binding	0.000937739	0.0344332	9.76581	9.47546	10.3518	10.1501	9.8364	9.75664	10.4271	10.1154	9.6302	9.65539	9.88221	9.5959	10.0689	10.0277	9.76935	9.37609	9.73344	9.90601	9.92712	9.85241	9.50005	9.82236	10.4354	10.1079	9.57107	9.44749	9.8868	9.19575	P	P	P	P	P	P	P	P	P	P	P	P	P	P	P	P	P
1613249_at	(Q9LRR6) Similarity to RNA-binding protein	16.03.03 RNA binding	0.00168767	0.0475063	8.77055	8.76277	8.97207	8.95333	8.88252	8.84708	8.66055	8.62517	8.62046	8.57658	8.58972	8.59532	8.66948	8.51479	8.35459	8.21984	8.96093	8.83727	8.71359	8.67794	8.40377	8.4825	8.66093	8.83094	8.71559	9.03899	8.50307	9.04352	P	P	P	P	P	P	P	P	P	P	P	P	P	P	P	P	P
1610210_at	(Q9FFJ2) Arabidopsis thaliana genomic DNA, chromosome 5, P1 clone:MKP11 (Hypothetical protein At5g17170)	16.17.09 heavy metal binding (Cu, Fe, Zn)	0.000879115	0.0331341	7.61729	7.54107	7.7707	7.67056	7.95114	8.01306	7.95867	7.93861	7.53159	7.27391	7.22536	6.76693	6.95803	5.72494	7.27065	7.44827	7.60471	7.46489	7.54836	7.67312	7.41112	7.61131	7.35377	7.55955	6.755	7.1724	6.91878	7.29648	P	P	P	P	P	P	P	P	P	P	P	P	P	P	P	P	P
1614397_at	(Q9SW88) Amine oxidase	16.17.09 heavy metal binding (Cu, Fe, Zn)	0.000759822	0.0302443	7.26194	7.30948	8.50029	8.74595	8.50631	8.4489	8.83401	8.94397	9.01341	9.18378	9.22381	9.38768	8.40565	7.97074	8.30389	8.43602	9.45326	9.46447	9.81459	9.66966	10.0741	10.0794	9.54292	9.68065	8.96823	9.68559	8.86589	9.72046	P	P	P	P	P	P	P	P	P	P	P	P	P	P	P	P	P
1608259_at	(Q9AWG7) Zinc transporter	20.01.01.01.01 heavy metal ion transport (Cu, Fe, etc.)	2.56971e-05	0.00393282	4.73537	4.6062	5.3099	5.45062	5.17077	5.55036	5.78198	5.93825	5.57847	6.58527	4.96494	5.64608	5.61549	6.61513	4.52447	4.51661	5.78994	5.04922	5.89945	4.98728	5.79295	5.64885	6.28155	5.43489	6.40058	5.34133	6.50613	5.73165	P	P	P	P	P	P	P	P	P	P	P	P	P	P	P	P	P
1613993_at	(Q6VM15) Metal transport protein	20.01.01.01.01 heavy metal ion transport (Cu, Fe, etc.)	0.00034213	0.0199364	8.68908	8.59443	8.65361	8.7164	8.35666	8.49539	8.51722	8.30494	7.7708	8.15354	8.22838	8.35733	8.21822	8.08634	9.06976	8.92869	9.24923	9.04975	8.87645	8.70309	8.57976	8.70343	8.42796	8.15592	8.27367	8.3085	8.24645	8.34287	P	P	P	P	P	P	P	P	P	P	P	P	P	P	P	P	P
1618607_s_at	(Q9AWG7) Zinc transporter	20.01.01.01.01 heavy metal ion transport (Cu, Fe, etc.)	6.30977e-05	0.00686286	5.81924	5.62324	6.15243	6.1562	6.14009	6.29929	6.17628	6.3584	6.22281	7.15337	6.14972	6.66931	6.33864	7.32315	5.50684	5.34733	6.43422	5.86023	6.51841	5.42655	6.52879	6.17181	7.00974	5.92059	7.19331	5.97224	7.20009	6.46684	P	P	P	P	P	P	P	P	P	P	P	P	P	P	P	P	P
1622191_at	(Q9AT47) Sulfate transporter 2	20.01.01.07.05 sulfate transport	1.14538e-05	0.00269058	6.9564	7.04814	7.97241	7.87262	7.38955	7.67819	7.56147	7.49885	6.17557	6.67639	6.57344	6.58304	6.49134	6.12726	7.87187	7.75821	7.38471	7.45289	6.95142	6.51819	6.18432	6.39889	5.56722	5.72635	5.97068	6.33832	5.96505	6.56244	P	P	P	P	P	P	P	P	P	P	P	P	P	P	P	P	P
1620639_at	(Q3EAZ6) Protein At3g26570	20.01.01.07.07 phosphate transport	0.00084052	0.0325291	8.19429	8.22403	6.987	7.41337	7.00627	7.53234	6.77635	7.32613	6.66879	6.69047	6.90321	6.79694	6.13273	5.59882	7.47415	8.18654	7.40776	7.42616	6.92947	7.18497	6.81574	7.23025	6.1624	6.69101	6.23929	6.83228	6.2789	6.87125	P	P	P	P	P	P	P	P	P	P	P	P	P	P	P	P	P
1618058_at	(Q6V7U8) Putative anthocyanin permease	20.01.03 C-compound and carbohydrate transport	0.000263733	0.016968	6.84644	7.08433	7.35282	7.72127	7.00066	7.42763	6.80777	7.36219	7.83461	7.97466	8.69525	8.45995	8.14198	7.93653	8.44046	7.75883	8.15027	8.01065	8.27477	8.36698	8.97298	8.55194	8.3439	8.46244	8.31691	8.148	8.30302	8.53542	P	P	P	P	P	P	P	P	P	P	P	P	P	P	P	P	P
1615697_at	(Q4JLW1) Putative sucrose transporter	20.01.03.01 sugar transport	0.00030505	0.0185621	9.32195	9.47513	9.7314	9.81596	9.65353	9.78318	10.2227	10.1949	8.77144	8.42345	8.61596	8.36721	8.68143	8.29954	9.83979	9.49524	9.43402	9.6132	9.4926	9.22294	8.7875	9.37896	8.22068	8.58404	8.39107	8.33787	8.23745	8.47792	P	P	P	P	P	P	P	P	P	P	P	P	P	P	P	P	P
1608623_s_at	(P92934) Amino acid permease 6	20.01.07 amino acid transport	0.000913504	0.0341345	9.28146	9.44063	9.59774	9.85964	9.56093	9.88698	9.47741	9.83167	10.2859	10.0663	10.5092	10.2648	9.87346	9.348	10.0174	9.85585	10.0572	10.0937	10.7523	10.7972	11.3537	11.2588	9.7818	10.4411	9.19216	9.88625	8.75193	9.69124	P	P	P	P	P	P	P	P	P	P	P	P	P	P	P	P	P
1612194_at	(Q84MA5) At4g21120	20.01.07 amino acid transport	0.00168842	0.0475063	6.51442	6.36583	6.23823	6.14321	6.43091	6.02164	7.99906	7.21042	6.60132	7.06749	6.6732	6.97906	6.25597	6.48072	5.92607	5.90933	5.7018	5.67446	6.07886	6.38122	6.62349	6.79601	6.67591	6.63927	6.66917	6.1608	6.8455	6.78327	P	P	P	P	P	P	P	P	P	P	P	P	P	P	P	P	P
1613466_at	(Q8GT81) Fiber protein Fb12 (Fragment)	20.01.07 amino acid/amino acid derivatives transport	3.48335e-05	0.00488685	9.06052	9.07484	9.06553	8.98527	8.89678	8.98424	8.91079	9.04817	8.83006	8.90652	8.98592	8.84249	9.15996	9.15431	9.39314	9.45603	9.32321	9.25634	9.09126	8.86424	9.11487	9.15454	9.3092	8.84308	9.53043	9.19816	9.95133	8.99054	P	P	P	P	P	P	P	P	P	P	P	P	P	P	P	P	P
1606983_at	(Q94BX5) Metal-nicotianamine transporter YSL7	20.01.09 peptide transport	0.000523473	0.0243668	9.34792	9.35312	9.4061	9.8778	8.90326	9.64191	9.0396	9.63296	8.8489	8.93301	8.29804	8.17382	8.36538	7.62348	9.73942	9.19684	9.64984	9.32837	9.52144	9.356	8.97644	9.28469	8.31529	8.79272	8.43713	8.23731	8.30313	8.35348	P	P	P	P	P	P	P	P	P	P	P	P	P	P	P	P	P
1617990_s_at	(Q94BX5) Metal-nicotianamine transporter YSL7	20.01.09 peptide transport	0.000212826	0.0153554	10.3193	10.3368	10.4783	10.8897	10.1513	10.7002	10.0079	10.6578	9.84855	9.91158	9.7563	9.56349	9.77764	9.07527	10.3556	10.0217	10.3008	10.0605	10.1413	9.84595	9.53299	10.0166	8.90236	9.13998	9.01759	9.19221	8.83722	9.02629	P	P	P	P	P	P	P	P	P	P	P	P	P	P	P	P	P
1616860_at	(O22402) GDP dissociation inhibitor	20.01.10 protein transport	0.00114255	0.038728	11.2397	11.2193	10.7977	10.8762	10.5966	10.7469	10.6504	10.7337	10.5869	10.6234	10.7842	10.8614	10.6912	10.6366	11.1033	11.1985	10.7006	10.7884	10.8424	10.81	10.8015	10.8633	10.3929	10.5294	10.3653	10.6188	10.2125	10.6111	P	P	P	P	P	P	P	P	P	P	P	P	P	P	P	P	P
1618729_at	(Q9MUK5) Toc64	20.01.10 protein transport	0.00135081	0.0419731	7.52596	7.7199	7.93133	7.98462	7.86213	7.91473	7.95938	7.93233	8.4686	8.44607	8.58966	8.5525	8.76683	8.86349	7.4722	7.4596	7.48747	7.69676	7.55144	7.91122	7.99962	7.94555	8.53924	8.29935	8.5813	8.35591	8.60382	8.47875	P	P	P	P	P	P	P	P	P	P	P	P	P	P	P	P	P
1614230_at	(Q5NE32) Type 1 non-specific lipid transfer protein precursor	20.01.13 lipid transport	0.000493584	0.0240288	12.0768	12.0739	10.6589	10.6288	10.2069	10.2875	9.31536	9.63047	8.7893	8.4328	7.88626	7.54842	8.53519	7.11079	11.6668	11.7931	9.84019	10.4348	9.56052	9.43293	7.7691	8.84049	7.32298	8.22064	5.93287	7.49367	6.04534	7.81095	P	P	P	P	P	P	P	P	P	P	P	P	P	P	P	P	P
1607486_at	(Q5M751) At2g01990	20.01.13 lipid/fatty acid transport	2.30428e-05	0.00375037	8.53677	8.53688	7.3054	7.7505	7.02231	7.54541	6.00356	7.20334	6.51493	6.60801	6.79752	6.92446	6.33973	6.25283	8.55199	8.65827	7.76854	7.86149	7.97627	7.66443	7.55398	7.6041	6.46946	6.51138	6.68146	7.19638	6.55088	7.29076	P	P	P	P	P	P	P	P	P	P	P	P	P	P	P	P	P
1612477_at	(Q5JMM6) Putative NOGO-interacting mitochondrial protein	20.01.15 electron transport	0.00101419	0.0360717	5.30688	5.25098	5.20929	5.30791	4.9387	5.2436	5.39118	5.49428	6.45994	6.54464	7.13302	7.00812	6.68814	6.38566	5.79098	5.83128	5.03133	5.25083	5.47274	5.92772	6.36181	6.4437	5.58557	6.13066	5.78752	6.07441	5.74821	6.58716	P	P	P	P	P	P	P	P	P	P	P	P	P	P	P	P	P
1614327_at	(Q5V9L2) Cytochrome b5 isoform Cb5-C	20.01.15 electron transport	0.000712855	0.0290345	11.4263	11.4977	10.6555	10.6565	10.5042	10.6197	10.2008	10.3332	10.3684	10.5877	10.5272	10.4976	10.607	10.8303	11.2486	11.4062	10.6318	10.649	10.6991	10.722	10.8445	10.5821	11.2373	10.8226	11.0606	10.4906	11.1026	10.5789	P	P	P	P	P	P	P	P	P	P	P	P	P	P	P	P	P
1615283_at	(Q9LUX9) 1,4-benzoquinone reductase-like (Putative light harvesting pigment protein)	20.01.15 electron transport	2.81253e-06	0.00120846	8.04686	8.15162	8.33369	8.36887	7.95677	7.96676	7.76139	7.85643	7.6217	7.51167	7.72476	7.79277	7.84495	7.56005	8.36642	8.49148	8.00782	8.19922	7.91471	8.0485	7.79985	7.98329	7.50039	7.56701	7.25518	7.57913	7.15067	7.94809	P	P	P	P	P	P	P	P	P	P	P	P	P	P	P	P	P
1607817_at	(Q6ZGZ0) Putative purine permease	20.01.17 nucleotide transport	2.08056e-08	0.000105079	5.9703	5.99473	6.10326	6.45943	6.32668	6.65342	6.73749	6.66889	7.20774	7.27004	8.39566	8.22701	7.6617	7.03203	7.10141	7.01122	7.77708	7.91028	8.16448	8.23402	8.51304	8.5816	7.15771	7.99544	7.9499	8.79897	7.51791	8.96979	P	P	P	P	P	P	P	P	P	P	P	P	P	P	P	P	P
1607037_at	(Q84LA0) Shaker-like potassium channel	20.03.01.01 ion channels	0.000382238	0.0212142	6.91606	6.7636	7.2289	7.12253	6.53571	6.81788	6.71803	6.80356	7.51804	7.56123	8.18216	8.19139	8.63973	8.705	6.78102	6.77732	6.21095	6.60001	6.22879	6.72965	6.42435	6.52005	7.19159	6.8807	8.48221	7.99654	9.02114	8.02331	P	P	P	P	P	P	P	P	P	P	P	P	P	P	P	P	P
1620108_at	(Q9LU41) Potential calcium-transporting ATPase 9, plasma membrane-type (EC 3.6.3.8) (Ca(2+)-ATPase isoform 9)	20.03.22 transport ATPases	0.000209823	0.0153554	7.48669	7.47784	7.11616	7.17405	7.07814	7.26585	7.23323	7.40603	7.02881	7.08172	6.93706	6.84774	6.46857	5.81294	7.42093	7.4139	7.44112	7.12751	7.75673	7.62062	7.52801	7.54425	7.18127	7.49566	6.78803	6.8333	6.89295	7.21633	P	P	P	P	P	P	P	P	P	P	P	P	P	P	P	P	P
1610363_at	(Q5C8A4) Multidrug-resistance protein-type ATP-binding cassette transporter (Fragment)	20.03.25 ABC transporters	0.000238153	0.0163645	6.86975	7.07849	6.34999	6.48446	5.70631	6.19248	6.25506	6.35499	6.79823	6.91841	7.60703	7.43471	7.57346	8.00098	8.37187	8.50242	6.86481	6.88787	6.86226	6.6273	7.29396	7.03584	8.49987	7.03384	9.12394	7.16572	9.15881	7.03536	P	P	P	P	P	P	P	P	P	P	P	P	P	P	P	P	P
1617025_at	(Q9C6R7) ABC transporter, putative	20.03.25 ABC transporters	0.00178855	0.0490927	6.13621	6.34156	6.07845	6.13016	5.90653	6.36771	5.35319	5.98679	6.03093	5.79975	5.91325	5.73386	5.74562	5.65186	6.50412	6.36086	6.20206	6.14974	6.3124	5.94226	5.67111	6.11466	5.58268	5.76254	5.02106	5.49216	5.14063	5.36053	P	P	P	P	P	P	P	P	P	P	P	P	P	P	P	P	P
1619309_at	(Q6K989) Putative ATP-dependent transporter	20.03.25 ABC transporters	0.000963096	0.0350378	6.46033	6.43364	6.46982	6.72161	6.39188	6.7948	6.15303	6.48916	6.46812	6.52515	7.06154	6.88886	6.90274	6.15533	7.28347	7.19949	6.55717	6.85061	6.6228	6.79958	6.97391	7.01213	6.4813	6.80653	6.35594	6.63178	6.21204	6.37069	P	P	P	P	P	P	P	P	P	P	P	P	P	P	P	P	P
1619718_at	(Q9C6R7) ABC transporter, putative	20.03.25 ABC transporters	0.000489142	0.0240288	7.19204	7.35987	6.86203	7.15634	6.48897	7.10889	6.18954	6.88416	6.93938	6.76371	6.64317	6.52738	6.54578	6.36861	7.29768	7.06364	7.04106	7.0751	7.24975	6.79312	6.46335	6.78743	6.54109	6.61844	5.87012	6.41099	6.11103	6.33275	P	P	P	P	P	P	P	P	P	P	P	P	P	P	P	P	P
1621921_at	(Q9ZWB0) F21M11.17 protein	20.03.25 ABC transporters	5.16188e-05	0.00620716	6.67077	6.61223	6.56629	6.87846	6.46333	6.77441	6.56547	6.78113	6.49076	6.54399	7.10681	6.67392	6.75745	5.99238	7.27735	7.24884	6.91485	7.03119	6.93517	7.13733	7.2752	7.14345	6.57362	6.99111	6.51511	6.65258	6.56186	6.69714	P	P	P	P	P	P	P	P	P	P	P	P	P	P	P	P	P
1619908_at	(Q8W4M2) Hypothetical protein F5K20.24	20.09.04 mitochondrial transport	0.000737007	0.029778	7.5376	7.46939	7.57978	7.57889	7.77425	7.70934	8.54352	8.02277	8.26767	8.26741	8.53508	8.50757	8.94875	9.06031	7.29559	7.52239	7.56339	7.61891	7.78378	7.75066	8.01103	7.96077	8.77012	8.295	9.12506	8.63995	9.32677	8.6986	P	P	P	P	P	P	P	P	P	P	P	P	P	P	P	P	P
1621277_at	(Q9SSP4) F3N23.2 protein (At1g72820/F3N23_2)	20.09.04 mitochondrial transport	0.00171526	0.0478614	7.04061	6.93708	8.07747	8.01406	7.87356	7.88833	8.50188	8.29135	7.55834	7.5879	7.62972	7.29768	7.92126	8.34408	6.52473	6.17706	7.36312	7.4067	7.20088	7.48196	7.25898	7.46768	9.02936	8.49866	8.13665	7.62221	8.18928	7.52865	P	P	P	P	P	P	P	P	P	P	P	P	P	P	P	P	P
1613145_at	(Q9LVU1) VAMP (Vesicle-associated membrane protein)-associated protein-like (Putative VAMP-associated protein)	20.09.07 vesicular transport (Golgi network, etc.)	0.000118	0.0104155	8.25258	8.25421	8.08099	7.98788	8.19839	8.14918	8.18439	8.14387	8.22779	8.25966	8.37527	8.44673	8.2293	8.59938	7.63231	7.87355	7.8677	7.92695	7.85026	7.89806	8.035	7.87195	8.54139	8.22282	8.53538	8.29434	8.68907	8.41321	P	P	P	P	P	P	P	P	P	P	P	P	P	P	P	P	P
1616984_at	(Q9SJL6) Membrin 11 (AtMEMB11) (Golgi SNAP receptor complex member 2-1) (27 kDa Golgi SNARE protein)	20.09.07 vesicular transport (Golgi network, etc.)	0.000211435	0.0153554	6.8955	6.90972	7.22702	7.19959	6.98354	7.16276	7.27014	7.33724	7.40865	7.51393	7.71734	7.58526	7.99164	8.09217	7.18133	7.38146	7.17047	7.28939	7.23169	7.27743	7.52259	7.57353	8.01489	7.82404	8.29056	7.87409	8.48501	7.82315	P	P	P	P	P	P	P	P	P	P	P	P	P	P	P	P	P
1618658_at	(O82090) Fiber annexin	20.09.07.27 vesicle fusion	0.0014875	0.0443223	11.5477	11.4228	11.0855	11.1249	10.9046	10.8456	10.877	10.6516	11.2736	11.2587	10.9501	10.969	10.819	10.9099	11.4128	11.4835	11.1737	11.2857	11.0929	11.0287	11.0562	11.1514	10.6012	11.0212	10.0623	10.6334	9.78254	10.8173	P	P	P	P	P	P	P	P	P	P	P	P	P	P	P	P	P
1606534_at	(Q9FNR3) Leucine zipper protein-like (AT5g61010/maf19_10)	20.09.16.09.03 exocytosis	0.000508236	0.0242155	8.36927	8.40127	7.90483	8.08383	7.9264	7.983	8.28794	8.12983	7.35779	7.28011	7.34355	7.34813	7.35974	7.22956	8.45619	8.43503	8.06204	8.05926	8.00924	7.89677	7.73536	8.00702	7.20488	7.25199	7.34929	7.44303	7.13847	7.62659	P	P	P	P	P	P	P	P	P	P	P	P	P	P	P	P	P
1606534_at	(Q9FNR3) Leucine zipper protein-like (AT5g61010/maf19_10)	20.09.16.09.03 exocytosis	0.000508236	0.0242155	8.36927	8.40127	7.90483	8.08383	7.9264	7.983	8.28794	8.12983	7.35779	7.28011	7.34355	7.34813	7.35974	7.22956	8.45619	8.43503	8.06204	8.05926	8.00924	7.89677	7.73536	8.00702	7.20488	7.25199	7.34929	7.44303	7.13847	7.62659	P	P	P	P	P	P	P	P	P	P	P	P	P	P	P	P	P
1613229_s_at	NA	30.01 cellular signalling	4.33638e-06	0.00158473	6.40784	6.51499	6.81314	6.93515	6.46689	6.88239	7.16261	7.18914	7.08779	7.49811	7.95316	8.14583	7.35746	7.25527	6.83094	6.3749	7.45741	7.52182	7.18495	7.5482	7.66221	7.98722	6.75741	7.49786	7.26358	8.02888	6.87526	8.42655	P	P	P	P	P	P	P	P	P	P	P	P	P	P	P	P	P
1607946_at	(Q7XIH7) Putative lectin-like protein kinase	30.01.05.01 protein kinase	0.000882539	0.0331395	9.53179	9.66664	8.87641	9.00003	8.73733	8.99572	7.87871	8.66022	9.3086	9.60729	8.4473	8.56622	7.95426	7.50101	9.26306	9.32367	9.42162	9.55336	8.81527	9.11233	9.24293	9.55161	8.37009	8.8009	7.8265	8.14058	7.63487	8.29421	P	P	P	P	P	P	P	P	P	P	P	P	P	P	P	P	P
1609578_at	(Q9SHL5) Hypothetical protein At2g17530 (SRPK2)	30.01.05.01 protein kinase	0.00159697	0.0456348	7.90696	8.02471	7.81024	7.72512	7.99259	7.8494	8.6748	8.32755	8.85839	8.84109	9.08323	9.00364	9.30726	9.39374	8.56131	8.72245	8.04743	8.09183	8.12521	8.33462	8.59803	8.5136	9.00517	8.78429	9.66056	9.36504	9.84779	9.44635	P	P	P	P	P	P	P	P	P	P	P	P	P	P	P	P	P
1614403_s_at	(Q653H4) Hypothetical protein P0623A10.9-1 (Hypothetical protein P0009H10.51-1)	30.01.05.01 protein kinase	0.00106353	0.037172	11.1717	11.2414	10.6258	10.7784	10.6241	10.6951	10.4116	10.5199	9.62112	10.2277	10.0524	10.3541	9.8079	10.4071	11.219	11.469	10.5905	10.7582	10.4705	10.7503	10.5289	10.7317	10.2433	10.2165	10.1826	9.71115	9.95529	9.56151	P	P	P	P	P	P	P	P	P	P	P	P	P	P	P	P	P
1617036_at	(Q5JK52) ATP-NAD kinase family protein-like	30.01.05.01 protein kinase	0.00148496	0.0443223	6.8746	6.68352	6.69307	6.48113	6.51922	6.40851	6.82359	6.72362	6.28891	6.16941	6.35069	6.22787	6.15237	6.37416	5.80794	6.02405	5.68633	5.92623	5.96761	6.15259	5.92425	5.84062	6.08465	5.86925	6.17019	5.64862	6.33844	6.37096	P	P	P	P	P	P	P	P	P	P	P	P	P	P	P	P	P
1617387_at	(Q7XTK4) Putative mitogen-activated protein kinase 1	30.01.05.01 protein kinase	0.000164209	0.0131023	7.40903	7.37775	7.2749	7.25786	7.36662	7.10552	8.4085	7.7487	7.77121	7.89808	7.97277	8.09685	8.08639	8.28879	7.53637	7.58186	7.51036	7.41512	7.52344	7.56432	7.72846	7.7416	7.99161	7.77086	8.21097	8.32041	8.33612	8.49634	P	P	P	P	P	P	P	P	P	P	P	P	P	P	P	P	P
1621082_a_at	(Q6TKQ5) Protein kinase-like protein	30.01.05.01 protein kinase	2.8645e-05	0.00419337	8.31938	8.24974	9.258	9.1117	9.34338	9.10847	9.25557	9.14517	9.08032	8.93391	8.64427	8.48694	8.96021	9.02025	7.90811	7.86569	8.76518	8.69016	8.75948	8.86457	8.99844	8.58033	9.08224	8.71519	9.04605	8.53381	9.21673	8.54592	P	P	P	P	P	P	P	P	P	P	P	P	P	P	P	P	P
1614811_at	(Q6Z8V4) Hypothetical protein P0686H11.3 (Hypothetical protein P0605H02.43)	30.01.05.01.06 serine/threonine kinase	0.00151823	0.0447103	7.98836	8.06931	8.03111	8.13394	7.65029	7.79263	7.69408	7.93981	8.26818	8.44432	8.74521	8.93659	8.52109	8.43579	8.12395	8.24355	8.01855	8.21552	7.91646	8.24046	8.3873	8.5231	7.91246	7.94004	8.32552	8.69957	8.17109	8.84109	P	P	P	P	P	P	P	P	P	P	P	P	P	P	P	P	P
1616321_at	(Q9LZZ4) Hypothetical protein T4C21_100 (AT3g60690/T4C21_100)	30.01.05.01.06 serine/threonine kinase	0.00124935	0.0406343	6.56748	6.53628	7.49511	7.25957	6.99736	6.85912	7.38555	7.2328	6.86361	7.07724	6.96647	6.96536	7.27298	7.6681	6.89283	6.72133	7.08177	7.01857	7.07514	6.82765	6.40712	6.44426	6.39405	5.65053	7.44488	6.33824	7.48259	6.4953	P	P	P	P	P	P	P	P	P	P	P	P	P	P	P	P	P
1611967_at	(Q6K2Y3) Putative guanylate binding protein	30.01.05.05 G-protein mediated signal transduction	0.000399339	0.0215497	8.51621	8.5768	8.26859	8.39929	8.20586	8.23241	8.50641	8.43266	8.57222	8.65293	8.68877	8.76849	8.63011	8.91928	8.56613	8.61778	8.39854	8.42369	8.40381	8.58602	8.56807	8.66856	8.51226	8.4103	8.70304	8.5129	8.91506	8.71325	P	P	P	P	P	P	P	P	P	P	P	P	P	P	P	P	P
1613847_s_at	(Q8S8M0) Hypothetical protein At2g41420	30.01.05.05 G-protein mediated signal transduction	0.000677782	0.027944	11.102	11.0986	10.8921	10.8801	10.8567	11.0191	11.2261	11.1463	11.2175	11.3024	11.2833	11.2851	11.3775	11.5196	11.1126	11.2623	10.8994	10.9633	11.0358	11.1335	11.208	11.1912	11.3424	11.2495	11.5078	11.3049	11.6163	11.2685	P	P	P	P	P	P	P	P	P	P	P	P	P	P	P	P	P
1606614_at	(Q9AW99) GTP binding protein	30.01.05.05.01 small GTPase mediated signal transduction	6.36642e-05	0.00686286	8.12971	8.03999	7.79311	7.9635	7.97824	7.98371	8.10433	8.15539	8.95503	8.8812	7.93075	8.29636	8.09134	7.98489	8.75714	8.70951	8.73338	8.5983	8.881	8.64725	9.01338	8.61894	8.35484	8.55767	7.87905	8.03335	7.94305	8.41398	P	P	P	P	P	P	P	P	P	P	P	P	P	P	P	P	P
1615231_at	(Q39860) GTPase	30.01.05.05.01 small GTPase mediated signal transduction	3.7196e-05	0.00500955	7.78869	7.83012	8.24391	8.14586	8.35477	8.11884	9.11913	8.70257	8.28039	8.25919	8.46659	8.75049	8.7333	8.87015	8.46683	8.64894	8.22179	8.24029	8.0583	8.19985	8.43444	8.43802	8.27295	8.17788	8.3896	8.27967	8.36645	8.0878	P	P	P	P	P	P	P	P	P	P	P	P	P	P	P	P	P
1617552_at	(Q38902) RAC-like GTP binding protein ARAC1 (GTPase protein ROP3)	30.01.05.05.01 small GTPase mediated signal transduction	0.00133779	0.0417068	7.05745	7.22801	6.03858	6.26957	5.92315	6.12609	5.75893	5.79917	5.78415	5.88114	6.20696	6.42375	5.91057	5.55116	6.86706	7.30374	5.96442	6.25313	6.0274	6.25252	6.39819	6.45924	5.37618	5.80139	5.67541	5.97596	5.38059	5.92993	P	P	P	P	P	P	P	P	P	P	P	P	P	P	P	P	P
1621416_at	(Q6UNT4) Putative GTP-binding protein	30.01.05.05.01 small GTPase mediated signal transduction	0.00125914	0.0406343	10.6553	10.6704	10.476	10.428	10.3951	10.4635	10.3295	10.3615	10.438	10.5232	10.515	10.5867	10.5724	10.7733	10.5828	10.7227	10.4562	10.4498	10.4302	10.5091	10.6408	10.4856	10.7462	10.6896	10.7607	10.6269	10.8315	10.6643	P	P	P	P	P	P	P	P	P	P	P	P	P	P	P	P	P
1606614_at	(Q9AW99) GTP binding protein	30.01.05.05.01 small GTPase mediated signal transduction	6.36642e-05	0.00686286	8.12971	8.03999	7.79311	7.9635	7.97824	7.98371	8.10433	8.15539	8.95503	8.8812	7.93075	8.29636	8.09134	7.98489	8.75714	8.70951	8.73338	8.5983	8.881	8.64725	9.01338	8.61894	8.35484	8.55767	7.87905	8.03335	7.94305	8.41398	P	P	P	P	P	P	P	P	P	P	P	P	P	P	P	P	P
1610229_at	(Q9LZB4) Hypothetical protein F8F6_170	30.01.09.03 Ca2+ mediated signal transduction	9.26437e-07	0.000969049	6.72768	6.68507	6.96102	7.26802	6.85054	7.19496	7.06922	7.12435	6.221	6.35164	6.38583	6.36949	6.07578	5.5234	6.34045	5.95865	6.91491	6.45075	6.94328	6.43523	6.09893	5.98397	5.69781	5.4886	5.18127	5.45444	5.20459	5.97732	P	P	P	P	P	P	P	P	P	P	P	P	P	P	P	P	P
1612269_at	(Q3HRN8) Calcineurin B-like protein 9	30.01.09.03 Ca2+ mediated signal transduction	0.000593776	0.0261481	7.90126	7.77779	7.6799	7.43034	7.59646	7.60347	7.3197	7.61099	7.70705	7.68505	6.80226	7.01145	7.3656	7.38253	8.19986	8.00143	8.50587	8.52538	8.51398	8.76676	8.84786	8.76862	8.53458	8.55313	8.14817	7.4831	8.31454	7.3954	P	P	P	P	P	P	P	P	P	P	P	P	P	P	P	P	P
1613417_at	(Q9FYE4) EF-hand calcium binding protein-like (At5g04170)	30.01.09.03 Ca2+ mediated signal transduction	6.29927e-05	0.00686286	8.72631	8.53203	9.03275	8.98755	8.82816	8.74245	9.41812	9.16944	8.95246	8.92528	9.20901	9.17175	9.30732	9.59696	8.75589	8.66087	8.78754	8.75207	8.80729	8.95828	8.62042	8.91027	8.72564	8.49993	8.99283	8.79275	9.09027	8.88638	P	P	P	P	P	P	P	P	P	P	P	P	P	P	P	P	P
1614582_at	(Q8LJ85) Putative calreticulin	30.01.09.03 Ca2+ mediated signal transduction	1.33698e-05	0.00288118	10.4365	10.4257	10.233	10.4722	10.034	10.3539	9.74177	10.0474	8.86432	9.24027	8.34879	8.40011	8.47918	8.04171	9.72893	8.89343	9.83828	9.40122	9.75135	9.21233	9.21606	9.10107	8.31049	8.74983	7.61747	8.10494	7.76745	8.23209	P	P	P	P	P	P	P	P	P	P	P	P	P	P	P	P	P
1613088_at	(Q7XC25) Putative phosphatidylinositol-4-phosphate 5-kinase	30.01.09.11 polyphosphoinositol mediated signal transduction	1.05205e-05	0.00260154	7.94297	8.03581	8.36429	8.50886	8.08301	8.21773	8.47511	8.44534	8.58301	9.04708	9.34003	9.57552	8.7376	8.56198	7.96748	7.63466	8.67812	8.70504	8.30259	8.45936	8.32048	8.65926	7.87383	8.5252	8.31698	8.97659	7.99289	9.11186	P	P	P	P	P	P	P	P	P	P	P	P	P	P	P	P	P
1611792_at	NA	30.05 transmembrane signal transduction	0.00181413	0.04966	5.76874	5.79744	7.39973	6.85067	8.04402	7.73487	7.42827	7.34604	7.44484	7.00314	6.68629	6.59056	7.50497	7.71269	6.58177	6.5698	6.88019	6.84813	7.07164	7.00134	7.86802	7.26428	7.89075	7.44715	7.70859	7.16351	7.43407	6.43192	P	P	P	P	P	P	P	P	P	P	P	P	P	P	P	P	P
1607610_at	(Q40096) Receptor protein kinase	30.05.01 receptor enzyme mediated signalling	0.000232501	0.0160855	8.3066	8.19831	7.5675	7.62956	7.66548	7.60038	7.44166	7.48378	7.77409	7.28866	7.5816	7.21775	7.12282	5.94698	7.69912	7.85297	7.86172	7.66619	8.0164	7.60484	8.03628	7.56866	7.38872	7.31229	6.69168	7.11805	6.93472	7.15993	P	P	P	P	P	P	P	P	P	P	P	P	P	P	P	P	P
1609996_at	(Q9LVM0) Receptor-like protein kinase (Hypothetical protein) (At5g58299/At5g58299)	30.05.01 receptor enzyme mediated signalling	0.000806806	0.0315874	9.19535	9.24817	7.17491	7.51869	7.22607	7.43025	6.51918	7.00664	6.17749	6.56053	6.25628	6.43429	5.73487	5.74126	8.18207	8.78149	7.16578	7.21264	6.92881	7.28668	7.30347	7.45666	6.34938	6.69703	5.48891	6.04181	5.27187	6.29178	P	P	P	P	P	P	P	P	P	P	P	P	P	P	P	P	P
1612777_at	(O65564) Hypothetical protein F6I18.240 (Hypothetical protein AT4g30850)	30.05.01 receptor enzyme mediated signalling	9.39228e-05	0.00891963	8.4089	8.36696	8.05935	7.97115	7.91538	7.73818	7.94636	7.70149	7.88519	7.99563	7.61192	8.0308	7.65826	8.16042	7.03455	7.33415	7.36236	7.50464	7.46384	7.26263	7.02576	6.86014	7.2179	6.88445	7.42621	6.97387	7.53199	6.76946	P	P	P	P	P	P	P	P	P	P	P	P	P	P	P	P	P
1621823_at	(Q5CF43) Hypothetical protein	30.05.01.10 two-component signal transduction system (sensor kinase component)	6.12466e-05	0.00686286	7.31559	7.30867	7.07254	7.15007	6.67735	7.28937	6.91426	7.37648	7.51231	7.45967	7.19008	7.22048	6.96816	6.85549	7.74839	7.72133	7.74922	7.45272	8.08845	7.5446	7.47452	7.27474	7.23491	7.50993	7.16355	7.30744	7.26697	7.69118	P	P	P	P	P	P	P	P	P	P	P	P	P	P	P	P	P
1613668_at	(Q8LG37) AtPH1-like protein	30.05.01.12 transmembrane receptor protein tyrosine kinase signalling pathways	0.000850199	0.0326294	9.97926	9.96793	9.83067	9.81996	9.68798	9.69472	9.51808	9.66691	9.61052	9.82367	9.85144	9.93884	9.70941	9.78019	10.5576	10.6567	10.0049	10.0442	9.89261	10.055	10.2628	10.0816	10.3333	10.2091	10.2632	10.1327	10.3447	10.2507	P	P	P	P	P	P	P	P	P	P	P	P	P	P	P	P	P
1614358_at	(P33543) Putative kinase-like protein TMKL1 precursor	30.05.01.18 transmembrane receptor protein serine/threonine kinase signalling pathways	6.5459e-07	0.000826502	6.97066	6.87792	6.26163	6.4067	6.26181	6.31873	5.69175	6.01462	6.5804	7.00043	6.97676	7.41202	6.23561	6.05877	6.9556	7.04647	6.74711	6.78693	6.545	6.75439	6.6217	6.9516	6.16262	6.49201	5.72268	6.72316	5.36469	7.12574	P	P	P	P	P	P	P	P	P	P	P	P	P	P	P	P	P
1607952_at	(Q6J330) Leucine-rich repeat receptor-like protein kinase (Fragment)	30.05.02.22 Tl-receptor (LRR proteins) signalling pathway	0.00152647	0.0448222	9.67425	9.77328	9.53272	9.83099	9.12806	9.39424	8.23981	8.75461	8.05914	8.12687	8.16383	8.09308	7.90396	7.73241	9.43717	9.41775	8.66146	8.5528	8.16536	8.05158	7.79752	8.10636	7.44613	7.32979	7.15848	7.40058	7.23112	7.80457	P	P	P	P	P	P	P	P	P	P	P	P	P	P	P	P	P
1606514_at	(Q9SBR5) Putative wound-induced protein	32.01 stress response	0.0018223	0.0497489	7.45631	6.82096	10.4218	9.94588	10.5955	10.1404	11.812	11.2186	9.82064	9.88687	7.728	6.06118	10.5205	10.5294	7.99797	6.75733	9.95745	9.97238	9.97781	10.1497	10.1837	10.1426	11.566	11.2955	11.3006	10.0357	11.4478	8.71994	P	P	P	P	P	P	P	P	P	P	P	P	P	P	P	P	P
1607880_at	(Q9FTZ8) Putative rust resistance kinase Lr10	32.01 stress response	0.000318521	0.019037	8.75428	9.46738	8.7403	9.13778	8.29186	8.83976	8.4103	9.06015	7.75358	7.96539	8.39298	8.38214	8.09078	7.11626	7.6168	8.23586	6.07715	6.53564	6.26895	6.57714	5.89757	7.00947	4.96407	5.14438	4.88161	5.91816	4.93655	6.0465	P	P	P	P	P	P	P	P	P	P	P	P	P	P	P	P	P
1608541_s_at	(Q8LFZ4) Short chain alcohol dehydrogenase-like	32.01 stress response	0.000760524	0.0302443	8.90053	9.12907	8.75579	9.65895	8.59926	9.49375	8.54406	9.65488	8.88082	9.01429	8.86565	8.91828	7.49073	7.24342	10.6975	10.447	10.7323	10.7787	10.7069	10.7561	10.1666	10.5557	9.23486	9.98951	8.90901	9.17936	9.14056	9.61833	P	P	P	P	P	P	P	P	P	P	P	P	P	P	P	P	P
1609709_at	(O49663) Predicted protein (Hypothetical protein F7H19.10) (At4g22820)	32.01 stress response	0.000484952	0.0240288	7.88132	7.96052	8.55869	8.04878	8.67294	8.48364	9.04344	8.97907	8.34008	8.48663	8.35108	8.55867	8.68772	8.78801	7.71897	7.83008	8.25063	8.34978	8.29948	8.47421	8.23045	8.64414	8.39162	8.44199	8.74355	8.70755	8.64084	8.60683	P	P	P	P	P	P	P	P	P	P	P	P	P	P	P	P	P
1612444_at	(Q9SSK9) MLP-like protein 28	32.01 stress response	0.00125783	0.0406343	10.4658	10.4725	9.2859	9.44014	9.19195	9.45357	9.7165	9.7607	9.11719	7.7612	7.3474	6.97165	7.83872	7.18648	12.0217	11.9808	11.6946	11.8354	11.7344	11.6547	11.0193	11.268	10.542	10.7514	10.25	9.95907	10.1817	10.1145	P	P	P	P	P	P	P	P	P	P	P	P	P	P	P	P	P
1612504_s_at	(Q84WG2) Putative VAMP protein SEC22	32.01 stress response	0.00162195	0.0460204	12.0258	12.0863	11.7308	11.9578	11.6453	11.7957	11.6245	11.8103	12.1458	12.1618	11.9387	12.0007	12.0569	11.9361	12.0297	12.0161	11.8763	11.9576	11.802	11.8928	12.0226	11.9745	12.0721	12.0121	11.7643	11.8882	11.7994	11.9347	P	P	P	P	P	P	P	P	P	P	P	P	P	P	P	P	P
1613650_at	(O04133) SRC2	32.01 stress response	2.05705e-05	0.00355533	5.80008	5.85704	6.24788	6.21825	6.33787	6.33706	8.28402	7.13919	6.18929	5.8	6.126	6.13957	7.28762	7.25943	6.01306	6.02808	6.58519	6.28872	6.64567	6.2002	6.20468	6.42201	6.56601	6.65033	6.86573	6.67562	7.50052	6.42613	P	P	P	P	P	P	P	P	P	P	P	P	P	P	P	P	P
1618561_at	(Q9SVQ9) Short-chain alcohol dehydrogenase like protein (AT4g13180/F17N18_70)	32.01 stress response	0.00125793	0.0406343	6.69178	6.43035	7.06755	7.1745	7.10645	6.9537	7.55593	7.21058	8.89965	8.55268	8.40435	7.8912	8.23374	7.90632	7.34824	7.18882	7.3827	7.55949	7.461	7.69036	7.6896	7.56183	8.51187	7.75289	7.82004	7.49374	8.53855	7.25008	P	P	P	P	P	P	P	P	P	P	P	P	P	P	P	P	P
1619667_at	(Q708X5) Leucine rich repeat protein precursor	32.01 stress response	0.000194437	0.0149035	10.3615	10.572	8.45478	9.13673	8.7623	9.36319	9.77071	10.0788	11.9136	12.0107	11.4362	11.708	10.4439	9.94697	10.5341	10.7665	10.6661	11.0609	11.6392	11.7627	12.1673	12.0754	11.7373	11.8997	9.96273	10.831	9.20221	10.5174	P	P	P	P	P	P	P	P	P	P	P	P	P	P	P	P	P
1619756_at	(Q9LYC6) Glutaredoxin-like protein (At3g62950)	32.01 stress response	0.00154099	0.0451174	3.98211	4.0766	4.82795	5.70295	4.26758	5.28507	4.72695	5.53852	4.66572	5.26029	4.18962	5.03602	4.36324	4.75755	4.46582	4.25224	5.77449	5.53512	6.16677	5.7189	5.1834	5.7354	4.88649	5.4028	4.02913	4.61786	3.91513	4.95833	P	P	P	P	P	P	P	P	P	P	P	P	P	P	P	P	P
1620130_at	(Q67UI1) Glutaredoxin-related-like protein	32.01 stress response	0.000493808	0.0240288	7.24804	7.35314	7.29071	7.38056	7.02112	7.21459	8.09119	7.61949	7.24657	7.30833	7.20437	7.17157	7.3636	7.8767	7.17068	7.27963	6.93262	7.0313	6.91263	7.19634	7.09395	7.11758	7.6338	7.33392	7.9652	7.71684	8.15997	7.84635	P	P	P	P	P	P	P	P	P	P	P	P	P	P	P	P	P
1620137_s_at	(Q39894) Seed-specific low molecular weight sulfur-rich protein	32.01 stress response	0.000544996	0.0249412	4.90933	4.88385	11.3619	11.2625	11.9422	11.799	11.9127	11.9425	9.72674	9.36247	8.6464	8.63116	7.76704	8.35697	6.38224	5.15033	11.7126	11.5727	11.854	11.7619	10.6201	11.4443	9.88046	10.6842	8.24412	7.75672	8.52029	8.14043	P	P	P	P	P	P	P	P	P	P	P	P	P	P	P	P	P
1606514_at	(Q9SBR5) Putative wound-induced protein	32.01 stress response	0.0018223	0.0497489	7.45631	6.82096	10.4218	9.94588	10.5955	10.1404	11.812	11.2186	9.82064	9.88687	7.728	6.06118	10.5205	10.5294	7.99797	6.75733	9.95745	9.97238	9.97781	10.1497	10.1837	10.1426	11.566	11.2955	11.3006	10.0357	11.4478	8.71994	P	P	P	P	P	P	P	P	P	P	P	P	P	P	P	P	P
1608633_s_at	(Q6UNT3) Hypersensitive-induced response protein	32.05 disease, virulence and defense	0.00131166	0.0412744	9.90829	9.81482	10.3901	10.3663	10.4791	10.29	10.8295	10.5186	10.2243	10.0855	10.2176	10.1323	10.3837	10.3791	9.66093	9.60167	9.90872	9.8007	9.74099	9.58961	9.4665	9.66006	9.67607	9.53768	9.93346	9.44817	9.87108	9.38363	P	P	P	P	P	P	P	P	P	P	P	P	P	P	P	P	P
1610481_at	(Q5WA73) Hypothetical protein P0681F10.43	32.05 disease, virulence and defense	1.3908e-06	0.000997423	9.45196	9.5113	9.76444	9.9558	9.7016	9.85031	9.42359	9.74775	8.73333	8.73565	9.03501	8.96322	9.11918	8.4459	10.1203	9.86503	9.92737	10.1165	9.38647	9.61736	8.70181	9.16654	8.13409	8.75368	8.4716	8.80767	8.21785	9.05724	P	P	P	P	P	P	P	P	P	P	P	P	P	P	P	P	P
1613998_at	(Q6Z4G8) Putative phytochelatin synthetase	32.05.01.03.03 inorganic chemical agent resistance (e.g. heavy metals)	0.000405685	0.0216816	10.065	10.2011	9.80308	10.0914	9.65091	10.0333	9.60929	10.1192	8.59733	8.81178	8.61694	9.15457	8.54544	8.2441	11.1862	11.1208	10.6239	10.8571	10.1264	10.5329	9.98384	10.6735	9.13138	9.80768	8.85824	9.53717	8.42207	9.62899	P	P	P	P	P	P	P	P	P	P	P	P	P	P	P	P	P
1608504_at	(Q6K4C6) Putative blight-associated protein p12	32.05.05 virulence, disease factors	0.000969043	0.0350835	8.40914	8.54496	7.76169	7.69354	6.78732	7.16595	7.24138	7.28815	7.77962	8.34978	7.97438	8.27541	7.3839	6.89444	7.45871	7.55811	6.12296	6.21032	6.52367	6.37622	7.1343	6.86866	6.8964	6.97422	6.21063	6.84158	5.85065	6.74501	P	P	P	P	P	P	P	P	P	P	P	P	P	P	P	P	P
1618164_at	(O22189) Putative cytochrome P450	32.07.01 detoxification involving cytochrome P450	0.00130018	0.0410935	7.92948	7.79181	7.35204	7.57687	7.47077	7.59452	6.98871	7.20291	7.80983	7.66871	7.23012	7.24688	7.11297	6.56842	6.76566	6.86133	7.42496	7.34423	7.49425	7.41853	7.51677	7.33738	7.60701	7.70715	6.81132	7.23156	6.86398	7.27593	P	P	P	P	P	P	P	P	P	P	P	P	P	P	P	P	P
1611993_at	(Q39780) Ascorbate peroxidase	32.07.07 oxygen and radical detoxification	0.000218604	0.0154986	9.64958	9.54398	9.74521	9.73035	9.63322	9.56215	9.68505	9.56927	9.79181	9.78355	9.91993	9.8471	9.84349	9.55836	9.62725	9.6411	9.69253	9.66893	9.69276	9.68695	9.70784	9.72554	9.50414	9.59914	9.48374	9.70424	9.38131	9.77289	P	P	P	P	P	P	P	P	P	P	P	P	P	P	P	P	P
1614361_at	(Q9SJZ2) Peroxidase 17 precursor (EC 1.11.1.7) (Atperox P17) (ATP25a)	32.07.07 oxygen and radical detoxification	7.84445e-05	0.00802201	8.70671	8.59654	9.2071	9.17157	9.50445	9.37283	9.81283	9.61951	8.97315	8.45848	8.10593	7.95663	8.2495	7.8195	8.51267	8.16333	9.14683	8.82647	9.23078	8.74903	8.85987	8.68948	8.70144	8.78833	8.13401	8.66894	8.09329	8.50305	P	P	P	P	P	P	P	P	P	P	P	P	P	P	P	P	P
1616657_at	(Q5EGZ4) Copper-zinc superoxide dismutase (Fragment)	32.07.07 oxygen and radical detoxification	6.12774e-06	0.00182048	11.5811	11.528	11.368	11.4407	11.2038	11.3723	11.2667	11.3116	11.609	11.5924	11.6763	11.5174	11.4166	11.0985	11.5205	11.4341	11.3048	11.3729	11.5158	11.6017	11.722	11.5679	11.3925	11.498	11.2452	11.4968	11.1878	11.5881	P	P	P	P	P	P	P	P	P	P	P	P	P	P	P	P	P
1607482_at	(Q8H8U5) Putative glutathione S-transferase	32.07.07.03 glutathione conjugation reaction	1.41115e-06	0.000997423	9.41188	9.47205	9.3348	9.49825	9.49227	9.52628	9.49072	9.58566	9.18856	9.02093	9.62918	9.44388	9.4298	8.86694	9.69384	9.8248	9.47846	9.53234	9.40548	9.45475	9.31911	9.50227	8.58377	8.89395	8.31497	8.70887	8.2579	8.75875	P	P	P	P	P	P	P	P	P	P	P	P	P	P	P	P	P
1609259_at	(Q9FQD5) Glutathione S-transferase GST 23 (EC 2.5.1.18)	32.07.07.03 glutathione conjugation reaction	0.00109775	0.0375362	9.37627	9.32002	9.46758	9.58235	9.316	9.42644	9.44244	9.54057	9.42326	9.44081	9.66251	9.74304	9.23873	9.09066	9.60401	9.47546	9.25414	9.35678	9.32468	9.39726	9.08105	9.34377	8.56035	9.0589	8.66682	9.13181	8.52082	9.23043	P	P	P	P	P	P	P	P	P	P	P	P	P	P	P	P	P
1619373_at	(P80572) Alcohol dehydrogenase class III (EC 1.1.1.1) (Glutathione-dependent formaldehyde dehydrogenase) (EC 1.2.1.1) (FDH) (FALDH) (GSH-FDH)	32.07.07.03 glutathione conjugation reaction	5.72239e-05	0.00672115	10.38	10.3606	9.98114	10.1788	10.0096	10.0973	9.87883	10.0128	9.56405	9.59341	9.25382	9.35663	9.11841	8.8259	10.0058	10.1536	9.70084	9.75635	9.62407	9.67822	9.5503	9.74041	9.18347	9.51331	8.66318	9.00469	8.54723	9.1731	P	P	P	P	P	P	P	P	P	P	P	P	P	P	P	P	P
1612434_at	(O04344) Hypothetical protein At2g30510	34.11.01.02 phototropism	4.10277e-05	0.00533928	8.93584	9.01308	8.48227	9.01573	8.62225	9.18977	8.90894	9.43654	9.1436	9.24351	9.22305	9.14551	9.09007	9.05976	8.69783	8.8935	8.63548	8.74283	8.45489	8.61723	8.68655	8.94601	8.29309	8.51786	8.27346	8.52219	8.36443	8.81944	P	P	P	P	P	P	P	P	P	P	P	P	P	P	P	P	P
1616104_at	(O65695) Putative auxin-regulated protein	36.20.18.01 auxin response	1.0553e-06	0.000969049	7.49446	7.40852	6.31569	6.4723	6.08665	6.54787	6.80919	7.2133	10.6311	10.1573	10.1148	9.93997	9.45985	8.24954	6.44797	6.74279	5.46009	6.10049	8.22084	8.3713	9.36956	8.8188	9.01675	8.88336	7.76389	8.72105	6.85472	8.90886	P	P	P	P	P	P	P	P	P	P	P	P	P	P	P	P	P
1620224_at	(Q7F1F1) Putative auxin-induced protein	36.20.18.01 auxin response	0.00138292	0.0423299	9.02471	9.10988	9.21888	9.47115	8.93678	9.23043	8.79789	9.29765	9.67067	9.71603	9.48576	9.73475	9.32308	9.18998	9.55609	9.4903	9.71655	9.73957	9.63812	9.69916	9.98985	9.92254	9.72216	9.85331	9.76595	9.97401	9.60966	9.99016	P	P	P	P	P	P	P	P	P	P	P	P	P	P	P	P	P
1621201_at	(Q9LSI2) Gb|AAF27147.1	36.20.18.01 auxin response	3.35826e-09	3.39218e-05	8.5258	8.55523	8.89245	8.99432	8.91636	9.02354	8.88064	9.33293	8.52874	8.43801	7.76056	7.90529	7.3269	5.9009	8.40523	8.21779	10.3368	10.3709	10.5571	10.502	9.59963	9.89474	9.16355	9.60466	6.81085	8.26794	6.47098	8.13648	P	P	P	P	P	P	P	P	P	P	P	P	P	P	P	P	P
1606941_at	(Q9ZQX6) ETO1-like protein 1 (Ethylene overproducer 1-like protein 1)	36.20.18.02 ethylene response	0.00108814	0.0373854	8.82479	8.81845	8.46698	8.42172	8.37946	8.35328	8.47296	8.48152	8.03388	8.02395	8.30754	8.44256	7.94521	7.86751	8.89507	8.97504	8.61103	8.64061	8.53933	8.60665	8.43481	8.62867	7.83533	8.0383	7.86771	8.43006	7.80752	8.74883	P	P	P	P	P	P	P	P	P	P	P	P	P	P	P	P	P
1612699_at	(Q9XIA5) Similar to ethylene-forming-enzyme-like dioxygenase	36.20.18.02 ethylene response	0.00092316	0.0342825	9.2263	8.9615	9.51857	9.47683	9.29545	9.25973	8.92502	9.16232	7.75785	7.50568	7.80028	7.55109	7.81382	7.09682	8.78756	8.5086	9.47391	9.40171	9.2169	9.00243	8.4245	8.57932	7.927	8.0302	7.89803	7.95567	7.79818	8.16699	P	P	P	P	P	P	P	P	P	P	P	P	P	P	P	P	P
1621711_at	(Q84NF7) ABI3-interacting protein 1	36.20.18.05 abscisic acid response	0.000511803	0.024271	10.9704	10.8471	11.0127	11.1468	11.2125	11.1918	11.0484	10.9934	10.7766	10.74	10.1939	10.2776	10.4968	10.5116	10.6536	10.5859	11.1755	10.8571	10.9094	10.7103	10.4976	10.627	10.8459	10.8607	10.3821	10.3943	10.5693	10.4663	P	P	P	P	P	P	P	P	P	P	P	P	P	P	P	P	P
1612516_at	(Q76FZ8) Brassinosteroid receptor, BRI1	36.20.18.06 brassinosteroid response	0.000858275	0.0326294	8.83705	8.94687	8.07916	8.42063	8.06274	8.34865	7.63857	8.18314	8.01899	7.9226	7.62246	7.64937	7.53959	7.42608	8.35915	8.46986	8.86736	8.81928	8.54639	8.33784	8.29263	8.50912	8.06022	8.11309	7.68516	8.00702	7.72835	8.08638	P	P	P	P	P	P	P	P	P	P	P	P	P	P	P	P	P
1614975_at	(Q04129) Wound induced protein (Fragment)	36.20.35.15 mechanical stimulus response	8.36121e-05	0.00836204	6.95801	6.67616	9.71737	9.23567	9.26738	8.87852	10.8994	10.329	8.11863	8.05825	6.53551	5.6661	9.13228	9.13294	7.20463	6.47465	8.59146	8.64146	8.08941	8.63663	8.38287	8.69343	10.675	10.0726	9.69386	8.33773	9.91547	6.99115	P	P	P	P	P	P	P	P	P	P	P	P	P	P	P	P	P
1607555_a_at	NA	38 TRANSPOSABLE ELEMENTS, VIRAL AND PLASMID PROTEINS	0.00124931	0.0406343	8.07229	8.03413	8.24436	8.20159	8.14932	8.08945	8.07406	7.99505	7.91344	7.96266	7.98462	8.05207	7.79047	8.23268	7.72303	7.94128	8.14899	8.0998	7.85949	7.90274	7.70456	7.85733	8.04237	7.93784	8.28511	8.21138	8.57312	8.589	P	P	P	P	P	P	P	P	P	P	P	P	P	P	P	P	P
1609220_s_at	(Q9SZE4) Hypothetical protein F19B15.190 (Hypothetical protein AT4g29160) (Hypothetical protein At4g29160; F19B15.190)	38 TRANSPOSABLE ELEMENTS, VIRAL AND PLASMID PROTEINS	1.55492e-06	0.000997423	10.5901	10.6123	10.2658	10.3479	10.298	10.3703	10.1733	10.2225	10.2282	10.3443	10.2423	10.3733	10.2016	10.1367	10.6445	10.7185	10.5555	10.4827	10.6391	10.5104	10.4356	10.4267	10.1953	10.3047	10.0903	10.2632	10.0779	10.322	P	P	P	P	P	P	P	P	P	P	P	P	P	P	P	P	P
1610659_at	NA	38 TRANSPOSABLE ELEMENTS, VIRAL AND PLASMID PROTEINS	0.000157334	0.0127138	8.80929	8.71132	7.62859	7.86812	7.42434	7.62568	6.70618	7.15174	8.0459	8.13172	7.74589	7.81219	7.98096	7.28427	8.08079	8.33239	7.91801	8.18516	7.57577	7.91754	7.51558	7.76914	7.26354	7.82635	7.51311	7.9546	7.3832	7.98958	P	P	P	P	P	P	P	P	P	P	P	P	P	P	P	P	P
1619006_at	(Q9ZVC9) Mutator-like transposase (At2g27110/T20P8.16)	38 TRANSPOSABLE ELEMENTS, VIRAL AND PLASMID PROTEINS	0.00158265	0.0455899	5.91508	5.85129	6.07871	6.19392	5.90705	5.8753	5.79912	5.91059	5.88547	5.9315	6.04104	6.11527	6.1018	6.06909	6.55305	6.37957	6.63354	6.64905	6.31363	6.58998	6.59074	6.36364	6.37224	6.26709	6.51413	6.43449	6.39891	6.61563	P	P	P	P	P	P	P	P	P	P	P	P	P	P	P	P	P
1609909_s_at	(Q4F8J3) Putative xyloglucan endotransglycosylase/hydrolase (Fragment)	40.01 cell growth / morphogenesis	0.00096431	0.0350378	6.40829	6.56168	6.43363	7.47597	6.45397	7.26215	6.45982	7.05453	4.14394	4.19997	3.48014	3.57705	3.63945	4.16738	7.19335	7.03622	7.59456	7.6799	6.40471	6.76036	5.68164	6.49113	3.53919	5.06537	3.39895	4.16447	3.23821	3.78154	P	P	P	P	P	P	P	P	P	P	P	P	P	P	P	P	P
1613527_at	(Q6T5H5) Alpha-expansin 3	40.01 cell growth / morphogenesis	0.000860664	0.0326294	8.66118	8.47512	8.24927	8.7215	9.48666	9.57857	10.7393	10.9195	10.5646	10.1379	10.1558	9.61779	10.0025	9.76017	8.59796	8.2009	10.1146	9.28197	11.2213	10.4054	10.2616	10.3364	9.6812	10.2307	9.82979	9.7278	9.72271	9.71125	P	P	P	P	P	P	P	P	P	P	P	P	P	P	P	P	P
1615533_s_at	(Q7Y252) Xyloglucan endotransglycosylase	40.01 cell growth / morphogenesis	3.66552e-05	0.00500343	10.3824	11.0494	9.5141	10.4687	9.15186	9.91084	8.64139	9.75935	7.56619	7.53521	7.09805	6.87442	5.94294	6.35543	11.2864	11.4116	9.7257	10.2794	9.08371	9.93012	8.97727	9.88387	6.81706	8.38675	6.08929	6.64864	5.30448	6.71225	P	P	P	P	P	P	P	P	P	P	P	P	P	P	P	P	P
1617150_at	NA	40.01 cell growth / morphogenesis	0.000616936	0.0267454	8.91846	8.83898	6.01597	7.24379	6.67332	7.05249	5.25705	5.85335	9.00861	9.49239	10.2531	9.94057	9.36999	8.63057	9.02178	9.26778	8.02743	8.56833	8.37014	9.05186	9.80964	9.27352	9.04356	9.41539	9.2083	9.79882	8.73272	10.1877	P	P	P	P	P	P	P	P	P	P	P	P	P	P	P	P	P
1620840_at	(Q4F8K2) Putative alpha-expansin (Fragment)	40.01 cell growth / morphogenesis	0.00124128	0.0406343	10.5583	10.6623	5.38449	6.78834	8.85111	8.56257	4.71645	5.36276	7.90497	8.34557	8.22259	7.85916	6.64026	5.85715	10.5893	11.2084	8.00201	8.44552	8.31376	7.99168	8.4821	8.15678	6.96667	7.75534	5.01568	6.89946	4.64453	7.44315	P	P	P	P	P	P	P	P	P	P	P	P	P	P	P	P	P
1614012_at	(Q69XV3) Putative glycine-rich cell wall structural protein	42.01 cell wall	0.000581704	0.0259991	8.94976	8.9935	9.45687	9.5277	9.3671	9.49471	9.63212	9.58818	9.28223	9.21192	9.59723	9.3774	9.81894	9.89604	9.21491	9.14531	9.55604	9.56649	9.33079	9.30262	9.00391	9.31848	9.4175	9.27964	9.83421	9.78035	9.89683	9.63313	P	P	P	P	P	P	P	P	P	P	P	P	P	P	P	P	P
1614951_at	(Q8LBE0) Hypothetical protein	42.01 cell wall	0.00118319	0.0397056	11.073	11.1202	9.77411	10.8177	9.90579	10.81	8.97106	10.7544	6.9035	5.96558	5.68841	6.12313	5.49409	5.71673	10.4904	10.4358	11.0661	10.9154	9.09055	9.23906	8.02916	8.60601	6.43666	6.948	6.20712	6.16152	5.93797	6.37076	P	P	P	P	P	P	P	P	P	P	P	P	P	P	P	P	P
1616523_s_at	(Q8L9T8) Hypothetical protein	42.01 cell wall	0.000756715	0.0302443	11.7543	11.5366	10.5657	10.4299	10.585	10.472	10.2789	10.2563	9.40104	9.41912	9.0502	9.17909	8.05905	8.62111	10.7883	11.0461	10.3584	10.3914	10.2501	10.3145	10.4956	10.1563	10.2542	10.1858	9.65764	9.37785	9.52304	9.21206	P	P	P	P	P	P	P	P	P	P	P	P	P	P	P	P	P
1619695_at	(Q9LYF6) Hypothetical protein T22P22_130 (Arabinogalactan protein) (AT5g11740/T22P22_130)	42.01 cell wall	0.00127432	0.0406615	11.0992	11.2004	10.692	10.5814	10.9488	10.7974	10.6881	10.7139	10.1016	10.4139	9.97948	10.4307	10.4147	10.7814	11.073	11.3173	10.9322	10.9473	11.062	11.0835	11.1087	11.097	10.974	11.112	10.9716	10.7811	11.0653	10.7127	P	P	P	P	P	P	P	P	P	P	P	P	P	P	P	P	P
1609398_at	(Q40106) Tubulin beta-2 chain (Beta-2 tubulin)	42.04.05 microtubule cytoskeleton	1.77279e-05	0.00331611	10.1442	10.149	10.0632	10.1812	9.97343	10.14	9.45379	9.82742	8.42413	8.55806	7.76559	7.88704	8.11307	8.01252	9.79719	9.80595	9.6049	9.51194	9.45396	9.56758	9.29544	9.65038	8.60199	9.28342	7.82909	8.61793	7.72968	8.73512	P	P	P	P	P	P	P	P	P	P	P	P	P	P	P	P	P
1614807_s_at	(Q9M3T2) Alpha-tubulin	42.04.05 microtubule cytoskeleton	0.000376872	0.0211488	11.4013	11.5505	10.281	10.4517	10.2139	10.3824	9.6453	10.2532	9.85308	10.2265	10.0761	10.4461	9.37191	9.31901	11.6678	11.8516	10.713	10.9984	10.8356	11.0315	11.0657	11.0898	10.0675	10.6103	9.73561	10.2096	9.37549	10.294	P	P	P	P	P	P	P	P	P	P	P	P	P	P	P	P	P
1616815_at	(P45960) Tubulin beta-2 chain (Beta-2 tubulin)	42.04.05 microtubule cytoskeleton	7.63195e-05	0.00794745	11.1922	11.238	11.0999	11.2236	11.1411	11.201	10.8581	11.1313	9.35627	9.21592	8.68651	8.82155	8.49625	8.34807	11.7428	11.7053	11.2533	11.2688	10.98	11.0836	10.3887	10.7283	9.69672	10.1518	9.07036	9.71061	8.74669	9.72781	P	P	P	P	P	P	P	P	P	P	P	P	P	P	P	P	P
1620864_at	(Q9XEY9) NT3	42.10.04 centromere / kinetochore	1.62296e-05	0.00318725	9.89691	9.82788	9.1278	9.28271	8.9359	9.17696	8.75687	9.13005	9.17413	9.24542	8.74194	8.80968	8.40339	8.07905	9.99426	10.0886	10.1348	10.207	10.0454	10.2036	10.174	10.2361	9.54297	9.96192	8.97771	9.54408	8.8651	9.69568	P	P	P	P	P	P	P	P	P	P	P	P	P	P	P	P	P
1618774_at	(Q4VPE9) Lateral organ boundaries-like 1 (Fragment)	47.02.01 shoot	0.000443867	0.0228119	8.79696	8.90024	8.52353	8.58021	8.90809	8.94174	8.55119	9.46746	7.44229	7.81651	6.33981	6.58705	5.86084	5.21648	9.54702	9.31071	10.3988	10.5232	10.3585	10.2415	8.84859	9.6929	7.88085	8.5123	6.48752	7.47211	6.18371	7.5653	P	P	P	P	P	P	P	P	P	P	P	P	P	P	P	P	P
1606932_at	(O64835) Expressed protein (At2g23670/F26B6.32)	70.26.03 chloroplast	0.000633368	0.0269943	8.3722	8.10593	8.17652	8.37633	8.29469	8.3665	7.81667	8.21264	7.32896	7.19859	6.62794	6.74205	6.68022	6.09447	6.9784	6.99147	7.74309	7.68205	7.55052	7.695	7.2479	7.4163	7.0134	7.26676	6.55406	6.71079	6.55008	7.01871	P	P	P	P	P	P	P	P	P	P	P	P	P	P	P	P	P
1608106_at	(Q9STF2) Hypothetical protein T6H20.190	70.26.03 chloroplast	0.00183448	0.049812	8.42444	8.35749	8.22722	8.47954	8.10242	8.35592	8.17677	8.38753	7.90974	7.73991	7.7745	7.30315	7.45774	6.82573	7.99574	7.98417	8.25596	8.14642	7.9766	8.10317	7.46667	7.89805	7.11816	7.5077	7.1602	7.20099	7.14356	7.3209	P	P	P	P	P	P	P	P	P	P	P	P	P	P	P	P	P
1606996_s_at	(Q8LE53) Hypothetical protein	98 CLASSIFICATION NOT YET CLEAR-CUT	5.83821e-05	0.00677837	8.43073	8.50748	8.5898	8.57102	8.59862	8.67204	8.55355	8.80385	8.61781	8.4939	8.66223	8.45459	8.48641	7.71483	8.8558	9.09332	8.89326	8.94508	8.5187	8.63818	8.84943	8.91707	7.83579	8.26562	8.53197	8.79948	8.43527	8.7015	P	P	P	P	P	P	P	P	P	P	P	P	P	P	P	P	P
1614407_at	NA	98 CLASSIFICATION NOT YET CLEAR-CUT	0.000862493	0.0326294	6.94034	7.07697	6.28998	6.5894	6.19611	6.58231	5.81415	6.29318	5.05313	5.0586	4.46485	4.4938	4.8607	4.53571	6.78977	6.92725	7.31468	7.15476	6.88864	6.53683	5.61947	6.16999	5.08661	5.44541	5.08043	5.44322	5.28617	5.32416	P	P	P	P	P	P	P	P	P	P	P	P	P	P	P	P	P
1615935_at	(Q52K83) At1g21390	98 CLASSIFICATION NOT YET CLEAR-CUT	0.00049718	0.0240288	8.59421	8.49571	8.81575	8.77692	8.62587	8.88882	8.14457	8.60309	9.03063	9.08484	8.76595	8.72437	8.84987	8.7356	9.01384	8.83787	9.19166	9.24157	8.88936	8.77935	8.92035	8.72425	9.40337	9.15788	9.31008	9.16502	9.52185	9.25794	P	P	P	P	P	P	P	P	P	P	P	P	P	P	P	P	P
1618703_at	(Q94K21) Hypothetical protein unannotated coding sequence from BAC F9L11	98 CLASSIFICATION NOT YET CLEAR-CUT	0.000570472	0.0257247	5.18238	5.15202	9.64796	9.47496	9.43218	9.27888	9.52663	9.45073	7.56327	7.3778	7.2989	6.3593	7.76607	7.79449	8.28388	6.78354	8.73298	9.08305	7.65344	8.81322	7.38673	8.10422	9.57319	8.91426	8.09287	7.1797	8.04715	6.88311	P	P	P	A	P	P	P	P	P	P	P	P	P	P	P	P	P
1620480_at	(O80553) T22J18.15 (Hypothetical protein)	98 CLASSIFICATION NOT YET CLEAR-CUT	1.29166e-05	0.00288118	10.2147	10.0589	9.72389	9.90546	9.69236	9.93294	9.62544	10.213	10.7945	10.6081	10.4432	10.4111	10.4913	9.89304	9.73069	9.76617	10.8392	11.0712	10.8593	10.9857	10.9194	10.9893	10.7834	10.764	10.065	10.5726	9.72638	10.484	P	P	P	P	P	P	P	P	P	P	P	P	P	P	P	P	P
1607042_at	(Q8S268) Putative holocarboxylase synthetase (Hypothetical protein)	99 UNCLASSIFIED PROTEINS	0.000141723	0.011831	8.64022	8.66633	9.20167	9.15568	9.42937	9.36593	9.69933	9.57522	9.61148	9.4874	9.65722	9.5304	9.79903	9.86553	9.38902	9.26931	9.61819	9.48644	9.6314	9.50403	9.51406	9.81124	9.75627	9.55461	10.1505	9.72638	10.3047	9.82663	P	P	P	P	P	P	P	P	P	P	P	P	P	P	P	P	P
1607080_at	NA	99 UNCLASSIFIED PROTEINS	0.00109996	0.0375362	4.93935	4.47095	4.81075	4.81359	4.84086	4.48255	4.64814	4.65964	5.56339	5.55598	5.37084	5.80579	5.57823	5.54579	5.12728	5.0677	5.72199	5.50583	5.66604	5.60403	6.14108	5.7707	6.73725	6.428	6.42341	6.50173	6.44683	6.24072	P	P	P	P	P	P	P	P	P	P	P	P	P	P	P	P	P
1607146_at	(Q9FZ73) F13B4.2 protein	99 UNCLASSIFIED PROTEINS	0.000260638	0.0168788	5.75548	5.52229	7.29473	6.6502	6.747	6.3837	7.31136	7.04877	7.71411	8.0625	7.77759	7.53077	7.85476	8.36255	5.18106	4.67343	6.73804	5.63793	6.31933	5.31897	6.88985	5.45588	8.29096	6.63249	8.76887	6.30372	8.8022	6.26702	P	P	P	P	P	P	P	P	P	P	P	P	P	P	P	P	P
1607788_at	(Q8H0V5) Hypothetical protein At5g11270	99 UNCLASSIFIED PROTEINS	4.99689e-05	0.00615442	7.95906	7.90504	8.30901	8.38013	8.50069	8.44424	8.32361	8.14291	7.95506	7.87444	7.56219	7.45124	7.73287	7.32686	7.7641	7.48546	8.29325	8.19282	8.04593	7.86716	7.53585	7.59992	7.44851	7.53657	6.7753	6.96345	6.90289	7.17024	P	P	P	P	P	P	P	P	P	P	P	P	P	P	P	P	P
1607846_at	(Q8LD19) Hypothetical protein	99 UNCLASSIFIED PROTEINS	0.000555616	0.0251672	11.2727	11.2982	11.5721	11.7073	11.5931	11.7296	11.4521	11.8135	10.5388	10.702	10.4011	10.6917	9.9761	9.97203	11.8783	11.6728	12.0652	12.0955	11.8754	11.8667	11.5977	11.7204	10.6156	10.9387	9.80861	10.2678	9.70032	10.4321	P	P	P	P	P	P	P	P	P	P	P	P	P	P	P	P	P
1607883_at	(Q944A3) At2g47010/F14M4.16	99 UNCLASSIFIED PROTEINS	0.000120056	0.0104542	7.21662	7.6306	6.84439	7.15964	6.75363	6.94894	7.41238	7.49239	8.28368	8.38437	9.98752	9.88323	9.36817	9.05297	7.93583	8.30723	7.14052	7.59542	7.57446	7.95687	7.98789	8.80906	6.40663	7.43676	7.38981	8.69708	7.04054	8.88091	P	P	P	P	P	P	P	P	P	P	P	P	P	P	P	P	P
1607934_at	(Q8L723) Hypothetical protein At5g10750	99 UNCLASSIFIED PROTEINS	0.00127608	0.0406615	7.13322	7.14547	7.23979	6.94729	7.3369	6.93354	7.89681	7.58486	7.22927	7.19121	7.78994	7.84156	7.93263	8.10651	7.90229	7.82484	7.3429	7.37379	7.23947	7.43195	7.59434	7.71657	7.23569	7.22469	8.02261	7.78446	7.92765	7.94912	P	P	P	P	P	P	P	P	P	P	P	P	P	P	P	P	P
1607962_at	(Q9AST6) At1g32410/F5D14_6 (Hypothetical protein At1g32405)	99 UNCLASSIFIED PROTEINS	0.000757119	0.0302443	9.11072	9.2632	8.55161	8.63004	8.45483	8.55781	8.34242	8.41096	8.17953	8.43567	8.11414	8.55387	7.88348	8.27989	8.83605	9.05265	8.52515	8.61719	8.51145	8.61819	8.59081	8.47272	8.62454	8.57428	8.37132	8.33459	8.30309	8.38741	P	P	P	P	P	P	P	P	P	P	P	P	P	P	P	P	P
1608075_at	NA	99 UNCLASSIFIED PROTEINS	0.000525884	0.0243668	6.46879	6.59484	6.37233	6.56248	6.04615	6.54309	6.05703	6.53608	6.54739	6.70144	6.50425	6.52552	6.01425	5.63935	6.50836	6.5918	6.31095	6.65801	6.31379	6.8995	6.70816	6.57739	5.53318	6.08368	5.32494	5.73438	5.32529	6.04101	P	P	P	P	P	P	P	P	P	P	P	P	P	P	P	P	P
1608483_at	(Q7XPW7) OSJNBa0032F06.14 protein	99 UNCLASSIFIED PROTEINS	0.00141585	0.0428416	9.2719	9.22403	9.3849	9.33812	9.27975	9.2391	9.33382	9.29114	8.98188	9.01868	9.14372	9.05074	9.31889	9.61418	9.21315	9.2823	9.10273	9.24706	9.09749	9.24565	9.02419	9.08103	9.1077	9.00592	9.38453	9.05012	9.41141	8.90653	P	P	P	P	P	P	P	P	P	P	P	P	P	P	P	P	P
1608769_at	NA	99 UNCLASSIFIED PROTEINS	0.000284661	0.0178594	7.47577	7.32375	7.35403	7.49494	7.36355	7.52658	7.65226	7.6247	7.26434	7.59559	7.65366	7.73872	7.50694	7.47954	7.57375	7.64834	7.71098	7.58222	7.47842	7.253	7.23276	7.45279	7.16014	7.14551	7.42436	7.50662	7.49751	7.63988	P	P	P	P	P	P	P	P	P	P	P	P	P	P	P	P	P
1608994_s_at	NA	99 UNCLASSIFIED PROTEINS	0.000415174	0.021842	11.3525	11.3002	11.0951	11.1131	11.0485	11.022	10.9364	10.8153	11.3313	11.3227	11.0184	10.9433	10.8358	10.9291	11.2365	11.2256	11.0553	11.0802	11.1377	11.1233	10.9551	11.0178	10.7833	11.178	10.3902	10.7483	10.1198	10.9678	P	P	P	P	P	P	P	P	P	P	P	P	P	P	P	P	P
1609505_at	(Q9C5J4) Hypothetical protein At3g22104	99 UNCLASSIFIED PROTEINS	0.000204219	0.0151678	7.28688	7.24291	5.59235	6.08019	5.78538	6.16387	5.74704	6.02493	4.85424	5.37692	5.06973	5.26398	4.39206	4.06284	8.50056	8.51556	8.64731	8.52544	8.34073	8.30213	8.18877	8.32386	7.37871	7.67831	5.25714	6.13313	4.80333	5.90139	P	P	P	P	P	P	P	P	P	P	P	P	P	P	P	P	P
1609631_at	NA	99 UNCLASSIFIED PROTEINS	0.000412161	0.0217971	5.74172	5.41813	6.61382	6.15081	6.8483	6.18643	7.9556	7.30833	6.62444	6.34551	6.69759	6.98007	7.12034	7.37461	6.48538	6.56318	6.6349	6.24503	6.60909	6.63084	6.51977	6.82415	6.21511	6.20316	7.15102	6.908	7.43642	7.02839	P	P	P	P	P	P	P	P	P	P	P	P	P	P	P	P	P
1609641_at	(Q8GUN1) Hypothetical protein At4g31340	99 UNCLASSIFIED PROTEINS	0.000319845	0.019037	9.48878	9.46989	9.41659	9.499	9.53003	9.54027	9.72991	9.68992	9.58251	9.57606	9.59339	9.54416	9.66144	9.91582	9.47971	9.65081	9.13259	9.10621	9.39399	9.38648	9.36108	9.4642	9.68701	9.50752	9.86803	9.7236	9.87556	9.78754	P	P	P	P	P	P	P	P	P	P	P	P	P	P	P	P	P
1610138_at	(Q84WQ5) Hypothetical protein At4g27460	99 UNCLASSIFIED PROTEINS	0.00160224	0.0456348	7.1265	7.19578	8.10865	7.94526	7.49712	7.8377	7.87596	7.63141	7.00349	6.88608	6.67943	6.63022	6.51248	6.78776	9.74338	9.64299	9.7009	9.50728	8.77953	8.76732	8.31047	8.562	9.33174	9.39129	8.87519	8.88272	9.34636	8.34061	P	P	P	P	P	P	P	P	P	P	P	P	P	P	P	P	P
1610537_at	(Q9M9A2) F27J15.21 (At1g49000)	99 UNCLASSIFIED PROTEINS	0.000579235	0.0259991	6.21969	6.14287	6.85035	6.57438	6.68581	6.44107	7.5789	7.42305	6.75015	6.64399	6.44638	6.39504	6.54087	6.81782	6.22916	6.37561	6.3977	5.95578	6.5934	5.81836	6.44307	5.96501	6.24376	5.10876	6.59447	5.27192	6.47777	5.2349	P	P	P	P	P	P	P	P	P	P	P	P	P	P	P	P	P
1610571_at	(Q5JJV6) Hypothetical protein P0458E05.22	99 UNCLASSIFIED PROTEINS	0.000226898	0.0159159	6.83039	6.80506	6.68423	6.81597	6.44675	6.69178	6.26814	6.54614	5.78794	5.81669	6.29792	6.43839	5.82974	5.36705	7.37025	7.36733	7.62281	7.42261	7.39037	7.17336	7.08808	7.00482	5.97227	6.39667	5.90317	6.2252	5.82582	6.27459	P	P	P	P	P	P	P	P	P	P	P	P	P	P	P	P	P
1610618_at	NA	99 UNCLASSIFIED PROTEINS	0.000655752	0.027599	8.7164	8.70877	8.86741	8.75978	9.12456	9.07082	8.83319	8.63676	7.2007	7.70025	6.40812	6.46396	8.27167	8.1428	8.97371	8.85448	9.04875	9.31414	8.50188	8.7648	8.61679	8.87654	9.81673	9.696	8.68899	8.24001	8.77872	7.45261	P	P	P	P	P	P	P	P	P	P	P	P	P	P	P	P	P
1610662_at	(Q8W456) Hypothetical protein At1g20220; T20H2.2 (Hypothetical protein At1g20220)	99 UNCLASSIFIED PROTEINS	0.000297886	0.0183811	10.1007	10.001	9.99596	10.1787	9.84054	10.0557	9.94009	9.89015	10.585	10.7087	10.5405	10.7114	10.267	10.0619	9.7241	9.44228	9.74699	9.55572	9.88679	9.77651	10.2818	9.90377	10.1004	10.0924	9.73355	10.1084	9.6429	10.2088	P	P	P	P	P	P	P	P	P	P	P	P	P	P	P	P	P
1610901_at	(Q8LGJ5) Hypothetical protein (At5g39890)	99 UNCLASSIFIED PROTEINS	1.6087e-05	0.00318725	8.43341	8.31798	9.75683	9.54201	9.21742	9.19408	9.78141	9.52949	8.28593	8.48355	7.6715	7.12298	8.85054	8.52475	7.73037	7.21594	8.47621	8.68463	8.25925	8.58806	8.20702	8.47625	10.0818	9.5154	9.11557	8.22579	9.54391	7.55591	P	P	P	P	P	P	P	P	P	P	P	P	P	P	P	P	P
1610934_s_at	(Q9LYL4) Hypothetical protein F18O21_250 (Hypothetical protein At3g56290; F18O21_250) (Hypothetical protein At3g56290)	99 UNCLASSIFIED PROTEINS	0.000140597	0.011831	5.2808	5.67069	5.77733	6.18084	5.97322	6.60192	5.54121	6.50803	7.27908	7.32616	8.75518	8.24287	8.43243	6.94983	6.28204	6.65534	5.69189	5.78932	5.37859	6.33654	6.22926	6.98477	5.42628	5.97814	6.89022	7.45442	7.16276	7.61465	P	P	P	P	P	P	P	P	P	P	P	P	P	P	P	P	P
1611020_at	(O23157) Hypothetical protein C7A10.60 (Hypothetical protein AT4g37300) (AT4g37300/C7A10_60)	99 UNCLASSIFIED PROTEINS	0.00108789	0.0373854	7.83734	7.80921	7.65242	7.59805	7.92089	8.10782	8.63471	8.23619	8.44873	8.7857	8.37154	8.2929	9.1498	9.67215	7.8609	7.69885	7.93007	8.35402	8.16904	8.68384	9.07302	8.58319	10.3374	9.76034	9.43203	8.9474	9.62115	8.883	P	P	P	P	P	P	P	P	P	P	P	P	P	P	P	P	P
1611040_at	(Q5XF12) At1g65020	99 UNCLASSIFIED PROTEINS	9.01784e-05	0.00875858	9.09447	9.0759	8.99774	9.03874	9.0596	8.99878	8.99417	8.9082	9.25943	9.2581	9.14412	9.34327	9.2681	9.04063	8.84262	8.8323	9.14017	9.15395	9.06084	9.26425	9.09785	9.12698	9.12216	9.2419	8.96173	9.40256	9.12295	9.62002	P	P	P	P	P	P	P	P	P	P	P	P	P	P	P	P	P
1611805_a_at	NA	99 UNCLASSIFIED PROTEINS	5.05709e-05	0.00615442	8.7675	8.74521	9.18356	9.24481	9.21596	9.23229	9.8456	9.59183	8.62898	8.41435	8.4757	8.37602	8.7204	8.31832	8.76871	8.41595	8.83411	8.70051	8.91417	8.7555	8.56697	8.73078	7.73766	8.00059	8.3092	8.28275	8.08596	8.43803	P	P	P	P	P	P	P	P	P	P	P	P	P	P	P	P	P
1611908_at	(Q7XA80) At1g34220	99 UNCLASSIFIED PROTEINS	0.00110555	0.0375999	7.73836	7.88907	7.83298	7.76264	7.89815	7.82124	9.02456	8.44856	7.95125	7.87417	7.99792	7.91263	8.62694	8.60951	7.81809	7.88702	7.88722	7.88174	7.6747	7.80445	7.87784	7.94205	8.08554	7.76566	8.55397	8.28124	8.61023	8.30311	P	P	P	P	P	P	P	P	P	P	P	P	P	P	P	P	P
1612033_at	NA	99 UNCLASSIFIED PROTEINS	0.000648092	0.0275058	7.18593	7.19661	7.62339	7.7039	7.54917	7.78447	8.18617	8.10323	8.04841	8.12267	8.56974	8.53499	8.5824	8.90788	7.96768	8.10662	7.91957	8.13338	7.59082	7.98031	7.87576	8.20675	8.11408	8.0404	9.1088	9.21279	9.25491	9.02594	P	P	P	P	P	P	P	P	P	P	P	P	P	P	P	P	P
1612168_at	(Q8S2K0) Putative 24 kDa seed maturation protein	99 UNCLASSIFIED PROTEINS	0.00105537	0.0370727	11.0216	11.125	10.6662	10.6637	10.5197	10.5424	10.5257	10.5478	11.0595	11.1176	11.3124	11.3632	11.3357	11.6136	11.2539	11.3841	10.6976	10.8821	10.8402	11.1053	11.1252	11.1361	11.1943	11.2742	11.3713	11.2908	11.3693	11.3751	P	P	P	P	P	P	P	P	P	P	P	P	P	P	P	P	P
1612686_at	NA	99 UNCLASSIFIED PROTEINS	8.20872e-05	0.00829163	7.87107	7.99144	7.99053	7.96652	7.98946	7.95122	7.75478	8.0582	7.57809	7.57483	7.94657	7.89752	8.14856	7.66313	8.70067	8.59372	8.22877	8.283	8.40309	8.24726	8.07571	8.32539	7.44672	7.67683	7.4769	7.76741	7.44503	7.78117	P	P	P	P	P	P	P	P	P	P	P	P	P	P	P	P	P
1612779_at	(Q7XAE6) S3 self-incompatibility locus-linked pollen 3.15 protein	99 UNCLASSIFIED PROTEINS	0.00145573	0.0437628	8.13947	8.17096	8.1991	8.16949	8.12912	8.15244	8.2004	8.17688	8.09438	8.11964	8.04883	7.97287	7.80081	7.73	8.29199	8.13492	8.06894	7.88312	8.26212	8.10241	8.09137	8.23143	7.87602	8.05549	7.492	7.69009	7.40614	7.8674	P	P	P	P	P	P	P	P	P	P	P	P	P	P	P	P	P
1612785_at	(Q9S7R3) 177 protein (Expressed protein) (Hypothetical protein At2g42610)	99 UNCLASSIFIED PROTEINS	9.33221e-05	0.00891963	7.95214	7.99719	7.96183	7.97782	7.95874	8.00257	7.93077	7.9179	7.87295	7.83255	7.59205	7.58377	7.45796	7.24015	8.29367	8.18075	8.33865	8.2569	8.42873	8.17023	8.28699	8.07506	7.97423	7.95508	7.39897	7.7529	7.43798	7.87905	P	P	P	P	P	P	P	P	P	P	P	P	P	P	P	P	P
1613414_at	(Q8GUN1) Hypothetical protein At4g31340	99 UNCLASSIFIED PROTEINS	0.000260677	0.0168788	5.74739	5.94218	5.92845	5.71834	6.07265	5.98761	5.80311	5.79842	6.20116	6.0935	5.9479	6.07412	6.35932	6.77444	5.74929	5.96326	5.43702	5.61874	5.84936	5.95331	5.80729	5.76334	6.10941	6.10376	6.15604	5.98526	6.43323	6.07063	P	P	P	P	P	P	P	P	P	P	P	P	P	P	P	P	P
1613444_at	NA	99 UNCLASSIFIED PROTEINS	6.14406e-07	0.000826502	5.95627	5.80207	6.68893	7.06868	6.83348	7.39453	7.26696	7.72767	8.0566	7.50157	6.67847	5.99356	7.04513	5.271	7.57668	7.37127	8.20406	8.49572	8.53155	8.76781	7.54761	7.93579	6.79275	7.35868	6.57505	7.35614	6.61223	7.83193	P	P	P	P	P	P	P	P	P	P	P	P	P	P	P	P	P
1613709_at	(Q9C6A5) Hypothetical protein F9E11.1	99 UNCLASSIFIED PROTEINS	0.00174491	0.0484505	6.06737	6.25062	5.66773	5.593	6.268	6.20495	6.03977	6.03645	5.79895	6.01026	6.0311	6.2264	5.58778	5.07551	5.7521	5.71745	6.04406	6.06621	5.90697	5.98961	6.63618	6.7363	5.48685	5.89183	5.47755	6.0752	5.0913	5.96657	P	P	P	P	P	P	P	P	P	P	P	P	P	P	P	P	P
1613787_at	(Q8L9T8) Hypothetical protein	99 UNCLASSIFIED PROTEINS	0.000444778	0.0228119	9.85194	9.7379	8.77396	8.5564	8.97558	8.79277	8.42038	8.45078	7.32509	7.32012	6.75396	7.01238	6.03468	6.45529	8.86486	9.14589	8.31989	8.39418	8.24932	8.34578	8.46648	8.1743	8.31052	8.19718	7.43733	7.00192	7.25459	6.97921	P	P	P	P	P	P	P	P	P	P	P	P	P	P	P	P	P
1614106_at	(O23769) Hypothetical protein	99 UNCLASSIFIED PROTEINS	3.55245e-05	0.00491552	10.7193	10.648	10.6974	10.8343	10.8442	10.8351	10.9573	11.016	10.4926	10.3887	10.3412	10.0776	10.3945	9.95666	10.7299	10.6512	10.8441	10.8081	10.7824	10.7795	10.3965	10.6311	10.3355	10.4128	10.1518	10.2411	10.2289	10.2783	P	P	P	P	P	P	P	P	P	P	P	P	P	P	P	P	P
1614170_at	(Q8GXQ1) Hypothetical protein At3g49290/F2K15_150	99 UNCLASSIFIED PROTEINS	0.00063171	0.0269943	7.95425	8.20951	6.73077	6.91126	6.68903	6.8483	6.18682	6.48003	4.81986	4.62166	5.19414	5.31102	4.66522	4.57226	8.17051	8.4526	6.85118	6.84406	6.64105	6.40719	5.41432	6.17503	4.76931	4.97627	4.88007	5.73389	4.85965	5.87781	P	P	P	P	P	P	P	P	P	P	P	P	P	P	P	P	P
1614511_at	(Q9LG67) ESTs AU081301(E20138) (Hypothetical protein P0003H10.29) (OSJNBa0036E02.18 protein) (Hypothetical protein B1085F09.18)	99 UNCLASSIFIED PROTEINS	0.000394428	0.0215358	7.9617	7.94026	7.65748	7.75543	7.5932	7.78448	7.164	7.76137	7.85358	7.92485	7.9498	7.97335	7.89082	7.80207	7.66126	7.85066	7.86588	7.81552	7.70079	7.6111	7.9166	8.02326	7.41038	7.34495	7.78375	7.75043	7.70758	8.20711	P	P	P	P	P	P	P	P	P	P	P	P	P	P	P	P	P
1614520_s_at	(O24329) Hypothetical protein	99 UNCLASSIFIED PROTEINS	4.92016e-05	0.00615442	12.6617	12.7477	11.9219	12.2742	11.9057	12.1048	12.0973	12.3803	11.8873	12.0062	11.826	11.9982	11.1131	10.9709	12.9198	12.9321	12.6715	12.6583	12.8376	12.6911	12.907	12.8609	12.6776	12.8426	11.9486	12.2506	11.6366	12.3202	P	P	P	P	P	P	P	P	P	P	P	P	P	P	P	P	P
1614536_at	(Q8H080) Hypothetical protein OSJNBb0050N02.11	99 UNCLASSIFIED PROTEINS	0.00067647	0.027944	8.99366	8.97744	8.44896	8.62558	8.11935	8.44709	8.39973	8.61045	8.70468	8.88521	8.77058	8.90874	8.61629	8.70855	8.78711	9.05324	8.57064	8.61686	8.74189	8.83754	9.16763	8.85129	8.83124	8.86165	8.7674	8.73076	8.74707	8.88659	P	P	P	P	P	P	P	P	P	P	P	P	P	P	P	P	P
1614978_at	NA	99 UNCLASSIFIED PROTEINS	0.00135464	0.0419731	3.84888	3.5721	3.66946	3.57519	3.56399	3.53927	3.92345	3.83851	3.99762	4.00402	3.75951	4.24873	4.16652	4.20963	3.68952	3.98979	3.65209	3.52267	3.73128	3.73062	3.66659	3.76183	3.517	3.76185	4.18143	3.84682	3.97847	4.19013	P	P	P	P	P	P	P	P	P	P	P	P	P	P	P	P	P
1614979_at	(Q8LB13) Hypothetical protein	99 UNCLASSIFIED PROTEINS	0.00130184	0.0410935	8.19074	8.03864	8.0702	8.0391	8.33578	8.3399	7.88251	8.06895	7.85112	8.09813	7.40447	7.59138	7.63524	7.69572	7.86094	7.87294	8.57723	8.51384	8.28388	8.40553	8.55812	8.26899	8.82889	8.76557	8.35977	8.50243	8.40987	8.69299	P	P	P	P	P	P	P	P	P	P	P	P	P	P	P	P	P
1614991_at	(Q9FX59) T6J4.13 protein (Hypothetical protein) (Expressed protein)	99 UNCLASSIFIED PROTEINS	1.05597e-05	0.00260154	9.6777	9.59791	9.27424	9.31169	9.22679	9.22472	9.00944	9.09158	9.25939	9.36889	8.95273	9.33073	8.88343	8.64253	9.85072	9.89098	10.0514	9.99451	10.0283	9.89376	9.88365	9.74326	9.7415	9.85632	9.19937	9.59277	8.92646	9.69468	P	P	P	P	P	P	P	P	P	P	P	P	P	P	P	P	P
1615094_at	NA	99 UNCLASSIFIED PROTEINS	0.000517897	0.0243668	7.70766	7.75299	8.04549	7.859	8.05819	7.90067	8.79111	8.21894	8.13403	7.94242	8.42238	8.31714	8.72464	8.6682	7.49176	7.59975	7.76314	7.73991	7.81681	7.68783	7.65966	7.75454	7.65269	7.59337	8.34508	8.22979	8.51735	8.19132	P	P	P	P	P	P	P	P	P	P	P	P	P	P	P	P	P
1615418_at	(Q5N791) Hypothetical protein P0005H10.20	99 UNCLASSIFIED PROTEINS	2.13011e-06	0.00108225	10.0432	10.0944	9.72811	9.78684	9.78935	9.77792	9.64808	9.65844	9.97452	10.0754	10.1865	10.2095	10.1218	10.2787	10.0198	9.99395	9.7868	9.78454	9.71053	9.83466	9.92639	9.91243	9.94232	9.85785	10.0707	9.8565	10.0214	9.80229	P	P	P	P	P	P	P	P	P	P	P	P	P	P	P	P	P
1615743_s_at	(Q93W95) Hypothetical protein At4g00740; F15P23.2 (Hypothetical protein F15P23.2) (Hypothetical protein At4g00740)	99 UNCLASSIFIED PROTEINS	0.00116784	0.0393211	9.59227	9.74819	9.60798	9.71492	9.44764	9.5378	9.31479	9.57675	9.21165	9.32552	9.20348	9.30252	9.29938	9.11993	9.87573	9.8713	9.44508	9.61291	9.35067	9.62143	9.44922	9.67024	9.42061	9.61769	8.79465	9.20987	8.82615	9.30722	P	P	P	P	P	P	P	P	P	P	P	P	P	P	P	P	P
1615806_at	(Q9SAA7) F25C20.15 protein (Hypothetical protein At1g11700)	99 UNCLASSIFIED PROTEINS	0.000179241	0.0141447	9.43419	9.47545	9.46986	9.89682	9.70819	10.0089	8.89602	9.67017	9.50136	9.65678	8.02876	8.4409	8.57107	8.07286	9.23225	9.5241	10.4253	10.3535	10.1662	10.1463	9.71289	10.0517	10.4166	10.3138	9.76108	9.99842	9.89084	10.0817	P	P	P	P	P	P	P	P	P	P	P	P	P	P	P	P	P
1615930_at	NA	99 UNCLASSIFIED PROTEINS	6.97852e-08	0.000234967	4.36309	4.12286	4.4444	4.33038	4.17365	4.12866	4.34789	4.25529	4.07401	3.93325	4.32333	4.33886	4.56003	4.94909	4.38509	4.39667	4.49259	4.42888	4.55838	4.31716	4.2362	4.22268	4.40002	4.06584	5.54263	4.73166	6.08605	4.63077	P	P	P	P	P	P	P	P	P	P	P	P	P	P	P	P	P
1616305_at	NA	99 UNCLASSIFIED PROTEINS	0.000336564	0.0197653	8.06849	8.00757	7.6666	7.62294	7.14763	7.43076	7.62893	7.81691	6.89446	6.82807	6.49661	6.36661	6.28898	5.86763	7.82879	7.59102	7.85495	7.66932	8.14223	7.85832	8.299	7.81551	7.50258	7.53941	7.00642	6.97128	6.66174	7.07983	P	P	P	P	P	P	P	P	P	P	P	P	P	P	P	P	P
1616682_at	(O49702) Hypothetical protein AT4g18030	99 UNCLASSIFIED PROTEINS	0.00065245	0.0275749	10.2114	10.3073	9.67874	10.0414	9.58256	9.80154	9.7547	9.89438	9.59562	9.67739	9.55795	9.67486	9.5823	9.46866	10.0495	10.1143	9.67181	9.89452	9.63284	9.81823	9.80988	9.9306	9.39909	9.70857	9.15497	9.62091	9.05594	9.7628	P	P	P	P	P	P	P	P	P	P	P	P	P	P	P	P	P
1616925_at	(Q93W95) Hypothetical protein At4g00740; F15P23.2 (Hypothetical protein F15P23.2) (Hypothetical protein At4g00740)	99 UNCLASSIFIED PROTEINS	0.000242767	0.0164136	8.73026	8.79402	8.35491	8.48288	8.68921	8.63103	8.02889	8.32155	8.2212	8.15124	7.30929	7.42853	7.64641	7.38321	7.74037	7.71807	8.40299	8.2273	8.27557	8.19695	7.74953	7.73643	8.59892	8.51811	7.49555	8.00256	7.74778	8.14291	P	P	P	P	P	P	P	P	P	P	P	P	P	P	P	P	P
1617026_at	NA	99 UNCLASSIFIED PROTEINS	6.49899e-05	0.00691014	6.98313	7.01218	7.514	7.56285	7.63139	7.49439	7.34371	7.6045	7.16347	7.25045	7.16951	7.52671	6.17532	6.12215	7.55704	7.31395	8.53905	8.40283	8.21605	8.27113	8.02489	7.97331	7.16732	7.81148	7.09355	7.73373	6.56241	7.96436	P	P	P	P	P	P	P	P	P	P	P	P	P	P	P	P	P
1617216_s_at	NA	99 UNCLASSIFIED PROTEINS	0.00138187	0.0423299	10.979	10.9334	10.6534	10.747	10.6016	10.7656	10.6113	10.7546	10.5522	10.4608	10.1402	10.1159	10.2343	10.0856	10.231	10.2515	10.5719	10.4155	10.5943	10.4463	9.96336	10.1888	9.8775	10.038	9.66669	9.85923	9.67565	10.1142	P	P	P	P	P	P	P	P	P	P	P	P	P	P	P	P	P
1617323_at	(Q5TKP5) Hypothetical protein OJ1362_G11.13	99 UNCLASSIFIED PROTEINS	0.000400806	0.0215497	9.09888	9.03612	9.19565	9.08963	9.36941	9.2559	9.30031	9.21082	8.52191	8.65366	8.11704	8.17138	8.43568	8.41135	8.71895	8.80434	8.90438	8.96818	8.81494	8.96072	8.64322	8.91487	9.00586	8.8765	8.63771	8.3858	8.78155	8.43311	P	P	P	P	P	P	P	P	P	P	P	P	P	P	P	P	P
1617568_at	(Q5VR42) Hypothetical protein OJ1174_D05.12	99 UNCLASSIFIED PROTEINS	0.00126801	0.0406615	9.07679	9.012	8.35202	8.13922	8.15601	7.96346	7.80205	7.78873	7.33797	7.75756	7.8641	8.22059	7.77484	7.87776	9.27653	9.32508	8.07997	8.09146	7.94716	8.06057	8.22302	8.34339	7.35308	7.74395	7.67859	8.45944	7.28892	8.57954	P	P	P	P	P	P	P	P	P	P	P	P	P	P	P	P	P
1617729_s_at	NA	99 UNCLASSIFIED PROTEINS	0.000242194	0.0164136	6.69267	6.6109	7.14348	7.05632	7.74215	7.36842	7.80494	7.69634	6.7624	6.6956	6.53441	6.59548	6.93391	7.2789	7.09436	7.23917	7.32271	6.95558	7.13007	7.3072	6.46466	7.08553	6.63311	6.72359	7.08397	6.54195	7.12136	6.79443	P	P	P	P	P	P	P	P	P	P	P	P	P	P	P	P	P
1618206_at	(Q93V84) Hypothetical protein At3g14750	99 UNCLASSIFIED PROTEINS	0.0015007	0.0443234	9.52624	9.54293	9.74895	9.72132	9.62515	9.57454	9.6294	9.61588	9.71528	9.87853	10.0637	10.1433	10.1426	10.3513	9.47685	9.50642	9.69817	9.81312	9.58179	9.78716	9.92226	9.77598	10.2002	10.1085	10.3629	10.3721	10.4283	10.2616	P	P	P	P	P	P	P	P	P	P	P	P	P	P	P	P	P
1618401_at	(O80724) Expressed protein	99 UNCLASSIFIED PROTEINS	0.000107159	0.00993041	6.27325	6.64934	6.10056	6.51877	6.19354	6.55829	6.85628	6.64012	8.09509	8.03779	9.77048	9.76576	9.24547	8.90668	7.32838	7.71283	6.67288	6.83167	7.16507	7.19511	7.60077	8.10569	6.17182	6.94905	7.41093	8.60676	6.6836	8.37505	P	P	P	P	P	P	P	P	P	P	P	P	P	P	P	P	P
1618494_at	(Q7XMI1) OSJNBb0004G23.4 protein	99 UNCLASSIFIED PROTEINS	0.00144957	0.0437078	7.81672	8.06984	8.28381	8.59833	8.02636	8.54984	7.99702	8.58468	9.47985	9.52333	9.54939	9.43748	8.61056	7.87507	7.17237	7.12009	7.58098	7.46998	7.52291	7.43258	8.76493	8.16314	8.16436	7.83018	7.78502	7.61991	7.74182	7.8411	P	P	P	P	P	P	P	P	P	P	P	P	P	P	P	P	P
1618502_at	(Q8LFK6) Hypothetical protein At5g65650	99 UNCLASSIFIED PROTEINS	0.000150542	0.0123628	8.56539	8.66343	8.13181	8.32446	8.16344	8.34077	8.08799	8.32644	7.471	7.81053	7.57886	7.81476	6.82074	6.71493	8.86729	8.93328	8.30198	8.35827	8.03244	8.37387	8.1021	8.22222	7.10587	7.8778	6.21399	6.95456	6.09648	7.03839	P	P	P	P	P	P	P	P	P	P	P	P	P	P	P	P	P
1618579_at	(Q9C529) Hypothetical protein F23C21.1 (Hypothetical protein T7P1.2)	99 UNCLASSIFIED PROTEINS	9.44857e-05	0.00891963	11.5907	11.5166	10.6832	10.6744	10.6121	10.6681	10.2497	10.5099	10.317	10.5515	10.4323	10.5667	10.2081	9.80964	10.7608	10.83	10.6103	10.6411	10.8031	10.8112	10.7397	10.758	10.1401	10.5603	10.023	10.2717	9.9021	10.574	P	P	P	P	P	P	P	P	P	P	P	P	P	P	P	P	P
1618807_at	NA	99 UNCLASSIFIED PROTEINS	0.00122955	0.0406343	8.38242	8.29028	10.6868	10.3535	10.2502	10.0538	11.0239	10.6491	9.36183	9.52908	8.98175	8.8041	9.71197	9.68543	9.24096	8.51574	9.84879	10.0181	9.19927	9.64333	9.62628	9.66379	9.8942	10.0163	10.0529	9.6272	10.1592	9.38959	P	P	P	P	P	P	P	P	P	P	P	P	P	P	P	P	P
1618859_at	(Q7F1H9) Hypothetical protein OJ1092_A07.126	99 UNCLASSIFIED PROTEINS	0.000183275	0.0143508	7.21869	7.11391	6.7638	6.80071	6.76873	6.86135	6.94053	6.90133	6.52125	6.48847	6.61019	6.53544	6.98064	7.17739	6.9932	6.91635	6.74706	6.88345	6.66488	6.88799	6.41963	6.61272	6.93566	6.48996	7.84568	7.29438	8.20567	7.4481	P	P	P	P	P	P	P	P	P	P	P	P	P	P	P	P	P
1619197_at	NA	99 UNCLASSIFIED PROTEINS	2.60542e-06	0.00119624	5.76337	6.08917	5.80252	6.00646	5.74208	6.26832	6.01121	6.42742	6.80302	6.4856	7.03007	6.53619	6.44091	4.84983	6.37468	6.4969	6.11093	6.41699	6.21416	6.85568	6.87299	7.29209	5.38538	6.45397	5.26118	5.94303	5.32163	6.05841	P	P	P	P	P	P	P	P	P	P	P	P	P	P	P	P	P
1619404_at	(Q949Z8) Hypothetical protein At1g36980	99 UNCLASSIFIED PROTEINS	0.00135929	0.0419883	9.57174	9.60118	9.56738	9.52199	9.46811	9.51726	9.26167	9.42175	9.92052	10.09	10.2129	10.3152	10.0654	10.1939	9.95021	10.0059	9.54149	9.67105	9.54708	9.69114	9.87366	9.75378	10.0425	9.98852	10.2083	10.0948	10.2932	10.1184	P	P	P	P	P	P	P	P	P	P	P	P	P	P	P	P	P
1619599_at	NA	99 UNCLASSIFIED PROTEINS	0.00175076	0.0484505	5.82757	5.79526	5.48557	5.59495	5.02583	5.33338	5.03559	5.28332	5.01441	5.30061	5.05069	5.1042	5.07964	4.78695	5.42539	5.46749	5.18107	5.10133	5.19885	5.2689	5.7279	5.24585	5.30647	5.01889	5.27006	5.07817	5.1749	5.1194	P	P	P	P	P	P	P	P	P	P	P	P	P	P	P	P	P
1619803_at	(Q8LAM2) Hypothetical protein (At4g14930) (Expressed protein)	99 UNCLASSIFIED PROTEINS	0.00027979	0.0177826	8.0054	7.92001	7.67608	7.78933	7.70671	7.70297	7.73869	7.67214	7.96947	7.92713	7.79898	7.83655	7.46672	7.20742	7.86977	7.96033	7.96231	7.88918	8.21871	8.0337	8.36824	8.10358	7.84953	7.93818	7.36665	7.54721	7.13347	7.66528	P	P	P	P	P	P	P	P	P	P	P	P	P	P	P	P	P
1619815_at	NA	99 UNCLASSIFIED PROTEINS	0.0002806	0.0177826	9.17289	9.16595	8.70326	8.78624	8.46721	8.63514	8.5042	8.72204	8.79025	8.98499	8.76588	8.90652	8.39888	8.40096	9.27281	9.26399	8.83664	8.74844	8.97078	9.04497	9.1674	8.89327	8.71133	8.76131	8.52013	8.54939	8.39631	8.84994	P	P	P	P	P	P	P	P	P	P	P	P	P	P	P	P	P
1619831_a_at	(O24329) Hypothetical protein	99 UNCLASSIFIED PROTEINS	0.000552049	0.0251182	11.9134	12.0651	11.0278	11.5232	11.0832	11.3382	11.2765	11.6649	11.1455	11.2341	11.0902	11.252	10.2023	10.124	12.3485	12.4313	12.2235	12.1309	12.3986	12.1655	12.7569	12.6413	12.2811	12.4507	11.1416	11.6259	10.6613	11.5211	P	P	P	P	P	P	P	P	P	P	P	P	P	P	P	P	P
1619947_at	(Q6NPD4) At5g27490	99 UNCLASSIFIED PROTEINS	0.000147577	0.0122187	8.45452	8.52497	8.08883	8.17312	8.12097	8.1471	8.08352	8.07799	8.24276	8.25967	8.34598	8.46804	8.41411	8.77597	8.54098	8.85276	8.12896	8.22956	8.17702	8.23299	8.40414	8.45046	8.57459	8.42815	8.68039	8.68936	8.73152	8.46466	P	P	P	P	P	P	P	P	P	P	P	P	P	P	P	P	P
1619998_at	NA	99 UNCLASSIFIED PROTEINS	0.00124535	0.0406343	7.95418	7.70743	7.89847	7.82724	7.97404	7.81696	7.83682	7.97024	8.14883	7.992	8.62944	8.43261	8.20998	7.92148	7.25786	7.63486	8.53086	8.14518	8.19234	7.91725	8.18038	8.29225	7.81198	7.98254	8.32584	8.52851	8.20709	8.64613	P	P	P	P	P	P	P	P	P	P	P	P	P	P	P	P	P
1620098_at	NA	99 UNCLASSIFIED PROTEINS	0.000854207	0.0326294	9.47897	9.59134	8.75806	9.05777	8.99755	9.2115	8.80075	9.2288	8.81574	8.90627	8.50096	8.87097	8.29996	8.07194	9.27703	9.38503	9.36423	9.37871	9.07645	9.07112	8.69669	9.00464	8.07957	8.52572	8.16555	8.6735	8.11093	8.82227	P	P	P	P	P	P	P	P	P	P	P	P	P	P	P	P	P
1620299_at	(Q500Z1) At5g51220	99 UNCLASSIFIED PROTEINS	0.000989747	0.0355781	7.31567	7.27266	7.24542	7.292	7.11693	7.24186	7.38921	7.37541	7.5977	7.58336	8.21719	8.00108	7.94607	7.72367	7.30107	7.33579	7.31211	7.37416	7.28026	7.5193	7.6487	7.63727	7.20165	7.44732	7.53965	7.78785	7.41946	7.76678	P	P	P	P	P	P	P	P	P	P	P	P	P	P	P	P	P
1620625_at	NA	99 UNCLASSIFIED PROTEINS	0.00107697	0.0373621	4.47781	4.35283	6.47702	6.07533	6.21251	5.4245	7.71885	7.16906	6.66821	6.58139	6.68096	6.42164	7.89041	8.0623	4.89069	4.36162	4.99178	5.32989	5.14972	5.72376	6.468	5.83244	7.07124	7.07702	9.07042	7.74277	8.86375	7.19831	P	P	P	P	P	P	P	P	P	P	P	P	P	P	P	P	P
1620647_at	(Q7Y0E6) Hypothetical protein OSJNBb0074M06.9	99 UNCLASSIFIED PROTEINS	0.00019476	0.0149035	7.43095	7.42769	6.95096	7.151	6.99175	7.15188	7.02079	7.15361	7.93686	8.00624	8.41904	8.30685	7.79693	7.30411	7.53817	7.68611	7.0015	7.05992	7.38784	7.6184	8.2504	7.98154	7.54665	7.7933	7.36562	7.65182	7.08111	7.73763	P	P	P	P	P	P	P	P	P	P	P	P	P	P	P	P	P
1620734_at	NA	99 UNCLASSIFIED PROTEINS	0.000255655	0.0168782	5.80823	5.76841	4.97083	5.18072	4.9713	5.14367	5.07848	5.23111	5.54261	5.72691	5.65795	5.96464	5.36314	5.45238	5.72899	5.5993	5.85355	5.66871	6.04704	5.77955	6.33911	6.1005	5.88642	5.91561	5.87175	5.97476	5.57134	6.46135	P	P	P	P	P	P	P	P	P	M	P	P	P	P	P	P	P
1621032_at	(O22980) T19F6.9 protein (Hypothetical protein AT4g24110)	99 UNCLASSIFIED PROTEINS	0.00012273	0.0105957	7.42826	6.94849	10.0141	9.46629	9.74729	9.20989	10.5522	10.184	8.01327	7.73977	6.64741	5.30768	8.63254	8.58154	7.33778	6.46961	9.19634	8.81652	8.66891	8.50573	8.0458	8.16689	9.45475	9.05205	9.63692	8.12759	9.82104	6.73828	P	P	P	P	P	P	P	P	P	P	P	P	P	P	P	P	P
1621042_at	(Q9C6A5) Hypothetical protein F9E11.1	99 UNCLASSIFIED PROTEINS	4.45769e-07	0.000750453	8.42488	8.37802	7.59578	7.7977	7.88974	8.02737	7.96252	8.01068	7.52064	7.99262	7.67394	7.98499	7.06233	6.47163	7.38338	7.45515	8.2081	8.19266	7.81508	7.96818	8.28583	8.49978	6.94982	7.53835	7.05663	7.80139	6.73738	8.09001	P	P	P	P	P	P	P	P	P	P	P	P	P	P	P	P	P
1621573_at	(Q93VW7) At1g53031 (Hypothetical protein At1g53035/F8L10.23)	99 UNCLASSIFIED PROTEINS	0.000391131	0.0215358	8.49785	8.54254	8.80426	8.83244	8.74444	8.71679	8.70606	8.82926	9.44	9.44805	9.63485	9.64015	9.55872	9.34783	8.71974	8.7663	9.00153	9.10081	8.93904	9.18046	9.40021	9.27473	9.39729	9.56587	9.63303	9.99632	9.54003	9.98126	P	P	P	P	P	P	P	P	P	P	P	P	P	P	P	P	P
1621808_s_at	(O23157) Hypothetical protein C7A10.60 (Hypothetical protein AT4g37300) (AT4g37300/C7A10_60)	99 UNCLASSIFIED PROTEINS	0.000915795	0.0341345	9.24354	9.12148	9.41241	9.27799	9.34568	9.37996	10.3749	10.0007	9.44808	9.91763	9.43087	9.4306	10.2445	10.8015	9.14868	9.0844	9.49752	10.004	9.58676	10.0486	10.3599	10.0726	11.3029	10.8857	10.624	10.1964	10.8033	10.2968	P	P	P	P	P	P	P	P	P	P	P	P	P	P	P	P	P
1622086_at	(Q93XX1) Hypothetical protein At5g55960; MYN21.7 (Hypothetical protein At5g55960)	99 UNCLASSIFIED PROTEINS	9.89624e-07	0.000969049	8.64406	8.59756	8.07575	8.41865	7.86108	8.20326	7.72935	8.16785	7.96444	8.15014	7.98665	7.97126	7.89436	7.80197	8.46945	8.54252	8.51335	8.65649	8.17163	8.2632	8.41343	8.43179	7.96844	8.14074	7.63483	8.00556	7.55902	8.17294	P	P	P	P	P	P	P	P	P	P	P	P	P	P	P	P	P
1622491_at	(Q6Z7F3) Hypothetical protein P0020C11.12-1 (Hypothetical protein OJ1712_E04.23-1)	99 UNCLASSIFIED PROTEINS	0.00125798	0.0406343	10.1788	10.1217	9.94751	9.93618	9.89286	9.88422	9.75849	9.81636	10.2342	10.4104	10.2735	10.4252	10.2606	10.1198	10.0942	10.109	9.87606	9.92622	9.98753	10.0387	10.2645	10.071	10.0729	10.2484	9.74588	9.98789	9.7624	10.1094	P	P	P	P	P	P	P	P	P	P	P	P	P	P	P	P	P
1622569_at	(Q6EUK9) Putative NHL repeat-containing protein	99 UNCLASSIFIED PROTEINS	0.00123668	0.0406343	8.82611	8.95865	9.06137	9.08259	8.84834	8.88795	8.65816	8.77473	8.75649	8.93556	8.90999	9.18665	9.07958	9.12983	9.18785	9.07948	8.72224	8.77222	8.57056	8.75847	8.76445	8.7843	8.78778	8.80496	8.51506	8.86566	8.4171	8.9995	P	P	P	P	P	P	P	P	P	P	P	P	P	P	P	P	P
[truncated: 67 more columns]
